# Supplementary material for: Enantioconvergent Access to Chiral S(VI) Stereocenters by Kinetic Resolution of Sulfonimidoyl Chlorides
Source: Angew Chem Int Ed Engl. 2025 Nov 17;65(2):e19733. doi: 10.1002/anie.202519733 (PMC12790358; doi:10.1002/anie.202519733)
Supplement: Supplementary file 2 — Supporting Information [file ANIE-65-e19733-s001.zip]

Archive with 6 entries (6 files):
- 1d_hpd678_auto_new.cif
- 20_hpd930_auto.cif
- 7_hpd824_auto.cif
- ent_1b_hpd1026c.cif
- ent_3x_hpd796_auto.cif
- ent-1g_hpd1025_auto.cif
