# Supplementary material for: Enantioconvergent Access to Chiral S(VI) Stereocenters by Kinetic Resolution of Sulfonimidoyl Chlorides
Source: Angew Chem Int Ed Engl. 2025 Nov 17;65(2):e19733. doi: 10.1002/anie.202519733 (PMC12790358; doi:10.1002/anie.202519733)
Supplement: Supplementary file 2 — Supporting Information [file ANIE-65-e19733-s001.zip › 1d_hpd678_auto_new.cif]

data_hpd678_auto
_audit_creation_date               2023-05-17
_audit_creation_method
;
Olex2 1.5-ac5-024
(compiled 2022.04.12 svn.rca3783a0 for Rigaku Oxford Diffraction, GUI svn.r6498)
;
_shelx_SHELXL_version_number       '2018/3'
_audit_contact_author_address      ?
_audit_contact_author_email        ?
_audit_contact_author_name         ''
_audit_contact_author_phone        ?
_publ_contact_author_id_orcid      ?
_publ_section_references
;
Dolomanov, O.V., Bourhis, L.J., Gildea, R.J, Howard, J.A.K. & Puschmann, H.
 (2009), J. Appl. Cryst. 42, 339-341.

Sheldrick, G.M. (2015). Acta Cryst. A71, 3-8.

Sheldrick, G.M. (2015). Acta Cryst. C71, 3-8.
;
_chemical_name_common              ?
_chemical_name_systematic          ?
_chemical_formula_moiety           'C13 H11 Br Cl N O3 S2'
_chemical_formula_sum              'C13 H12 Br Cl N O3 S2'
_chemical_formula_weight           409.72
_chemical_absolute_configuration   ad
_chemical_melting_point            ?
_chemical_oxdiff_formula           'C H N O S Cl'
_chemical_oxdiff_usercomment       AD-253
loop_
  _atom_type_symbol
  _atom_type_description
  _atom_type_scat_dispersion_real
  _atom_type_scat_dispersion_imag
  _atom_type_scat_source
 'C' 'C' 0.0181 0.0091 'International Tables Vol C Tables 4.2.6.8 and 6.1.1.4'
 'H' 'H' 0.0000 0.0000 'International Tables Vol C Tables 4.2.6.8 and 6.1.1.4'
 'Br' 'Br' -0.6763 1.2805
 'International Tables Vol C Tables 4.2.6.8 and 6.1.1.4'
 'Cl' 'Cl' 0.3639 0.7018 'International Tables Vol C Tables 4.2.6.8 and 6.1.1.4'
 'N' 'N' 0.0311 0.0180 'International Tables Vol C Tables 4.2.6.8 and 6.1.1.4'
 'O' 'O' 0.0492 0.0322 'International Tables Vol C Tables 4.2.6.8 and 6.1.1.4'
 'S' 'S' 0.3331 0.5567 'International Tables Vol C Tables 4.2.6.8 and 6.1.1.4'

_shelx_space_group_comment
;
The symmetry employed for this shelxl refinement is uniquely defined
by the following loop, which should always be used as a source of
symmetry information in preference to the above space-group names.
They are only intended as comments.
;
_space_group_crystal_system        'orthorhombic'
_space_group_IT_number             19
_space_group_name_H-M_alt          'P 21 21 21'
_space_group_name_Hall             'P 2ac 2ab'
loop_
  _space_group_symop_operation_xyz
 'x, y, z'
 '-x+1/2, -y, z+1/2'
 '-x, y+1/2, -z+1/2'
 'x+1/2, -y+1/2, -z'

_cell_length_a                     7.36490(10)
_cell_length_b                     9.4538(2)
_cell_length_c                     21.5742(4)
_cell_angle_alpha                  90
_cell_angle_beta                   90
_cell_angle_gamma                  90
_cell_volume                       1502.13(5)
_cell_formula_units_Z              4
_cell_measurement_reflns_used      5816
_cell_measurement_temperature      100.00(10)
_cell_measurement_theta_max        77.7910
_cell_measurement_theta_min        4.0810
_shelx_estimated_absorpt_T_max     0.509
_shelx_estimated_absorpt_T_min     0.224
_exptl_absorpt_coefficient_mu      8.053
_exptl_absorpt_correction_T_max    1.000
_exptl_absorpt_correction_T_min    0.545
_exptl_absorpt_correction_type     gaussian
_exptl_absorpt_process_details
;
CrysAlisPro 1.171.41.123a (Rigaku Oxford Diffraction, 2022)
Numerical absorption correction based on gaussian integration over
a multifaceted crystal model
Empirical absorption correction using spherical harmonics,
implemented in SCALE3 ABSPACK scaling algorithm.
;
_exptl_absorpt_special_details     ?
_exptl_crystal_colour              'clear colourless'
_exptl_crystal_colour_lustre       clear
_exptl_crystal_colour_modifier     .
_exptl_crystal_colour_primary      colourless
_exptl_crystal_density_diffrn      1.812
_exptl_crystal_density_meas        ?
_exptl_crystal_density_method      ?
_exptl_crystal_description         plate
_exptl_crystal_F_000               820
loop_
  _exptl_crystal_face_index_h
  _exptl_crystal_face_index_k
  _exptl_crystal_face_index_l
  _exptl_crystal_face_perp_dist
 -1 6 5 0.0712
 4 3 6 0.0503
 -3 -3 -6 0.0494
 -2 -2 12 0.0540
 3 -2 8 0.0638
 2 2 -12 0.0400

_exptl_crystal_size_max            0.265
_exptl_crystal_size_mid            0.115
_exptl_crystal_size_min            0.097
loop_
  _exptl_oxdiff_crystal_face_indexfrac_h
  _exptl_oxdiff_crystal_face_indexfrac_k
  _exptl_oxdiff_crystal_face_indexfrac_l
  _exptl_oxdiff_crystal_face_x
  _exptl_oxdiff_crystal_face_y
  _exptl_oxdiff_crystal_face_z
 -1.1385 5.5604 4.8993 0.2166 0.8968 0.3857
 3.6374 3.1169 5.6627 0.1711 0.7172 -0.6756
 -3.3855 -3.4890 -5.8707 -0.1835 -0.7684 0.6131
 -2.0605 -2.0655 11.7280 0.9452 -0.2279 0.2339
 3.4244 -2.4181 8.0497 0.5058 -0.1197 -0.8543
 1.8157 2.1686 -11.9752 -0.9566 0.2306 -0.1784

_exptl_transmission_factor_max     ?
_exptl_transmission_factor_min     ?
_diffrn_reflns_av_R_equivalents    0.0341
_diffrn_reflns_av_unetI/netI       0.0340
_diffrn_reflns_Laue_measured_fraction_full  1.000
_diffrn_reflns_Laue_measured_fraction_max  0.930
_diffrn_reflns_limit_h_max         4
_diffrn_reflns_limit_h_min         -9
_diffrn_reflns_limit_k_max         10
_diffrn_reflns_limit_k_min         -11
_diffrn_reflns_limit_l_max         26
_diffrn_reflns_limit_l_min         -25
_diffrn_reflns_number              8351
_diffrn_reflns_point_group_measured_fraction_full  0.953
_diffrn_reflns_point_group_measured_fraction_max  0.861
_diffrn_reflns_theta_full          67.684
_diffrn_reflns_theta_max           77.963
_diffrn_reflns_theta_min           4.098
_diffrn_ambient_environment        N~2~
_diffrn_ambient_temperature        100.00(10)
_diffrn_detector                   'Hybrid Pixel Array Detector'
_diffrn_detector_area_resol_mean   10.0000
_diffrn_detector_type              HyPix
_diffrn_measured_fraction_theta_full  1.000
_diffrn_measured_fraction_theta_max  0.930
_diffrn_measurement_details
;
List of Runs (angles in degrees, time in seconds):

  # Type    Start    End  Width  t~exp~   \w     \q     \k     \f   Frames
--------------------------------------------------------------------------
  1  \w     83.00 120.00   0.50    0.05    --   46.90  57.00  30.00   74
  2  \w     37.00 101.00   0.50    0.05    --  109.48 -77.00-180.00  128
  3  \w     37.00  71.00   0.50    0.05    --  109.48 -61.00-150.00   68
  4  \w    -28.00  30.00   0.50    0.05    --   46.90 -19.00 -60.00  116
  5  \w    -28.00  30.00   0.50    0.05    --   46.90 -20.00  47.00  116
  6  \w    -28.00   1.00   0.50    0.05    --   46.90 -19.00 120.00   58
  7  \w     37.00 111.00   0.50    0.05    --  109.48-125.00 -60.00  148
  8  \w    -51.00 -19.00   0.50    0.05    --  -91.75  45.00  90.00   64
  9  \w    -51.00 -19.00   0.50    0.05    --  -91.75  45.00  60.00   64
 10  \w   -122.00 -32.00   0.50    0.05    --  -46.90 -20.00  47.00  180
 11  \w   -164.00 -82.00   0.50    0.05    --  -91.75-109.00-127.00  164
 12  \w   -167.00 -76.00   0.50    0.05    --  -91.75 -20.00  47.00  182
 13  \w   -145.00 -52.00   0.50    0.05    --  -91.75-156.00 174.00  186
;
_diffrn_measurement_device         'four-circle diffractometer'
_diffrn_measurement_device_type    'XtaLAB Synergy, Dualflex, HyPix'
_diffrn_measurement_method         '\w scans'
_diffrn_orient_matrix_type        
 'CrysAlisPro convention (1999,Acta A55,543-557)'
_diffrn_orient_matrix_UB_11        -0.0355833000
_diffrn_orient_matrix_UB_12        -0.0292824000
_diffrn_orient_matrix_UB_13        0.0691809000
_diffrn_orient_matrix_UB_21        0.0398803000
_diffrn_orient_matrix_UB_22        0.1561708000
_diffrn_orient_matrix_UB_23        0.0150752000
_diffrn_orient_matrix_UB_31        -0.2022739000
_diffrn_orient_matrix_UB_32        0.0360880000
_diffrn_orient_matrix_UB_33        -0.0092362000
_diffrn_radiation_monochromator    mirror
_diffrn_radiation_probe            x-ray
_diffrn_radiation_type             'Cu K\a'
_diffrn_radiation_wavelength       1.54184
_diffrn_source                     'micro-focus sealed X-ray tube'
_diffrn_source_type                'PhotonJet (Cu) X-ray Source'
_reflns_Friedel_coverage           0.593
_reflns_Friedel_fraction_full      0.888
_reflns_Friedel_fraction_max       0.765
_reflns_number_gt                  2689
_reflns_number_total               2757
_reflns_special_details
;
 Reflections were merged by SHELXL according to the crystal
 class for the calculation of statistics and refinement.
 
 _reflns_Friedel_fraction is defined as the number of unique
 Friedel pairs measured divided by the number that would be
 possible theoretically, ignoring centric projections and
 systematic absences.
;
_reflns_threshold_expression       'I > 2\s(I)'
_computing_cell_refinement         'CrysAlisPro 1.171.41.123a (Rigaku OD, 2022)'
_computing_data_collection         'CrysAlisPro 1.171.41.123a (Rigaku OD, 2022)'
_computing_data_reduction          'CrysAlisPro 1.171.41.123a (Rigaku OD, 2022)'
_computing_molecular_graphics      'Olex2 1.5-ac5-024 (Dolomanov et al., 2009)'
_computing_publication_material    'Olex2 1.5-ac5-024 (Dolomanov et al., 2009)'
_computing_structure_refinement    'SHELXL 2018/3 (Sheldrick, 2015)'
_computing_structure_solution      'SHELXT  (Sheldrick, 2015)'
_refine_diff_density_max           0.866
_refine_diff_density_min           -0.479
_refine_diff_density_rms           0.082
_refine_ls_abs_structure_details
;
 Flack x determined using 980 quotients [(I+)-(I-)]/[(I+)+(I-)]
 (Parsons, Flack and Wagner, Acta Cryst. B69 (2013) 249-259).
;
_refine_ls_abs_structure_Flack     -0.041(13)
_refine_ls_extinction_coef         0.00076(15)
_refine_ls_extinction_expression  
 'Fc^*^=kFc[1+0.001xFc^2^\l^3^/sin(2\q)]^-1/4^'
_refine_ls_extinction_method       'SHELXL-2018/3 (Sheldrick 2018)'
_refine_ls_goodness_of_fit_ref     1.015
_refine_ls_hydrogen_treatment      constr
_refine_ls_matrix_type             full
_refine_ls_number_parameters       192
_refine_ls_number_reflns           2757
_refine_ls_number_restraints       0
_refine_ls_R_factor_all            0.0286
_refine_ls_R_factor_gt             0.0278
_refine_ls_restrained_S_all        1.015
_refine_ls_shift/su_max            0.001
_refine_ls_shift/su_mean           0.000
_refine_ls_structure_factor_coef   Fsqd
_refine_ls_weighting_details      
 'w=1/[\s^2^(Fo^2^)+(0.0432P)^2^+0.6736P] where P=(Fo^2^+2Fc^2^)/3'
_refine_ls_weighting_scheme        calc
_refine_ls_wR_factor_gt            0.0709
_refine_ls_wR_factor_ref           0.0716
_refine_special_details            ?
_olex2_refinement_description
;
1. Fixed Uiso
 At 1.2 times of:
  All C(H) groups
 At 1.5 times of:
  All C(H,H,H) groups
2.a Aromatic/amide H refined with riding coordinates:
 C3(H3), C12(H12), C2(H2), C11(H11), C8(H8), C6(H6), C9(H9), C5(H5)
2.b Idealised Me refined as rotating group:
 C13(H13A,H13B,H13C)
;
_atom_sites_solution_hydrogens     geom
_atom_sites_solution_primary       dual
_atom_sites_solution_secondary     ?
loop_
  _atom_site_label
  _atom_site_type_symbol
  _atom_site_fract_x
  _atom_site_fract_y
  _atom_site_fract_z
  _atom_site_U_iso_or_equiv
  _atom_site_adp_type
  _atom_site_occupancy
  _atom_site_site_symmetry_order
  _atom_site_calc_flag
  _atom_site_refinement_flags_posn
  _atom_site_refinement_flags_adp
  _atom_site_refinement_flags_occupancy
  _atom_site_disorder_assembly
  _atom_site_disorder_group
 Br1 Br 0.37307(6) 0.49579(5) 0.22386(2) 0.02685(15) Uani 1 1 d . . . . .
 S1 S 0.46767(13) 0.41530(9) 0.51487(4) 0.0138(2) Uani 1 1 d . . . . .
 S2 S 0.68243(13) 0.55761(10) 0.60201(4) 0.0144(2) Uani 1 1 d . . . . .
 Cl1 Cl 0.23116(12) 0.48290(11) 0.55481(4) 0.0183(2) Uani 1 1 d . . . . .
 O1 O 0.4800(4) 0.2675(3) 0.52874(13) 0.0209(7) Uani 1 1 d . . . . .
 O2 O 0.8708(4) 0.5892(3) 0.59657(13) 0.0201(6) Uani 1 1 d . . . . .
 O3 O 0.6271(4) 0.4509(3) 0.64581(13) 0.0196(6) Uani 1 1 d . . . . .
 N1 N 0.6210(4) 0.5175(3) 0.53112(13) 0.0142(7) Uani 1 1 d . . . . .
 C3 C 0.3513(6) 0.3441(4) 0.33734(18) 0.0176(9) Uani 1 1 d . . . . .
 H3 H 0.310483 0.267599 0.312405 0.021 Uiso 1 1 calc R U . . .
 C7 C 0.5643(5) 0.7147(4) 0.61809(18) 0.0148(8) Uani 1 1 d . . . . .
 C12 C 0.5405(6) 0.8163(4) 0.57150(18) 0.0160(8) Uani 1 1 d . . . . .
 H12 H 0.575213 0.796642 0.529973 0.019 Uiso 1 1 calc R U . . .
 C1 C 0.4323(5) 0.4426(4) 0.43551(18) 0.0146(8) Uani 1 1 d . . . . .
 C13 C 0.3444(6) 1.1225(4) 0.66435(19) 0.0184(9) Uani 1 1 d . . . . .
 H13A H 0.446515 1.188145 0.668796 0.028 Uiso 1 1 calc R U . . .
 H13B H 0.277341 1.117397 0.703524 0.028 Uiso 1 1 calc R U . . .
 H13C H 0.263361 1.155970 0.631455 0.028 Uiso 1 1 calc R U . . .
 C2 C 0.3734(5) 0.3276(4) 0.40049(19) 0.0153(8) Uani 1 1 d . . . . .
 H2 H 0.348916 0.239318 0.419745 0.018 Uiso 1 1 calc R U . . .
 C11 C 0.4654(6) 0.9463(4) 0.58709(18) 0.0172(8) Uani 1 1 d . . . . .
 H11 H 0.447608 1.015583 0.555787 0.021 Uiso 1 1 calc R U . . .
 C4 C 0.3900(5) 0.4755(4) 0.31091(17) 0.0168(8) Uani 1 1 d . . . . .
 C8 C 0.5099(6) 0.7414(4) 0.67823(18) 0.0165(8) Uani 1 1 d . . . . .
 H8 H 0.521440 0.670474 0.709151 0.020 Uiso 1 1 calc R U . . .
 C10 C 0.4158(5) 0.9763(4) 0.64772(18) 0.0147(8) Uani 1 1 d . . . . .
 C6 C 0.4669(6) 0.5742(4) 0.40911(18) 0.0162(8) Uani 1 1 d . . . . .
 H6 H 0.504984 0.651482 0.434054 0.019 Uiso 1 1 calc R U . . .
 C9 C 0.4380(6) 0.8733(5) 0.69309(18) 0.0187(9) Uani 1 1 d . . . . .
 H9 H 0.403825 0.893077 0.734645 0.022 Uiso 1 1 calc R U . . .
 C5 C 0.4446(6) 0.5901(4) 0.34583(18) 0.0163(8) Uani 1 1 d . . . . .
 H5 H 0.466658 0.678923 0.326649 0.020 Uiso 1 1 calc R U . . .

loop_
  _atom_site_aniso_label
  _atom_site_aniso_U_11
  _atom_site_aniso_U_22
  _atom_site_aniso_U_33
  _atom_site_aniso_U_23
  _atom_site_aniso_U_13
  _atom_site_aniso_U_12
 Br1 0.0399(3) 0.0313(3) 0.0093(2) -0.00073(19) -0.00013(16) -0.0073(2)
 S1 0.0190(5) 0.0116(5) 0.0107(4) 0.0008(3) -0.0001(4) 0.0000(4)
 S2 0.0202(5) 0.0127(4) 0.0102(4) 0.0002(4) -0.0019(3) 0.0023(4)
 Cl1 0.0188(5) 0.0240(5) 0.0121(4) 0.0003(4) 0.0029(3) 0.0003(4)
 O1 0.0339(17) 0.0109(13) 0.0178(15) 0.0003(11) 0.0000(13) 0.0015(13)
 O2 0.0197(15) 0.0204(14) 0.0201(14) -0.0027(12) -0.0020(12) 0.0055(13)
 O3 0.0329(16) 0.0122(13) 0.0136(13) 0.0031(11) -0.0019(12) 0.0022(13)
 N1 0.0173(16) 0.0158(16) 0.0096(14) -0.0010(13) 0.0003(11) 0.0017(15)
 C3 0.019(2) 0.0174(19) 0.017(2) -0.0034(16) -0.0002(16) -0.0030(19)
 C7 0.018(2) 0.0117(18) 0.015(2) 0.0026(15) -0.0010(15) -0.0005(16)
 C12 0.021(2) 0.0158(19) 0.0109(19) 0.0007(16) 0.0011(16) -0.0015(18)
 C1 0.016(2) 0.0146(17) 0.0131(18) -0.0008(16) 0.0004(15) 0.0016(17)
 C13 0.018(2) 0.019(2) 0.018(2) 0.0006(16) 0.0015(16) -0.0003(18)
 C2 0.0134(19) 0.0140(18) 0.0184(19) -0.0024(15) 0.0028(15) -0.0009(17)
 C11 0.022(2) 0.0141(18) 0.0160(19) 0.0037(16) -0.0037(16) -0.0008(18)
 C4 0.0154(18) 0.024(2) 0.0104(17) -0.0003(16) 0.0007(13) 0.0012(18)
 C8 0.021(2) 0.0163(18) 0.0118(19) 0.0031(16) 0.0002(16) -0.0024(17)
 C10 0.0123(18) 0.0140(19) 0.0178(18) -0.0012(15) -0.0016(13) -0.0017(16)
 C6 0.019(2) 0.0128(18) 0.017(2) -0.0020(16) -0.0003(16) -0.0003(17)
 C9 0.022(2) 0.024(2) 0.0099(19) -0.0014(16) 0.0015(16) -0.0022(18)
 C5 0.022(2) 0.0156(19) 0.0115(18) 0.0029(15) 0.0052(16) 0.0016(18)

_geom_special_details
;
 All esds (except the esd in the dihedral angle between two l.s. planes)
 are estimated using the full covariance matrix.  The cell esds are taken
 into account individually in the estimation of esds in distances, angles
 and torsion angles; correlations between esds in cell parameters are only
 used when they are defined by crystal symmetry.  An approximate (isotropic)
 treatment of cell esds is used for estimating esds involving l.s. planes.
;
loop_
  _geom_bond_atom_site_label_1
  _geom_bond_atom_site_label_2
  _geom_bond_distance
  _geom_bond_site_symmetry_2
  _geom_bond_publ_flag
 Br1 C4 1.892(4) . ?
 S1 Cl1 2.0456(13) . ?
 S1 O1 1.431(3) . ?
 S1 N1 1.527(3) . ?
 S1 C1 1.751(4) . ?
 S2 O2 1.424(3) . ?
 S2 O3 1.441(3) . ?
 S2 N1 1.639(3) . ?
 S2 C7 1.756(4) . ?
 C3 H3 0.9500 . ?
 C3 C2 1.381(6) . ?
 C3 C4 1.396(6) . ?
 C7 C12 1.401(5) . ?
 C7 C8 1.381(5) . ?
 C12 H12 0.9500 . ?
 C12 C11 1.389(6) . ?
 C1 C2 1.393(6) . ?
 C1 C6 1.392(6) . ?
 C13 H13A 0.9800 . ?
 C13 H13B 0.9800 . ?
 C13 H13C 0.9800 . ?
 C13 C10 1.521(5) . ?
 C2 H2 0.9500 . ?
 C11 H11 0.9500 . ?
 C11 C10 1.387(5) . ?
 C4 C5 1.380(6) . ?
 C8 H8 0.9500 . ?
 C8 C9 1.391(6) . ?
 C10 C9 1.391(6) . ?
 C6 H6 0.9500 . ?
 C6 C5 1.383(6) . ?
 C9 H9 0.9500 . ?
 C5 H5 0.9500 . ?

loop_
  _geom_angle_atom_site_label_1
  _geom_angle_atom_site_label_2
  _geom_angle_atom_site_label_3
  _geom_angle
  _geom_angle_site_symmetry_1
  _geom_angle_site_symmetry_3
  _geom_angle_publ_flag
 O1 S1 Cl1 105.72(14) . . ?
 O1 S1 N1 121.49(19) . . ?
 O1 S1 C1 110.94(18) . . ?
 N1 S1 Cl1 109.61(13) . . ?
 N1 S1 C1 103.96(18) . . ?
 C1 S1 Cl1 103.85(14) . . ?
 O2 S2 O3 118.43(18) . . ?
 O2 S2 N1 103.91(17) . . ?
 O2 S2 C7 108.76(18) . . ?
 O3 S2 N1 111.82(17) . . ?
 O3 S2 C7 108.82(18) . . ?
 N1 S2 C7 104.10(18) . . ?
 S1 N1 S2 124.4(2) . . ?
 C2 C3 H3 120.7 . . ?
 C2 C3 C4 118.6(4) . . ?
 C4 C3 H3 120.7 . . ?
 C12 C7 S2 120.0(3) . . ?
 C8 C7 S2 118.9(3) . . ?
 C8 C7 C12 120.8(4) . . ?
 C7 C12 H12 120.6 . . ?
 C11 C12 C7 118.8(4) . . ?
 C11 C12 H12 120.6 . . ?
 C2 C1 S1 117.5(3) . . ?
 C6 C1 S1 120.3(3) . . ?
 C6 C1 C2 122.2(4) . . ?
 H13A C13 H13B 109.5 . . ?
 H13A C13 H13C 109.5 . . ?
 H13B C13 H13C 109.5 . . ?
 C10 C13 H13A 109.5 . . ?
 C10 C13 H13B 109.5 . . ?
 C10 C13 H13C 109.5 . . ?
 C3 C2 C1 119.0(4) . . ?
 C3 C2 H2 120.5 . . ?
 C1 C2 H2 120.5 . . ?
 C12 C11 H11 119.5 . . ?
 C10 C11 C12 120.9(4) . . ?
 C10 C11 H11 119.5 . . ?
 C3 C4 Br1 118.8(3) . . ?
 C5 C4 Br1 118.8(3) . . ?
 C5 C4 C3 122.4(4) . . ?
 C7 C8 H8 120.3 . . ?
 C7 C8 C9 119.4(4) . . ?
 C9 C8 H8 120.3 . . ?
 C11 C10 C13 119.9(4) . . ?
 C11 C10 C9 119.3(4) . . ?
 C9 C10 C13 120.7(4) . . ?
 C1 C6 H6 120.7 . . ?
 C5 C6 C1 118.7(4) . . ?
 C5 C6 H6 120.7 . . ?
 C8 C9 H9 119.7 . . ?
 C10 C9 C8 120.7(4) . . ?
 C10 C9 H9 119.7 . . ?
 C4 C5 C6 119.2(4) . . ?
 C4 C5 H5 120.4 . . ?
 C6 C5 H5 120.4 . . ?

loop_
  _geom_torsion_atom_site_label_1
  _geom_torsion_atom_site_label_2
  _geom_torsion_atom_site_label_3
  _geom_torsion_atom_site_label_4
  _geom_torsion
  _geom_torsion_site_symmetry_1
  _geom_torsion_site_symmetry_2
  _geom_torsion_site_symmetry_3
  _geom_torsion_site_symmetry_4
  _geom_torsion_publ_flag
 Br1 C4 C5 C6 -176.5(3) . . . . ?
 S1 C1 C2 C3 -177.4(3) . . . . ?
 S1 C1 C6 C5 177.3(3) . . . . ?
 S2 C7 C12 C11 -172.7(3) . . . . ?
 S2 C7 C8 C9 171.5(3) . . . . ?
 Cl1 S1 N1 S2 57.3(3) . . . . ?
 Cl1 S1 C1 C2 -96.4(3) . . . . ?
 Cl1 S1 C1 C6 85.1(3) . . . . ?
 O1 S1 N1 S2 -66.4(3) . . . . ?
 O1 S1 C1 C2 16.7(4) . . . . ?
 O1 S1 C1 C6 -161.8(3) . . . . ?
 O2 S2 N1 S1 150.7(2) . . . . ?
 O2 S2 C7 C12 72.9(4) . . . . ?
 O2 S2 C7 C8 -101.6(3) . . . . ?
 O3 S2 N1 S1 21.8(3) . . . . ?
 O3 S2 C7 C12 -156.8(3) . . . . ?
 O3 S2 C7 C8 28.7(4) . . . . ?
 N1 S1 C1 C2 148.9(3) . . . . ?
 N1 S1 C1 C6 -29.6(4) . . . . ?
 N1 S2 C7 C12 -37.4(4) . . . . ?
 N1 S2 C7 C8 148.1(3) . . . . ?
 C3 C4 C5 C6 1.8(7) . . . . ?
 C7 S2 N1 S1 -95.5(3) . . . . ?
 C7 C12 C11 C10 0.6(6) . . . . ?
 C7 C8 C9 C10 1.9(6) . . . . ?
 C12 C7 C8 C9 -2.9(6) . . . . ?
 C12 C11 C10 C13 176.3(4) . . . . ?
 C12 C11 C10 C9 -1.5(6) . . . . ?
 C1 S1 N1 S2 167.8(2) . . . . ?
 C1 C6 C5 C4 -0.3(6) . . . . ?
 C13 C10 C9 C8 -177.5(4) . . . . ?
 C2 C3 C4 Br1 176.5(3) . . . . ?
 C2 C3 C4 C5 -1.9(7) . . . . ?
 C2 C1 C6 C5 -1.1(6) . . . . ?
 C11 C10 C9 C8 0.3(6) . . . . ?
 C4 C3 C2 C1 0.4(6) . . . . ?
 C8 C7 C12 C11 1.7(6) . . . . ?
 C6 C1 C2 C3 1.0(6) . . . . ?

_shelx_res_file
;
TITL hpd678_auto_a.res in P2(1)2(1)2(1)
    hpd678_auto.res
    created by SHELXL-2018/3 at 14:16:24 on 17-May-2023
REM Old TITL hpd678_auto in P2(1)2(1)2(1)
REM SHELXT solution in P2(1)2(1)2(1): R1 0.203, Rweak 0.039, Alpha 0.001
REM <I/s> 1.116 for 22 systematic absences, Orientation as input
REM Flack x = 0.213 ( 0.012 ) from 979 Parsons' quotients
REM Formula found by SHELXT: C9 S1 O3 S1 Cl3
CELL 1.54184 7.3649 9.4538 21.5742 90 90 90
ZERR 4 0.0001 0.0002 0.0004 0 0 0
LATT -1
SYMM 0.5-X,-Y,0.5+Z
SYMM -X,0.5+Y,0.5-Z
SYMM 0.5+X,0.5-Y,-Z
SFAC C H Br Cl N O S
UNIT 52 48 4 4 4 12 8

L.S. 4
PLAN  2
SIZE 0.097 0.115 0.265
TEMP -173.15(10)
CONF
MORE -1
BOND $H
fmap 2
acta
REM <olex2.extras>
REM <HklSrc "%.\\hpd678_auto.hkl">
REM </olex2.extras>

WGHT    0.043200    0.673600
EXTI    0.000757
FVAR       3.85691
BR1   3    0.373066    0.495792    0.223861    11.00000    0.03990    0.03133 =
         0.00932   -0.00073   -0.00013   -0.00735
S1    7    0.467668    0.415304    0.514874    11.00000    0.01901    0.01160 =
         0.01069    0.00084   -0.00012   -0.00002
S2    7    0.682429    0.557610    0.602006    11.00000    0.02023    0.01266 =
         0.01018    0.00023   -0.00194    0.00230
CL1   4    0.231164    0.482897    0.554805    11.00000    0.01879    0.02404 =
         0.01208    0.00029    0.00287    0.00028
O1    6    0.480001    0.267544    0.528741    11.00000    0.03390    0.01093 =
         0.01784    0.00034    0.00000    0.00149
O2    6    0.870817    0.589162    0.596568    11.00000    0.01973    0.02037 =
         0.02008   -0.00275   -0.00198    0.00550
O3    6    0.627116    0.450910    0.645806    11.00000    0.03287    0.01222 =
         0.01355    0.00312   -0.00192    0.00219
N1    5    0.621036    0.517465    0.531119    11.00000    0.01731    0.01580 =
         0.00957   -0.00100    0.00032    0.00175
C3    1    0.351263    0.344084    0.337342    11.00000    0.01875    0.01739 =
         0.01657   -0.00343   -0.00016   -0.00297
AFIX  43
H3    2    0.310483    0.267599    0.312405    11.00000   -1.20000
AFIX   0
C7    1    0.564326    0.714750    0.618087    11.00000    0.01768    0.01166 =
         0.01506    0.00256   -0.00097   -0.00047
C12   1    0.540532    0.816317    0.571500    11.00000    0.02118    0.01584 =
         0.01091    0.00071    0.00106   -0.00151
AFIX  43
H12   2    0.575213    0.796642    0.529973    11.00000   -1.20000
AFIX   0
C1    1    0.432336    0.442571    0.435507    11.00000    0.01624    0.01457 =
         0.01309   -0.00080    0.00042    0.00157
C13   1    0.344405    1.122455    0.664353    11.00000    0.01816    0.01934 =
         0.01768    0.00062    0.00147   -0.00028
AFIX 137
H13A  2    0.446515    1.188145    0.668796    11.00000   -1.50000
H13B  2    0.277341    1.117397    0.703524    11.00000   -1.50000
H13C  2    0.263361    1.155970    0.631455    11.00000   -1.50000
AFIX   0
C2    1    0.373446    0.327647    0.400491    11.00000    0.01339    0.01400 =
         0.01845   -0.00240    0.00284   -0.00092
AFIX  43
H2    2    0.348916    0.239318    0.419745    11.00000   -1.20000
AFIX   0
C11   1    0.465356    0.946270    0.587088    11.00000    0.02160    0.01409 =
         0.01598    0.00366   -0.00371   -0.00076
AFIX  43
H11   2    0.447608    1.015583    0.555787    11.00000   -1.20000
AFIX   0
C4    1    0.390033    0.475495    0.310908    11.00000    0.01539    0.02446 =
         0.01041   -0.00025    0.00067    0.00120
C8    1    0.509910    0.741444    0.678226    11.00000    0.02135    0.01634 =
         0.01184    0.00311    0.00016   -0.00245
AFIX  43
H8    2    0.521440    0.670474    0.709151    11.00000   -1.20000
AFIX   0
C10   1    0.415810    0.976304    0.647718    11.00000    0.01230    0.01398 =
         0.01781   -0.00121   -0.00157   -0.00174
C6    1    0.466883    0.574164    0.409115    11.00000    0.01903    0.01282 =
         0.01674   -0.00196   -0.00032   -0.00034
AFIX  43
H6    2    0.504984    0.651482    0.434054    11.00000   -1.20000
AFIX   0
C9    1    0.438046    0.873266    0.693086    11.00000    0.02223    0.02401 =
         0.00994   -0.00138    0.00146   -0.00216
AFIX  43
H9    2    0.403825    0.893077    0.734645    11.00000   -1.20000
AFIX   0
C5    1    0.444622    0.590114    0.345831    11.00000    0.02179    0.01556 =
         0.01148    0.00290    0.00518    0.00159
AFIX  43
H5    2    0.466658    0.678923    0.326649    11.00000   -1.20000
AFIX   0
HKLF 4


REM  hpd678_auto_a.res in P2(1)2(1)2(1)
REM wR2 = 0.0716, GooF = S = 1.015, Restrained GooF = 1.015 for all data
REM R1 = 0.0278 for 2689 Fo > 4sig(Fo) and 0.0286 for all 2757 data
REM 192 parameters refined using 0 restraints

END

WGHT      0.0422      0.4628

REM Highest difference peak  0.866,  deepest hole -0.479,  1-sigma level  0.082
Q1    1   0.4999  0.4965  0.2229  11.00000  0.05    0.87
Q2    1   0.2326  0.4967  0.2257  11.00000  0.05    0.82
;
_shelx_res_checksum                59005
_shelx_hkl_file
;
   0   0   2 9693.81 383.973   4
   0   0  -2 13069.8 416.926  10
   0   0   3 79.4507 45.3178   4
   0   0  -3 54.2992 37.5292  10
   0   0  -4 2810.37 218.573  10
   0   0   4 3442.54 235.852   4
   0   0   5 29.5533 52.4297   4
   0   0   6 35549.6 1260.32   4
   0   0   7 147.034 77.9253   4
   0   0   8 6456.92 462.880   4
   0   0   9-27.9274 66.8036   4
   0   0  10 12510.6 762.762   4
   0   0 -11 36.9807 55.9514  12
   0   0  11 35.8703 93.9921   4
   0   0  12 886.549 224.304   4
   0   0 -12 288.731 146.821  12
   0   0  13 89.8904 96.1710   4
   0   0 -13 45.8321 98.0682  12
   0   0 -14 5523.95 606.142  12
   0   0  14 5674.16 607.705   4
   0   0  15 164.362 143.566   4
   0   0 -15 55.9567 133.857  12
   0   0 -15 47.9336 88.8301   1
   0   0 -16 160680. 5152.82   1
   0   0 -16 156274. 5312.43  12
   0   0 -17 66.6678 123.554  12
   0   0 -17 166.308 132.630   1
   0   0 -18 97767.6 3602.34   1
   0   0 -18 95381.7 3776.47  12
   0   0  19 136.135 145.623  11
   0   0 -19-74.9187 138.807  12
   0   0 -19 117.883 126.099   1
   0   0 -20 5767.48 782.256  12
   0   0  20 7932.48 853.932  11
   0   0  21 140.136 183.593  11
   0   0 -21-76.8523 217.504  12
   0   0 -22 23479.1 1585.19  12
   0   0  22 24452.5 1541.73  11
   0   0  23 558.534 220.638  11
   0   0  24 143444. 4773.55  11
   0   0  25-45.6744 119.682  11
   0   0  26 2834.51 367.312  11
   0  -1   0 89.2181 27.9181   1
   0  -1  -1 1649.08 121.394  10
   0  -1  -1 1465.18 116.430   1
   0  -1  -2 41339.0 1222.17  10
   0  -1  -3 75987.2 2156.62  10
   0  -1  -4 59052.0 1770.71  10
   0  -1  -5 70667.9 2129.92  10
   0  -1   5 71040.4 2109.97   4
   0  -1  -6 194524. 5298.72  10
   0   1  -6 192189. 5329.80   6
   0   1   6 189777. 5330.41   4
   0  -1   6 186337. 5254.37   4
   0  -1  -7 47333.6 1677.86  10
   0  -1   7 49729.2 1668.41   4
   0   1   7 48413.5 1713.39   4
   0   1  -7 50797.3 1752.26   6
   0   1   8 93264.2 2844.73   4
   0  -1  -8 83198.7 2770.87  10
   0  -1   8 87442.3 2757.18   4
   0   1  -8 88697.3 2843.98   6
   0  -1   9 8030.96 556.659   4
   0   1  -9 8680.91 614.324   6
   0   1   9 7531.65 571.564   4
   0  -1  -9 8594.95 587.335  10
   0  -1  10 529063. 14206.7   4
   0  -1 -10 522336. 14237.5  10
   0  -1 -11 10043.2 721.280  12
   0   1 -11 8211.06 688.794  12
   0  -1  11 10225.8 705.001   4
   0  -1  12 22710.6 1171.54   4
   0  -1 -12 20756.4 1156.86  12
   0   1 -12 20180.8 1183.66  12
   0  -1 -13 2298.29 375.361   1
   0   1 -13 2493.36 408.334  12
   0  -1  13 2694.74 403.846   4
   0  -1 -13 3153.90 437.743  12
   0  -1  14 61916.4 2460.79   4
   0  -1 -14 59568.9 2477.02  12
   0  -1 -14 62070.4 2457.85   1
   0   1 -14 60219.7 2544.57  12
   0  -1 -15 168.163 146.903  12
   0   1 -15 60.2763 128.987  12
   0  -1 -15 52.8042 97.8769   1
   0  -1  15 325.982 174.375   4
   0  -1  16 50572.4 2300.87   4
   0  -1 -16 50449.2 2271.85   1
   0   1 -16 49127.4 2116.46   1
   0  -1 -16 51966.5 2354.09  12
   0   1 -16 53533.7 2436.65  12
   0  -1 -17 1245.90 338.743  12
   0  -1  17 1530.40 356.661   4
   0  -1 -17 2314.03 448.344   1
   0   1 -17 1178.11 308.755   1
   0   1 -17 2197.09 456.618  12
   0  -1 -18 383.811 226.980   1
   0  -1 -18 139.411 182.686  12
   0   1 -18 75.3886 180.366  12
   0  -1 -19 291.169 190.782  12
   0  -1  19 133.928 143.331  11
   0  -1 -19 65.3867 209.878   1
   0   1 -19 314.747 206.224  12
   0   1 -20 29046.2 1839.60  12
   0  -1  20 32789.2 1806.48  11
   0  -1 -20 30709.8 1832.36  12
   0  -1 -20 27981.1 1692.42   1
   0  -1  21 2173.37 428.053  11
   0  -1 -21 2729.74 527.076  12
   0  -1 -22 12157.9 1081.93  12
   0  -1  22 12538.6 1043.99  11
   0  -1  23 771.624 262.171  11
   0  -1 -23 395.348 223.341  12
   0  -1  24 105710. 3719.23  11
   0  -1  25 343.426 165.753  11
   0   1  25 271.278 160.597  11
   0   1  26 35476.3 1522.78  11
   0  -2   0 999999. 25859.0   1
   0  -2  -1 10560.2 459.849   1
   0  -2  -1 11429.5 502.926  10
   0  -2  -2 17201.6 672.409  10
   0  -2  -2 16014.4 653.920   1
   0  -2  -3 2918.58 246.992   1
   0  -2  -3 3423.53 255.490  10
   0  -2  -4 58771.9 1880.69   1
   0  -2  -4 59155.2 1846.09  10
   0  -2  -5 22562.7 901.958  10
   0  -2  -5 22430.8 946.415   1
   0  -2  -6 131758. 3900.29   1
   0   2  -6 132474. 3862.37   6
   0  -2  -6 130299. 3818.04  10
   0   2  -7 77039.6 2463.41   6
   0  -2  -7 72458.4 2399.01  10
   0  -2  -7 72373.4 2465.34   1
   0  -2   7 77579.7 2387.99   4
   0  -2   8 1420.88 218.692   4
   0   2  -8 1411.52 239.056   6
   0  -2  -8 1578.66 237.736  10
   0  -2   9 34148.2 1399.06   4
   0   2  -9 35343.7 1503.99   6
   0  -2  -9 33093.8 1428.94  10
   0   2 -10 2278.01 341.357   6
   0  -2 -10 2284.89 331.778  10
   0   2 -10 2017.14 342.090  12
   0  -2  10 2286.77 318.685   4
   0  -2 -10 2174.56 325.272  12
   0  -2 -11 658.599 202.791  12
   0  -2 -11 814.681 214.422  10
   0  -2 -11 502.023 174.499   1
   0  -2  11 1029.97 231.719   4
   0   2 -11 1004.48 256.631  12
   0   2 -11 1075.63 254.490   6
   0  -2 -12 15738.4 1007.61   1
   0  -2 -12 14887.8 981.753  12
   0   2 -12 15042.4 1065.41  12
   0   2  12 14042.2 860.664   8
   0  -2  12 14909.8 956.886   4
   0  -2 -12 14289.0 967.637  10
   0  -2 -13 6389.76 643.565  12
   0   2 -13 5334.92 651.675  12
   0   2  13 5079.31 508.108   8
   0  -2  13 5872.44 609.680   4
   0  -2 -13 5674.25 610.468   1
   0  -2 -14 70964.7 2775.07   1
   0  -2  14 64827.3 2654.33   4
   0  -2 -14 68563.8 2747.30  12
   0   2  14 71242.3 2521.18   8
   0   2 -14 62988.4 2814.02  12
   0   2 -15 28636.0 1677.11  12
   0  -2  15 26719.3 1503.05   4
   0  -2 -15 24779.0 1487.19   1
   0  -2 -15 25695.9 1510.10  12
   0  -2 -16 81101.7 3251.80   1
   0  -2  16 81835.7 3236.80   4
   0  -2 -16 82179.0 3266.92  12
   0   2 -16 85916.7 3474.33  12
   0  -2  17 74307.1 3073.36   4
   0  -2 -17 73168.7 3080.67  12
   0  -2 -17 76730.9 3128.42   1
   0  -2 -18 93290.7 3690.86   1
   0  -2  18 93480.6 3688.41   4
   0   2  18 96285.3 3676.64  11
   0  -2  18 94409.4 3601.81  11
   0  -2 -18 98212.7 3780.72  12
   0  -2 -19 424.679 214.826   1
   0  -2 -19 789.833 266.614  12
   0   2  19 957.650 267.479   9
   0  -2  19 558.447 248.242   4
   0   2  19 613.743 263.564  11
   0  -2  19 849.207 305.060  11
   0  -2 -20 432.783 231.561  12
   0  -2  20 197.524 157.617  11
   0   2  20 207.489 181.334  11
   0  -2 -21 1058.75 321.693  12
   0  -2  21 1407.30 350.159  11
   0   2  21 1018.12 341.830  11
   0   2  22 61157.4 2673.49  11
   0  -2  22 58704.2 2582.07  11
   0  -2 -22 62570.1 2738.25  12
   0   2  23 1641.16 373.124  11
   0  -2  23 1617.72 338.764  11
   0  -2 -23 1471.62 355.526  12
   0  -2 -24 95237.8 3429.12  12
   0  -2  24 90694.1 3260.71  11
   0   2  24 92804.4 3355.48  11
   0  -2  25 1816.31 302.942  11
   0   2  25 1805.18 316.834  11
   0   3   0 136.825 69.3488   5
   0  -3   0-20.0358 52.5012  10
   0  -3  -1 1681.91 208.160  10
   0   3   1 1366.40 189.126   5
   0   3  -1 2041.73 224.984   5
   0  -3  -1 1450.46 176.088   1
   0   3  -2 220048. 6092.88   5
   0  -3  -2 223413. 6089.63  10
   0  -3  -2 211770. 6030.18   1
   0   3   2 226520. 6111.90   5
   0   3  -3 17224.7 795.103   5
   0  -3  -3 16245.0 761.211   1
   0  -3  -3 17211.6 780.727  10
   0  -3  -4 4303.23 359.269   1
   0  -3  -4 4125.07 350.389  10
   0   3  -4 3868.11 347.460   5
   0  -3  -5 132177. 3996.81   1
   0  -3  -5 136192. 3963.81  10
   0  -3  -6 186598. 5492.53   1
   0  -3  -6 192822. 5445.13  10
   0  -3  -7 51448.8 1857.45  10
   0  -3  -7 51072.1 1931.96   1
   0  -3  -8 61259.9 2222.81  12
   0  -3  -8 61565.0 2205.63  10
   0  -3  -8 63115.1 2310.40   1
   0  -3   8 64451.3 2190.03   4
   0  -3  -9 51730.5 2066.89   1
   0  -3  -9 49617.6 1955.27  10
   0  -3   9 53258.5 1958.88   4
   0  -3  -9 51428.5 1994.59  12
   0  -3 -10 68366.2 2610.57   1
   0  -3  10 71206.6 2486.50   4
   0  -3 -10 65719.3 2505.96  12
   0  -3 -10 66804.7 2509.09  10
   0  -3 -11 13690.6 928.668  10
   0  -3  11 12998.2 880.647   4
   0  -3 -11 12083.9 884.901  12
   0   3 -12 122132. 4162.60   6
   0  -3  12 117737. 3983.32   4
   0  -3 -12 121983. 4068.00  12
   0  -3 -12 113779. 4049.36  10
   0  -3 -13 4913.82 593.550  12
   0   3  13 5581.99 572.811   8
   0  -3 -13 4011.30 558.780  10
   0   3 -13 5468.43 653.615   6
   0  -3  13 6059.39 638.535   4
   0  -3 -14 35291.7 1882.17  10
   0   3  14 37419.6 1713.51   8
   0  -3 -14 39174.6 1928.22  12
   0  -3 -14 38900.3 1945.02   1
   0  -3  14 35981.9 1837.79   4
   0  -3  15 73557.6 3035.46   4
   0  -3 -15 77303.2 3167.65   1
   0   3  15 79164.9 2877.58   8
   0  -3 -15 77577.8 3118.22  12
   0  -3 -16 63948.8 2792.57  12
   0  -3 -16 65907.9 2841.98   1
   0   3  16 61330.7 2653.58  11
   0  -3  16 62186.2 2725.23   4
   0  -3  16 61908.9 2576.48  11
   0  -3 -17 45403.0 2230.83  12
   0  -3  17 43009.9 2175.14   4
   0   3  17 40616.6 2090.60  11
   0  -3 -17 43869.6 2247.76   1
   0  -3  17 44656.6 2091.60  11
   0  -3  18 901.979 365.964   4
   0  -3 -18 1646.42 402.418   1
   0  -3  18 2143.11 421.454  11
   0  -3 -18 1853.41 433.351  12
   0   3  18 1831.07 415.931  11
   0   3  19 3829.56 592.629  11
   0  -3  19 2220.97 566.736   4
   0  -3  19 3896.87 586.609  11
   0  -3 -19 3429.44 562.654  12
   0  -3 -19 3091.48 559.258   1
   0   3  20 12424.4 1074.92  11
   0  -3 -20 14936.8 1192.90  12
   0  -3  20 13104.3 1051.40  11
   0   3  20 14682.0 1045.13   9
   0  -3 -21 17762.6 1291.02  12
   0   3  21 17174.9 1240.27  11
   0  -3  21 18402.1 1227.48  11
   0  -3  22 366.196 185.618  11
   0   3  22 288.246 185.021  11
   0  -3 -22-61.8333 114.596  12
   0  -3 -23 607.881 244.418  12
   0   3  23 761.924 243.683  11
   0  -3  23 766.712 237.055  11
   0   3  24 32076.0 1509.08  11
   0  -3 -24 31961.1 1565.65  12
   0  -3  24 29724.7 1407.30  11
   0  -3 -25-38.0213 203.358  12
   0   4   0 300042. 8357.40   5
   0  -4   0 303350. 8373.70  10
   0   4   1 4123.18 385.499   5
   0  -4   1 3888.65 382.124  10
   0  -4  -1 3530.43 358.395  10
   0   4  -1 3403.75 352.232   5
   0  -4  -2 29557.3 1231.70  10
   0   4   2 28513.7 1230.68   5
   0   4  -2 30121.6 1248.98   5
   0  -4  -2 26345.6 1119.51   1
   0  -4  -3 198.276 91.0200  10
   0  -4  -3 385.602 129.065   1
   0   4  -3 89.1912 123.260   5
   0   4   3 120.102 90.9660   5
   0  -4  -4 108157. 3371.88  10
   0   4   4 108245. 3422.55   5
   0  -4  -4 109173. 3376.82   1
   0   4  -4 104730. 3386.12   5
   0  -4  -5 35259.8 1457.67  10
   0  -4  -5 35505.3 1480.99   1
   0   4  -5 36722.9 1507.88   5
   0  -4  -6 59978.2 2225.09  12
   0  -4  -6 64629.9 2294.28   1
   0  -4  -6 60885.4 2212.46  10
   0  -4  -7 21942.3 1176.71   1
   0  -4  -7 22676.9 1142.05  10
   0  -4  -7 23629.6 1173.03  12
   0  -4  -8 3713.20 438.838  12
   0  -4  -8 3609.49 420.902  10
   0  -4  -8 3564.36 446.013   1
   0  -4  -9 50456.6 2113.54   1
   0  -4   9 48870.6 1947.20   4
   0  -4  -9 49471.4 2006.55  10
   0  -4  -9 47269.9 1998.94  12
   0  -4  10 33782.7 1571.95   4
   0  -4 -10 32409.8 1661.57   1
   0  -4 -10 36060.4 1638.71  10
   0  -4 -10 31715.9 1577.93  12
   0  -4 -11 6784.59 674.465  10
   0  -4 -11 6893.77 679.522  12
   0  -4  11 5943.39 629.293   4
   0  -4 -11 6935.69 719.314   1
   0  -4 -12 93252.1 3464.24  12
   0  -4 -12 99375.5 3624.10   1
   0  -4 -12 89344.9 3455.52  10
   0  -4  12 93143.4 3391.58   4
   0  -4 -13 665.862 247.122   1
   0  -4 -13 501.148 222.672  10
   0  -4  13 520.656 223.546   4
   0   4  13 731.044 261.029  11
   0  -4 -13 366.999 207.365  12
   0  -4 -14 12981.0 1061.13  12
   0   4  14 13833.0 994.696   8
   0   4  14 12294.0 1037.45  11
   0  -4  14 12083.0 906.185  11
   0  -4  14 11868.4 1018.37   4
   0  -4 -14 14486.7 1134.21  10
   0  -4 -15 16348.0 1264.10  10
   0   4  15 16703.0 1228.19  11
   0   4  15 18357.9 1168.15   8
   0  -4 -15 18953.4 1316.48  12
   0  -4  15 17195.2 1128.98  11
   0  -4  15 17391.2 1267.38   4
   0  -4  16 17949.6 1327.52   4
   0  -4 -16 18795.0 1347.92  12
   0   4  16 18401.0 1177.86   8
   0   4  16 17248.2 1266.12  11
   0  -4 -16 20142.8 1457.87   1
   0  -4  16 18411.8 1196.50  11
   0  -4 -17 15358.1 1275.18   1
   0   4  17 12618.2 1073.16  11
   0  -4  17 12729.9 1113.16   4
   0  -4 -17 15598.7 1219.51  12
   0  -4  17 14053.1 1050.30  11
   0   4  18 59193.4 2583.08  11
   0  -4  18 60128.1 2485.68  11
   0  -4 -18 61347.0 2748.26  12
   0  -4 -18 59626.4 2806.51   1
   0  -4  19 1192.24 307.862  11
   0  -4 -19 695.841 289.467  12
   0   4  19 1225.15 322.081  11
   0   4  20 38274.4 1884.71  11
   0  -4  20 34898.3 1743.99  11
   0  -4 -20 36927.6 1958.44  12
   0   4  21 3980.59 535.881  11
   0   4  21 4066.99 500.450   9
   0  -4 -21 4205.02 577.853  12
   0   4  22 49646.2 2073.17  11
   0  -4 -22 47364.8 2160.00  12
   0  -4 -23 853.100 269.157  12
   0  -4 -24 30785.1 1450.61  12
   0   5   0 38.2417 70.8913   5
   0  -5   0 267.659 129.364  10
   0  -5   1 433.415 163.631  10
   0   5   1 656.641 189.682   5
   0   5  -1 384.479 159.690   5
   0  -5  -1 373.235 144.398  10
   0   5   2 23632.8 1205.37   5
   0   5  -2 24148.4 1216.95   5
   0  -5  -2 21386.2 1146.89  10
   0  -5   2 24259.6 1241.07  10
   0   5  -3 78954.0 2805.39   5
   0   5   3 75661.6 2775.00   5
   0  -5  -3 78949.6 2753.82  10
   0  -5   3 81740.6 2859.53  10
   0   5   4 29917.4 1430.98   5
   0  -5  -4 28986.7 1326.69   1
   0  -5  -4 27801.9 1352.92  10
   0   5  -4 29278.4 1416.76   5
   0   5  -5 67720.8 2606.37   5
   0  -5  -5 73304.6 2579.94   1
   0   5   5 70203.3 2638.01   5
   0  -5  -5 72544.1 2592.94  10
   0  -5  -6 130739. 4299.86   1
   0  -5  -6 140702. 4351.21  12
   0   5   6 132184. 4370.71   5
   0  -5  -6 132071. 4278.79  10
   0  -5  -7 374.499 166.400   1
   0  -5  -7 448.249 173.190  12
   0  -5  -7 395.727 156.336  10
   0   5   7 394.151 175.099   5
   0  -5  -8 27234.1 1450.16   1
   0  -5  -8 24284.2 1330.94  10
   0  -5  -8 25412.2 1359.81  12
   0  -5  -9 45310.0 2067.69   1
   0  -5  -9 44305.4 1971.44  12
   0   5  -9 41208.4 1961.39   6
   0  -5  -9 43884.5 1956.33  10
   0  -5  10 50999.7 2153.31   4
   0  -5 -10 50484.2 2200.48  10
   0  -5 -10 51365.5 2223.57  12
   0  -5 -10 48538.0 2285.09   1
   0  -5  11 30985.1 1616.82   4
   0  -5 -11 29013.0 1620.69  12
   0  -5 -11 30660.5 1654.85  10
   0  -5 -11 30436.4 1748.57   1
   0  -5 -12 167407. 5582.08  12
   0  -5  12 172285. 5535.39   4
   0  -5 -12 164939. 5583.73  10
   0  -5 -12 168819. 5737.21   1
   0  -5 -13 345.387 221.693  10
   0  -5 -13 150.289 160.788   1
   0  -5  13 63.2610 117.242   4
   0  -5 -13 66.8490 123.888  12
   0   5  14-57.8373 138.343   8
   0  -5 -14 145.794 191.006  10
   0  -5  14-67.4182 124.912   4
   0  -5 -14 140.247 198.460  12
   0  -5 -14 78.5532 118.835   1
   0  -5  15 88269.0 3593.57   4
   0  -5 -15 88193.8 3686.05  10
   0  -5 -15 91303.5 3653.78  12
   0   5  15 97675.9 3492.59   8
   0  -5 -15 94052.4 3827.65   1
   0  -5 -16 63720.3 3006.23   1
   0  -5  16 59107.1 2769.89   4
   0  -5 -16 65203.4 2872.70  12
   0   5  16 66734.9 2653.10   8
   0  -5 -17 2072.20 448.335  12
   0   5  17 1792.30 349.840   8
   0  -5 -18 688.921 255.892  12
   0  -5 -19 9393.60 903.794  12
   0  -5 -20-59.3425 109.958  12
   0  -5 -21 1106.96 294.607  12
   0   5  21 1276.60 267.202   9
   0  -5 -22 24416.3 1318.38  12
   0  -5 -23 6313.92 581.524  12
   0   6   0 9595.37 802.751   5
   0  -6   0 8720.51 761.943  10
   0   6  -1 2069.99 363.383   5
   0   6   1 2430.47 395.306   5
   0  -6  -1 3028.87 425.698  10
   0  -6   1 2155.24 369.175  10
   0  -6  -2 130708. 4364.87  10
   0   6   2 132892. 4434.47   5
   0  -6   2 131185. 4458.20  10
   0   6  -2 134702. 4442.91   5
   0   6   3 6527.18 675.128   5
   0   6  -3 7066.31 699.043   5
   0  -6  -3 6789.45 657.212  10
   0  -6   3 7088.91 710.457  10
   0  -6   4 43870.3 2106.31  10
   0   6  -4 46540.5 2087.35   5
   0   6   4 45122.8 2065.82   5
   0  -6  -4 47115.4 2024.86  10
   0   6  -5 218.616 143.534   5
   0   6   5 387.290 196.529   5
   0  -6   5 360.029 181.808  10
   0  -6  -5 797.316 226.364  10
   0  -6  -6 43055.9 1951.87  10
   0  -6  -6 43434.7 1956.79  12
   0   6   6 40480.4 1998.67   5
   0  -6  -7 20649.9 1263.56  12
   0   6   7 20218.5 1342.61   5
   0  -6  -7 21077.9 1282.58   1
   0  -6  -7 20895.4 1276.74  10
   0  -6  -8 20351.1 1273.73  12
   0  -6  -8 21335.0 1308.49  10
   0  -6  -8 19468.6 1274.04   1
   0   6   8 18171.9 1310.92   5
   0  -6  -9 11340.2 939.376  10
   0   6  -9 11821.8 987.062   6
   0  -6  -9 12991.2 998.898  12
   0  -6  -9 10248.5 940.784   1
   0   6   9 10388.6 991.712   5
   0   6 -10 51342.6 2407.46   6
   0  -6 -10 53499.0 2375.94  12
   0  -6  10 51118.3 2229.11  13
   0  -6 -10 50662.2 2419.40   1
   0   6  10 50266.2 2510.31   5
   0  -6 -10 53537.4 2382.33  10
   0  -6  10 50951.1 2281.11   4
   0  -6 -11 44735.4 2174.90  10
   0  -6  11 42192.9 2052.92   4
   0   6  11 43600.9 2302.91   5
   0  -6 -11 40132.6 2164.66   1
   0  -6 -11 42932.0 2108.48  12
   0   6 -11 39569.1 2111.39   6
   0   6  12 51338.9 2630.13   5
   0  -6 -12 54474.0 2486.00  12
   0  -6 -12 52869.9 2583.92   1
   0   6 -12 51888.2 2523.70   6
   0  -6 -12 52351.6 2491.29  10
   0  -6  12 49676.2 2373.16   4
   0  -6 -13 7983.37 885.135  10
   0  -6 -13 10033.2 946.734  12
   0   6  13 8042.80 949.865   5
   0   6 -13 6326.65 809.242   6
   0  -6  13 6956.07 793.196   4
   0  -6 -13 8013.85 912.056   1
   0  -6 -14 38305.2 2175.21   1
   0  -6  14 32350.0 1913.94   4
   0   6  14 32226.1 2092.68   5
   0  -6 -14 37747.5 2087.96  10
   0   6  14 42262.1 2003.75   8
   0   6 -14 37140.0 2115.52   6
   0  -6 -14 37660.2 2022.66  12
   0  -6 -15 4586.64 702.539   1
   0   6  15 5523.19 795.787   5
   0  -6  15 5515.13 709.101   4
   0  -6 -15 4764.78 699.219  10
   0   6  15 6081.85 693.132   8
   0   6 -15 4385.51 685.908   6
   0  -6 -15 5541.78 726.207  12
   0  -6 -16 3222.51 546.664  12
   0   6  16 3221.31 485.148   8
   0   6  17 832.318 251.633   8
   0  -6 -17 400.374 226.241  12
   0  -6 -18 58829.3 2575.22  12
   0  -6 -19 1345.48 335.671  12
   0  -6 -20 19631.4 1192.86  12
   0  -6 -21 83.6712 118.416  12
   0   6  21 69.6019 98.5106   9
   0  -6 -22 23505.4 1156.29  12
   0  -7   0 187.707 177.124  10
   0   7   0 126.985 166.411   5
   0   7  -1 1983.80 420.391   5
   0   7   1 2300.42 467.201   5
   0  -7  -1 2153.38 430.429  10
   0  -7   1 2680.28 471.559  10
   0  -7   2 5006.50 660.644  10
   0   7   2 6439.54 738.943   5
   0   7  -2 5365.90 674.205   5
   0  -7  -2 5107.76 639.205  10
   0   7  -3 15706.2 1189.85   5
   0   7   3 17415.9 1242.78   5
   0  -7  -3 17011.0 1179.65  10
   0  -7   3 14616.5 1169.10  10
   0  -7   4 1970.60 422.984  10
   0  -7  -4 2474.40 436.764  10
   0   7   4 2590.93 469.440   5
   0   7  -4 1910.98 414.912   5
   0  -7  -5 2436.18 441.122  10
   0   7   5 2671.25 489.678   5
   0  -7  -5 2255.74 421.855  12
   0  -7   5 2043.67 445.704  10
   0  -7  -6 93661.0 3514.51  12
   0   7   6 94151.0 3663.97   5
   0  -7   6 86111.0 3679.40  10
   0  -7  -6 94728.6 3543.46  10
   0  -7  -7 1842.74 386.666  10
   0  -7  -7 1379.16 350.829  12
   0  -7   7 1675.20 428.605  10
   0   7   7 1529.53 391.690   5
   0  -7   8 41749.4 2329.26  10
   0   7   8 43582.2 2277.38   5
   0  -7  -8 44521.2 2168.80  10
   0   7  -8 44220.5 2208.44   6
   0  -7  -8 44538.9 2156.55  12
   0  -7   9 37470.1 1917.34  13
   0   7  -9 32823.7 1897.66   6
   0  -7  -9 34668.2 1894.92  10
   0   7   9 35322.7 2043.51   5
   0  -7  -9 35431.7 1891.49  12
   0  -7   9 36352.9 1863.82   4
   0  -7   9 35366.9 2140.75  10
   0  -7  -9 37205.5 1891.47  13
   0  -7  10 4617.62 616.971   4
   0   7  10 3437.15 626.875   5
   0   7 -10 4214.53 635.537   6
   0  -7 -10 4832.00 637.676  12
   0  -7 -10 3898.81 593.655  10
   0  -7  10 2704.73 594.928  10
   0  -7  10 3584.03 531.375  13
   0   7 -11 1150.41 339.197   6
   0  -7 -11 1857.33 419.300  10
   0  -7  11 420.760 196.523  13
   0   7  11 1526.93 416.596   5
   0  -7  11 1053.52 308.052   4
   0  -7 -11 1787.06 403.496  12
   0  -7 -12 177601. 5906.79  12
   0   7 -12 186722. 6141.95   6
   0  -7 -12 173001. 5964.81  10
   0   7  12 163403. 6116.62   5
   0  -7  12 176412. 5849.45   4
   0  -7 -13 3449.02 565.361  12
   0  -7 -14 346.970 222.810  12
   0   7  14 245.850 174.100   8
   0  -7 -15 8662.80 877.518  12
   0   7  15 9355.69 847.341   8
   0  -7 -16 13779.4 1069.95  12
   0   7  16 11725.7 914.950   8
   0  -7 -17 4967.27 619.923  12
   0   7  17 4656.90 510.225   8
   0  -7 -18 355.706 172.133  12
   0  -7 -19 4081.97 503.441  12
   0  -7 -20 1279.77 272.966  12
   0   8   0 5863.07 752.655   5
   0  -8   0 6071.28 773.900  10
   0  -8   1 1338.56 383.577  10
   0  -8  -1 1512.06 394.755  10
   0   8   1 1799.71 448.393   5
   0   8  -1 1652.53 419.415   5
   0  -8  -2 72290.7 3101.46  10
   0  -8   2 74144.8 3193.38  10
   0   8  -2 71796.3 3164.88   5
   0   8   2 75983.6 3221.96   5
   0  -8   3 3481.32 611.034  10
   0   8   3 5091.69 702.007   5
   0  -8  -3 3714.62 589.619  10
   0   8  -3 3909.65 620.939   5
   0   8   4 85684.3 3553.68   5
   0  -8  -4 87670.5 3454.45  12
   0  -8  -4 85372.8 3447.56  10
   0  -8   4 84033.5 3572.45  10
   0  -8  -5 3598.32 558.593  12
   0  -8  -5 3497.84 570.357  10
   0  -8   5 3336.12 595.489  10
   0   8   5 2184.53 471.198   5
   0  -8  -6 2334.61 495.256  13
   0  -8   6 2176.16 495.618  10
   0  -8  -6 2847.08 497.019  12
   0  -8  -6 3294.73 540.305  10
   0   8   6 3801.33 626.647   5
   0   8   7 3389.93 591.849   5
   0  -8   7 3054.99 553.152  13
   0  -8   7 3442.65 636.990  10
   0  -8  -7 4479.71 622.042  12
   0  -8  -7 3149.07 546.600  10
   0   8  -7 2903.18 529.190   6
   0  -8  -7 3376.46 576.355  13
   0  -8  -8 8599.48 866.823  12
   0   8  -8 9265.39 964.445   6
   0  -8  -8 9132.18 921.679  13
   0  -8  -8 8480.86 885.648  10
   0  -8   8 8146.00 984.196  10
   0   8   8 10270.3 1043.40   5
   0  -8   8 9628.24 958.287  13
   0  -8  -9 5664.76 708.770  10
   0  -8   9 4489.99 614.785   4
   0  -8  -9 4810.77 635.648  13
   0  -8  -9 4938.54 659.100  12
   0   8  -9 4434.85 666.047   6
   0  -8   9 4251.21 721.795  10
   0   8   9 5953.53 796.846   5
   0  -8   9 4668.91 644.067  13
   0  -8 -10 29442.4 1692.19  12
   0  -8  10 25179.8 1505.18  13
   0  -8 -11 22810.8 1471.65  12
   0  -8 -12 30973.4 1742.69  12
   0  -8 -13 33293.9 1803.59  12
   0   8  14 7834.94 759.024   8
   0  -8 -14 6752.00 739.197  12
   0   8  15 24914.6 1346.64   8
   0  -8 -15 23553.3 1391.95  12
   0   8  16 1023.33 240.795   8
   0  -8 -16 644.562 232.162  12
   0  -8 -17 1124.89 259.289  12
   0  -8 -18 16464.2 955.518  12
   0  -9   0-88.5351 189.424  13
   0  -9  -1 1234.84 401.545  13
   0  -9  -2 4518.89 717.378  13
   0  -9  -3 6609.19 851.706  13
   0  -9  -3 4503.42 643.700  12
   0  -9   3 5581.57 785.039  13
   0  -9  -4 1228.43 350.811  12
   0  -9   4 490.950 263.520  13
   0  -9  -4 1224.44 381.258  13
   0  -9  -5 34760.3 1997.71  13
   0  -9  -5 34004.8 1860.32  12
   0  -9   5 32689.0 1957.64  13
   0  -9  -6 62047.4 2741.12  12
   0  -9  -6 66413.2 2917.79  13
   0  -9   6 63744.8 2884.16  13
   0  -9  -7 11080.3 1013.92  13
   0  -9  -7 9756.53 916.907  12
   0  -9   7 10460.8 985.710  13
   0  -9  -8 9447.50 878.721  13
   0  -9   8 7633.18 820.080  13
   0  -9  -8 8862.15 861.229  12
   0  -9   9 21424.1 1351.56  13
   0  -9  -9 23993.1 1458.90  12
   0  -9  -9 25485.7 1424.89  13
   0  -9  10 12431.2 912.799  13
   0  -9 -10 13460.8 1035.38  12
   0  -9 -11 1044.85 285.803  12
   0  -9 -12 28427.6 1542.44  12
   0   9  13 939.976 252.779   8
   0  -9 -13 1162.93 282.300  12
   0   9  14 4227.39 471.296   8
   0  -9 -14 3712.65 482.966  12
   0  -9 -15-78.5911 102.982  12
   0  -9 -16 2441.19 329.430  12
   0 -10   0 9539.63 870.959  12
   0 -10   0 8918.85 948.512  13
   0 -10  -1 182.271 172.141  12
   0 -10  -1 753.091 312.103  13
   0 -10  -2 3991.83 637.481  13
   0 -10  -2 4667.05 600.549  12
   0 -10  -3 10270.3 983.955  13
   0 -10   3 9030.96 922.986  13
   0 -10  -3 9482.74 859.621  12
   0 -10   4 50810.9 2382.49  13
   0 -10  -4 53911.9 2442.26  13
   0 -10  -4 45692.0 2185.87  12
   0 -10   5 313.419 189.713  13
   0 -10  -5 313.374 189.686  13
   0 -10  -5 56.2366 134.597  12
   0 -10  -6 54.6019 116.828  12
   0 -10   6 114.819 122.834  13
   0 -10  -6 56.8766 121.694  13
   0 -10   7 1697.61 345.050  13
   0 -10  -7 957.037 271.190  13
   0 -10  -7 1160.05 289.281  12
   0 -10  -8 1620.18 331.526  12
   0 -10   8 1737.23 321.790  13
   0 -10  -8 1150.98 264.573  13
   0 -10  -9 2314.42 383.638  12
   0 -10 -10 1719.26 320.409  12
   0 -10 -11 2278.46 353.638  12
   0  10  11 2207.35 349.070   8
   0 -10 -12 5249.76 510.151  12
   0  10  12 5248.72 488.202   8
   0 -11   0 42.5721 111.548  12
   0 -11   0-50.1254 141.862  13
   0 -11  -1 148.616 159.030  13
   0 -11  -1 168.566 127.571  12
   0 -11   1 170.996 129.408  12
   0 -11   2 681.447 204.274  12
   0 -11  -2 413.314 171.861  12
   0 -11  -2 721.862 230.685  13
   0 -11   3 590.226 197.202  12
   0 -11  -3 886.633 220.382  12
   0 -11   3 409.230 176.074  13
   0 -11  -3 682.614 212.769  13
   0 -11  -4 1754.42 316.561  13
   0 -11   4 1984.67 340.349  12
   0 -11   4 1691.13 317.099  13
   0 -11  -4 2226.88 337.864  12
   0 -11   5 12768.5 838.530  13
   0 -11  -5 12404.5 808.631  12
   0 -11  -5 11480.9 794.728  13
   0 -11   5 11746.6 824.074  12
   0 -11  -6 37736.5 1550.98  12
   0 -11   6 33251.9 1532.52  12
   0 -11  -7 7870.23 605.769  12
  -1   0   0 83.7709 25.1386   4
  -1   0   1 8687.18 340.191   4
   1   0  -2 45963.6 1277.73   6
  -1   0   2 43802.0 1352.74   4
  -1   0  -3 183881. 4750.93   1
   1   0  -3 171765. 4759.81   6
   1   0   4 37246.9 1122.37   4
   1   0  -4 35494.5 1182.26   6
  -1   0  -4 37411.5 1153.89   1
  -1   0  -5 23013.3 818.412   1
   1   0  -5 21146.3 848.601   6
   1   0   5 22626.3 797.752   4
  -1   0   6 339430. 9378.09   4
  -1   0  -6 355119. 9262.94   1
   1   0   6 344454. 9235.12   4
  -1   0  -7 135615. 3929.82   1
  -1   0   7 140696. 4073.17   4
   1   0   7 136037. 3911.53   4
   1   0   8 522.478 129.984   4
  -1   0  -8 310.284 109.032   1
  -1   0   8 285.063 114.465   4
  -1   0   9 75188.6 2576.62   4
  -1   0  -9 74959.6 2465.71   1
   1   0   9 76252.5 2470.43   4
   1   0  10 57638.1 1986.53   4
  -1   0  10 53209.9 2059.51   4
  -1   0 -10 52674.0 1943.99   1
   1   0 -11 36099.4 1599.88  12
  -1   0 -11 39164.7 1580.93   1
  -1   0  11 38273.8 1683.89   4
   1   0  11 38786.8 1584.69   4
  -1   0 -11 41100.2 1688.54  12
  -1   0 -12 246482. 6934.36   1
   1   0 -12 232901. 6988.90  12
  -1   0 -12 232312. 7018.23  12
  -1   0  12 243628. 7107.59   4
   1   0  12 238122. 6930.28   4
  -1   0  13 85730.6 3085.02   4
  -1   0  13 82585.0 2897.60   9
  -1   0 -13 79392.4 2988.29  12
   1   0 -13 81997.0 2977.41  12
  -1   0 -13 79485.8 2851.19   1
  -1   0  14 1084.90 255.515   9
  -1   0  14 1269.59 307.862   4
  -1   0 -14 930.431 236.437   1
  -1   0 -14 837.310 251.627  12
   1   0 -14 950.227 263.307  12
  -1   0  14 955.118 273.391  11
  -1   0 -15 499.327 183.042   1
  -1   0  15 1255.14 286.523   9
  -1   0  15 806.782 262.477  11
  -1   0 -15 862.695 269.088  12
  -1   0  15 1088.25 304.155   4
   1   0 -15 1485.92 348.987  12
  -1   0  16 7028.46 784.399   4
  -1   0 -16 6564.52 658.017   1
  -1   0 -16 5789.62 712.816  12
  -1   0  16 6287.90 733.338  11
  -1   0  16 6128.99 640.894   9
   1   0 -16 7532.10 785.952  12
  -1   0 -17 103779. 3806.20   1
  -1   0 -17 115145. 4213.65  12
  -1   0  17 116200. 3919.59   9
   1   0 -17 114558. 4151.63  12
  -1   0  17 110338. 4123.51  11
   1   0 -18 28756.8 1726.16  12
  -1   0 -18 30248.4 1790.57  12
  -1   0  18 28988.4 1731.40  11
  -1   0  18 27546.5 1522.19   9
   1   0 -18 28931.0 1665.93   1
  -1   0  19 8429.64 775.721   9
   1   0 -19 9651.46 912.603   1
  -1   0  19 10935.3 1011.37  11
   1   0 -19 9340.63 955.941  12
  -1   0 -19 8415.37 922.900  12
   1   0 -20 8128.54 894.521  12
  -1   0  20 10200.7 981.413  11
  -1   0 -20 8785.43 941.700  12
   1   0 -20 6692.33 780.831   1
  -1   0 -21 39551.2 2150.06  12
  -1   0  21 40168.1 2113.52  11
   1   0 -21 37000.8 2063.06  12
   1   0  22 5730.77 692.514  11
  -1   0 -22 6965.23 837.460  12
  -1   0  22 6738.97 778.850  11
   1   0 -22 6307.86 774.617  12
  -1   0  23 10523.3 944.977  11
  -1   0 -23 7556.97 755.352   2
   1   0  23 9204.89 856.249  11
   1   0  24 31213.3 1542.92  11
  -1   0  24 29600.5 1564.44  11
  -1   0  25 2506.93 392.724  11
   1   0  25 2705.64 400.797  11
  -1   0  26 756.313 192.065  11
  -1   1  25 626.365 220.054  11
   1  -1  25 770.475 208.810  11
   1  -1  24 5951.15 639.557  11
  -1  -1 -23 36042.6 1915.47  12
   1  -1  23 36256.3 1804.91  11
   1  -1  22 21363.3 1371.10  11
  -1  -1 -22 23778.7 1535.89  12
  -1  -1 -21 1456.12 374.737  12
   1  -1  21 1128.18 356.071  11
  -1   1  21 982.239 259.159   9
  -1  -1 -21 1405.14 366.444   2
  -1  -1 -20 43111.6 2240.60  12
  -1   1  20 40838.6 1944.92   9
   1   1 -19 228.836 182.677  12
  -1  -1 -19 438.313 234.605  12
  -1   1  19 445.244 206.432   9
  -1  -1 -18 83514.0 3314.09   1
   1   1 -18 90048.3 3585.44  12
  -1   1  18 85110.6 3262.75   9
  -1  -1 -18 89216.1 3515.85  12
  -1   1  17 9812.96 856.615   9
  -1  -1 -17 9871.24 891.443   1
  -1  -1 -17 9718.88 932.761  12
   1   1 -17 10006.9 967.942  12
  -1  -1 -16 11043.1 956.612  12
   1   1 -16 9572.05 926.754  12
  -1  -1 -16 11549.6 941.315   1
  -1   1  16 10257.5 937.707  11
  -1  -1 -15 7961.82 779.157  12
   1   1 -15 7614.63 784.554  12
  -1   1  15 7669.01 798.987  11
  -1  -1 -15 6969.65 708.169   1
   1  -1  15 7191.52 696.836   4
   1  -1  14 86219.1 3092.93   4
  -1  -1 -14 86687.3 3230.24  12
  -1   1  14 86835.1 3057.06   8
  -1   1  14 84477.2 3267.39  11
   1   1 -14 88819.7 3288.50  12
  -1  -1 -14 89018.6 3184.32   1
   1  -1  13 37543.8 1659.94   4
   1   1 -13 36500.3 1766.27  12
  -1  -1 -13 39568.4 1793.94  12
  -1  -1 -13 36549.3 1719.33   1
  -1   1  13 39551.7 1677.59   8
  -1   1  13 38382.7 1836.90  11
  -1   1  12 25337.2 1230.04   8
   1   1 -12 24840.6 1324.96  12
   1  -1  12 23960.0 1186.74   4
  -1   1  12 24509.8 1340.92   4
  -1  -1 -12 24162.4 1287.65  12
  -1  -1 -12 24617.5 1273.18   1
   1   1 -11 82527.8 2932.48  12
  -1   1  11 83270.2 2834.21   8
  -1  -1 -11 83132.1 2920.22  12
  -1  -1 -11 85806.4 2920.26   1
  -1   1  11 86528.4 3030.12   4
   1  -1  11 85118.4 2808.71   4
  -1  -1 -10 70411.1 2561.39   1
   1  -1  10 76051.5 2482.15   4
  -1   1  10 77650.5 2699.71   4
  -1  -1  -9 27686.9 1241.99   1
   1   1  -9 27867.6 1257.95   6
  -1   1   9 28581.4 1315.25   4
   1  -1   9 30587.6 1187.68   4
  -1  -1  -9 26403.7 1220.52  10
  -1  -1  -8 91070.7 2859.35   1
  -1  -1  -8 89130.2 2836.36  10
  -1   1   8 89843.4 2939.67   4
   1  -1   8 90940.8 2743.21   4
   1   1  -8 85853.3 2865.84   6
  -1   1   7 192080. 5580.68   4
   1  -1   7 190369. 5371.25   4
  -1  -1  -7 191909. 5486.46  10
   1   1  -7 203900. 5522.56   6
  -1  -1  -7 195061. 5508.05   1
   1   1  -6 31981.5 1156.67   6
  -1  -1  -6 29687.9 1121.60  10
   1  -1   6 28425.8 1034.05   4
  -1  -1  -6 30363.5 1151.70   1
  -1  -1  -5 9269.68 492.760   1
  -1  -1  -5 8665.08 459.851  10
   1  -1   5 8798.62 409.099   4
   1   1  -5 9269.47 481.735   6
  -1  -1  -4 282405. 7454.12  10
   1  -1   4 276537. 7359.80   4
  -1  -1  -4 282988. 7516.00   1
  -1   1   3 92612.6 2633.74   4
  -1  -1  -3 90171.2 2549.70  10
  -1  -1  -2 63266.5 1792.80  10
   1   1  -1 94422.7 2540.45   5
  -1  -1  -1 92194.0 2538.55  10
  -1  -1   0 61688.5 1727.41  10
   1  -1   0 64052.2 1731.31  10
   1   1   0 60595.0 1713.90   5
  -1   1   0 61770.8 1718.07   5
   1  -1  -1 95491.6 2575.82  10
  -1   1  -1 94142.6 2578.92   5
   1  -1  -2 64641.0 1783.30  10
  -1   1  -2 61440.7 1783.78   6
  -1   1  -3 89927.1 2569.30   6
   1  -1  -3 91518.2 2537.99  10
   1  -1  -4 293027. 7491.94  10
  -1   1  -4 274520. 7538.73   6
  -1   1  -4 278990. 7322.54   1
  -1   1  -5 9437.25 376.242   1
   1  -1  -5 8673.83 457.877  10
  -1  -1   5 9460.05 502.174   4
  -1   1  -5 9307.68 512.301   6
  -1   1  -6 30692.5 1016.74   1
   1  -1  -6 30490.0 1141.27  10
  -1   1  -6 30891.1 1201.05   6
  -1  -1   6 32328.8 1202.13   4
   1  -1  -7 194744. 5465.56  10
  -1  -1   7 198264. 5531.07   4
  -1   1  -7 191218. 5297.68   1
   1  -1  -8 86114.5 2709.75  10
  -1  -1   8 86374.4 2773.03   4
  -1   1  -8 83755.3 2554.31   1
  -1   1  -9 29524.1 1160.01   1
   1  -1  -9 28667.5 1261.39  10
  -1   1 -10 65647.8 2192.70   1
  -1  -1  10 67877.1 2420.51   4
  -1   1 -11 78344.6 2854.22  12
  -1   1 -11 78541.7 2580.03   1
  -1  -1  11 82247.1 2837.74   4
   1  -1 -11 77114.5 2738.96  12
  -1  -1  12 26437.4 1373.01   4
  -1  -1  12 26490.1 1268.20   9
  -1   1 -12 23524.5 1350.41  12
   1  -1 -12 27057.5 1335.70  12
  -1   1 -12 26311.4 1181.48   1
  -1  -1  13 38512.1 1804.38   4
  -1   1 -13 39451.6 1584.77   1
   1  -1 -13 38516.4 1753.20  12
  -1  -1  13 36047.8 1644.22   9
  -1   1 -13 37070.2 1819.87  12
  -1  -1  13 40749.3 1809.57  11
   1  -1 -14 90516.3 3284.59  12
  -1  -1  14 90494.7 3364.10   4
  -1   1 -14 95309.5 3467.11  12
  -1  -1  14 86370.1 3269.26  11
  -1  -1  14 90988.2 3164.24   9
  -1   1 -14 88446.1 3015.37   1
  -1   1 -15 6461.92 583.514   1
  -1  -1  15 7338.22 671.426   9
  -1  -1  15 7564.96 753.453  11
  -1  -1  15 7109.54 761.757   4
   1  -1 -15 7110.71 722.058  12
  -1   1 -16 10349.2 983.840  12
   1  -1 -16 10851.2 921.505  12
  -1  -1  16 10922.5 844.190   9
  -1  -1  16 9851.22 918.590  11
  -1  -1  16 10445.5 963.261   4
   1  -1 -17 9539.62 925.820   1
   1  -1 -17 9490.62 895.838  12
  -1  -1  17 8843.43 918.899   4
  -1  -1  17 9636.50 914.702  11
  -1   1 -17 9572.32 977.926  12
  -1  -1  17 9956.30 817.038   9
   1  -1 -18 79783.0 3217.18  12
  -1   1 -18 81547.1 3364.28  12
  -1  -1  18 78117.1 3216.72  11
   1  -1 -18 76582.6 3200.83   1
  -1  -1  18 71382.0 3222.69   4
   1  -1 -19 350.954 212.575  12
  -1  -1  19 571.894 275.874  11
  -1   1 -19 159.057 208.594  12
   1  -1 -19 487.139 223.523   1
  -1  -1  20 43156.8 2215.59  11
   1  -1 -20 40732.2 2134.84   1
   1  -1 -20 41515.5 2186.36  12
  -1  -1  21 1774.94 424.564  11
   1  -1 -21 1267.22 370.898  12
   1  -1 -22 21456.8 1449.75  12
  -1  -1  22 24973.3 1528.53  11
  -1  -1  23 35018.3 1833.28  11
   1  -1 -23 36544.0 1907.51  12
  -1  -1  24 5552.95 642.511  11
  -1  -1  25 339.740 164.198  11
  -1   1 -25 510.408 156.802   2
   1   1  25 508.884 187.391  11
   1  -2  25 15912.7 936.658  11
  -1   2  25 18095.5 1040.20  11
  -1  -2 -24 34752.1 1701.05  12
  -1   2  24 32738.6 1671.93  11
   1  -2  24 36994.7 1654.51  11
   1  -2  23 3927.38 547.144  11
  -1  -2 -23 4349.78 582.519  12
  -1   2  23 4733.93 622.395  11
   1  -2  22 3856.94 539.755  11
  -1  -2 -22 2305.71 449.951  12
  -1   2  22 2862.47 502.293  11
  -1   2  22 2700.92 402.921   9
   1  -2  21 55141.3 2400.83  11
  -1   2  21 50527.2 2457.79  11
  -1   2  21 52377.1 2248.97   9
  -1  -2 -21 53009.9 2505.58  12
  -1   2  20 12559.4 1124.75  11
  -1  -2 -20 13987.0 1150.67  12
  -1   2  20 13785.8 1035.98   9
  -1  -2 -19 50354.0 2417.16   1
  -1  -2 -19 49809.3 2444.22  12
  -1   2  19 53150.4 2342.18   9
  -1   2  19 54243.9 2560.88  11
  -1  -2 -18 15985.4 1237.51  12
  -1   2  18 15292.8 1239.67  11
  -1  -2 -18 16263.4 1241.39   1
  -1  -2 -17 22766.5 1470.02   1
  -1  -2 -17 23520.6 1508.53  12
  -1   2  17 23194.0 1535.41  11
  -1  -2 -16 18265.6 1282.01  12
  -1   2  16 18618.9 1336.80  11
  -1   2  16 19324.2 1180.72   8
   1  -2  16 19173.6 1225.81   4
  -1  -2 -16 16911.2 1226.60   1
   1  -2  15 6702.51 672.918   4
  -1  -2 -15 6709.83 735.872   1
  -1   2  15 6382.60 751.845  11
  -1   2  15 7400.32 690.056   8
   1   2 -15 6449.11 782.719  12
  -1  -2 -15 6158.49 698.057  12
  -1  -2 -14 6437.38 701.942   1
  -1  -2 -14 5938.61 663.295  12
  -1   2  14 6272.23 726.776  11
   1  -2  14 6626.21 630.832   4
   1   2 -14 6283.81 729.724  12
  -1   2  14 7183.07 668.378   8
   1  -2  13 36867.1 1687.24   4
  -1   2  13 39815.7 1977.36  11
  -1   2  13 41717.2 1779.71   8
  -1  -2 -13 39522.2 1871.32   1
  -1  -2 -13 41612.4 1890.10  12
   1   2 -13 39000.6 1940.51  12
  -1  -2 -12 177199. 5495.26  12
  -1   2  12 175026. 5359.68   8
  -1  -2 -12 184049. 5538.23  10
  -1  -2 -12 176557. 5532.31   1
   1   2 -12 177530. 5620.08  12
   1  -2  12 175073. 5317.17   4
  -1   2  12 171710. 5653.43  11
   1   2 -12 173658. 5555.94   6
  -1  -2 -11 17076.4 1043.85  12
  -1  -2 -11 18321.6 1093.87   1
  -1   2  11 19278.2 1043.44   8
   1  -2  11 19765.6 1005.22   4
   1   2 -11 17892.2 1093.36   6
  -1   2  11 17020.8 1128.13  11
  -1  -2 -11 18699.5 1082.28  10
   1   2 -11 16673.7 1086.72  12
   1   2 -10 37658.8 1687.87  12
  -1   2  10 37848.0 1596.43   8
   1  -2  10 40422.7 1543.45   4
  -1   2  10 34035.0 1677.80  11
   1   2 -10 40752.7 1705.27   6
  -1  -2 -10 37424.9 1626.69  10
  -1  -2 -10 37332.3 1656.64   1
  -1  -2 -10 38178.4 1636.98  12
  -1  -2  -9 26816.5 1246.20  10
   1   2  -9 28730.3 1297.98   6
  -1  -2  -9 28757.2 1313.41   1
   1  -2   9 26652.2 1147.38   4
   1  -2   8 26334.5 1072.25   4
  -1  -2  -8 26056.1 1203.57   1
  -1  -2  -8 25339.7 1145.53  10
   1   2  -8 27487.5 1197.31   6
   1   2  -7 13658.9 732.160   6
   1  -2   7 12423.8 624.997   4
  -1  -2  -7 13730.0 712.054  10
  -1  -2  -6 159701. 4699.99  10
   1  -2   6 170123. 4602.73   4
  -1  -2  -5 102261. 3020.91  10
  -1  -2  -4 35895.0 1316.03   1
  -1  -2  -4 37586.9 1268.31  10
  -1  -2  -3 74265.1 2301.83   1
   1   2  -3 75945.9 2252.43   5
  -1  -2  -3 75480.7 2245.54  10
   1   2  -2 39201.7 1286.05   5
  -1  -2  -2 40023.7 1290.33  10
  -1  -2  -1 212192. 5639.97  10
   1  -2   1 205291. 5454.07   1
   1   2  -1 212367. 5624.26   5
  -1   2   1 210694. 5637.43   5
  -1  -2   0 133290. 3568.29  10
   1   2   0 127115. 3539.69   5
  -1   2   0 127459. 3541.15   5
   1  -2   0 122962. 3544.34  10
   1   2   1 205980. 5564.99   5
   1  -2  -1 205802. 5562.97  10
  -1   2  -1 205162. 5558.22   5
   1  -2  -2 39481.2 1279.95  10
  -1   2  -2 39395.8 1287.51   5
   1  -2  -3 77921.1 2296.56  10
  -1   2  -3 77415.3 2319.26   5
   1  -2  -4 34474.4 1195.69  10
   1  -2  -5 100956. 2974.83  10
  -1   2  -5 101224. 3013.77   6
   1  -2  -6 167583. 4184.65  10
  -1   2  -6 174335. 4277.08   6
   1  -2  -7 12329.1 644.326  10
  -1   2  -7 11952.1 684.547   6
  -1  -2   7 11522.5 654.775   4
  -1   2  -8 22379.6 1077.20   6
  -1   2  -8 20390.5 771.919   1
   1  -2  -8 22903.7 1020.58  10
  -1  -2   8 22707.9 1059.41   4
  -1  -2   9 26553.1 1225.74   4
   1  -2  -9 25060.1 1167.25  10
  -1   2  -9 27302.1 1254.66   6
  -1   2  -9 23682.0 918.496   1
  -1   2 -10 36188.1 1282.51   1
   1  -2 -10 34554.4 1530.63  12
   1  -2 -10 32119.1 1499.68  10
  -1   2 -10 37918.8 1643.54   6
  -1  -2  10 36321.0 1533.39  11
  -1  -2  10 39597.5 1648.64   4
  -1   2 -10 37503.3 1709.58  12
  -1   2 -11 17880.0 1172.92  12
   1  -2 -11 20806.1 1117.15  10
  -1   2 -11 19324.5 858.302   1
   1  -2 -11 18820.3 1076.40  12
  -1  -2  11 19321.1 1033.27   9
  -1  -2  11 19793.9 1139.12   4
  -1  -2  11 20015.0 1092.61  11
  -1  -2  12 179554. 5462.41   4
   1  -2 -12 172622. 5332.99  12
  -1  -2  12 166847. 5172.58   9
  -1   2 -12 162405. 5522.10  12
   1  -2 -12 176444. 5356.60  10
  -1  -2  12 170687. 5298.82  11
  -1  -2  13 35154.5 1596.74   9
  -1  -2  13 38726.0 1842.11   4
  -1   2 -13 34757.9 1863.00  12
  -1  -2  13 36577.1 1723.65  11
   1  -2 -13 37127.0 1735.25  12
  -1  -2  14 7436.61 652.335   9
   1  -2 -14 7693.43 732.257  12
  -1  -2  14 7733.22 761.301   4
  -1   2 -14 6005.08 750.652  12
  -1  -2  14 6849.52 684.477  11
  -1   2 -15 8278.81 897.391  12
  -1  -2  15 9117.00 745.634   9
  -1  -2  15 9220.98 835.771  11
   1  -2 -15 8251.10 794.992  12
   1  -2 -15 9930.38 916.483   1
  -1  -2  15 9442.24 888.079   4
  -1  -2  16 18438.9 1329.65   4
  -1  -2  16 19476.5 1293.32  11
   1  -2 -16 20336.2 1371.53   1
   1  -2 -16 19394.7 1295.64  12
  -1  -2  17 22239.4 1547.51   4
  -1  -2  17 23744.5 1504.01  11
   1  -2 -17 24955.3 1536.14  12
   1  -2 -17 25054.6 1602.17   1
  -1  -2  18 17875.1 1305.36  11
   1  -2 -18 18787.3 1318.86  12
   1  -2 -18 18403.7 1379.51   1
  -1  -2  18 17842.8 1363.65   4
  -1  -2  19 54525.1 2521.29  11
  -1  -2  19 52939.7 2601.13   4
   1  -2 -19 49906.5 2437.19  12
   1  -2 -19 53467.6 2569.81   1
   1  -2 -20 13266.5 1111.85  12
  -1  -2  20 13317.4 1115.72  11
   1   2  21 56542.7 2554.68  11
  -1  -2  21 59723.3 2635.83  11
   1  -2 -21 57453.6 2625.39  12
   1  -2 -22 3301.92 531.083  12
   1   2  22 2864.46 497.484  11
  -1  -2  22 2407.22 467.801  11
   1  -2 -23 6522.62 709.264  12
  -1  -2  23 5688.37 653.159  11
   1   2  23 5509.85 649.742  11
  -1  -2  24 36637.3 1717.40  11
   1   2  24 37318.1 1742.60  11
   1  -2 -24 38044.5 1794.17  12
   1   2  25 17472.0 1002.17  11
  -1   2 -25 15009.0 905.508   2
  -1  -2  25 15908.4 939.260  11
  -1   3  24 16084.3 997.883  11
   1  -3  24 17269.2 965.336  11
  -1  -3 -24 17379.1 1060.68  12
  -1  -3 -23 22114.1 1312.03  12
  -1   3  23 22387.5 1298.36  11
   1  -3  23 22321.7 1221.54  11
   1  -3  22 27184.1 1448.22  11
  -1  -3 -22 26749.2 1537.98  12
  -1   3  22 27440.5 1540.57  11
  -1   3  22 25740.0 1364.06   9
  -1  -3 -21 12979.7 1061.68  12
  -1   3  21 13534.1 1079.83  11
  -1   3  21 12268.0 948.945   9
   1  -3  21 12852.7 987.838  11
  -1   3  20 31081.7 1774.40  11
  -1   3  20 30074.8 1641.15   9
  -1  -3 -20 29272.3 1720.32  12
   1  -3  20 31631.6 1658.07  11
  -1  -3 -19 3039.55 531.596  12
   1  -3  19 2118.87 420.386  11
  -1   3  19 2567.85 504.423  11
  -1  -3 -18 78572.4 3240.33  12
  -1  -3 -18 79272.1 3287.30   1
  -1   3  18 74747.5 3249.42  11
  -1   3  18 78700.5 2980.93   8
  -1  -3 -17 19463.9 1406.77   1
  -1   3  17 21588.9 1288.38   8
  -1  -3 -17 19404.6 1369.60  12
  -1   3  17 19832.1 1442.23  11
  -1  -3 -16 7839.09 834.224  12
  -1   3  16 8813.76 812.020   8
  -1   3  16 9432.54 965.978  11
  -1  -3 -16 11060.5 1001.11   1
  -1   3  15 28411.1 1739.82  11
   1  -3  15 25138.7 1440.77   4
  -1  -3 -15 26113.3 1594.85   1
  -1   3  15 25995.2 1443.30   8
  -1  -3 -15 25875.7 1558.39  12
  -1   3  14 55597.3 2646.54  11
  -1  -3 -14 57247.1 2552.43   1
   1  -3  14 56920.2 2345.29   4
  -1   3  14 55888.5 2341.15   8
  -1  -3 -14 58249.2 2510.43  12
  -1   3  13 61252.1 2415.93   8
  -1   3  13 61494.9 2768.62  11
   1  -3  13 62137.3 2405.10   4
  -1  -3 -13 57822.7 2548.91   1
   1   3 -13 60108.8 2599.15   6
  -1  -3 -13 60748.9 2533.74  12
  -1  -3 -13 55981.9 2481.74  10
   1   3 -12 28047.3 1575.58   6
  -1   3  12 31021.2 1517.55   8
  -1   3  12 30323.0 1758.79  11
  -1  -3 -12 30449.8 1574.76  12
  -1  -3 -12 31454.8 1646.17   1
   1  -3  12 32235.7 1494.75   4
  -1  -3 -12 31896.6 1613.21  10
  -1   3  11 60874.6 2716.33  11
  -1  -3 -11 71407.8 2696.84   1
   1  -3  11 66533.7 2427.32   4
  -1  -3 -11 65280.4 2554.86  12
   1   3 -11 66663.7 2626.08   6
  -1  -3 -11 66178.5 2573.90  10
   1  -3  10 13027.2 794.782   4
  -1  -3 -10 12756.1 861.064  10
   1   3 -10 14935.6 957.380   6
  -1  -3 -10 13489.7 883.566  12
   1  -3   9 77078.8 2584.60   4
  -1  -3  -9 76121.7 2702.43  10
   1   3  -9 83040.3 2789.23   6
  -1  -3  -9 75378.9 2706.28  12
  -1  -3  -8 24792.3 1211.14  12
   1   3  -8 27573.1 1275.49   6
   1  -3   8 28416.1 1162.45   4
  -1  -3  -8 27895.0 1244.78  10
  -1  -3  -7 29572.0 1251.22  10
  -1  -3  -7 30117.1 1356.49   1
  -1  -3  -6 40137.6 1610.53   1
  -1  -3  -6 41019.3 1540.69  10
  -1  -3  -5 20877.8 928.897  10
  -1  -3  -5 20721.3 992.824   1
   1   3  -4 130783. 3951.87   5
  -1  -3  -4 140589. 3951.56  10
  -1  -3  -4 134423. 4007.13   1
  -1  -3  -3 82616.3 2459.22  10
   1   3  -3 74701.3 2440.29   5
   1   3  -2 79805.3 2550.22   5
  -1   3   2 86093.3 2585.07   5
  -1  -3  -2 84367.8 2555.10  10
   1   3  -1 6491.00 419.401   5
   1  -3   1 5896.59 284.333   1
  -1   3   1 6202.65 411.537   5
  -1  -3  -1 5992.12 405.327  10
   1  -3   0 85611.5 2440.38   1
  -1  -3   0 88898.9 2641.64  10
   1  -3   0 87115.4 2630.12  10
   1   3   0 88082.3 2623.91   5
  -1   3   0 80346.1 2591.25   5
   1  -3  -1 6008.53 354.471   1
   1   3   1 6020.53 411.486   5
  -1   3  -1 6307.41 417.845   5
   1  -3  -1 6652.32 426.214  10
  -1   3  -2 78627.2 2407.51   5
   1  -3  -2 75574.5 2325.40   1
   1  -3  -2 79355.2 2398.96  10
   1   3   2 75588.7 2398.47   5
   1  -3  -3 78119.9 2466.52   1
  -1   3  -3 77091.7 2494.07   5
   1  -3  -4 135179. 3940.21  10
  -1   3  -4 136194. 3981.05   5
   1  -3  -5 22500.1 975.721  10
   1  -3  -6 49516.1 1769.48  10
  -1   3  -6 49128.7 1780.58   6
  -1   3  -7 30907.8 1343.03   6
   1  -3  -7 32676.7 1323.06  10
  -1   3  -8 31101.3 1344.00   6
   1  -3  -8 27343.9 1240.29  10
   1  -3  -8 27109.4 1252.90  12
  -1  -3   8 27867.5 1278.33   4
  -1  -3   9 82517.1 2744.93   4
   1  -3  -9 74297.1 2648.77  12
   1  -3  -9 73288.5 2632.41  10
  -1   3  -9 76111.0 2716.42   6
   1  -3 -10 12949.1 855.391  10
  -1  -3  10 12745.9 876.480   4
  -1   3 -10 14111.5 935.061   6
  -1  -3  10 13690.4 845.561  11
   1  -3 -10 12907.8 860.012  12
  -1  -3  11 71499.1 2684.88   4
   1  -3 -11 65066.6 2584.28  12
  -1   3 -11 73784.3 2742.92   6
   1  -3 -11 67426.5 2614.40  10
   1  -3 -11 73243.6 2762.96   1
  -1  -3  11 67544.9 2530.98  11
   1  -3 -12 34140.5 1709.50   1
   1  -3 -12 29748.6 1558.61  12
  -1  -3  12 31595.3 1626.54   4
   1  -3 -12 29707.9 1559.52  10
  -1  -3  12 32352.2 1543.44  11
   1  -3 -13 67883.6 2752.75   1
  -1  -3  13 64344.0 2677.67   4
  -1  -3  13 70899.9 2621.68  11
   1  -3 -13 58605.3 2546.17  12
   1  -3 -13 59638.1 2581.87  10
  -1  -3  14 58585.5 2596.79   4
   1  -3 -14 60568.4 2553.13  12
  -1  -3  14 58739.3 2460.78  11
   1  -3 -15 24919.1 1512.63  12
  -1  -3  15 25498.7 1475.89  11
  -1  -3  15 27681.5 1640.22   4
  -1  -3  16 7479.21 849.477   4
  -1  -3  16 7816.64 796.208  11
   1  -3 -16 6827.90 811.406   1
   1  -3 -16 7668.07 809.345  12
  -1  -3  17 19997.5 1456.42   4
   1  -3 -17 21931.3 1528.04   1
   1  -3 -17 21273.3 1428.00  12
  -1  -3  17 23252.1 1452.58  11
  -1  -3  18 76108.1 3247.55   4
  -1  -3  18 76399.2 3110.20  11
   1  -3 -18 71977.1 3096.09  12
   1  -3 -18 73445.5 3233.16   1
   1  -3 -19 2462.51 512.521   1
   1  -3 -19 2462.99 490.767  12
  -1  -3  19 2960.44 543.409   4
  -1  -3  19 3467.39 542.348  11
  -1  -3  20 29883.9 1686.58  11
   1   3  20 29349.0 1666.42  11
   1  -3 -20 29729.6 1722.87  12
  -1  -3  21 11525.5 994.880  11
   1   3  21 14400.5 1086.63  11
   1  -3 -21 13230.6 1072.97  12
   1  -3 -22 26919.8 1538.55  12
   1   3  22 27131.9 1505.36  11
  -1  -3  22 26222.5 1479.47  11
   1  -3 -23 21974.9 1309.79  12
  -1  -3  23 21652.3 1221.47  11
   1   3  23 21338.7 1257.50  11
   1   3  24 16952.1 998.639  11
  -1  -3  24 14466.1 895.460  11
   1  -3 -24 16794.6 1037.64  12
  -1  -4 -24 27384.6 1306.69  12
  -1  -4 -23 27937.9 1391.24  12
  -1   4  23 25651.9 1203.55   9
  -1  -4 -22 50.8471 163.271  12
  -1   4  22 695.075 205.220   9
  -1  -4 -21 6041.09 682.708  12
  -1   4  21 6017.20 664.116  11
  -1   4  21 7421.37 698.946   9
   1  -4  20 8202.85 755.344  11
  -1   4  20 8135.08 829.502  11
  -1  -4 -20 9012.57 868.254  12
  -1   4  19 54999.1 2261.68   8
   1  -4  19 54025.3 2280.10  11
  -1  -4 -19 53939.2 2478.64  12
  -1   4  19 52097.9 2450.81  11
  -1  -4 -18 614.429 273.342  12
  -1   4  18 495.900 227.456  11
   1  -4  18 103.543 110.998  11
  -1   4  18 585.865 228.005   8
  -1  -4 -18 304.111 215.292   1
  -1   4  17 1435.92 392.743  11
   1  -4  17 2550.42 420.247  11
  -1   4  17 2860.24 465.052   8
  -1  -4 -17 2771.11 530.948   1
  -1  -4 -17 3317.96 541.943  12
  -1   4  16 29698.4 1847.99  11
  -1   4  16 28470.3 1574.19   8
  -1  -4 -16 29319.2 1801.14   1
  -1  -4 -16 27653.5 1687.55  12
  -1   4  15 15939.2 1129.32   8
  -1  -4 -15 17916.5 1263.65  12
  -1   4  15 16106.5 1364.45  11
  -1  -4 -15 15455.5 1263.73   1
  -1   4  14 15680.1 1343.67  11
   1   4 -14 15445.9 1233.72   6
  -1  -4 -14 15288.2 1220.01   1
  -1  -4 -14 15520.0 1196.26  10
  -1  -4 -14 14634.7 1128.32  12
  -1   4  14 14671.8 1071.83   8
   1  -4  14 16761.9 1137.43   4
  -1  -4 -13 24060.4 1482.58  12
   1  -4  13 27070.1 1464.92   4
  -1  -4 -13 25881.0 1551.10  10
  -1   4  13 26374.2 1792.61  11
   1   4 -13 25174.4 1586.66   6
  -1   4  13 27607.7 1492.15   8
   1  -4  12 101994. 3464.11   4
   1   4 -12 105877. 3729.93   6
  -1  -4 -12 95931.4 3596.04  10
  -1  -4 -12 99867.9 3590.28  12
   1  -4  11 18072.7 1050.81   4
  -1  -4 -11 15748.1 1062.20  10
  -1  -4 -11 16043.5 1071.37  12
   1   4 -11 16206.5 1120.14   6
  -1  -4 -10 23988.0 1303.63  12
   1  -4  10 24423.7 1227.48   4
  -1  -4 -10 25709.1 1440.89   1
  -1  -4 -10 23825.1 1288.81  10
  -1   4  10 20583.6 1368.61  11
   1   4 -10 25106.4 1372.17   6
  -1  -4  -9 7546.42 656.201  12
   1  -4   9 7578.47 599.894   4
  -1  -4  -9 7666.08 711.631   1
   1   4  -9 8345.88 708.429   6
  -1  -4  -9 6835.07 616.921  10
  -1  -4  -8 56890.6 2118.23  12
  -1  -4  -8 51745.7 2044.90  10
  -1  -4  -8 51761.1 2178.54   1
  -1  -4  -7 20475.6 1062.93  10
  -1  -4  -7 20866.8 1156.61   1
  -1  -4  -7 21545.7 1102.24  12
  -1  -4  -6 74599.5 2548.42  12
  -1  -4  -6 74817.9 2636.49   1
  -1  -4  -6 71350.5 2509.95  10
  -1  -4  -5 65098.6 2346.00   1
   1   4  -5 67518.9 2311.75   5
  -1  -4  -5 62666.3 2249.81  10
  -1   4   4 10657.4 700.564   5
   1   4  -4 11104.0 691.182   5
  -1  -4  -4 10349.8 659.410  10
   1   4  -3 165077. 4882.02   5
  -1  -4  -3 162028. 4835.45  10
  -1   4   3 169338. 4924.11   5
  -1   4   2 16424.3 867.596   5
  -1  -4  -2 16568.6 863.866  10
   1   4  -2 17296.9 876.307   5
   1  -4   1 73696.9 2456.06  10
  -1  -4  -1 73652.4 2442.44  10
  -1   4   1 73334.2 2440.46   5
   1   4  -1 70927.9 2414.92   5
   1  -4   0 23477.5 878.999   1
   1   4   0 22707.7 1053.48   5
  -1  -4   0 23567.3 1077.11  10
   1  -4   0 23394.3 1061.71  10
  -1   4   0 22961.3 1052.42   5
  -1  -4   1 62947.8 2286.26  10
   1  -4  -1 67473.5 2091.17   1
   1   4   1 68468.5 2284.04   5
   1  -4  -1 68270.7 2270.71  10
  -1   4  -1 66932.0 2270.24   5
   1  -4  -2 18183.1 909.211  10
   1   4   2 19407.9 953.733   5
   1  -4  -2 18896.9 840.957   1
  -1   4  -2 18991.4 940.131   5
   1   4   3 172360. 4899.46   5
   1  -4  -3 162921. 4763.73   1
   1  -4  -3 159664. 4826.96  10
  -1   4  -3 167749. 4894.96   5
   1   4   4 11375.1 718.731   5
  -1   4  -4 11279.0 716.191   5
   1  -4  -4 12583.8 724.331  10
   1  -4  -4 11818.1 688.878   1
   1  -4  -5 63967.2 2265.95   1
  -1   4  -5 66398.5 2316.82   5
   1  -4  -5 64055.4 2248.79  10
   1  -4  -6 69521.9 2433.09  12
   1  -4  -6 70513.3 2428.29  10
   1  -4  -6 68331.3 2447.57   1
   1  -4  -7 20906.2 1123.73   1
   1  -4  -7 19971.1 1070.21  12
  -1   4  -7 21845.6 1107.22   6
   1  -4  -7 21582.8 1083.97  10
   1  -4  -8 52469.3 2054.52  12
   1  -4  -8 50810.9 2117.12   1
  -1   4  -8 51308.8 2081.32   6
   1  -4  -8 55564.5 2065.27  10
   1  -4  -9 7541.67 648.454  12
  -1   4  -9 5923.17 604.172   6
  -1  -4   9 5914.77 576.375   4
   1  -4  -9 6618.20 646.268   1
   1  -4  -9 6910.44 602.473  10
  -1  -4  10 22464.6 1285.45   4
  -1   4 -10 23716.7 1345.66   6
   1  -4 -10 26726.7 1444.40   1
   1  -4 -10 24547.5 1315.00  12
   1  -4 -10 25053.3 1319.22  10
   1  -4 -11 16162.4 1072.17  10
  -1   4 -11 14597.3 1066.81   6
   1  -4 -11 15884.2 1123.93   1
   1  -4 -11 14850.2 1031.64  12
  -1  -4  11 14817.5 1042.69   4
  -1  -4  12 98409.1 3643.80   4
   1  -4 -12 103178. 3789.95   1
  -1   4 -12 102673. 3751.93   6
   1  -4 -12 96979.3 3635.88  10
   1  -4 -12 99761.9 3635.83  12
   1  -4 -13 30734.2 1727.85   1
   1  -4 -13 28796.6 1616.96  12
   1  -4 -13 27650.6 1608.72  10
  -1   4 -13 28312.9 1672.37   6
  -1  -4  13 25980.9 1577.54   4
  -1  -4  14 19042.5 1192.25  11
  -1  -4  14 16623.3 1252.64   4
   1  -4 -14 16260.6 1212.06  12
   1  -4 -14 18548.3 1298.94  10
   1  -4 -14 17537.9 1314.49   1
  -1  -4  15 18900.4 1376.14   4
  -1  -4  15 18371.9 1217.89  11
   1  -4 -15 17436.6 1268.34  12
   1  -4 -15 17705.8 1351.16   1
  -1  -4  16 29957.6 1845.19   4
  -1  -4  16 33662.4 1734.10  11
   1  -4 -16 30717.7 1785.45  12
   1  -4 -16 31547.3 1909.87   1
  -1  -4  17 2452.46 437.843  11
   1  -4 -17 2901.09 505.539  12
  -1  -4  17 2484.85 526.233   4
  -1  -4  18 405.353 214.709  11
   1  -4 -18 478.581 253.453  12
   1   4  18 404.673 185.669  11
  -1  -4  18 75.1043 160.852   4
  -1  -4  19 55157.3 2409.89  11
   1  -4 -19 57975.5 2582.08  12
   1   4  19 57868.2 2470.80  11
  -1  -4  20 7778.16 767.095  11
   1  -4 -20 8748.67 844.223  12
   1   4  20 8952.02 831.443  11
   1   4  21 6906.77 705.050  11
   1  -4 -21 7228.71 748.352  12
   1  -4 -22 204.801 164.390  12
   1  -4 -23 25839.2 1348.14  12
   1  -4 -24 28163.9 1324.85  12
  -1  -5 -23 5215.98 518.896  12
  -1   5  22 21175.7 1098.37   9
  -1  -5 -22 20487.9 1157.10  12
  -1  -5 -21 13169.5 958.753  12
  -1   5  21 13332.3 922.805   9
  -1  -5 -20 1994.77 387.521  12
  -1   5  19 1370.12 299.485   8
  -1  -5 -19 1580.43 375.374  12
  -1   5  18 62415.0 2538.44   8
  -1  -5 -18 62247.6 2712.08  12
  -1  -5 -17 18518.5 1316.82  12
  -1   5  17 18702.8 1229.90   8
  -1   5  16 17844.4 1213.70   8
  -1  -5 -16 16977.1 1271.63  12
  -1   5  15 5943.75 699.704   8
  -1  -5 -15 6911.06 782.575  12
  -1  -5 -15 7083.00 844.348  10
   1   5 -15 6186.60 819.835   6
  -1   5  14 14200.3 1087.89   8
  -1  -5 -14 13548.5 1112.84  12
   1   5 -14 13461.1 1196.22   6
  -1  -5 -14 13898.6 1168.58  10
  -1  -5 -13 102004. 4045.45   1
  -1  -5 -13 101253. 3856.87  12
  -1   5  13 102525. 3802.32   8
   1  -5  13 104198. 3753.39   4
  -1  -5 -13 98534.9 3882.44  10
   1   5 -13 111589. 4111.14   6
  -1  -5 -12 7413.29 844.514   1
   1  -5  12 6493.31 682.435   4
   1   5 -12 5009.87 691.693   6
  -1  -5 -12 5572.09 684.244  10
  -1  -5 -12 6265.84 706.495  12
  -1  -5 -11 40364.7 1942.05  12
  -1  -5 -11 35057.4 1866.64  10
   1   5 -11 40881.6 2021.60   6
   1  -5  11 40358.1 1843.95   4
  -1  -5 -11 38529.7 2050.45   1
  -1  -5 -10 21385.0 1266.05  12
  -1  -5 -10 18617.6 1198.56  10
   1  -5  10 21383.0 1198.76   4
   1   5 -10 19996.5 1295.12   6
  -1  -5 -10 17677.5 1272.65   1
  -1  -5  -9 40997.2 1996.44   1
   1  -5   9 38786.8 1732.17   4
   1   5  -9 41898.8 1953.07   6
  -1  -5  -9 40106.8 1846.60  12
  -1  -5  -9 40224.3 1841.29  10
  -1  -5  -8 11919.9 895.422  13
  -1   5   8 13159.3 991.989   5
  -1  -5  -8 12939.7 986.483   1
  -1  -5  -8 13827.1 927.608  10
  -1  -5  -8 12228.9 891.940  12
  -1   5   7 16180.1 1056.29   5
  -1  -5  -7 13684.5 921.632  12
  -1  -5  -7 13266.6 946.858  13
  -1  -5  -7 14812.0 945.197  10
  -1  -5  -6 58811.3 2399.88  13
  -1   5   6 62314.8 2458.98   5
  -1  -5  -6 65193.7 2398.28  12
  -1  -5  -6 59833.2 2326.03  10
  -1  -5  -5 43719.3 1781.96  10
   1   5  -5 39468.3 1791.30   5
  -1   5   5 43312.2 1868.62   5
  -1   5   4 13519.3 907.220   5
  -1  -5  -4 14065.4 871.482  10
   1   5  -4 14188.7 906.431   5
  -1   5   3 48922.5 1983.42   5
   1  -5   3 47918.8 1996.64  10
  -1  -5  -3 48458.1 1928.52  10
   1   5  -3 48933.9 1964.81   5
  -1  -5  -2 30316.7 1389.69  10
  -1   5   2 31958.5 1456.64   5
   1   5  -2 28902.4 1396.21   5
   1  -5   2 30162.5 1434.15  10
   1  -5   1 14996.8 918.917  10
   1   5  -1 14285.0 887.988   5
  -1   5   1 14560.2 907.797   5
  -1  -5  -1 15843.3 925.240  10
  -1  -5   0 166030. 4983.63  10
   1  -5   0 159530. 4949.75  10
  -1   5   0 158272. 4950.99   5
   1   5   0 164653. 4965.79   5
  -1  -5   1 15352.9 933.300  10
  -1   5  -1 13895.0 879.306   5
   1   5   1 14612.3 892.975   5
   1  -5  -1 14858.7 887.030  10
  -1  -5   2 30943.2 1432.48  10
  -1   5  -2 29509.9 1377.28   5
   1  -5  -2 28567.0 1199.51   1
   1   5   2 27887.7 1362.02   5
   1  -5  -2 28621.2 1329.51  10
  -1  -5   3 48754.5 1994.48  10
   1  -5  -3 49096.6 1902.24  10
  -1   5  -3 47090.0 1929.77   5
   1   5   3 46865.7 1910.66   5
   1  -5  -3 46316.2 1758.31   1
   1  -5  -4 13580.7 813.496   1
   1   5   4 12388.0 846.095   5
   1  -5  -4 13462.3 840.315  10
  -1   5  -4 14001.3 896.333   5
  -1   5  -5 44373.5 1905.06   5
   1   5   5 45446.5 1916.02   5
   1  -5  -5 46914.0 1867.10  10
   1  -5  -5 44649.4 1816.56   1
   1  -5  -6 63825.5 2410.70  12
   1   5   6 63772.4 2475.40   5
   1  -5  -6 63021.4 2387.84   1
   1  -5  -6 63354.5 2386.95  10
  -1   5  -7 14252.3 943.055   6
   1  -5  -7 15159.5 955.656  10
  -1  -5   7 12821.9 952.649  13
   1  -5  -7 14260.8 957.289   1
   1  -5  -7 15426.7 968.788  12
   1   5   7 16156.1 1040.69   5
   1  -5  -8 13007.7 949.182   1
   1   5   8 12768.2 960.088   5
   1  -5  -8 13897.3 942.504  12
  -1  -5   8 12091.4 915.515  13
  -1   5  -8 14327.2 967.878   6
   1  -5  -8 14010.6 941.739  10
  -1  -5   9 39174.3 1771.81  13
  -1  -5   9 39561.6 1805.43   4
   1  -5  -9 39607.1 1817.53  12
  -1   5  -9 36490.0 1809.98   6
   1  -5  -9 39223.7 1803.60  10
   1  -5  -9 38463.7 1875.22   1
   1  -5 -10 15983.2 1092.91  12
   1  -5 -10 17145.7 1122.91  10
  -1  -5  10 16754.5 1111.82   4
   1  -5 -10 17271.7 1200.05   1
  -1  -5  10 15826.1 1019.57  13
  -1   5 -10 15976.9 1126.98   6
   1  -5 -11 38518.4 1894.59  10
   1  -5 -11 38685.1 1976.19   1
  -1   5 -11 36399.6 1905.83   6
  -1  -5  11 37362.5 1865.05   4
   1  -5 -11 35562.4 1837.11  12
   1  -5 -12 6503.32 720.222  12
  -1  -5  12 6293.70 725.456   4
  -1   5 -12 6829.90 780.718   6
   1  -5 -12 6370.74 773.532   1
   1  -5 -12 6481.89 731.610  10
   1  -5 -13 104028. 4010.49   1
   1  -5 -13 102109. 3856.73  12
  -1   5 -13 100777. 3945.44   6
   1  -5 -13 102557. 3906.62  10
  -1  -5  13 104168. 3913.00   4
   1  -5 -14 15078.8 1177.49  12
   1  -5 -14 14477.0 1181.55  10
  -1  -5  14 15300.9 1224.59   4
   1  -5 -14 13625.1 1203.85   1
   1  -5 -15 7885.80 931.186   1
   1  -5 -15 7903.07 849.331  12
  -1  -5  15 7636.04 874.139   4
   1  -5 -15 7559.10 870.076  10
   1  -5 -16 19251.7 1343.73  12
   1  -5 -16 18777.2 1449.03   1
  -1  -5  16 15201.2 1284.39   4
   1  -5 -17 16818.7 1255.46  12
   1  -5 -18 58051.1 2588.79  12
   1  -5 -19 1524.75 353.503  12
   1  -5 -20 1277.40 327.047  12
   1  -5 -21 14745.1 1014.90  12
   1  -5 -22 22154.8 1204.48  12
   1  -5 -23 3966.50 445.440  12
  -1   6  21 4918.02 489.397   9
  -1  -6 -21 4178.48 477.145  12
  -1  -6 -20 3214.47 455.053  12
  -1  -6 -19 59553.1 2434.91  12
  -1   6  19 56442.8 2199.43   8
  -1  -6 -18 3326.09 508.578  12
  -1   6  18 4189.46 512.681   8
  -1   6  17 4022.25 545.609   8
  -1  -6 -17 4801.94 636.624  12
  -1  -6 -16 24524.0 1529.12  12
  -1   6  16 24293.5 1446.10   8
  -1  -6 -15 19834.4 1372.80  12
  -1   6  15 18872.4 1284.88   8
  -1   6  14 15684.2 1169.96   8
   1   6 -14 14160.2 1261.53   6
  -1   6  14 12623.4 1255.05   5
  -1  -6 -14 15793.3 1203.19  12
  -1  -6 -14 12080.9 1116.16  10
  -1   6  13 11439.6 1188.76   5
  -1  -6 -13 13470.3 1113.32  12
   1   6 -13 15405.2 1288.27   6
  -1  -6 -13 12972.1 1154.83  10
   1   6 -12 41130.8 2225.69   6
  -1  -6 -12 43030.3 2107.47  12
  -1  -6 -12 39993.8 2102.69  10
  -1   6  12 37619.6 2242.50   5
  -1  -6 -11 38034.1 1951.11  12
   1  -6  11 37176.4 1851.60   4
  -1  -6 -11 38966.7 2002.47  10
  -1   6  11 37621.8 2162.42   5
   1   6 -11 40586.0 2120.11   6
   1   6 -10 29914.2 1718.80   6
  -1  -6 -10 29241.8 1619.86  12
  -1   6  10 28185.8 1744.42   5
   1  -6  10 27143.7 1483.63   4
  -1  -6 -10 24544.0 1526.44  10
  -1  -6  -9 10553.8 899.889  12
  -1  -6  -9 10744.7 895.549  13
   1  -6   9 10624.5 855.918   4
  -1   6   9 10861.2 1011.70   5
   1   6  -9 11383.6 995.163   6
  -1  -6  -9 11654.2 947.678  10
  -1  -6  -8 57587.9 2440.09  13
  -1  -6  -8 55988.9 2413.16  12
  -1   6   8 55951.1 2565.97   5
  -1  -6  -8 57328.2 2434.80  10
  -1  -6  -7 4342.49 554.436  12
  -1  -6  -7 4965.17 589.388  10
  -1  -6  -7 4796.04 598.227  13
  -1   6   7 4873.37 627.991   5
  -1  -6  -6 15508.9 1121.80  13
   1  -6   6 16208.3 1182.79  10
  -1  -6  -6 16750.0 1101.79  12
  -1   6   6 17060.7 1173.97   5
  -1  -6  -6 15775.5 1079.36  10
  -1  -6  -5 32918.1 1736.82  13
  -1  -6  -5 33919.0 1655.27  10
   1  -6   5 32707.7 1754.54  10
  -1   6   5 32502.6 1715.19   5
   1   6  -4 732.423 232.200   5
  -1   6   4 828.803 252.105   5
   1  -6   4 1393.49 329.675  10
  -1  -6  -4 1468.93 310.957  10
   1  -6   3 29121.8 1547.22  10
   1   6  -3 26020.4 1446.68   5
  -1  -6  -3 28710.2 1478.35  10
  -1   6   3 27792.8 1513.14   5
   1   6  -2 43532.2 1931.68   5
  -1  -6  -2 40658.0 1867.78  10
   1  -6   2 41001.9 1926.42  10
  -1   6   2 39869.1 1912.06   5
   1  -6   1 75560.5 2911.54  10
   1   6  -1 80926.1 2958.22   5
  -1  -6  -1 77024.3 2900.05  10
  -1   6   1 76731.2 2946.00   5
   1  -6   0 4687.76 545.600  10
   1   6   0 5247.57 572.309   5
  -1   6   0 5579.58 605.357   5
  -1  -6   0 6271.52 629.596  10
  -1  -6   1 77757.8 2924.27  10
   1  -6  -1 77619.6 2870.36  10
   1   6   1 74688.4 2880.82   5
  -1   6  -1 76636.0 2908.32   5
   1  -6  -2 38571.6 1784.71  10
  -1  -6   2 38008.6 1842.85  10
  -1   6  -2 39477.8 1847.59   5
   1   6   2 40103.4 1842.56   5
  -1   6  -3 27771.1 1516.62   5
  -1  -6   3 30282.1 1583.69  10
   1  -6  -3 27643.6 1449.77  10
   1   6   3 30018.9 1544.55   5
   1   6   4 896.579 253.623   5
  -1  -6   4 1330.49 334.232  10
   1  -6  -4 1052.34 257.143  10
  -1   6  -4 890.620 258.112   5
  -1  -6   5 34339.8 1781.98  10
   1  -6  -5 32524.5 1617.54  10
   1  -6  -5 33253.2 1561.14   1
   1   6   5 33683.3 1711.05   5
  -1  -6   6 15631.1 1129.22  13
   1  -6  -6 15726.2 1015.99   1
   1  -6  -6 14900.9 1034.02  12
   1  -6  -6 15387.7 1042.60  10
   1   6   6 15231.9 1090.56   5
  -1  -6   6 15082.8 1137.35  10
   1  -6  -7 5327.34 599.417   1
   1   6   7 3284.15 517.081   5
  -1   6  -7 3338.20 485.705   6
   1  -6  -7 4206.58 537.357  10
  -1  -6   7 4175.54 561.318  13
   1  -6  -7 3943.63 519.390  12
  -1   6  -8 55500.9 2398.13   6
   1  -6  -8 53943.2 2344.62  12
   1  -6  -8 55516.1 2393.17   1
   1  -6  -8 55046.0 2353.50  10
   1   6   8 53655.1 2460.10   5
  -1  -6   8 56173.1 2411.26  13
   1  -6  -9 11501.2 937.375  12
   1  -6  -9 11052.3 964.064   1
   1   6   9 11632.8 1014.50   5
  -1   6  -9 11506.3 970.124   6
   1  -6  -9 12234.0 964.352  10
  -1  -6   9 11538.8 944.314  13
  -1  -6  10 28288.9 1532.24  13
   1   6  10 31240.7 1786.74   5
  -1  -6  10 26810.2 1568.96   4
   1  -6 -10 28504.7 1605.83  12
  -1   6 -10 29996.7 1691.34   6
   1  -6 -10 28865.4 1686.85   1
   1  -6 -10 27570.1 1595.70  10
  -1  -6  11 36458.1 1929.59   4
   1  -6 -11 38514.5 1947.08  12
   1  -6 -11 36238.1 1926.27  10
   1  -6 -11 36997.0 2020.31   1
   1   6  11 38212.1 2081.75   5
  -1   6 -11 38417.6 2030.50   6
   1  -6 -12 43108.9 2143.40  12
   1   6  12 42947.3 2316.96   5
  -1  -6  12 44036.6 2190.94   4
   1  -6 -12 44732.3 2294.81   1
  -1   6 -12 39545.7 2182.38   6
   1  -6 -12 47312.8 2259.61  10
   1  -6 -13 11883.2 1040.98  12
   1   6  13 9371.98 1055.77   5
  -1  -6  13 13537.6 1137.50   4
  -1   6 -13 11677.7 1102.80   6
   1  -6 -13 13431.3 1145.57  10
   1  -6 -13 13307.7 1167.69   1
   1  -6 -14 13558.4 1210.18   1
   1  -6 -14 14112.1 1145.88  12
  -1  -6  14 14177.3 1198.73   4
   1   6  14 13772.1 1255.54   5
   1  -6 -14 11972.8 1105.97  10
   1  -6 -15 20824.9 1413.63  12
   1  -6 -16 25585.1 1554.54  12
   1  -6 -17 3706.17 545.899  12
   1  -6 -18 2492.36 447.371  12
   1  -6 -19 61418.7 2508.63  12
   1  -6 -20 2410.48 394.087  12
   1  -6 -21 3551.26 430.301  12
  -1  -7 -20 2584.39 359.031  12
  -1   7  20 3044.25 382.364   9
  -1  -7 -19-40.8886 151.518  12
  -1  -7 -18 41287.7 1895.06  12
  -1   7  18 44940.1 1811.64   8
  -1  -7 -17 1999.05 389.941  12
  -1   7  17 1411.47 303.132   8
  -1   7  16 16854.7 1118.82   8
  -1  -7 -16 15603.2 1140.81  12
  -1   7  15 15818.6 1140.33   8
  -1  -7 -15 16786.4 1214.38  12
  -1   7  14 12347.5 1026.00   8
  -1  -7 -14 9841.42 937.732  12
  -1   7  13 13677.5 1124.39   8
  -1  -7 -13 13898.0 1137.68  12
  -1  -7 -12 13478.3 1106.73  12
   1   7 -12 13647.8 1234.41   6
   1  -7  12 12056.4 1270.53  10
  -1  -7 -12 13710.1 1159.07  10
  -1   7  12 13337.1 1269.04   5
   1  -7  11 12933.0 1282.64  10
  -1  -7 -11 10918.2 1026.99  10
  -1  -7 -11 11213.9 1012.27  12
  -1   7  11 10786.8 1128.19   5
  -1  -7 -10 1761.69 436.601  10
  -1  -7 -10 1125.84 334.528  12
  -1   7  10 1505.57 440.032   5
   1   7 -10 1784.74 433.047   6
   1  -7  10 1651.45 472.263  10
  -1  -7  -9 45901.0 2139.99  12
  -1   7   9 38966.0 2207.92   5
   1  -7   9 38332.0 2311.32  10
   1  -7   9 38192.3 1902.15   4
  -1  -7  -9 41920.0 2030.41  13
  -1  -7  -9 42587.9 2110.39  10
  -1  -7  -8 2798.94 474.859  12
  -1  -7  -8 1783.21 407.031  13
  -1   7   8 2317.88 499.142   5
   1  -7   8 2282.86 514.780  10
  -1  -7  -8 2126.72 423.179  10
  -1  -7  -7 1186.41 321.480  12
  -1  -7  -7 1060.06 310.108  13
  -1   7   7 1120.70 358.440   5
   1  -7   7 1126.51 355.922  10
  -1  -7  -7 885.345 271.940  10
  -1  -7  -6 48716.9 2347.76  13
   1  -7   6 48322.8 2435.07  10
  -1  -7  -6 52314.8 2292.51  12
  -1  -7  -6 44711.6 2196.99  10
  -1   7   6 45583.9 2342.71   5
  -1  -7  -5 41709.6 2020.96  12
   1  -7   5 41918.1 2174.72  10
  -1  -7  -5 39921.3 2110.47  13
  -1  -7  -5 42981.8 2056.38  10
  -1   7   5 37650.0 2067.15   5
   1   7  -4 29550.2 1702.68   5
  -1   7   4 31154.0 1774.25   5
   1  -7   4 33363.9 1856.15  10
  -1  -7  -4 30648.2 1689.01  10
  -1  -7  -4 30174.2 1794.86  13
  -1  -7  -3 9844.47 882.894  10
   1   7  -3 8560.90 859.579   5
   1  -7   3 8323.86 866.158  10
  -1   7   3 9597.89 917.158   5
  -1  -7  -3 8720.48 933.773  13
  -1  -7  -2 28859.8 1798.22  13
  -1  -7  -2 31386.9 1693.87  10
   1  -7   2 28757.9 1687.25  10
   1   7  -2 30754.8 1706.44   5
  -1   7   2 32239.7 1781.42   5
  -1   7   1 56316.2 2549.17   5
  -1  -7  -1 57401.6 2511.58  10
   1  -7   1 55593.7 2498.01  10
   1   7  -1 56970.5 2515.90   5
  -1   7   0 101586. 3796.88   5
  -1  -7   0 102216. 3762.08  10
   1   7   0 99323.5 3749.53   5
   1  -7   0 98485.4 3709.44  10
   1   7   1 53784.5 2385.50   5
   1  -7  -1 49372.6 2291.36  10
  -1   7  -1 50430.5 2366.81   5
  -1  -7   1 49999.7 2329.95  10
   1  -7  -2 33447.3 1737.94  10
   1   7   2 32414.3 1753.74   5
  -1  -7   2 30983.7 1756.36  10
  -1   7  -2 30254.1 1739.49   5
   1   7   3 10038.4 925.642   5
  -1  -7   3 8357.46 949.331  13
  -1  -7   3 9233.15 906.191  10
  -1   7  -3 10318.5 943.625   5
   1  -7  -3 10661.6 910.559  10
   1  -7  -4 31477.8 1663.55  10
  -1  -7   4 27512.7 1732.86  13
  -1  -7   4 29176.1 1732.43  10
  -1   7  -4 28461.2 1670.85   5
   1   7   4 29052.8 1675.41   5
   1  -7  -5 39921.8 1980.78  12
  -1  -7   5 40703.8 2154.55  10
  -1  -7   5 41561.8 2176.86  13
   1   7   5 43496.3 2144.47   5
   1  -7  -5 42389.0 2033.54  10
   1  -7  -6 48451.3 2198.90  12
  -1  -7   6 47257.0 2326.30  13
  -1  -7   6 45557.4 2359.31  10
   1  -7  -6 46407.2 2191.54  10
   1   7   6 47090.7 2313.52   5
   1   7   7 712.490 276.133   5
  -1  -7   7 1311.56 355.166  13
  -1   7  -7 1019.88 290.555   6
   1  -7  -7 1217.25 313.406  12
  -1  -7   7 1570.61 403.781  10
   1  -7  -7 927.852 274.164  10
   1  -7  -8 3227.36 503.220  12
   1   7   8 3524.10 577.320   5
  -1  -7   8 3921.43 578.761  13
  -1   7  -8 2789.68 493.623   6
  -1  -7   8 2776.14 551.286  10
   1  -7  -8 2775.89 474.349  10
   1  -7  -9 42494.3 2064.75  10
   1  -7  -9 41604.8 2026.39  12
  -1  -7   9 39751.6 1999.90  13
  -1  -7   9 35635.5 1927.31   4
  -1   7  -9 36753.3 2016.67   6
  -1  -7   9 35985.7 2189.84  10
   1   7   9 43514.0 2219.29   5
  -1  -7  10 1778.81 375.919  13
   1   7  10 1487.11 420.904   5
   1  -7 -10 1360.18 369.225  12
  -1  -7  10 2118.23 438.682   4
  -1   7 -10 2169.62 446.557   6
  -1  -7  10 1661.93 479.100  10
   1  -7 -10 1528.65 410.752  10
  -1  -7  11 9929.72 959.937   4
   1  -7 -11 10185.1 934.385  12
  -1  -7  11 8802.21 1031.61  10
   1  -7 -11 8852.51 909.957  10
   1  -7 -11 10103.9 997.085   1
  -1  -7  11 12880.9 940.919  13
   1   7  11 10148.7 1058.95   5
  -1   7 -11 9755.08 988.328   6
  -1   7 -12 12517.5 1145.33   6
   1  -7 -12 14684.2 1144.93  12
  -1  -7  12 10955.0 1205.19  10
  -1  -7  12 13891.1 1163.22   4
   1  -7 -12 13614.3 1146.32  10
   1  -7 -12 13339.2 1173.65   1
   1   7  12 14517.1 1266.07   5
   1  -7 -13 14975.9 1164.13  12
   1  -7 -14 9857.66 931.774  12
   1   7  14 8995.55 828.104   8
   1  -7 -15 16861.7 1204.37  12
   1  -7 -16 15326.7 1116.52  12
   1  -7 -17 2547.46 429.832  12
   1  -7 -18 44651.1 1953.06  12
   1  -7 -19 241.057 160.921  12
   1  -7 -20 2706.76 359.863  12
  -1  -8 -18 5277.40 490.363  12
  -1  -8 -17 4197.16 488.448  12
  -1   8  17 4689.17 466.031   8
  -1  -8 -16 16616.2 1058.13  12
  -1   8  16 16427.7 1010.96   8
  -1   8  15 15645.7 1052.68   8
  -1  -8 -15 17746.4 1143.52  12
  -1   8  14 8374.73 795.763   8
  -1  -8 -14 6880.98 726.148  12
  -1  -8 -13 3212.50 512.356  12
  -1   8  13 4480.29 603.047   8
  -1  -8 -12 9908.29 914.716  12
  -1  -8 -11 3286.01 523.434  12
  -1  -8 -10 12940.5 1059.51  12
   1  -8  10 11214.4 975.823  13
  -1  -8  -9 14077.4 1110.14  12
  -1  -8  -9 12704.1 1038.09  13
  -1  -8  -8 34013.7 1857.08  12
   1  -8   8 30150.9 2012.64  10
  -1  -8  -8 35871.5 1928.50  10
  -1   8   8 33548.8 2027.19   5
  -1  -8  -8 35357.8 1877.84  13
  -1  -8  -7 14951.3 1158.66  12
  -1  -8  -7 16298.8 1250.93  13
   1  -8   7 14258.6 1296.32  10
  -1  -8  -7 16456.3 1240.17  10
  -1   8   7 15884.1 1327.19   5
  -1   8   6 7199.18 862.332   5
  -1  -8  -6 7982.42 829.043  12
  -1  -8  -6 7530.90 851.937  13
  -1  -8  -6 6718.33 794.821  10
   1  -8   6 6281.46 836.431  10
  -1  -8  -5 10575.9 1061.33  13
   1  -8   5 10149.8 1049.92  10
  -1   8   5 10708.9 1061.29   5
  -1  -8  -5 12151.7 1060.47  10
  -1  -8  -5 10347.8 961.029  12
  -1  -8  -4 29497.0 1831.53  13
  -1  -8  -4 30210.3 1735.72  10
  -1  -8  -4 27857.4 1649.62  12
  -1   8   4 26448.0 1728.68   5
   1  -8   4 27254.1 1779.09  10
   1   8  -3 4830.12 697.475   5
  -1  -8  -3 4554.55 709.341  13
  -1   8   3 4831.87 703.249   5
  -1  -8  -3 5481.13 704.188  10
   1  -8   3 5517.93 753.498  10
  -1  -8  -2 95826.4 3970.18  13
  -1  -8  -2 97862.1 3769.58  10
   1  -8   2 95726.2 3815.09  10
   1   8  -2 96989.7 3794.97   5
  -1   8   2 95713.6 3845.73   5
   1  -8   1 17922.8 1357.13  10
  -1  -8  -1 20218.8 1406.08  10
  -1  -8  -1 20707.4 1547.24  13
  -1   8   1 20182.4 1448.99   5
   1   8  -1 19805.0 1414.48   5
  -1   8   0 303.252 229.398   5
  -1  -8   0 262.344 209.192  13
  -1  -8   0 72.0522 188.818  10
   1  -8   0 71.9876 188.649  10
   1   8   0 72.5078 190.012   5
  -1  -8   1 18902.8 1386.34  10
   1  -8  -1 19566.6 1372.32  10
  -1   8  -1 19625.8 1436.82   5
   1   8   1 18204.8 1347.39   5
   1  -8  -2 99056.0 3821.13  10
  -1   8  -2 101291. 3949.89   5
   1   8   2 103324. 3926.63   5
  -1  -8   2 95656.3 3878.54  10
  -1   8  -3 3807.76 638.154   5
   1   8   3 3723.03 599.456   5
   1  -8  -3 4461.19 632.344  10
  -1  -8   3 4400.10 682.769  10
  -1  -8   3 5107.46 753.190  13
  -1  -8   4 30503.1 1868.38  10
   1  -8  -4 29392.9 1705.46  12
  -1  -8   4 32307.7 1948.64  13
   1   8   4 30071.3 1805.17   5
   1  -8  -4 31167.0 1774.85  10
  -1  -8   5 10468.0 1058.40  13
   1   8   5 10201.6 1013.40   5
   1  -8  -5 11472.0 992.128  12
  -1  -8   5 9310.22 1007.97  10
   1  -8  -5 11600.9 1024.70  10
  -1  -8   6 7281.89 860.736  13
  -1   8  -6 7707.16 836.694   6
   1  -8  -6 7161.09 785.095  12
  -1  -8   6 6279.38 834.050  10
   1  -8  -6 7006.66 794.939  10
   1   8   6 7464.32 858.624   5
  -1   8  -7 15452.3 1224.62   6
  -1  -8   7 16183.9 1276.26  13
   1  -8  -7 18754.2 1272.38  12
   1   8   7 15928.7 1314.28   5
   1  -8  -7 16479.1 1234.97  10
  -1  -8   7 13200.9 1235.06  10
   1  -8  -8 34281.6 1863.94  12
  -1   8  -8 36695.6 1989.80   6
  -1  -8   8 35030.3 1924.15  13
   1  -8  -8 36232.6 1939.08  10
   1   8   8 36307.3 2066.63   5
  -1  -8   8 32531.3 2062.09  10
   1  -8  -9 14400.8 1126.88  12
   1  -8  -9 14461.8 1137.08  13
  -1  -8   9 16150.9 1182.31  13
   1  -8 -10 12119.1 1011.36  12
  -1  -8  10 11400.5 939.427  13
   1  -8 -11 2567.36 470.291  12
   1  -8 -12 10559.9 941.886  12
   1  -8 -13 5193.32 637.032  12
   1  -8 -14 6335.35 691.656  12
   1   8  14 7521.93 686.514   8
   1  -8 -15 16554.8 1102.34  12
   1  -8 -16 19096.3 1139.54  12
   1  -8 -17 4956.15 515.950  12
   1  -8 -18 6319.89 536.544  12
  -1   9  15 10339.2 708.730   8
  -1  -9 -15 10020.4 719.523  12
  -1   9  14 6286.87 592.849   8
  -1  -9 -14 6130.75 592.130  12
  -1  -9 -13 12953.5 926.998  12
  -1   9  13 13095.0 943.888   8
  -1  -9 -12 17864.9 1162.41  12
  -1   9  12 19956.5 1250.32   8
  -1  -9 -11 6927.39 719.216  12
  -1  -9 -10 700.536 242.769  12
   1  -9  10 948.235 254.453  13
  -1  -9  -9 9424.03 862.136  12
   1  -9   9 7743.67 783.656  13
  -1  -9  -9 8124.83 757.674  13
  -1  -9  -8 11200.6 949.599  12
  -1  -9  -8 10389.4 916.412  13
   1  -9   8 10154.1 951.446  13
  -1  -9  -7 16038.0 1200.18  13
  -1  -9  -7 18261.2 1252.21  12
   1  -9   7 15937.0 1231.55  13
  -1  -9  -6 18647.0 1292.45  12
  -1  -9  -6 19733.0 1389.55  13
  -1  -9  -5 5641.88 756.573  13
  -1  -9  -5 6357.18 728.027  12
  -1  -9  -4 1181.88 396.849  13
  -1  -9  -4 1527.21 396.992  12
  -1  -9  -3 16811.6 1354.99  13
  -1  -9  -3 15758.4 1195.33  12
  -1  -9  -2 7927.75 842.954  12
  -1  -9  -2 8177.95 951.887  13
  -1  -9  -1 5213.32 772.450  13
  -1  -9   0 38455.5 2230.97  13
   1  -9  -2 7921.63 838.449  12
  -1  -9   3 15989.7 1367.54  13
   1  -9  -3 18192.6 1279.84  12
   1  -9  -4 2113.14 421.487  12
  -1  -9   4 2174.58 490.436  13
   1  -9  -5 5919.32 711.458  12
  -1  -9   5 7050.66 840.022  13
   1  -9  -6 17834.5 1244.87  12
  -1  -9   6 16422.0 1294.86  13
   1  -9  -7 17432.1 1284.65  13
   1  -9  -7 15750.2 1156.22  12
  -1  -9   7 14710.4 1173.27  13
   1  -9  -8 11431.3 960.391  12
  -1  -9   8 12430.6 1002.29  13
   1  -9  -8 10987.8 975.123  13
   1  -9  -9 9241.45 866.011  12
  -1  -9   9 10729.6 875.313  13
   1  -9  -9 10211.4 881.598  13
   1  -9 -10 1382.16 333.635  12
   1  -9 -11 5345.41 624.995  12
   1  -9 -12 19027.1 1192.53  12
   1   9  13 14202.7 917.579   8
   1  -9 -13 14492.7 975.331  12
   1  -9 -14 5479.72 560.428  12
   1  -9 -15 10501.0 737.007  12
  -1 -10 -12 5533.56 502.015  12
  -1  10  12 5660.91 515.223   8
  -1  10  11 5717.07 568.286   8
  -1 -10 -11 5966.44 561.595  12
  -1 -10 -10 5378.88 552.702  12
  -1  10  10 5721.26 596.460   8
  -1 -10  -9 14204.8 951.857  12
   1 -10   8 9410.13 766.177  13
  -1 -10  -8 10466.5 820.452  12
  -1 -10  -8 8720.83 713.108  13
  -1 -10  -7 7110.45 683.532  12
   1 -10   7 6891.82 701.419  13
  -1 -10  -7 6652.25 655.345  13
  -1 -10  -6 5089.73 589.111  12
  -1 -10  -6 4844.83 587.622  13
   1 -10   6 3847.01 558.334  13
  -1 -10  -5 1180.94 335.063  13
   1 -10   5 1056.44 312.695  13
  -1 -10  -5 695.661 250.636  12
   1 -10   4 727.048 283.788  13
  -1 -10  -4 827.769 281.822  13
  -1 -10  -4 1264.83 312.166  12
  -1 -10  -3 4644.68 648.335  13
  -1 -10  -3 5562.70 631.552  12
   1 -10   3 4503.90 654.183  13
  -1 -10  -2 33982.6 1899.43  13
  -1 -10  -2 33737.8 1746.74  12
   1 -10   1 15399.6 1126.29  12
  -1 -10  -1 16069.2 1129.96  12
  -1 -10  -1 18887.8 1353.52  13
  -1 -10   0 1589.44 410.600  13
   1 -10   0 1110.91 338.131  13
   1 -10   0 1544.58 361.365  12
  -1 -10   0 1578.45 350.131  12
   1 -10  -1 17623.0 1191.21  12
   1 -10  -1 16824.7 1297.21  13
  -1 -10   1 16216.2 1149.49  12
   1 -10  -2 30046.7 1665.64  12
   1 -10  -2 36013.9 1950.61  13
  -1 -10   3 4983.63 667.177  13
   1 -10  -3 5211.66 624.844  12
   1 -10  -3 6440.75 765.496  13
  -1 -10   4 1341.29 357.383  13
   1 -10  -4 1771.00 367.244  12
   1 -10  -4 1728.54 404.384  13
  -1 -10   5 535.272 220.851  13
   1 -10  -5 928.996 303.932  13
   1 -10  -5 430.204 191.322  12
   1 -10  -6 3786.50 547.563  13
   1 -10  -6 4014.33 524.842  12
  -1 -10   6 4576.55 574.789  13
   1 -10  -7 7835.07 722.330  12
  -1 -10   7 7519.23 705.590  13
   1 -10  -7 7122.52 698.709  13
  -1 -10   8 8463.56 703.960  13
   1 -10  -8 8966.67 731.333  13
   1 -10  -8 8519.12 745.328  12
   1 -10  -9 14053.3 947.133  12
   1 -10 -10 5341.73 548.207  12
   1  10  11 5164.79 494.282   8
   1 -10 -11 4911.33 509.240  12
   1 -10 -12 6063.87 528.939  12
  -1 -11  -6 2974.18 360.893  12
   1 -11   6 2841.52 368.094  12
   1 -11   5 2525.97 355.875  12
  -1 -11  -5 2591.19 345.539  12
   1 -11   5 2906.31 380.603  13
  -1 -11  -4 611.150 201.074  12
   1 -11   4 980.019 234.546  12
  -1 -11  -4 992.668 248.676  13
   1 -11   4 1053.06 259.809  13
   1 -11   3 9095.88 747.950  13
  -1 -11  -3 8658.81 666.386  12
  -1 -11  -3 10003.4 760.058  13
  -1 -11  -2 1367.70 294.642  13
  -1 -11  -2 1371.99 272.620  12
   1 -11   2 1302.04 290.773  12
  -1 -11  -1 77.6303 131.387  12
   1 -11   1 163.270 138.156  12
  -1 -11   0 31149.4 1565.41  13
   1 -11   0 35956.3 1682.00  13
  -1 -11   0 32262.3 1483.57  12
   1 -11   0 30915.3 1479.84  12
  -1 -11   1 314.174 168.288  12
   1 -11  -1 541.681 204.221  13
   1 -11  -1 280.170 171.504  12
  -1 -11   2 1208.34 276.315  12
   1 -11  -2 1618.10 320.419  13
   1 -11  -2 1997.87 332.361  12
   1 -11  -3 7582.10 628.434  12
  -1 -11   3 7649.65 671.750  13
  -1 -11   3 5784.68 573.033  12
   1 -11  -3 7687.01 678.378  13
  -1 -11   4 872.442 228.826  13
  -1 -11   4 410.290 160.146  12
   1 -11  -4 441.449 162.792  12
   1 -11  -4 527.709 184.702  13
  -1 -11   5 2719.83 364.076  13
  -1 -11   5 2222.32 328.584  12
   1 -11  -5 2149.65 316.573  12
   1 -11  -6 2970.91 361.875  12
  -1 -11   6 2437.33 331.097  12
  -2   0   0 126446. 3406.89   4
  -2   0  -1 4478.61 172.016   4
  -2   0   1 4665.70 274.625   4
  -2   0   2 13116.4 593.612   4
   2   0  -2 13907.3 459.785   6
  -2   0   3 342.264 102.218   4
   2   0  -3 260.281 59.8607   6
   2   0  -4 15558.1 606.687   6
  -2   0   4 14197.4 714.102   4
  -2   0   5 17139.3 835.319   4
  -2   0   6 70198.6 2358.86   4
  -2   0   7 98674.9 3171.47   4
  -2   0   8 6972.78 568.054   4
  -2   0   9 175501. 5392.42   4
  -2   0  -9 180694. 5213.55   1
  -2   0   9 180582. 5450.04  11
  -2   0   9 181855. 5303.21   8
  -2   0   9 173477. 5298.03   9
  -2   0  10 21344.2 1213.65  11
  -2   0  10 19988.4 1069.59   8
  -2   0 -10 19597.8 1022.76   1
  -2   0  10 19626.3 1072.10   9
   2   0 -11 265006. 7524.44  12
  -2   0 -11 263212. 7635.11  12
  -2   0 -11 254874. 7479.30   1
  -2   0  11 260144. 7569.71   9
  -2   0  11 259610. 7810.77  11
  -2   0  12 23543.7 1272.01   9
  -2   0  12 24680.7 1449.45  11
  -2   0 -12 23591.1 1318.59  12
   2   0 -12 23929.1 1259.14  12
  -2   0 -12 23788.1 1235.42   1
   2   0 -13 16439.0 1059.87  12
  -2   0  13 16873.9 1235.61  11
  -2   0 -13 17918.9 1145.91  12
  -2   0 -13 16121.7 1006.54   1
  -2   0  13 17187.3 1086.07   9
  -2   0  14 4135.66 612.875  11
  -2   0 -14 4169.30 560.524  12
  -2   0  14 3960.79 521.870   9
   2   0 -14 5024.47 577.898  12
  -2   0 -14 4240.86 501.633   1
  -2   0  14 5149.08 654.059   4
  -2   0  15 31123.2 1637.18   9
  -2   0  15 30991.8 1805.62  11
   2   0 -15 30247.0 1627.56  12
  -2   0 -15 30728.8 1714.17  12
  -2   0  15 31590.4 1790.64   4
   2   0 -16 482.416 214.806  12
  -2   0  16 967.361 279.605   9
  -2   0 -16 915.531 289.067  12
  -2   0  16 878.949 313.995   4
  -2   0  16 742.871 275.948  11
  -2   0  17 14127.7 1201.70  11
   2   0 -17 13052.3 1080.86  12
  -2   0 -17 13639.3 1145.89  12
  -2   0  17 13909.8 1062.04   9
  -2   0 -18 61564.5 2718.95  12
  -2   0  18 52496.3 2617.07  11
  -2   0  18 52709.0 2407.22   9
   2   0 -18 56874.9 2584.46  12
  -2   0  19 1169.96 313.556   9
   2   0 -19 553.346 277.611  12
  -2   0  19 930.706 332.499  11
  -2   0 -19 666.107 296.947  12
   2   0 -20 40206.8 2128.83  12
  -2   0  20 37659.3 1889.26   9
  -2   0  20 44287.3 2269.18  11
  -2   0 -20 38488.0 2123.81  12
  -2   0  21 4081.43 533.133   9
  -2   0  21 4162.35 628.925  11
  -2   0  22 6590.53 774.516  11
  -2   0 -22 5631.06 692.665   2
   2   0  23 14676.4 1021.34  11
  -2   0  23 14356.2 1094.30  11
  -2   0 -23 12343.2 961.975   2
  -2   0 -24-38.3465 200.969   2
   2   0  24 273.138 154.012  11
  -2   0  24 102.296 144.781  11
  -2   0  25 33319.3 1535.62  11
   2   0  25 33771.6 1513.52  11
   2  -1  25 41061.2 1690.10  11
  -2   1  25 40322.1 1730.07  11
  -2   1  24 1701.71 366.857  11
   2  -1  24 2395.46 379.234  11
  -2  -1 -23 33923.5 1606.22   2
   2  -1  23 41776.3 1836.30  11
  -2   1  22 13261.6 931.351   9
  -2  -1 -22 14410.7 1096.78  12
  -2  -1 -22 11466.2 932.234   2
  -2   1  21 20955.7 1281.77   9
  -2  -1 -21 22166.1 1469.79  12
  -2  -1 -21 21974.0 1400.60   2
  -2   1  20 2921.89 476.846   9
  -2  -1 -20 3202.82 572.296  12
  -2  -1 -20 2828.70 511.643   2
  -2  -1 -19 19530.5 1368.47  12
  -2  -1 -19 16254.5 1297.52   2
  -2   1  19 18263.0 1238.49   9
  -2   1  18 31147.6 1692.27   9
  -2  -1 -18 30014.4 1755.55  12
   2   1 -18 27539.5 1721.67  12
  -2  -1 -17 128733. 4536.64  12
   2   1 -17 120539. 4510.41  12
  -2   1  17 127053. 4423.19   9
   2   1 -16 27129.0 1615.64  12
  -2  -1 -16 26445.5 1578.35  12
  -2   1  16 26641.4 1531.61   9
   2   1 -15 39927.6 1987.00  12
  -2  -1 -15 41884.6 1988.33  12
  -2   1  15 39212.3 2146.32  11
  -2  -1 -15 36637.4 1849.82   1
  -2   1  15 41862.5 1967.71   9
  -2   1  14 23331.8 1569.17  11
  -2   1  14 25153.0 1372.00   8
  -2  -1 -14 25434.5 1440.48  12
   2   1 -14 23675.2 1414.93  12
  -2  -1 -14 24976.7 1406.91   1
  -2   1  13 25687.1 1367.09   8
  -2  -1 -13 25291.4 1393.28  12
  -2   1  13 28273.3 1668.37  11
   2   1 -13 25836.4 1441.55  12
  -2  -1 -13 26117.6 1421.48   1
  -2   1  12 24750.3 1525.64  11
  -2  -1 -12 25319.2 1356.24  12
   2   1 -12 26498.6 1390.30  12
  -2   1  12 28012.6 1387.24   8
  -2  -1 -12 26024.3 1390.44   1
  -2   1  11 1334.81 271.849   8
  -2  -1 -11 1061.95 237.166  12
  -2  -1 -11 1429.58 287.212   1
   2   1 -11 1076.28 256.114  12
  -2   1  11 974.575 282.598  11
   2  -1  10 49866.5 1712.68   4
  -2   1  10 50136.4 1953.93   8
  -2  -1 -10 50024.2 1950.60  12
  -2  -1 -10 48537.6 1960.24   1
   2   1 -10 46198.8 1914.59  12
  -2   1  10 49850.3 2131.02  11
  -2   1  10 49619.1 2077.79   4
  -2   1   9 18521.2 1026.13   8
  -2   1   9 21501.7 1163.83   4
  -2   1   9 21220.2 1174.31  11
   2  -1   9 21074.2 874.248   4
   2   1  -9 21309.0 1061.83   6
  -2  -1  -9 21605.7 1087.43   1
   2  -1   8 32035.4 1133.06   4
  -2   1   8 30857.5 1434.82   4
   2   1  -8 32518.5 1337.34   6
  -2  -1  -8 33619.6 1381.24   1
  -2   1   7 15871.4 914.800   4
   2   1  -7 18082.2 856.718   6
   2  -1   7 17444.3 678.281   4
  -2  -1  -7 18777.4 873.880  10
   2   1  -6 1371.22 198.643   6
  -2   1   6 1376.24 231.505   4
   2  -1   6 1743.51 149.230   4
  -2  -1  -6 1521.14 207.578  10
   2   1  -5 19010.1 754.400   6
  -2   1   5 18880.2 863.963   4
  -2  -1  -5 17714.5 751.259  10
  -2   1   4 70353.3 2244.97   4
  -2  -1  -4 70863.5 2118.88  10
  -2   1   3 117905. 3335.64   4
  -2  -1  -3 113803. 3197.90  10
  -2  -1  -2 166929. 4456.52  10
  -2  -1  -1 651043. 16751.2  10
   2  -1   1 643524. 16755.5  10
  -2   1   1 648539. 16750.5   5
   2  -1   0 62830.3 1697.17  10
  -2  -1   0 61938.4 1701.45  10
   2   1   0 60392.0 1698.32   5
  -2   1   0 62091.5 1702.12   5
  -2  -1   1 626509. 16223.6  10
   2  -1  -1 620837. 16204.9  10
   2   1   1 633199. 16209.5   5
   2  -1  -2 160444. 4277.23  10
  -2  -1   3 109473. 3157.92   4
   2  -1  -3 109187. 3022.37  10
  -2  -1   4 74091.3 2272.33   4
   2  -1  -4 71247.7 2128.55  10
  -2  -1   5 22727.6 960.235   4
   2  -1  -5 20801.6 839.669  10
  -2  -1   6 1376.87 224.043   4
   2  -1  -6 1387.98 188.662  10
  -2  -1   7 13278.9 771.728   4
   2  -1  -7 12845.4 675.954  10
  -2  -1   8 30258.7 1369.35   4
  -2  -1   9 17034.3 963.880   9
  -2  -1   9 19062.4 1052.51  11
  -2  -1  10 46033.6 1870.12   9
  -2   1 -10 43158.8 1932.61  12
  -2  -1  10 48344.9 1979.29  11
   2  -1 -10 44960.6 1777.93  12
  -2   1 -11 973.354 268.723  12
   2  -1 -11 223.209 119.970  12
  -2  -1  11 598.350 206.916  11
  -2  -1  11 786.306 221.661   9
  -2   1 -12 26163.1 1503.27  12
  -2  -1  12 27066.1 1494.96  11
   2  -1 -12 26841.4 1343.41  12
  -2  -1  12 27003.8 1386.31   9
  -2  -1  13 27895.4 1542.72   4
   2  -1 -13 24631.9 1349.19  12
  -2  -1  13 27594.4 1427.37   9
  -2   1 -13 28209.2 1589.49  12
  -2  -1  13 24158.2 1485.89  11
   2  -1 -14 23206.4 1306.62  12
  -2   1 -14 22326.1 1445.77  12
  -2  -1  14 21832.8 1298.41   9
  -2  -1  14 21750.5 1417.66  11
  -2  -1  14 22442.6 1421.19   4
  -2  -1  15 37898.2 2027.74   4
  -2   1 -15 40775.0 2106.97  12
  -2  -1  15 37944.2 2028.97  11
   2  -1 -15 38155.2 1875.49  12
  -2  -1  15 41198.8 1913.85   9
  -2  -1  16 26321.7 1668.51   4
  -2  -1  16 25733.4 1473.27   9
  -2   1 -16 24608.3 1600.00  12
   2  -1 -16 24868.4 1470.93  12
  -2  -1  16 26967.3 1644.25  11
  -2  -1  17 128441. 4509.53   9
   2  -1 -17 132318. 4602.32  12
  -2   1 -17 135038. 4869.82  12
  -2  -1  17 135641. 4828.50  11
  -2  -1  17 131178. 4878.80   4
  -2  -1  18 33429.7 1712.94   9
  -2   1 -18 29274.4 1838.76  12
  -2  -1  18 30434.3 1828.47  11
   2  -1 -18 30026.8 1722.42  12
  -2  -1  18 30209.7 1899.81   4
  -2  -1  19 19478.0 1242.89   9
  -2  -1  19 16786.7 1328.29  11
   2  -1 -19 17695.9 1278.93  12
   2  -1 -19 16913.6 1322.48   1
   2  -1 -20 3435.70 568.489  12
  -2  -1  20 3772.26 609.571  11
  -2  -1  21 23152.5 1512.61  11
   2  -1 -21 20794.9 1404.36  12
   2  -1 -22 14908.2 1118.10  12
  -2  -1  22 15546.0 1184.06  11
  -2  -1  23 44865.3 2063.74  11
  -2   1 -23 39467.3 1953.50   2
   2   1  24 1666.96 313.800  11
  -2   1 -24 1014.72 251.563   2
  -2  -1  24 1011.82 279.208  11
  -2  -1  25 40088.6 1671.42  11
   2   1  25 44193.8 1709.87  11
   2  -2  24 2821.06 384.237  11
  -2   2  24 2179.60 377.097  11
   2  -2  23 16525.9 1023.19  11
  -2  -2 -23 13225.0 971.496  12
  -2   2  23 14136.3 1045.90  11
  -2   2  23 13198.0 859.972   9
  -2   2  22 2792.52 412.136   9
  -2  -2 -22 2425.51 435.970  12
  -2   2  22 2549.06 474.910  11
   2  -2  22 2536.42 418.542  11
  -2   2  21 8112.86 858.760  11
  -2  -2 -21 8539.60 844.705  12
  -2   2  21 6796.75 706.642   9
  -2  -2 -20 2619.35 480.938  12
  -2  -2 -20 2564.78 445.960   2
  -2   2  20 3363.85 575.920  11
  -2   2  20 3366.54 506.136   9
  -2  -2 -19 3532.58 549.958   2
  -2  -2 -19 4825.58 649.794  12
  -2   2  19 4024.14 645.841  11
  -2   2  19 4220.71 583.707   9
  -2   2  18 21070.1 1522.37  11
  -2  -2 -18 20501.9 1392.96  12
  -2  -2 -18 16768.9 1280.78   2
  -2   2  18 19134.6 1314.51   9
  -2   2  17 4629.29 718.960  11
  -2  -2 -17 6000.91 718.157  12
  -2  -2 -17 3478.74 568.414   2
  -2   2  17 5220.62 657.068   9
  -2   2  16 3983.81 542.153   8
  -2  -2 -16 3638.93 558.531  12
  -2  -2 -16 3917.23 591.136   2
  -2   2  16 4337.52 700.167  11
  -2   2  15 109061. 4318.07  11
  -2  -2 -15 102536. 3863.70   1
  -2   2  15 107173. 3786.42   8
  -2  -2 -15 110325. 3906.38  12
  -2  -2 -15 100899. 3919.82   2
  -2  -2 -14 12902.8 1068.02   2
  -2   2  14 15696.5 1067.29   8
  -2  -2 -14 16673.5 1122.26  12
  -2   2  14 17365.5 1370.51  11
  -2  -2 -14 13997.9 1089.28   1
  -2   2  13 84106.8 3510.86  11
  -2  -2 -13 84317.1 3126.63  12
  -2   2  13 83344.1 3085.58   8
  -2  -2 -13 80853.9 3167.69   1
  -2   2  12 29952.1 1508.00   8
  -2  -2 -12 30932.1 1526.34  12
  -2   2  12 27162.4 1717.18  11
   2   2 -12 28812.0 1527.67   6
  -2  -2 -12 31298.9 1611.23   1
  -2  -2 -11 142467. 4597.96  12
  -2   2  11 135607. 4913.76  11
  -2   2  11 151049. 4660.77   8
   2   2 -11 148450. 4688.14   6
  -2  -2 -11 147407. 4753.21   1
  -2  -2 -10 31645.7 1460.99  12
  -2   2  10 32567.1 1491.58   8
  -2  -2 -10 31268.5 1451.83  10
  -2   2  10 28838.7 1584.42  11
   2  -2  10 30717.9 1226.53   4
   2   2 -10 30563.6 1469.64   6
  -2  -2 -10 32667.8 1556.35   1
  -2   2   9 99569.4 3612.24  11
   2  -2   9 109531. 3221.57   4
  -2   2   9 107217. 3548.35   8
  -2  -2  -9 110369. 3495.21  10
   2   2  -9 112081. 3532.13   6
  -2  -2  -9 108570. 3592.81   1
   2  -2   8 23073.9 924.513   4
  -2  -2  -8 24028.7 1188.47   1
   2   2  -8 24269.4 1125.06   6
  -2   2   8 24148.1 1184.70   8
  -2  -2  -8 22728.5 1095.10  10
   2   2  -7 81088.8 2550.11   6
   2  -2   7 75285.8 2287.61   4
  -2  -2  -7 75715.3 2510.86  10
   2  -2   6 15290.3 618.210   4
  -2  -2  -6 15941.2 764.220  10
   2  -2   5 51719.4 1527.27   4
  -2  -2  -5 50601.1 1689.68  10
  -2  -2  -4 379.779 100.391  10
  -2  -2  -3 39380.1 1300.43  10
  -2   2   2 24089.0 866.592   5
   2   2  -2 22867.0 855.277   5
  -2  -2  -2 23636.9 851.785  10
   2  -2   1 62524.7 1822.32  10
  -2  -2  -1 57878.8 1786.08  10
   2   2  -1 59989.2 1801.38   5
  -2   2   1 59018.9 1789.63   5
   2  -2   0 66123.3 1915.41  10
   2   2   0 60282.7 1890.00   5
  -2   2   0 65885.9 1912.78   5
  -2  -2   0 65296.2 1914.94  10
   2   2   1 51436.5 1623.12   5
  -2  -2   1 55620.5 1661.96  10
  -2   2  -1 52523.8 1552.96   6
   2  -2  -1 53785.7 1628.21  10
  -2   2  -1 55715.6 1649.77   5
   2   2   2 20032.8 750.128   5
  -2   2  -2 17821.1 690.436   6
  -2   2  -2 19271.4 747.652   5
   2  -2  -2 20629.4 742.783  10
  -2   2  -3 42638.2 1438.18   6
   2  -2  -3 48217.9 1463.74  10
  -2   2  -4 320.399 93.5489   6
   2  -2  -4 248.971 74.7774  10
  -2  -2   5 52186.0 1793.58   4
  -2   2  -5 49606.6 1725.87   6
   2  -2  -5 51533.4 1672.21  10
  -2  -2   6 13094.2 738.902   4
  -2   2  -6 13286.2 723.894   6
   2  -2  -6 14035.2 686.402  10
  -2  -2   7 75431.0 2606.01   4
   2  -2  -7 79576.5 2510.29  10
  -2  -2   8 23396.5 1150.79   9
   2  -2  -8 22872.7 1066.29  10
  -2  -2   9 111402. 3617.96  11
   2  -2  -9 111572. 3510.17  10
  -2  -2   9 108770. 3602.46   9
  -2  -2  10 27474.7 1365.81   9
  -2  -2  10 30753.1 1455.48  11
   2  -2 -10 27950.1 1329.08  12
   2  -2 -10 28361.6 1326.12  10
  -2  -2  11 136394. 4415.02   9
   2  -2 -11 133559. 4334.92  12
  -2  -2  11 141839. 4524.05  11
  -2  -2  12 29592.2 1551.65  11
  -2  -2  12 28480.7 1470.17   9
   2  -2 -12 28310.8 1432.37  12
  -2  -2  12 28431.2 1575.06   4
  -2  -2  13 80159.6 2992.76   9
  -2  -2  13 85383.8 3230.79   4
   2  -2 -13 75622.7 2934.24  12
  -2  -2  13 80188.4 3121.48  11
   2  -2 -14 19171.8 1179.51  12
  -2  -2  14 16599.8 1210.74  11
  -2  -2  14 17227.1 1140.30   9
  -2  -2  14 17622.0 1269.24   4
  -2  -2  15 109971. 4120.53   4
   2  -2 -15 105300. 3832.69  12
  -2  -2  15 107520. 3826.49   9
  -2  -2  15 110485. 4038.39  11
   2  -2 -16 4071.61 566.710  12
  -2  -2  16 3605.39 615.107   4
  -2  -2  16 4225.59 619.481  11
  -2  -2  17 5149.42 684.274  11
  -2  -2  17 5584.77 746.215   4
   2  -2 -18 21045.0 1500.60   1
   2  -2 -18 21623.3 1399.48  12
  -2  -2  18 21839.1 1486.57  11
  -2  -2  18 19147.1 1485.85   4
   2  -2 -19 4087.02 591.775  12
  -2  -2  19 5495.50 758.107   4
   2  -2 -19 4806.73 702.719   1
  -2  -2  19 4550.43 670.822  11
   2  -2 -20 2519.22 462.275  12
  -2  -2  20 3017.73 530.155  11
  -2  -2  21 7847.79 836.579  11
   2  -2 -21 7383.05 779.055  12
   2  -2 -22 3038.55 479.099  12
   2   2  22 3123.98 482.562  11
  -2  -2  22 2909.45 485.764  11
   2  -2 -23 13865.6 992.612  12
  -2  -2  23 13461.2 995.025  11
   2   2  23 14411.1 1003.79  11
  -2  -2  24 2019.44 356.142  11
   2   2  24 3327.46 424.940  11
  -2   2 -24 2648.83 401.529   2
  -2   2 -25 31063.4 1345.13   2
  -2   3  23 45581.3 1954.11  11
  -2  -3 -23 47680.0 1970.59  12
  -2   3  23 43792.1 1804.36   9
   2  -3  23 48871.1 1901.75  11
   2  -3  22 8339.68 720.767  11
  -2   3  22 8658.73 799.259  11
  -2   3  22 9748.63 779.226   9
  -2  -3 -22 8600.12 778.069  12
  -2  -3 -21 35655.8 1798.76  12
   2  -3  21 34575.2 1692.94  11
  -2   3  21 37884.7 1903.79  11
  -2   3  21 33471.1 1706.63   9
  -2   3  20 4006.98 561.817   9
  -2  -3 -20 5309.21 670.271  12
  -2   3  20 3734.86 588.078  11
  -2  -3 -19 22036.4 1442.73  12
  -2   3  19 23023.5 1575.41  11
  -2   3  19 23874.1 1460.66   9
  -2   3  18 11933.2 1138.76  11
  -2   3  18 9699.16 926.601   9
  -2  -3 -18 10311.4 956.278  12
  -2   3  17 54022.2 2710.32  11
  -2  -3 -17 52746.0 2420.29  12
  -2   3  17 47582.7 2242.97   8
  -2   3  16 11714.4 1212.32  11
  -2  -3 -16 9564.14 923.178  12
  -2   3  16 12241.4 972.940   8
  -2   3  15 47939.4 2200.58   8
  -2   3  15 50802.7 2702.50  11
  -2  -3 -15 47933.2 2254.16  12
  -2   3  14 6619.28 708.007   8
  -2   3  14 6398.86 891.315  11
  -2  -3 -14 6163.65 693.038  12
  -2  -3 -13 36387.6 1791.24  12
  -2   3  13 36860.2 1778.39   8
   2   3 -13 35458.5 1836.42   6
  -2  -3 -13 35377.0 1864.54   1
  -2   3  12 2979.80 444.689   8
  -2   3  12 1593.22 439.599  11
  -2  -3 -12 3505.45 475.850  12
   2   3 -12 2659.67 449.802   6
  -2  -3 -12 2169.98 423.163   1
  -2  -3 -12 2887.81 439.445  10
  -2   3  11 27772.3 1450.06   8
  -2  -3 -11 24983.5 1375.43  12
  -2   3  11 26394.7 1637.23  11
   2   3 -11 29289.7 1518.79   6
  -2  -3 -11 26435.8 1508.07   1
  -2  -3 -11 27449.2 1427.76  10
  -2   3  10 5213.69 573.608   8
  -2  -3 -10 4554.65 515.867  12
  -2   3  10 4380.16 581.193  11
  -2  -3 -10 5807.49 619.855   1
   2   3 -10 5760.44 589.994   6
  -2  -3 -10 6551.72 602.425  10
  -2   3   9 35949.9 1668.72   8
  -2  -3  -9 36941.7 1597.37  12
   2  -3   9 36582.6 1396.46   4
   2   3  -9 35042.2 1597.78   6
  -2  -3  -9 37340.8 1599.18  10
  -2   3   9 34399.8 1679.33  11
  -2  -3  -8 1083.07 222.249  12
   2  -3   8 707.933 151.361   4
   2   3  -8 944.530 224.371   6
  -2  -3  -8 975.023 207.830  10
  -2  -3  -7 16123.2 850.800  10
   2  -3   7 15223.0 713.639   4
  -2  -3  -6 5271.49 431.399  10
  -2  -3  -5 128957. 3820.84  10
  -2  -3  -4 56017.4 1893.77  10
  -2   3   4 57833.7 1956.17   5
  -2   3   3 30974.1 1202.12   5
  -2  -3  -3 29539.6 1146.62  10
   2   3  -3 30764.6 1184.41   5
  -2   3   2 54519.0 1820.89   5
  -2  -3  -2 54554.6 1793.38  10
   2   3  -2 54204.6 1810.51   5
   2  -3   1 172412. 4600.76   1
   2  -3   1 171360. 4876.85  10
  -2  -3  -1 172533. 4859.76  10
   2   3  -1 174616. 4857.05   5
  -2   3   1 172765. 4865.55   5
  -2  -3   0 1806.61 218.293  10
   2  -3   0 1897.73 221.069  10
  -2   3   0 1739.64 211.787   5
   2   3   0 1717.96 207.270   5
  -2  -3   1 165936. 4722.66  10
  -2   3  -1 170432. 4709.70   5
   2  -3  -1 167099. 4681.92  10
   2   3   1 161953. 4681.67   5
   2  -3  -2 56703.8 1853.88  10
  -2   3  -2 55998.5 1872.42   5
   2   3   2 58161.7 1882.02   5
   2   3   3 29590.8 1171.24   5
  -2   3  -3 32653.2 1209.00   5
   2  -3  -3 30900.6 1159.59  10
  -2   3  -3 29104.9 1112.36   6
   2   3   4 52474.5 1777.20   5
  -2   3  -4 50081.4 1709.42   6
   2  -3  -4 49883.2 1718.18  10
  -2   3  -5 124474. 3748.10   6
   2  -3  -5 127814. 3740.91  10
  -2   3  -6 3864.80 379.775   6
   2  -3  -6 3782.82 355.162  10
  -2   3  -7 14403.9 831.986   6
   2  -3  -7 14689.0 791.106  10
   2  -3  -8 1649.62 267.673  12
  -2   3  -8 1574.82 277.678   6
   2  -3  -8 1887.60 283.500  10
   2  -3  -9 32723.8 1467.96  12
  -2  -3   9 32904.8 1478.11  11
  -2   3  -9 33132.9 1529.09   6
   2  -3  -9 33055.8 1461.31  10
   2  -3 -10 5720.42 562.149  12
  -2  -3  10 7303.44 642.412  11
   2  -3 -10 5938.24 571.780  10
   2  -3 -11 24839.5 1337.03  12
  -2  -3  11 27603.4 1487.60   4
  -2  -3  11 27027.1 1398.81  11
   2  -3 -11 23792.3 1315.20  10
   2  -3 -12 2771.63 410.591  12
  -2  -3  12 1965.67 375.943  11
   2  -3 -12 2308.03 383.455  10
  -2  -3  13 38866.5 1862.92  11
   2  -3 -13 33784.2 1714.71  12
  -2  -3  13 34542.4 1888.65   4
  -2  -3  14 5462.15 702.879   4
   2  -3 -14 5903.45 656.387  12
  -2  -3  14 6244.45 705.644  11
  -2  -3  15 51465.1 2514.86   4
   2  -3 -15 51054.2 2302.54  12
  -2  -3  15 53237.7 2425.63  11
   2  -3 -15 52578.6 2533.15   1
   2  -3 -16 13451.6 1163.42   1
   2  -3 -16 13356.5 1049.46  12
  -2  -3  16 12640.9 1072.20  11
  -2  -3  16 11224.6 1089.74   4
   2  -3 -17 41207.4 2062.94  12
  -2  -3  17 41953.4 2139.47  11
  -2  -3  17 41888.5 2279.02   4
  -2  -3  18 9701.69 1035.87   4
   2  -3 -18 10652.4 951.654  12
  -2  -3  18 11554.9 1026.33  11
   2  -3 -19 22848.7 1442.20  12
  -2  -3  19 24708.3 1541.00  11
  -2  -3  20 5446.59 677.642  11
   2  -3 -20 5494.65 668.644  12
   2  -3 -21 36104.9 1802.26  12
   2   3  21 36883.6 1804.89  11
  -2  -3  21 34164.0 1779.94  11
   2  -3 -22 9142.73 817.770  12
   2   3  22 10329.0 851.689  11
  -2  -3  22 10430.7 849.465  11
  -2  -3  23 48836.6 1979.80  11
   2   3  23 51306.6 2044.59  11
   2  -3 -23 46356.6 1991.21  12
  -2   3 -24 9599.88 744.788   2
  -2   3 -25 27703.8 1216.47   2
  -2  -4 -23 11334.9 770.960  12
  -2   4  23 12889.8 772.272   9
  -2   4  22 1596.45 297.234   9
  -2  -4 -22 840.076 243.732  12
  -2   4  21 8701.81 757.623   9
  -2  -4 -21 8969.93 772.655  12
  -2   4  21 7925.77 741.165  11
  -2   4  20 12710.5 1020.97  11
  -2  -4 -20 13334.3 1002.77  12
  -2   4  20 12955.7 992.071   9
  -2  -4 -19 2730.96 407.727   7
  -2  -4 -19 2639.65 471.428  12
  -2   4  19 3205.36 520.493   9
   2  -4  19 3358.95 466.239  11
  -2   4  19 2877.54 526.575  11
  -2   4  18 10101.4 878.641   8
  -2  -4 -18 9901.72 925.509  12
  -2   4  18 10510.5 1031.21  11
  -2   4  17 4905.18 612.682   8
  -2  -4 -17 4327.73 619.098  12
  -2   4  17 3753.18 667.409  11
  -2  -4 -16 6033.65 725.660  12
  -2   4  16 7757.83 778.970   8
  -2   4  16 7251.16 975.312  11
  -2   4  15 74128.1 2994.01   8
  -2  -4 -15 74810.6 3039.65  12
  -2   4  15 72612.1 3495.48  11
  -2  -4 -14 36856.8 1894.15  12
  -2   4  14 36210.5 2276.81  11
   2   4 -14 33812.2 1942.48   6
  -2   4  14 38829.6 1913.70   8
  -2   4  13 104209. 3642.99   8
  -2  -4 -13 98512.5 3576.50  12
   2   4 -13 93528.2 3682.83   6
  -2  -4 -13 98154.2 3607.82  10
  -2  -4 -12 12924.1 977.990  12
  -2   4  12 11504.3 945.069   8
  -2   4  12 9787.69 1088.10  11
  -2  -4 -12 12457.7 968.287  10
   2   4 -12 11320.0 978.755   6
  -2  -4 -11 80234.9 3062.90  12
  -2   4  11 85810.7 3203.68   8
  -2   4  11 78361.9 3333.58  11
   2   4 -11 84526.4 3177.82   6
  -2  -4 -11 83724.9 3125.90  10
  -2  -4 -10 4012.33 504.077  12
  -2   4  10 4412.35 585.653  11
   2   4 -10 3839.05 513.647   6
  -2  -4 -10 4377.86 520.001  10
  -2   4   9 73460.1 2768.06  11
  -2  -4  -9 74951.8 2721.57  12
   2   4  -9 73166.9 2774.39   6
  -2  -4  -9 71086.4 2677.06  10
  -2  -4  -8 10342.5 755.046  12
  -2  -4  -8 10291.3 761.553  13
   2  -4   8 11341.8 684.058   4
  -2  -4  -8 11309.8 767.217  10
  -2  -4  -7 74536.5 2636.84  12
  -2  -4  -7 75289.3 2621.85  10
  -2  -4  -7 75775.5 2706.11  13
  -2  -4  -6 6021.33 524.280  12
  -2   4   6 6641.01 583.925   5
  -2  -4  -6 7492.27 640.571  13
  -2  -4  -6 5955.99 509.832  10
  -2  -4  -5 57488.1 2089.80  12
  -2  -4  -5 56942.1 2253.15  13
  -2  -4  -5 59047.5 2079.40  10
  -2   4   5 58001.8 2161.87   5
  -2   4   4 10017.9 689.563   5
  -2  -4  -4 10860.4 818.850  13
   2   4  -4 10549.1 677.230   5
  -2  -4  -4 10631.4 665.568  10
  -2  -4  -3 42941.2 1916.24  13
   2  -4   3 44132.8 1707.21  10
  -2  -4  -3 45197.5 1651.53  10
   2   4  -3 41485.0 1637.90   5
  -2   4   3 42691.7 1687.75   5
  -2  -4  -2 21765.7 1295.53  13
   2   4  -2 24038.1 1089.35   5
  -2  -4  -2 24439.4 1079.33  10
  -2   4   2 22346.1 1081.97   5
   2  -4   2 25318.6 1133.21  10
  -2  -4  -1 67289.0 2789.05  13
   2  -4   1 72784.4 2461.63  10
  -2  -4  -1 72060.9 2426.95  10
   2   4  -1 72474.8 2426.82   5
  -2  -4   0 9021.59 833.104  13
   2   4   0 10858.2 656.622   5
   2  -4   0 10699.8 496.060   1
  -2  -4   0 11562.5 686.361  10
   2  -4   0 10379.3 643.586  10
  -2   4   0 10889.8 667.951   5
  -2  -4   1 74763.0 2482.87  10
   2  -4  -1 72237.1 2422.67  10
  -2   4  -1 74161.4 2445.55   5
   2   4   1 74619.5 2445.90   5
   2  -4  -1 71992.3 2241.28   1
   2  -4  -2 24012.8 991.785   1
  -2  -4   2 26041.5 1163.96  10
  -2   4  -2 25089.0 1111.83   5
   2   4   2 25369.7 1108.62   5
   2  -4  -2 22227.4 1044.10  10
  -2  -4   3 43759.3 1717.44  10
   2  -4  -3 42589.0 1608.96  10
  -2   4  -3 41370.9 1637.01   5
   2  -4  -3 45171.3 1597.21   1
   2   4   3 45258.6 1668.95   5
  -2   4  -4 11101.1 711.539   5
   2   4   4 11617.2 724.921   5
   2  -4  -4 12268.7 718.353   1
   2  -4  -4 12247.1 709.643  10
  -2  -4   4 9666.16 836.908  13
   2  -4  -5 61997.9 2182.21  12
   2   4   5 62201.6 2232.88   5
  -2   4  -5 62850.5 2165.09   6
   2  -4  -5 61529.8 2153.60  10
   2  -4  -5 59440.2 2199.34   1
  -2  -4   5 58619.5 2387.89  13
  -2  -4   6 6335.56 622.819  13
   2  -4  -6 6004.92 520.382  12
   2   4   6 6738.34 563.334   5
  -2   4  -6 6603.08 547.820   6
   2  -4  -6 6043.52 507.988  10
   2  -4  -7 67563.5 2455.19  12
  -2  -4   7 71248.9 2592.87  13
  -2   4  -7 69980.8 2503.69   6
   2  -4  -7 69458.8 2457.77  10
  -2  -4   8 9465.73 750.805  13
   2  -4  -8 10995.3 765.690  12
  -2   4  -8 10570.2 785.574   6
   2  -4  -8 12402.6 787.289  10
  -2  -4   9 70682.7 2617.63  13
   2  -4  -9 73695.2 2689.88  12
  -2   4  -9 75483.0 2782.18   6
   2  -4  -9 73100.0 2683.90  10
   2  -4 -10 3875.80 484.465  12
  -2  -4  10 3515.79 498.428   4
  -2   4 -10 3001.49 448.562   6
   2  -4 -10 3885.59 532.123   1
   2  -4 -10 3479.32 455.655  10
   2  -4 -11 88974.9 3349.00   1
  -2  -4  11 82328.4 3228.85   4
   2  -4 -11 83359.3 3103.68  12
   2  -4 -11 84069.5 3139.73  10
   2  -4 -12 13428.6 1077.82   1
   2  -4 -12 12322.5 951.351  12
  -2  -4  12 12164.9 1022.34   4
  -2  -4  12 11933.9 921.226  11
   2  -4 -12 12932.6 979.561  10
   2  -4 -13 102359. 3699.32  12
  -2  -4  13 101708. 3885.74   4
  -2  -4  13 98119.0 3610.13  11
   2  -4 -13 101757. 3735.91  10
   2  -4 -13 104816. 3925.91   1
  -2  -4  14 35797.9 2006.56   4
  -2  -4  14 33835.6 1781.38  11
   2  -4 -14 37081.9 1864.66  12
   2  -4 -14 38956.7 2079.83   1
   2  -4 -15 74794.7 3173.13   1
  -2  -4  15 68131.6 2852.41  11
   2  -4 -15 71578.1 2920.52  12
  -2  -4  15 67545.4 3063.58   4
   2  -4 -16 7096.92 853.463   1
   2  -4 -16 7584.54 788.290  12
  -2  -4  16 6297.46 838.655   4
  -2  -4  16 7038.53 758.241  11
   2  -4 -17 5046.22 718.673   1
   2  -4 -17 3492.76 556.467  12
  -2  -4  17 4907.59 623.287  11
  -2  -4  17 3583.56 632.698   4
  -2  -4  18 7296.19 753.784  11
   2  -4 -18 6457.63 729.486  12
   2  -4 -19 3712.26 553.263  12
  -2  -4  19 3949.84 554.803  11
   2   4  20 12353.8 935.265  11
  -2  -4  20 11620.6 913.590  11
   2  -4 -20 12329.3 956.775  12
   2   4  21 7806.36 701.541  11
   2  -4 -21 8923.99 772.736  12
   2  -4 -22 1388.04 303.918  12
   2  -4 -23 12880.0 819.164  12
  -2   4 -24 3531.79 407.399   2
  -2   4 -25 14922.2 729.086   2
  -2  -5 -22 8821.76 665.445  12
  -2   5  22 9503.20 675.611   9
  -2   5  21 19918.9 1145.26   9
  -2  -5 -21 21194.1 1149.64  12
  -2  -5 -20 12531.9 923.980  12
  -2   5  20 14188.3 997.121   9
  -2   5  19 29334.4 1494.36   8
  -2  -5 -19 30042.7 1566.45  12
  -2   5  18 9290.71 819.558   8
  -2  -5 -18 10432.8 904.525  12
  -2   5  17 26575.6 1527.54   8
  -2  -5 -17 28043.7 1595.77  12
  -2  -5 -16 2894.65 501.435  12
  -2   5  16 3580.91 549.377   8
  -2  -5 -15 26997.2 1600.48  12
   2   5 -15 24599.0 1681.34   6
  -2   5  15 30538.3 1677.73   8
  -2  -5 -14 9440.22 899.068  12
  -2   5  14 8826.53 864.686   8
  -2  -5 -14 7829.17 841.558  10
   2   5 -14 8728.07 935.137   6
  -2  -5 -13 8313.27 832.193  12
  -2   5  13 6862.70 776.403   8
   2   5 -13 6526.24 804.768   6
  -2  -5 -13 6002.39 735.476  10
  -2   5  12 12035.4 1010.30   8
  -2  -5 -12 10464.1 919.141  12
   2   5 -12 10229.8 975.724   6
  -2  -5 -12 9182.47 895.621  10
   2   5 -11 25492.4 1592.33   6
  -2  -5 -11 28586.1 1565.31  12
  -2  -5 -11 28995.1 1600.84  10
  -2  -5 -10 25462.3 1435.78  12
  -2  -5 -10 26890.0 1476.91  10
  -2   5  10 24253.9 1582.82   5
   2   5 -10 27298.8 1552.95   6
  -2   5   9 17663.7 1242.07   5
  -2  -5  -9 16903.1 1105.37  12
  -2  -5  -9 19282.3 1152.40  13
   2   5  -9 18191.6 1198.91   6
  -2  -5  -9 17255.4 1108.84  10
  -2  -5  -8 10570.8 850.495  13
  -2  -5  -8 11153.5 827.787  10
  -2  -5  -8 11794.1 861.257  12
  -2   5   8 10624.5 915.543   5
  -2  -5  -7 12049.4 857.458  12
  -2   5   7 11680.0 912.956   5
  -2  -5  -7 11963.3 846.382  10
  -2  -5  -7 12510.3 930.247  13
  -2  -5  -6 35993.0 1730.37  13
  -2  -5  -6 30908.7 1512.53  12
  -2  -5  -6 35515.9 1580.07  10
  -2   5   6 35714.5 1682.84   5
  -2  -5  -5 53775.1 2094.90  12
  -2  -5  -5 52811.1 2073.69  10
  -2   5   5 52592.2 2185.06   5
  -2  -5  -5 52768.8 2273.17  13
  -2  -5  -4 37893.9 1847.32  13
   2  -5   4 40344.4 1757.13  10
   2   5  -4 37008.6 1640.83   5
  -2  -5  -4 37135.8 1604.04  10
  -2   5   4 35465.5 1669.40   5
  -2  -5  -3 29524.1 1396.01  10
   2   5  -3 31156.8 1439.62   5
  -2   5   3 32982.9 1512.90   5
  -2  -5  -3 30430.0 1648.25  13
   2  -5   3 31317.6 1490.12  10
  -2  -5  -2 3069.72 494.750  13
   2  -5   2 2574.74 376.755  10
   2   5  -2 2939.80 380.057   5
  -2   5   2 2822.77 389.016   5
  -2  -5  -2 1933.68 317.580  10
   2  -5   1 115657. 3751.02  10
  -2  -5  -1 116376. 3733.91  10
   2   5  -1 117144. 3748.47   5
  -2   5   1 117192. 3762.83   5
  -2  -5  -1 109070. 4101.83  13
  -2   5   0 2035.44 314.261   5
  -2  -5   0 2226.98 435.375  13
  -2  -5   0 3034.75 384.417  10
   2  -5   0 2482.16 340.474  10
   2   5   0 3140.75 384.994   5
  -2  -5   1 115270. 3771.90  10
   2  -5  -1 115056. 3708.20  10
  -2   5  -1 117701. 3749.21   5
   2   5   1 113894. 3721.08   5
  -2  -5   2 1382.95 370.646  13
  -2   5  -2 1864.93 311.019   5
   2  -5  -2 1543.03 229.189   1
   2   5   2 1419.43 275.370   5
  -2  -5   2 1951.80 337.951  10
   2  -5  -2 1675.92 289.395  10
   2  -5  -3 28701.4 1221.96   1
  -2  -5   3 26873.1 1573.83  13
  -2  -5   3 26098.5 1376.14  10
   2  -5  -3 29031.5 1324.57  10
  -2   5  -3 27681.6 1349.35   5
   2   5   3 27727.5 1348.57   5
  -2  -5   4 27081.7 1609.04  13
   2  -5  -4 33425.5 1394.00   1
  -2  -5   4 30352.0 1530.72  10
  -2   5  -4 29642.8 1447.59   5
   2  -5  -4 32352.1 1432.98  10
   2   5   4 34037.0 1513.28   5
   2  -5  -5 52145.2 2108.60  12
  -2  -5   5 54228.5 2375.62  13
   2  -5  -5 56307.9 2117.45   1
  -2   5  -5 55618.2 2125.01   6
   2  -5  -5 55284.7 2123.75  10
   2   5   5 57734.1 2221.10   5
   2   5   6 34684.4 1645.14   5
  -2   5  -6 31932.4 1539.71   6
  -2  -5   6 33799.4 1721.71  13
   2  -5  -6 34268.8 1553.10  10
   2  -5  -6 35573.1 1600.07   1
   2  -5  -6 36033.5 1592.11  12
   2   5   7 11807.2 903.374   5
   2  -5  -7 12733.9 882.609  12
  -2  -5   7 11477.1 922.776  13
  -2   5  -7 13457.6 912.502   6
   2  -5  -7 14739.6 933.499  10
   2  -5  -7 14068.0 952.959   1
   2   5   8 14756.5 1006.13   5
  -2  -5   8 11933.4 916.550  13
   2  -5  -8 11988.2 870.427  12
   2  -5  -8 12452.8 934.614   1
  -2   5  -8 11962.9 902.667   6
   2  -5  -8 11909.1 868.031  10
   2  -5  -9 17270.5 1169.81   1
  -2  -5   9 16410.4 1080.78  13
  -2   5  -9 17422.6 1165.16   6
   2  -5  -9 17479.0 1108.32  12
  -2  -5   9 18305.1 1177.78   4
   2   5   9 17949.4 1186.48   5
   2  -5  -9 18267.9 1120.79  10
   2  -5 -10 24980.4 1515.32   1
   2  -5 -10 24966.3 1401.17  12
  -2  -5  10 24770.9 1350.39  13
  -2  -5  10 24690.7 1455.49   4
   2   5  10 24057.0 1465.66   5
  -2   5 -10 23704.5 1453.03   6
   2  -5 -10 25867.4 1433.53  10
  -2  -5  11 26763.9 1564.25   4
   2  -5 -11 24923.8 1434.95  12
  -2   5 -11 25265.0 1531.35   6
   2   5  11 23119.7 1493.35   5
   2  -5 -11 24699.3 1445.05  10
   2  -5 -11 24932.6 1540.41   1
  -2  -5  12 9276.76 923.178   4
   2  -5 -12 9998.78 884.442  12
   2   5  12 9241.99 932.569   5
   2  -5 -12 11705.1 977.521  10
   2  -5 -12 9736.07 949.157   1
   2  -5 -13 7202.35 765.158  12
  -2  -5  13 7503.55 851.900   4
   2  -5 -13 8041.46 900.780   1
   2  -5 -13 6605.92 765.157  10
   2  -5 -14 8554.57 836.280  12
  -2  -5  14 7553.83 876.151   4
   2  -5 -14 7881.48 893.665   1
   2  -5 -14 8247.05 859.649  10
   2  -5 -15 29936.9 1684.23  12
   2  -5 -15 31974.4 1890.77   1
   2  -5 -16 1992.40 419.057  12
   2  -5 -17 27628.0 1596.80  12
   2  -5 -18 10876.0 921.352  12
   2  -5 -19 30747.6 1594.64  12
   2  -5 -20 14503.9 994.532  12
   2  -5 -21 22465.8 1197.28  12
   2  -5 -22 9008.48 665.605  12
  -2   6  21 9709.10 676.671   9
  -2  -6 -21 7108.44 541.827   3
  -2  -6 -20 1360.67 266.175  12
  -2   6  20 1354.27 273.846   9
  -2  -6 -19 5912.96 610.899  12
  -2  -6 -19 6670.80 598.721   7
  -2   6  18 5366.58 581.392   8
  -2  -6 -18 4004.14 534.145  12
  -2   6  17 2450.87 426.915   8
  -2  -6 -17 2238.89 409.126  12
  -2  -6 -16 10881.6 940.382  12
  -2   6  16 11267.9 954.693   8
  -2   6  15 14566.2 1125.11   8
  -2  -6 -15 13962.9 1085.16  12
  -2  -6 -14 14520.3 1135.01  12
  -2   6  14 15253.3 1172.41   8
   2   6 -14 15046.1 1275.57   6
  -2   6  13 49496.0 2757.14   5
   2   6 -13 54385.6 2657.82   6
  -2  -6 -13 50707.1 2393.12  12
  -2   6  13 58178.9 2572.14   8
  -2  -6 -13 50560.6 2441.95  10
  -2   6  12 3912.24 688.976   5
  -2  -6 -12 5460.96 677.019  12
   2   6 -12 6051.85 772.998   6
  -2   6  12 7330.98 832.130   8
  -2  -6 -12 5577.91 699.479  10
   2   6 -11 53664.5 2536.07   6
  -2   6  11 50630.9 2641.04   5
  -2  -6 -11 54558.3 2389.22  12
  -2  -6 -11 48762.1 2338.42  10
   2   6 -10 10082.0 964.157   6
  -2  -6 -10 9036.98 841.646  12
  -2  -6 -10 8727.54 841.823  10
  -2   6  10 8424.94 936.870   5
  -2  -6  -9 41759.2 1967.51  13
  -2  -6  -9 40126.4 1938.03  12
   2   6  -9 41203.6 2085.32   6
  -2  -6  -9 39434.0 1934.72  10
  -2   6   9 40118.5 2139.49   5
  -2  -6  -8 6583.44 677.769  12
   2  -6   8 6263.79 794.933  10
  -2  -6  -8 7170.72 717.936  10
  -2   6   8 6833.41 775.174   5
  -2  -6  -8 6405.41 713.645  13
  -2  -6  -7 66501.5 2644.80  12
   2  -6   7 68712.4 2923.38  10
  -2  -6  -7 68966.9 2790.37  13
  -2  -6  -7 66327.8 2645.38  10
  -2   6   7 66509.3 2825.46   5
  -2  -6  -7 63417.2 2634.17   3
  -2  -6  -6 15146.6 1131.41  13
   2  -6   6 14184.9 1125.35  10
  -2  -6  -6 15054.8 1039.55  12
  -2  -6  -6 15644.5 1046.69  10
  -2   6   6 15965.7 1147.34   5
  -2  -6  -6 14122.4 1019.89   3
  -2  -6  -5 52391.4 2232.79  12
   2  -6   5 51887.0 2377.17  10
  -2  -6  -5 54643.8 2258.53  10
  -2   6   5 53444.3 2364.79   5
  -2  -6  -5 55253.8 2461.86  13
   2  -6   4 20899.9 1301.55  10
  -2  -6  -4 20795.6 1213.43  10
  -2   6   4 19346.0 1250.36   5
  -2  -6  -4 19610.4 1350.76  13
   2  -6   3 6456.65 672.831  10
   2   6  -3 5577.28 605.980   5
  -2  -6  -3 5372.08 584.985  10
  -2   6   3 6279.76 666.014   5
  -2  -6  -3 4727.97 659.333  13
   2  -6   2 38793.2 1855.11  10
  -2  -6  -2 39297.3 1810.03  10
   2   6  -2 40860.0 1846.08   5
  -2   6   2 40345.7 1890.29   5
  -2  -6  -2 36705.3 2033.94  13
  -2  -6  -1 14325.0 1215.48  13
   2  -6   1 18113.4 1132.98  10
  -2  -6  -1 18669.1 1124.93  10
   2   6  -1 15104.6 1041.86   5
  -2   6   1 18485.6 1154.44   5
   2  -6   0 68540.0 2677.80  10
  -2  -6   0 73339.2 2742.08  10
   2   6   0 71878.0 2700.70   5
  -2   6   0 68349.8 2718.79   5
  -2  -6   0 65670.5 2979.40  13
  -2  -6   1 17991.2 1147.12  10
   2  -6  -1 19636.3 1159.32  10
  -2   6  -1 18120.0 1150.82   5
   2   6   1 19217.7 1163.20   5
  -2  -6   2 43352.3 1945.43  10
   2  -6  -2 36251.8 1748.09  10
  -2   6  -2 41364.5 1879.11   5
   2   6   2 39504.0 1833.22   5
  -2  -6   3 6388.67 671.330  10
  -2   6  -3 5450.61 608.834   5
   2  -6  -3 5320.55 572.063  10
   2   6   3 5070.03 596.338   5
  -2  -6   3 5856.31 741.679  13
  -2  -6   4 22995.4 1372.49  10
   2  -6  -4 21762.9 1250.77  10
   2   6   4 23271.4 1327.66   5
  -2  -6   4 21434.4 1443.49  13
   2  -6  -5 50870.7 2129.66  12
  -2  -6   5 51111.5 2292.46  10
  -2   6  -5 49650.5 2087.74   6
   2  -6  -5 47878.9 2089.20  10
   2   6   5 49600.8 2202.01   5
  -2  -6   5 46185.2 2286.99  13
   2  -6  -6 14216.0 999.242  12
  -2  -6   6 14635.9 1135.27  10
  -2   6  -6 15552.5 1039.55   6
   2  -6  -6 14723.1 1016.84  10
   2   6   6 15203.8 1078.85   5
   2  -6  -6 14835.2 998.218   1
  -2  -6   6 14513.1 1118.70  13
  -2  -6   7 68885.6 2846.80  13
   2  -6  -7 70705.8 2722.38  12
  -2   6  -7 66098.8 2710.91   6
   2  -6  -7 71408.5 2742.70   1
   2  -6  -7 70324.4 2722.57  10
   2   6   7 68838.6 2813.74   5
  -2  -6   7 66929.7 2924.39  10
   2  -6  -8 7631.61 730.084  12
   2  -6  -8 8421.14 791.275   1
  -2   6  -8 7727.75 778.150   6
  -2  -6   8 7621.95 842.055  10
   2  -6  -8 7312.17 719.226  10
   2   6   8 7023.60 756.239   5
  -2  -6   8 7324.54 756.733  13
   2  -6  -9 41755.6 1955.19  12
  -2  -6   9 39914.5 1984.22   4
   2  -6  -9 42323.2 2042.95   1
  -2   6  -9 39386.0 2014.41   6
   2  -6  -9 39661.7 1933.56  10
   2   6   9 39875.3 2060.95   5
  -2  -6   9 42668.3 1988.38  13
   2  -6 -10 8483.91 798.332  12
   2  -6 -10 6234.48 746.301   1
  -2  -6  10 7007.05 772.854   4
   2   6  10 7041.49 805.971   5
  -2   6 -10 7238.63 790.582   6
   2  -6 -10 6930.64 741.117  10
  -2  -6  10 7956.70 755.223  13
   2  -6 -11 48296.3 2267.65  12
   2  -6 -11 55802.8 2517.16   1
  -2  -6  11 48150.1 2364.23   4
   2   6  11 52810.8 2500.46   5
  -2   6 -11 50121.0 2424.35   6
   2  -6 -11 51481.2 2353.72  10
   2   6  12 3191.75 574.137   5
   2  -6 -12 6399.99 787.168   1
  -2  -6  12 5608.04 714.357   4
   2  -6 -12 4571.33 614.707  12
   2  -6 -12 4806.30 648.959  10
   2  -6 -13 53288.2 2555.67   1
   2  -6 -13 53791.4 2416.16  12
  -2  -6  13 49569.9 2489.29   4
   2  -6 -13 52031.8 2451.36  10
   2   6  13 52434.3 2584.45   5
   2  -6 -14 16300.0 1181.03  12
  -2  -6  14 13329.0 1178.91   4
   2  -6 -15 17057.8 1216.13  12
   2  -6 -16 9556.59 875.935  12
   2  -6 -17 3358.63 495.814  12
   2  -6 -18 3879.62 516.283  12
   2  -6 -19 8175.86 702.608  12
   2  -6 -20 1244.76 252.785  12
  -2  -7 -19 22509.0 1096.70  12
  -2  -7 -19 21280.4 1050.89   7
  -2   7  19 24517.5 1231.02   9
  -2  -7 -18 14736.5 920.719  12
  -2   7  18 15646.4 934.039   8
  -2  -7 -17 9438.68 775.841  12
  -2  -7 -17 8134.42 661.695   3
  -2   7  16 4128.09 539.425   8
  -2  -7 -16 3634.56 511.310  12
  -2  -7 -16 4315.83 502.053   3
  -2   7  15 24165.0 1423.90   8
  -2  -7 -15 22708.1 1359.84  12
  -2  -7 -15 20569.1 1246.04   3
  -2  -7 -14 9306.56 863.368  12
  -2   7  14 11676.2 975.870   8
  -2   7  13 6056.03 730.308   8
  -2  -7 -13 7077.21 758.934  12
  -2  -7 -13 5532.43 643.032   3
  -2  -7 -12-63.4703 203.706  12
  -2  -7 -12 340.462 191.971   3
  -2  -7 -11 8509.22 841.044  12
   2   7 -11 8481.62 928.198   6
   2  -7  11 7184.54 953.727  10
  -2  -7 -11 8153.18 856.052  10
  -2   7  11 7890.61 968.041   5
  -2  -7 -10 24884.2 1501.03  12
   2   7 -10 24404.2 1623.86   6
   2  -7  10 21950.8 1698.78  10
  -2  -7 -10 23422.8 1489.87  10
  -2   7  10 25113.6 1753.62   5
  -2   7   9 3494.70 628.255   5
  -2  -7  -9 4884.56 625.011  12
   2   7  -9 4762.27 682.339   6
  -2  -7  -9 4802.67 631.087  10
   2  -7   9 4673.69 734.450  10
  -2  -7  -9 5610.42 665.163  13
  -2  -7  -8 24810.6 1477.00  12
   2  -7   8 21725.9 1635.51  10
  -2  -7  -8 24389.2 1512.50  13
  -2  -7  -8 26966.5 1544.96  10
  -2   7   8 25869.0 1691.34   5
  -2  -7  -7 4560.31 595.283  12
  -2  -7  -7 4970.51 658.535  13
   2  -7   7 5001.01 746.530  10
  -2  -7  -7 4801.99 616.538  10
  -2   7   7 6171.27 770.286   5
  -2  -7  -6 46700.2 2125.91  12
   2  -7   6 44998.3 2320.30  10
  -2  -7  -6 44014.0 2104.27  10
  -2   7   6 43120.4 2233.59   5
  -2  -7  -6 42246.7 2188.47  13
  -2  -7  -5 36900.8 1825.02  12
   2  -7   5 32184.8 1899.88  10
  -2  -7  -5 35522.7 1827.49  10
  -2   7   5 32773.0 1883.32   5
  -2  -7  -5 36746.4 1982.07  13
  -2   7   4 1360.05 364.951   5
  -2  -7  -4 1344.35 375.929  13
  -2  -7  -4 1171.36 301.960  12
   2  -7   4 891.414 294.935  10
  -2  -7  -4 1237.16 316.524  10
  -2  -7  -3 76828.6 3341.96  13
   2  -7   3 79862.6 3214.43  10
   2   7  -3 75779.6 3106.84   5
  -2  -7  -3 80099.2 3096.30  10
  -2   7   3 80986.9 3236.23   5
  -2  -7  -2 639.936 284.445  13
   2   7  -2 902.817 295.664   5
  -2   7   2 1302.60 348.877   5
   2  -7   2 508.501 236.317  10
  -2  -7  -2 708.265 261.025  10
   2  -7   1 58019.0 2544.24  10
  -2  -7  -1 54691.0 2474.08  10
   2   7  -1 58897.0 2541.21   5
  -2   7   1 59153.7 2591.84   5
  -2  -7  -1 58186.0 2788.95  13
  -2  -7   0 12252.4 1186.68  13
  -2  -7   0 14333.1 1083.27  10
   2  -7   0 13189.1 1037.80  10
   2   7   0 14967.0 1094.22   5
  -2   7   0 13178.5 1064.71   5
  -2  -7   1 60521.8 2640.58  10
   2  -7  -1 58942.5 2563.85  10
  -2   7  -1 62962.0 2674.52   5
   2   7   1 62404.9 2618.71   5
  -2   7  -2 1007.26 324.394   5
   2   7   2 1458.96 363.334   5
  -2  -7   2 1337.97 361.918  10
   2  -7  -2 1049.69 307.118  10
  -2  -7   3 80544.9 3263.31  10
  -2   7  -3 77892.4 3187.53   5
   2  -7  -3 79638.6 3122.31  10
   2   7   3 89202.5 3282.11   5
  -2  -7   3 77667.3 3395.64  13
   2   7   4 1701.91 383.109   5
  -2  -7   4 1462.36 396.470  13
   2  -7  -4 2232.56 407.767  12
  -2   7  -4 1587.12 336.716   6
  -2  -7   4 815.797 283.925  10
   2  -7  -4 1219.88 312.755  10
   2  -7  -5 35771.4 1799.88  12
  -2   7  -5 35086.7 1770.49   6
  -2  -7   5 34507.8 1938.08  10
   2  -7  -5 36371.7 1832.46  10
   2   7   5 32897.8 1831.94   5
  -2  -7   5 40064.5 2096.85  13
   2  -7  -6 47903.8 2152.23  12
  -2   7  -6 44418.6 2109.49   6
  -2  -7   6 45611.1 2337.04  10
   2  -7  -6 44574.8 2121.22  10
   2   7   6 47058.5 2247.87   5
  -2  -7   6 45840.8 2283.99  13
   2   7   7 3272.82 542.465   5
   2  -7  -7 4518.17 585.887  12
  -2   7  -7 4303.18 583.249   6
   2  -7  -7 4676.39 601.605  10
  -2  -7   7 4488.90 665.480  10
  -2  -7   7 5181.44 677.560  13
   2  -7  -8 29219.9 1583.59  12
  -2  -7   8 25213.9 1545.92   4
  -2   7  -8 27533.3 1616.39   6
  -2  -7   8 22476.8 1637.52  10
   2  -7  -8 28202.3 1583.42  10
   2   7   8 26415.0 1641.64   5
  -2  -7   8 27726.8 1619.25  13
   2   7   9 4059.38 613.594   5
   2  -7  -9 4723.94 608.828  12
  -2  -7   9 4994.70 651.817   4
  -2  -7   9 3570.21 535.919  13
  -2   7  -9 3901.89 584.089   6
  -2  -7   9 2596.52 544.064  10
   2  -7  -9 3683.81 551.488  10
   2  -7 -10 26801.3 1522.14  12
  -2  -7  10 22175.8 1491.27   4
  -2  -7  10 24621.2 1443.45  13
  -2   7 -10 23034.9 1529.72   6
  -2  -7  10 20659.3 1596.66  10
   2  -7 -10 25951.5 1545.36  10
   2   7  10 23681.3 1585.00   5
   2  -7 -11 7417.67 785.287  12
  -2  -7  11 8994.39 780.646  13
  -2  -7  11 8416.38 883.466   4
  -2   7 -11 8136.82 870.097   6
  -2  -7  11 7233.19 910.113  10
   2  -7 -11 8936.23 886.106  10
   2   7  11 7424.21 862.884   5
   2  -7 -12-62.3937 211.063  12
   2  -7 -13 7211.52 767.997  12
   2  -7 -14 8941.67 844.459  12
   2  -7 -15 28260.8 1543.35  12
   2  -7 -16 3395.98 488.624  12
   2  -7 -17 7140.69 662.358  12
   2  -7 -18 16637.2 982.485  12
   2  -7 -19 24597.0 1157.51  12
  -2  -8 -18 2535.80 307.627   7
  -2   8  17 4084.08 427.050   8
  -2  -8 -17 4908.97 454.714  12
  -2   8  16 4037.86 467.371   8
  -2  -8 -16 3753.66 443.218  12
  -2   8  15 6018.60 622.622   8
  -2  -8 -15 6667.27 621.945  12
  -2  -8 -14 12853.8 943.594  12
  -2   8  14 15433.3 1070.13   8
  -2   8  13 18784.4 1260.70   8
  -2  -8 -13 18495.0 1195.14  12
  -2   8  12 899.969 300.453   8
  -2  -8 -12 743.281 260.312  12
  -2   8  11 31921.7 1807.07   8
  -2  -8 -11 29627.6 1646.71  12
  -2  -8 -10 9147.17 865.250  12
  -2  -8  -9 25175.6 1520.40  12
  -2  -8  -9 26405.2 1509.20  13
  -2  -8  -8 13837.6 1087.28  12
  -2  -8  -8 13698.3 1086.87  13
  -2  -8  -7 49755.8 2273.19  12
  -2  -8  -7 47243.9 2304.65  13
  -2   8   7 46938.8 2461.95   5
  -2   8   6 1578.04 405.476   5
  -2  -8  -6 1059.58 330.231  13
  -2  -8  -6 878.306 293.492  12
   2  -8   6 1122.31 354.369  10
  -2  -8  -6 582.811 241.143  10
   2  -8   5 44636.1 2333.22  10
  -2  -8  -5 45616.1 2197.50  10
  -2  -8  -5 42889.8 2117.14  12
  -2   8   5 45408.5 2335.73   5
  -2  -8  -5 42684.6 2264.41  13
  -2  -8  -4 3927.49 568.600  12
  -2   8   4 3703.13 604.918   5
  -2  -8  -4 3123.44 572.208  13
   2  -8   4 2255.70 489.253  10
  -2  -8  -4 3098.04 519.595  10
  -2  -8  -3 4633.89 710.862  13
  -2  -8  -3 4989.28 641.648  12
  -2   8   3 4938.44 693.852   5
   2  -8   3 4383.63 655.054  10
  -2  -8  -3 4074.49 595.607  10
   2  -8   2 9760.19 966.046  10
  -2  -8  -2 9399.24 910.578  10
  -2   8   2 9930.42 989.744   5
  -2  -8  -2 9841.62 1044.19  13
   2   8  -1 270.891 261.482   5
  -2  -8  -1 687.460 290.938  13
  -2   8   1 441.629 236.520   5
   2  -8   1 278.234 247.080  10
  -2  -8  -1 936.891 320.370  10
   2   8   0 3748.70 591.207   5
  -2  -8   0 3560.53 644.133  13
  -2   8   0 3715.43 606.322   5
   2  -8   0 4492.32 637.897  10
  -2  -8   0 3404.69 563.072  10
  -2   8  -1 216.867 299.743   5
   2   8   1 549.179 243.860   5
  -2  -8   1 832.399 332.068  10
   2  -8  -1 467.146 267.390  10
  -2  -8   2 8344.91 885.937  10
   2  -8  -2 8236.13 846.926  10
   2   8   2 8702.74 897.452   5
  -2  -8   3 3755.47 632.329  13
   2   8   3 3599.21 567.282   5
   2  -8  -3 4098.64 576.510  12
  -2  -8   3 3602.30 584.763  10
   2  -8  -3 3788.81 567.311  10
  -2  -8   4 4600.02 695.419  13
   2  -8  -4 4739.97 619.302  12
  -2  -8   4 4628.40 668.152  10
   2  -8  -4 4254.22 597.680  10
   2   8   4 5010.02 668.025   5
  -2  -8   5 44335.5 2342.22  13
   2  -8  -5 47770.8 2204.83  12
  -2  -8   5 45699.7 2347.51  10
   2  -8  -5 46684.3 2226.12  10
   2   8   5 44304.4 2262.17   5
   2   8   6 926.682 305.933   5
  -2  -8   6 1180.12 370.828  13
   2  -8  -6 616.711 247.980  12
  -2  -8   6 990.785 326.971  10
   2  -8  -6 1220.18 337.380  10
   2  -8  -7 49394.6 2243.28  12
   2   8   7 45645.0 2330.32   5
  -2  -8   7 48282.2 2345.97  13
  -2  -8   8 12149.5 1035.99  13
   2  -8  -8 11529.0 975.716  12
   2  -8  -9 24638.4 1466.47  12
  -2  -8   9 22721.1 1431.32  13
   2  -8 -10 7066.15 748.211  12
  -2  -8  10 7418.33 720.566  13
   2  -8 -11 27727.4 1566.02  12
   2  -8 -12 1239.51 308.949  12
   2  -8 -13 18071.9 1164.31  12
   2  -8 -14 13220.8 946.364  12
   2  -8 -15 5542.91 567.736  12
   2  -8 -16 3558.47 433.087  12
   2  -8 -17 4402.65 432.555  12
  -2  -9 -16 4109.62 380.724   7
  -2   9  14 8095.90 648.165   8
  -2  -9 -14 7522.69 587.283  12
  -2  -9 -13 18720.4 1039.78  12
  -2   9  13 18369.9 1090.14   8
  -2   9  12 13124.9 936.917   8
  -2  -9 -12 10515.3 800.511  12
  -2   9  11 107.681 115.214   8
  -2  -9 -11 94.9519 152.375  12
  -2   9  10 58.3839 124.914   8
  -2  -9 -10 50.8037 121.526  12
  -2  -9  -9 2281.91 378.317  13
   2  -9   9 2488.75 421.200  13
  -2  -9  -9 2870.92 445.209  12
  -2  -9  -8 4617.00 579.486  12
  -2  -9  -8 5922.36 649.372  13
  -2  -9  -7 2596.81 444.764  12
  -2  -9  -7 2661.87 461.240  13
  -2  -9  -6 4153.21 566.263  12
  -2  -9  -6 4507.78 614.520  13
  -2  -9  -5 22791.1 1383.99  12
  -2  -9  -5 21499.9 1460.62  13
  -2  -9  -4 3897.62 561.713  12
  -2  -9  -4 4372.83 646.742  13
  -2  -9  -3 62110.7 2851.30  13
  -2  -9  -3 60535.7 2605.15  12
  -2  -9  -2 13625.3 1063.33  12
  -2  -9  -2 14118.8 1222.20  13
  -2  -9  -1 23269.0 1450.52  12
  -2  -9  -1 23048.6 1614.83  13
  -2  -9   0 576.046 264.496  13
   2  -9  -1 22592.4 1421.64  12
   2  -9  -2 14271.1 1095.07  12
   2  -9  -3 55382.0 2425.53  12
  -2  -9   3 53514.4 2626.41  13
  -2  -9   4 3540.76 589.139  13
   2  -9  -4 3996.33 568.203  12
  -2  -9   5 21263.2 1461.26  13
   2  -9  -5 20312.8 1304.66  12
  -2  -9   6 4359.07 617.422  13
   2  -9  -6 3782.98 537.469  12
   2  -9  -7 2631.86 440.226  12
  -2  -9   7 2094.56 421.117  13
   2  -9  -8 4534.38 573.911  12
  -2  -9   8 5119.39 622.262  13
  -2  -9   9 2993.87 438.047  13
   2  -9  -9 2591.45 425.611  12
   2  -9 -10 101.198 121.056  12
   2  -9 -11 94.7348 152.025  12
   2  -9 -12 12278.3 866.737  12
   2  -9 -13 16029.4 958.463  12
   2  -9 -14 6251.30 534.997  12
  -2 -10 -13 5592.79 424.979   7
  -2  10  11 20859.8 1079.21   8
  -2 -10 -10 7953.29 600.981  12
  -2 -10  -9 1531.88 273.148  12
  -2 -10  -8 10725.9 780.473  12
  -2  10   8 11473.9 875.777   8
   2 -10   8 11781.3 830.988  13
  -2 -10  -7 18203.8 1070.64  12
  -2  10   7 16687.8 1141.53   8
  -2 -10  -7 18095.2 1081.46  13
   2 -10   7 20840.4 1201.31  13
   2 -10   6 1288.45 310.321  13
  -2 -10  -6 834.386 231.565  12
  -2 -10  -6 1014.73 264.810  13
  -2 -10  -5 22670.5 1264.83  12
   2 -10   5 24290.8 1437.88  13
  -2 -10  -5 23689.6 1379.48  13
  -2 -10  -4 280.929 158.604  12
  -2 -10  -4 404.031 204.944  13
   2 -10   3 10867.2 907.767  12
  -2 -10  -3 13770.4 1065.15  13
  -2 -10  -3 13886.9 957.603  12
  -2 -10  -2 1469.99 369.315  13
   2 -10   2 1062.75 317.811  12
  -2 -10  -2 981.208 298.293  12
   2 -10   1 4149.75 552.947  12
  -2 -10  -1 4174.95 545.539  12
  -2 -10  -1 4647.11 635.831  13
  -2 -10   0 795.068 301.096  13
  -2 -10   0 451.322 234.342  12
   2 -10   0 673.335 271.877  12
   2 -10  -1 4179.18 551.152  12
  -2 -10   1 3477.20 515.016  12
  -2 -10   2 352.916 229.191  12
   2 -10  -2 750.511 273.227  12
  -2 -10   3 10835.3 957.894  13
  -2 -10   3 11839.6 900.341  12
   2 -10  -3 11324.7 872.381  12
  -2 -10   4 932.175 272.605  13
   2 -10  -4 853.882 239.098  12
   2 -10  -5 20908.2 1212.33  12
   2 -10  -5 23207.6 1383.83  13
  -2 -10   5 21598.2 1323.35  13
  -2 -10   6 1282.95 295.088  13
   2 -10  -6 869.334 257.949  13
   2 -10  -6 1020.71 248.100  12
   2 -10  -7 20979.3 1170.66  12
  -2 -10   7 21101.5 1197.65  13
   2 -10  -7 22460.4 1238.96  13
  -2 -10   8 10326.1 748.790  13
   2 -10  -8 11406.7 803.278  12
   2 -10  -9 1219.29 245.638  12
   2 -10 -10 6499.79 548.270  12
  -2 -11  -3 21620.9 1151.42  13
   2 -11   3 23784.8 1233.83  13
  -2 -11  -2 2628.86 375.103  13
  -2 -11  -1 14082.8 922.329  13
   2 -11   0 726.250 227.959  13
  -2 -11   0 249.939 148.128  13
   2 -11  -1 12536.7 895.917  13
   2 -11  -2 2690.88 388.712  13
  -2 -11   2 1707.14 313.800  13
  -2 -11   3 21616.3 1157.27  13
   2 -11  -3 25485.5 1260.85  13
  -3   0   0 64.5155 38.6142   4
  -3   0   1 80537.7 2362.80   4
  -3   0   2 49260.5 1647.07   4
  -3   0   3 34221.9 1324.48   4
  -3   0   4 112321. 3487.51   4
  -3   0   5 125133. 3901.84   4
  -3   0   6 14563.0 899.777   4
  -3   0   6 16242.8 918.766  11
  -3   0   7 18616.5 1056.72   4
  -3   0   7 17031.4 1002.26  11
  -3   0   7 17673.1 1003.98   9
  -3   0   8 45342.3 1943.11   4
  -3   0   8 46170.6 1938.68  11
  -3   0   9 677.655 207.629   4
  -3   0   9 486.746 188.303  11
  -3   0  10 109909. 3711.92   4
  -3   0 -10 99388.1 3596.83  12
  -3   0  10 100840. 3674.15  11
  -3   0  10 101125. 3558.02   9
  -3   0  11 14200.1 1044.32   4
  -3   0 -11 13768.2 1033.03  12
  -3   0  11 13915.9 1090.14  11
  -3   0  11 12356.0 948.788   9
  -3   0  12 207.731 181.437  11
  -3   0  12 108.073 163.494   9
   3   0 -12 439.651 162.919  12
  -3   0 -12 117.005 139.938  12
  -3   0  12-61.3775 113.725   4
  -3   0  13 2348.45 419.476   9
   3   0 -13 2225.72 384.611  12
  -3   0 -13 2333.17 439.396  12
  -3   0  13 2243.59 444.508   4
  -3   0  13 1968.49 447.258  11
   3   0 -14 87395.8 3263.88  12
  -3   0 -14 87550.4 3459.38  12
  -3   0  14 87729.7 3669.14  11
  -3   0  14 89045.0 3552.08   4
  -3   0  14 88226.1 3383.62   9
  -3   0  15 29725.7 1798.58   4
   3   0 -15 30051.6 1624.21  12
  -3   0 -15 29113.5 1708.00  12
  -3   0  15 29016.1 1857.51  11
  -3   0  15 27166.0 1615.72   9
  -3   0  16 1863.57 409.195   9
   3   0 -16 1378.74 336.270  12
  -3   0 -16 1964.72 418.780  12
  -3   0  16 2224.04 494.837  11
  -3   0  17 1035.51 302.501   9
   3   0 -17 561.960 241.742  12
  -3   0 -17 889.431 293.502  12
  -3   0  17 1020.57 375.692  11
  -3   0  18 4010.83 582.553   9
   3   0 -18 3848.48 585.290  12
  -3   0 -18 3383.02 574.128  12
  -3   0  18 4728.33 716.947  11
  -3   0  19 79158.7 3188.38   9
  -3   0 -19 78646.2 3432.85   2
  -3   0  20 224.647 158.951   9
  -3   0 -20 147.768 176.729   2
  -3   0  20-74.5009 112.711  11
  -3   0 -21 17398.9 1289.90   2
  -3   0  21 20831.6 1394.53  11
  -3   0  22 6196.04 702.332  11
  -3   0 -22 5073.75 622.632   2
  -3   0  23 18273.8 1156.76  11
  -3   0 -23 15582.4 1024.70   2
   3   0  24 6791.22 601.902  11
  -3   0 -24 5168.53 480.151   2
  -3   0  24 6601.57 614.608  11
  -3   1  24 9786.28 748.216  11
   3  -1  24 9591.17 711.391  11
   3  -1  23 11605.0 835.592  11
  -3   1  23 11411.0 886.824  11
  -3  -1 -23 9493.24 705.081   2
  -3   1  22 6467.88 637.851   9
  -3  -1 -22 6107.64 642.804   2
  -3   1  21 11138.9 887.067   9
  -3  -1 -21 10303.3 919.903   2
  -3   1  20 51486.4 2270.20   9
  -3  -1 -20 47432.6 2244.41  12
  -3  -1 -20 50303.3 2382.98   2
  -3  -1 -19 3711.45 567.608  12
  -3   1  19 3175.76 522.640   9
  -3  -1 -19 2893.74 544.721   2
  -3  -1 -18 14107.6 1122.85  12
  -3  -1 -18 15623.0 1291.36   2
  -3   1  18 14915.5 1156.90   9
  -3  -1 -17 16647.0 1205.31  12
  -3  -1 -17 13999.0 1261.56   2
  -3   1  17 16275.2 1216.54   9
  -3  -1 -16 23802.8 1501.56  12
  -3  -1 -16 28074.2 1785.54   2
  -3   1  16 28069.8 1643.98   9
  -3   1  15 2898.89 486.488   9
  -3  -1 -15 2342.16 434.028  12
  -3  -1 -15 1964.88 457.135   2
  -3   1  15 2906.26 594.311  11
  -3  -1 -14 20757.3 1285.31  12
  -3  -1 -14 16396.6 1156.83   7
  -3   1  14 18452.4 1482.69  11
  -3   1  14 20649.8 1334.95   9
  -3  -1 -14 19929.2 1447.94   2
  -3  -1 -13 64401.8 2555.30  12
   3   1 -13 63520.9 2565.03  12
  -3   1  13 64906.8 2657.78   9
  -3   1  13 60875.5 2914.49  11
  -3   1  12 15781.9 1062.46   8
  -3  -1 -12 14471.1 1025.35  12
   3   1 -12 14387.3 1017.28  12
  -3   1  12 15511.3 1235.82  11
  -3   1  12 15024.9 1088.95   9
  -3   1  11 62725.4 2614.55   4
  -3   1  11 55374.1 2335.19   8
  -3  -1 -11 60588.7 2371.87  12
  -3   1  11 57705.6 2595.32  11
  -3   1  11 57144.3 2417.12   9
  -3   1  10 65846.7 2672.57   4
  -3   1  10 64197.8 2481.39   8
  -3  -1 -10 61948.9 2421.05  12
  -3   1  10 63852.5 2653.21  11
  -3   1   9 30616.8 1605.85   4
  -3   1   9 31842.8 1589.41  11
  -3   1   8 26182.1 1384.55   4
  -3   1   8 24552.0 1303.10  11
   3   1  -8 26436.7 1170.09   6
  -3   1   8 24243.8 1288.54   9
  -3   1   7 26638.1 1303.77   8
  -3   1   7 27375.0 1340.25  11
   3   1  -7 28556.7 1183.07   6
  -3   1   7 27577.7 1378.14   4
  -3   1   6 5548.04 520.346   4
  -3   1   6 5169.16 500.591   8
  -3   1   6 5468.70 520.598  11
   3   1  -6 5436.48 412.243   6
  -3   1   5 108018. 3438.40   4
   3   1  -5 109856. 3201.68   6
   3   1  -4 62638.8 1930.88   6
  -3   1   3 8928.76 351.600   5
  -3  -1  -1 4639.45 301.358   4
  -3  -1   0 12443.3 590.325   4
  -3  -1   1 4166.49 333.543   4
  -3  -1   2 70178.7 2258.48   4
  -3  -1   3 9127.86 562.846   4
   3   1   3 7443.34 308.747   5
  -3  -1   4 67613.9 2305.12   4
  -3  -1   5 107637. 3430.00   4
  -3  -1   6 6345.00 547.760   4
  -3  -1   6 6049.62 542.123  11
  -3  -1   7 27451.5 1352.61   4
  -3  -1   7 29981.3 1387.59  11
  -3  -1   8 26965.0 1365.55   4
  -3  -1   8 27603.8 1366.59  11
  -3  -1   8 26567.3 1358.25   9
  -3  -1   9 30133.5 1497.50   4
  -3  -1   9 30560.3 1510.66  11
  -3  -1   9 28134.9 1443.49   9
  -3  -1  10 68049.3 2628.37   4
  -3   1 -10 61460.3 2638.65  12
  -3  -1  10 66751.3 2653.60  11
  -3  -1  10 65571.2 2562.24   9
  -3  -1  11 55873.5 2360.59   9
  -3  -1  11 60572.4 2536.98  11
  -3  -1  11 60611.2 2470.35   4
  -3  -1  12 15733.9 1135.83   4
  -3  -1  12 14855.8 1052.65   9
  -3   1 -12 12043.7 1133.98  12
  -3  -1  12 15703.5 1182.21  11
   3  -1 -12 14550.9 952.866  12
  -3  -1  13 63648.1 2866.01  11
  -3  -1  13 69199.7 2847.13   4
   3  -1 -13 65764.2 2538.22  12
  -3  -1  13 62734.5 2654.17   9
  -3   1 -13 62326.7 2890.37  12
  -3  -1  14 19981.9 1452.44  11
  -3  -1  14 20541.8 1422.78   4
  -3  -1  14 22886.6 1391.65   9
   3  -1 -14 19640.9 1221.98  12
   3  -1 -15 1986.07 379.563  12
  -3  -1  15 1868.44 447.701   4
  -3  -1  15 1736.66 384.136   9
  -3  -1  15 1888.73 463.570  11
  -3  -1  16 28973.7 1656.89   9
  -3  -1  16 28728.2 1820.06   4
   3  -1 -16 26787.7 1551.58  12
  -3  -1  16 28339.2 1800.29  11
   3  -1 -17 15844.0 1174.37  12
  -3  -1  17 18232.1 1412.04  11
  -3  -1  17 18769.3 1275.13   9
   3  -1 -18 13156.3 1075.08  12
  -3  -1  18 15102.3 1137.17   9
  -3  -1  18 16319.7 1306.01  11
   3  -1 -19 4553.27 617.855  12
  -3  -1  19 4550.78 674.289  11
   3  -1 -20 52181.9 2337.00  12
  -3  -1  20 52953.4 2516.62  11
  -3  -1  21 9962.32 941.834  11
  -3   1 -21 10895.5 1009.44   2
  -3  -1  22 6973.10 732.536  11
  -3   1 -22 6631.99 730.573   2
  -3   1 -23 11945.3 902.654   2
  -3  -1  23 13342.2 957.681  11
  -3  -1  24 10133.4 745.694  11
   3   1  24 9567.48 715.116  11
  -3   1 -24 9180.78 692.509   2
  -3   1 -25 5847.63 428.732   2
  -3   2  23 18476.7 1004.30   9
   3  -2  23 20674.6 1105.65  11
  -3   2  23 18458.6 1124.03  11
  -3   2  22 15412.7 967.207   9
  -3   2  22 14133.5 1039.80  11
  -3  -2 -22 11997.1 801.917   2
  -3   2  21 11505.9 902.738   9
  -3  -2 -21 12097.7 911.014  12
  -3   2  21 13554.9 1061.52  11
  -3  -2 -21 10196.7 833.111   2
  -3  -2 -20 1250.06 309.006  12
  -3  -2 -20 961.725 278.829   2
  -3   2  20 1148.89 302.429   9
  -3   2  20 1228.69 355.480  11
  -3  -2 -19 48309.2 2186.14  12
  -3   2  19 46276.1 2421.78  11
  -3  -2 -19 43918.4 2208.65   2
  -3   2  19 48590.6 2266.67   9
  -3   2  18 2388.93 458.998   9
  -3  -2 -18 2728.76 466.368  12
  -3  -2 -18 2326.13 469.185   2
  -3   2  18 2540.67 542.140  11
  -3   2  17 2372.16 487.787   9
  -3  -2 -17 3253.00 508.762  12
  -3  -2 -17 3545.73 586.369   2
  -3   2  17 4299.43 732.428  11
  -3  -2 -16 868.516 271.366  12
  -3   2  16 1222.92 334.167   9
  -3  -2 -16 1426.00 377.562   2
  -3  -2 -16 950.827 275.542   7
  -3   2  16 1168.42 430.315  11
  -3   2  15 18811.9 1258.98   8
  -3  -2 -15 17175.3 1188.70  12
  -3  -2 -15 16845.7 1189.02   7
  -3   2  15 17679.9 1522.76  11
  -3  -2 -15 18322.3 1371.04   2
  -3   2  15 18837.1 1322.05   9
  -3  -2 -14 70965.4 2733.25  12
  -3  -2 -14 60266.5 2683.99   7
  -3   2  14 66092.4 3231.26  11
  -3   2  14 71134.6 2821.78   8
  -3  -2 -14 66133.7 2974.49   2
  -3   2  14 69125.1 2901.80   9
  -3   2  13 44269.6 2061.66   8
  -3  -2 -13 44579.7 1979.20  12
  -3   2  13 38250.6 2291.77  11
  -3  -2 -13 44163.3 2228.97   2
  -3   2  12 3554.51 505.996   8
  -3  -2 -12 3324.30 465.779  12
  -3  -2 -12 2736.35 494.199   2
  -3   2  12 2607.97 547.037  11
  -3  -2 -11 10995.4 823.171  12
  -3   2  11 12097.3 914.094   8
   3   2 -11 12128.4 868.354   6
  -3  -2 -10 67517.0 2540.74  12
  -3   2  10 69603.4 2849.91  11
  -3   2  10 72745.2 2738.80   8
   3   2 -10 70621.1 2613.10   6
  -3   2   9 7965.35 738.715  11
  -3  -2  -9 7027.26 604.560  12
   3   2  -9 7289.82 618.741   6
  -3   2   8 98788.8 3391.34  11
   3   2  -8 95805.8 3175.04   6
  -3   2   7 2220.17 353.728   8
  -3   2   7 2363.55 355.387  11
   3   2  -7 2472.96 309.359   6
  -3  -2  -7 1944.73 283.532  10
  -3   2   6 4593.99 483.038   8
  -3   2   6 3623.88 428.196  11
   3   2  -6 4689.62 409.030   6
  -3  -2  -6 4019.62 374.022  10
  -3   2   5 61375.5 2212.35   8
  -3  -2  -5 57202.2 1939.91  10
  -3   2   4 72922.3 2173.09   5
  -3  -2  -4 68927.6 2191.56  10
   3  -2   3 117147. 3249.58  10
  -3  -2  -3 108893. 3224.94  10
  -3   2   3 115658. 3225.11   5
   3  -2   2 27419.1 938.704  10
  -3  -2  -2 25852.6 924.835  10
  -3   2   2 28965.1 947.280   5
   3  -2   1 14262.4 541.862  10
  -3  -2  -1 13022.6 532.076  10
  -3   2   1 14079.9 547.988   5
   3   2   0 12179.4 495.229   5
  -3   2   0 11915.5 486.883   5
  -3  -2   0 11538.2 476.268  10
   3  -2   0 12347.7 478.717  10
  -3  -2   1 18062.9 663.809  10
   3  -2  -1 18482.5 649.914  10
   3   2   1 17273.5 654.788   5
  -3  -2   2 28152.5 987.124  10
   3  -2  -2 29927.0 968.935  10
   3   2   2 28769.5 973.295   5
  -3  -2   3 119834. 3555.86   4
  -3  -2   3 116872. 3363.85  10
   3  -2  -3 123001. 3335.02  10
   3   2   3 114345. 3311.91   5
   3   2   4 79883.7 2426.95   5
  -3  -2   4 82184.6 2664.63   4
   3  -2  -4 84088.0 2454.39  10
  -3  -2   5 58021.5 2100.54   4
   3  -2  -5 59814.8 1913.69  10
  -3  -2   6 3995.48 424.200   4
  -3  -2   6 3097.58 385.371  11
   3  -2  -6 3944.38 347.146  10
  -3  -2   7 3648.21 426.695   4
  -3  -2   7 4050.34 448.759  11
  -3  -2   7 3621.70 445.192   9
   3  -2  -7 3159.78 335.364  10
  -3  -2   8 97109.1 3246.52   9
  -3  -2   8 89259.6 3167.71   4
  -3  -2   8 93261.0 3166.03  11
  -3  -2   8 86180.6 3035.21  13
  -3  -2   9 10142.4 802.741   4
  -3  -2   9 9791.81 783.173  11
  -3  -2   9 8879.62 758.945   9
  -3  -2  10 71783.9 2822.08   9
  -3  -2  10 74414.0 2877.39   4
  -3  -2  10 76552.0 2877.16  11
  -3  -2  11 10657.8 882.916   9
  -3  -2  11 11046.5 930.329   4
   3  -2 -11 10038.7 759.627  12
  -3  -2  11 12380.4 969.278  11
  -3  -2  12 2639.24 446.603   9
   3  -2 -12 2557.13 401.901  12
  -3  -2  12 2617.46 462.046   4
  -3  -2  12 2824.92 478.554  11
  -3  -2  13 45953.0 2244.53   4
   3  -2 -13 43197.3 1949.24  12
  -3  -2  13 45865.4 2242.22  11
  -3  -2  13 47127.0 2161.78   9
  -3  -2  14 71750.9 3032.80   4
   3  -2 -14 65756.1 2657.83  12
  -3  -2  14 69070.1 2987.31  11
  -3  -2  15 17611.3 1379.50   4
   3  -2 -15 18509.5 1194.95  12
  -3  -2  15 17929.8 1363.69  11
   3  -2 -16 607.073 221.597  12
  -3  -2  16 906.363 352.619  11
   3  -2 -17 3338.81 505.274  12
  -3  -2  17 2719.85 535.698  11
   3  -2 -18 2387.70 426.847  12
  -3  -2  18 3184.32 569.837  11
   3  -2 -19 45953.1 2102.09  12
  -3  -2  19 45453.6 2289.95  11
   3  -2 -20 1894.47 376.381  12
  -3  -2  20 1785.29 396.639  11
   3  -2 -21 10399.6 844.743  12
  -3  -2  21 11610.7 979.493  11
  -3  -2  22 14442.9 1031.96  11
  -3   2 -22 13928.5 1086.80   2
   3   2  23 20179.9 1124.21  11
  -3  -2  23 19450.1 1121.70  11
  -3   2 -23 19219.2 1183.67   2
  -3   2 -24 5159.23 515.013   2
  -3   2 -25 618.816 134.672   2
  -3  -3 -25 7811.56 463.688   3
  -3   3  23 7126.78 554.514   9
   3  -3  22 22983.4 1176.38  11
  -3   3  22 20772.0 1208.91  11
  -3   3  22 22788.6 1194.76   9
  -3   3  21 2660.59 417.227   9
  -3  -3 -21 2970.26 418.350  12
  -3   3  21 2985.57 494.751  11
  -3   3  20 44190.7 2185.15  11
  -3  -3 -20 45335.0 2021.05  12
  -3   3  20 46970.9 2119.90   9
  -3   3  19 679.687 264.711   9
  -3  -3 -19 489.111 189.100   2
  -3  -3 -19 479.893 261.710  12
  -3   3  19 450.924 227.762  11
  -3  -3 -18 8661.82 815.678  12
  -3  -3 -18 7232.80 722.052   7
  -3   3  18 10318.3 1070.27  11
  -3  -3 -18 7588.56 767.770   2
  -3   3  18 10416.1 944.747   9
  -3  -3 -17 12563.5 997.942  12
  -3  -3 -17 10294.3 930.234   7
  -3   3  17 13143.6 1293.11  11
  -3  -3 -17 12399.2 1022.65   2
  -3   3  17 13190.7 1106.95   9
  -3   3  16 8965.34 862.226   8
  -3  -3 -16 9489.80 867.067  12
  -3  -3 -16 7951.64 811.290   7
  -3   3  16 8743.78 1071.82  11
  -3  -3 -16 8284.99 857.549   2
  -3   3  16 8366.42 879.052   9
  -3   3  15 11713.3 996.491   8
  -3   3  15 10803.3 1220.07  11
  -3  -3 -15 12592.5 1061.84   2
  -3  -3 -15 11750.5 960.829  12
  -3   3  14 7167.75 762.741   8
  -3  -3 -14 7183.36 726.392  12
  -3  -3 -14 5614.65 710.926   2
  -3   3  14 5033.51 838.032  11
  -3   3  13 60516.6 2502.50   8
  -3  -3 -13 57415.5 2315.07  12
  -3   3  13 43993.0 2624.27  11
  -3  -3 -13 46036.7 2322.12   2
  -3  -3 -12 26984.8 1439.71  12
  -3   3  12 23574.2 1709.08  11
   3   3 -12 26117.3 1495.08   6
  -3  -3 -12 25204.8 1536.33   2
  -3   3  12 30146.2 1612.23   8
  -3  -3 -11 47864.6 2014.07  12
  -3   3  11 46392.5 2132.60   8
  -3   3  11 43567.5 2288.09  11
   3   3 -11 47801.4 2100.33   6
  -3  -3 -11 43417.8 2102.81   2
  -3  -3 -10 42476.3 1882.45  12
  -3   3  10 44848.2 2165.55  11
  -3  -3 -10 46144.4 1931.76  10
  -3  -3  -9 15631.2 951.846  12
  -3   3   9 14819.0 1052.40  11
   3   3  -9 15458.8 977.744   6
  -3  -3  -9 14764.4 922.961  10
  -3   3   8 11957.7 901.223   8
  -3  -3  -8 10986.1 763.468  12
  -3   3   8 11854.5 879.925  11
  -3  -3  -8 13293.4 877.681  13
   3   3  -8 12303.0 820.808   6
  -3  -3  -8 11788.0 774.212  10
  -3   3   7 67171.0 2616.98   8
  -3   3   7 67755.7 2532.54  11
  -3  -3  -7 70676.7 2580.01  13
   3   3  -7 70156.3 2450.95   6
  -3  -3  -7 66671.8 2368.30  10
  -3   3   6 5367.80 466.057   5
  -3  -3  -6 6660.83 613.097  13
  -3   3   6 5206.31 564.743   8
  -3   3   6 5752.94 540.064  11
  -3  -3  -6 6195.84 483.191  10
  -3   3   5 20509.3 1172.70   8
  -3   3   5 23849.6 1133.35  11
  -3   3   5 21970.6 1005.77   5
  -3  -3  -5 22434.0 1250.40  13
  -3  -3  -5 22145.9 982.076  10
  -3  -3  -4 30668.5 1551.60  13
  -3  -3  -4 30166.3 1175.11  10
  -3   3   4 29660.6 1198.12   5
  -3  -3  -3 5545.22 628.813  13
   3  -3   3 6345.77 444.755  10
  -3  -3  -3 4995.84 379.669  10
  -3   3   3 5255.70 401.398   5
  -3  -3  -2 152406. 4979.71  13
   3  -3   2 150273. 4264.92  10
  -3  -3  -2 146231. 4214.75  10
  -3   3   2 147374. 4247.23   5
  -3  -3  -1 17449.1 1233.87  13
   3  -3   1 18491.9 790.627  10
   3   3  -1 18780.7 802.830   5
  -3  -3  -1 17938.7 775.305  10
  -3   3   1 16511.7 768.574   5
  -3   3   0 38.4130 58.1303   5
  -3  -3   0 64.2980 119.139  13
   3   3   0 38.0298 53.8365   5
  -3  -3   0 186.269 77.1845  10
   3  -3   0 53.4524 60.2899  10
  -3  -3   1 20011.3 842.663  10
  -3   3  -1 18939.6 825.146   5
   3  -3  -1 19299.9 803.223  10
   3   3   1 18769.1 814.839   5
  -3  -3   2 155670. 4421.32  10
   3  -3  -2 157907. 4360.14  10
   3   3   2 152398. 4376.80   5
  -3  -3   2 142878. 5141.57  13
  -3  -3   3 5195.56 412.436  10
   3  -3  -3 5183.99 374.190  10
   3   3   3 5628.35 404.053   5
  -3  -3   3 4073.09 576.682  13
  -3  -3   4 26929.9 1499.15  13
   3  -3  -4 27126.7 1074.39  10
   3   3   4 27135.7 1097.71   5
  -3  -3   5 21513.5 1093.55   4
  -3  -3   5 22728.9 1082.19  11
   3  -3  -5 23038.7 982.323  10
   3   3   5 23361.8 1011.01   5
  -3  -3   5 19841.9 1255.71  13
  -3  -3   6 5851.84 538.066   4
  -3  -3   6 5785.29 524.416  11
   3   3   6 5303.81 453.432   5
  -3  -3   6 5671.09 596.222  13
   3  -3  -6 6476.95 481.734  10
  -3  -3   7 66310.8 2442.47   4
  -3  -3   7 63280.9 2333.12  11
   3  -3  -7 66338.3 2245.66  10
  -3  -3   7 57802.9 2383.93  13
  -3  -3   8 11374.0 812.512  13
  -3  -3   8 10378.2 814.129   4
  -3  -3   8 10745.2 791.234  11
   3  -3  -8 11053.6 728.631  10
  -3  -3   9 16607.2 1087.92   4
  -3  -3   9 17349.0 1049.35  11
  -3  -3   9 15148.2 968.362  13
   3  -3  -9 15258.9 922.571  10
   3  -3 -10 43715.8 1876.74  12
  -3  -3  10 44874.9 2108.02   4
  -3  -3  10 48751.7 2063.33  11
   3  -3 -10 47045.8 1919.58  10
   3  -3 -11 49174.6 2020.60  12
  -3  -3  11 47086.3 2234.42   4
  -3  -3  11 47245.9 2136.01  11
   3  -3 -12 28935.6 1494.75  12
  -3  -3  12 32001.3 1779.87   4
  -3  -3  12 31088.4 1682.04  11
  -3  -3  13 53373.6 2526.19   4
   3  -3 -13 52044.7 2206.00  12
  -3  -3  13 51549.4 2375.97  11
  -3  -3  14 6073.53 786.615   4
   3  -3 -14 6804.39 686.621  12
  -3  -3  14 6184.94 743.795  11
   3  -3 -15 11781.3 948.662  12
  -3  -3  15 13936.6 1134.52  11
   3  -3 -16 10306.0 886.357  12
  -3  -3  16 10965.6 1000.22  11
   3  -3 -17 14505.5 1259.51   1
   3  -3 -17 15249.9 1104.64  12
  -3  -3  17 17163.9 1276.16  11
   3  -3 -18 9318.60 842.615  12
  -3  -3  18 9707.89 932.565  11
   3  -3 -19 1135.49 318.333  12
  -3  -3  19 1006.81 286.881  11
   3  -3 -20 45415.4 2014.25  12
  -3  -3  20 47924.7 2170.15  11
   3  -3 -21 2653.40 391.032  12
  -3  -3  21 2722.32 460.629  11
   3   3  22 24737.2 1249.04  11
  -3  -3  22 20460.1 1164.04  11
  -3   3 -22 22627.5 1375.25   2
  -3   3 -23 7311.90 670.908   2
  -3   3 -24 8189.82 611.285   2
  -3  -4 -24 3915.40 338.107   3
  -3   4  22 16018.5 927.896   9
  -3   4  21 30748.4 1498.37   9
  -3  -4 -20 3611.69 451.185  12
  -3   4  20 2951.52 464.197  11
  -3   4  20 3849.00 514.538   9
  -3  -4 -19 29446.3 1488.98  12
  -3   4  19 28779.3 1596.23   9
  -3  -4 -18 11966.9 934.717  12
  -3  -4 -18 10753.3 896.979   7
  -3   4  18 12457.9 1125.36  11
  -3   4  18 12374.8 1029.72   9
  -3   4  17 27264.4 1565.66   8
  -3  -4 -17 30319.7 1588.61  12
  -3  -4 -17 25357.4 1519.26   7
  -3   4  17 25424.9 1783.34  11
  -3   4  17 28825.3 1697.87   9
  -3   4  16 2676.22 473.907   8
  -3  -4 -16 1971.90 385.042  12
  -3   4  16 1733.45 538.051  11
  -3  -4 -15 6264.27 679.882  12
  -3   4  15 5814.76 715.970   8
  -3   4  15 4414.96 797.391  11
  -3   4  14 72016.9 2892.44   8
  -3  -4 -14 68404.3 2720.13  12
  -3  -4 -14 62714.1 2646.52   2
  -3  -4 -13 20530.0 1263.40  12
  -3  -4 -13 18254.1 1223.54   2
  -3   4  13 20293.3 1340.12   8
   3   4 -13 18923.6 1318.82   6
  -3  -4 -12 25000.6 1395.61  12
  -3  -4 -12 19952.7 1324.92   2
  -3   4  12 22208.1 1629.45  11
  -3   4  12 25251.6 1515.52   8
   3   4 -12 23768.6 1469.92   6
  -3   4  11 9753.23 909.643   8
  -3  -4 -11 9553.88 813.308  12
  -3  -4 -11 10397.5 880.337   2
  -3   4  11 7862.68 887.260  11
   3   4 -11 8295.63 821.686   6
  -3  -4 -11 10576.2 851.550  10
  -3   4  10 45530.1 2180.88  11
  -3  -4 -10 43582.6 1947.87  12
  -3  -4 -10 44618.9 2036.62   2
  -3   4  10 42496.0 2132.01   5
   3   4 -10 46668.0 2076.78   6
  -3  -4 -10 44922.3 1983.49  10
  -3   4   9 378.268 191.872   5
  -3  -4  -9 356.016 154.073   2
  -3  -4  -9 134.724 152.108  12
  -3  -4  -9 187.550 158.795  13
  -3   4   9 372.998 171.173  11
   3   4  -9 347.877 159.670   6
  -3  -4  -9 451.152 167.356  10
  -3  -4  -8 56579.1 2220.57  12
  -3   4   8 54319.4 2284.35   5
  -3  -4  -8 61108.8 2370.93  13
  -3   4   8 57472.7 2305.30  11
  -3   4   8 58466.4 2462.35   8
   3   4  -8 58903.9 2320.08   6
  -3  -4  -8 55043.1 2204.13  10
  -3   4   7 125.952 100.638   5
  -3  -4  -7 436.104 194.054  13
  -3   4   7 322.553 181.968   8
  -3  -4  -7 533.003 168.043  12
  -3   4   7 200.456 121.477  11
  -3  -4  -7 259.155 118.990  10
  -3   4   6 1140.02 235.944   5
  -3  -4  -6 1723.32 338.936  13
  -3  -4  -6 1580.03 270.343  12
  -3   4   6 1067.51 227.708  11
  -3  -4  -6 1373.35 242.723  10
  -3  -4  -5 24921.3 1189.34  12
   3  -4   5 25373.3 1254.32  10
  -3  -4  -5 25764.5 1180.70  10
  -3   4   5 26072.9 1238.31   5
  -3  -4  -5 26696.7 1439.05  13
  -3  -4  -4 33356.9 1406.33  12
   3  -4   4 33962.6 1466.80  10
  -3  -4  -4 33444.9 1381.26  10
  -3   4   4 31743.0 1407.00   5
  -3  -4  -4 35103.9 1731.83  13
  -3  -4  -3 50182.9 2290.55  13
   3  -4   3 55581.7 1983.76  10
  -3  -4  -3 52070.8 1888.18  10
  -3   4   3 51932.7 1934.09   5
   3  -4   2 16552.4 882.314  10
   3   4  -2 16314.9 858.560   5
  -3  -4  -2 16644.3 847.600  10
  -3   4   2 16322.8 872.040   5
  -3  -4  -2 16419.3 1183.96  13
   3  -4   1 60254.5 2037.71  10
  -3  -4  -1 55372.6 1984.05  10
   3   4  -1 57374.7 2011.33   5
  -3   4   1 56965.7 2018.82   5
  -3  -4  -1 54726.6 2536.06  13
  -3  -4   0 28791.8 1727.70  13
  -3  -4   0 31278.3 1302.13  10
   3  -4   0 32170.5 1300.15  10
   3   4   0 31557.1 1303.58   5
  -3   4   0 33493.8 1342.62   5
  -3  -4   1 62072.6 2132.56  10
   3  -4  -1 61000.2 2084.83  10
  -3   4  -1 62212.6 2131.62   5
   3   4   1 58460.3 2082.48   5
  -3  -4   2 18270.5 928.728  10
  -3   4  -2 18358.9 920.128   5
   3  -4  -2 18231.2 877.427  10
   3   4   2 16980.1 877.297   5
  -3  -4   2 15039.6 1205.62  13
  -3  -4   3 47698.9 2298.84  13
  -3   4  -3 44835.6 1662.48   6
  -3  -4   3 50425.7 1875.82  10
   3  -4  -3 51756.8 1805.35  10
   3   4   3 53149.6 1853.89   5
  -3  -4   4 36278.9 1504.40  10
   3  -4  -4 35190.3 1389.42  10
   3   4   4 36524.8 1444.32   5
  -3  -4   4 34079.0 1787.04  13
  -3   4  -5 22757.4 1104.12   6
  -3  -4   5 26905.7 1272.49  10
   3  -4  -5 26532.8 1173.95  10
   3   4   5 27414.6 1226.17   5
  -3  -4   5 24077.5 1440.34  13
   3   4   6 1778.18 284.963   5
  -3  -4   6 2078.13 384.458  13
  -3  -4   6 1182.33 263.867   4
  -3   4  -6 1403.51 247.668   6
   3  -4  -6 1702.57 271.359  10
   3   4   7 77.3139 92.4941   5
  -3  -4   7 203.014 143.659  13
  -3  -4   7 237.257 124.355   4
   3  -4  -7 35.7429 66.2654  10
  -3  -4   8 57723.9 2346.31  13
   3   4   8 56578.3 2231.25   5
   3  -4  -8 55802.8 2183.19  12
  -3  -4   8 59158.1 2413.87   4
   3  -4  -8 57773.8 2202.68  10
   3   4   9 322.322 170.804   5
  -3  -4   9 141.904 134.098  13
   3  -4  -9 469.938 194.043  12
  -3  -4   9 396.846 191.931   4
   3  -4  -9 346.854 154.019  10
  -3  -4  10 45316.1 1974.74  13
  -3  -4  10 45652.9 1977.14  11
   3  -4 -10 45313.3 1959.48  12
   3   4  10 46871.7 2055.69   5
  -3  -4  10 44740.6 2157.24   4
   3  -4 -10 47449.5 2012.06  10
   3  -4 -11 9494.72 793.622  12
  -3  -4  11 8176.11 857.284   4
  -3  -4  11 10576.0 851.433  11
   3  -4 -11 9095.33 783.751  10
   3  -4 -12 25547.4 1400.82  12
  -3  -4  12 21984.3 1511.86   4
  -3  -4  12 24126.0 1396.34  11
   3  -4 -13 19365.2 1225.16  12
  -3  -4  13 19893.7 1446.64   4
  -3  -4  13 18673.4 1248.51  11
   3  -4 -13 20121.1 1429.61   1
   3  -4 -14 67973.6 3015.69   1
   3  -4 -14 65303.9 2703.53  12
  -3  -4  14 70622.2 2839.99  11
   3  -4 -15 4427.28 579.199  12
  -3  -4  15 5493.65 662.384  11
   3  -4 -15 6150.22 814.888   1
   3  -4 -16 1355.10 320.436  12
   3  -4 -16 2144.34 465.377   1
  -3  -4  16 1792.19 406.407  11
   3  -4 -17 25361.4 1435.83  12
  -3  -4  17 26160.7 1505.61  11
   3  -4 -18 9457.30 811.266  12
  -3  -4  18 9538.21 842.559  11
   3  -4 -19 26184.9 1395.08  12
  -3  -4  19 26809.1 1434.72  11
   3  -4 -20 2851.93 400.964  12
   3   4  20 3444.17 462.887  11
  -3   4 -24 3389.92 336.843   2
  -3  -5 -22 19144.7 962.384   3
  -3   5  21 553.995 177.251   9
  -3   5  20 22910.2 1269.04   9
  -3   5  19 527.002 226.133   9
  -3  -5 -19 797.671 226.393   7
  -3  -5 -18 1975.23 347.215  12
  -3  -5 -18 2480.20 404.275   7
  -3   5  18 1958.93 400.259   9
  -3   5  17 11408.8 929.009   8
  -3  -5 -17 10134.0 846.587  12
  -3  -5 -17 10473.8 906.064   7
  -3   5  17 11099.9 986.566   9
  -3   5  16 17065.8 1208.39   8
  -3  -5 -16 16121.7 1110.37  12
  -3   5  15 5569.61 690.388   8
  -3  -5 -15 4458.03 588.525  12
  -3   5  14 3687.17 575.369   8
  -3  -5 -14 3429.85 518.465  12
  -3   5  14 2276.50 576.328   5
   3   5 -14 3729.56 584.266   6
  -3   5  13 18122.8 1295.76   8
  -3  -5 -13 16276.6 1153.11  12
  -3   5  13 14703.4 1415.41   5
   3   5 -13 15995.0 1251.47   6
  -3  -5 -12 24663.3 1441.59  12
   3   5 -12 23309.5 1526.64   6
  -3  -5 -12 23169.7 1434.86  10
  -3   5  12 20248.3 1638.98   5
  -3  -5 -11 69797.2 2762.24  12
   3   5 -11 69097.9 2872.85   6
  -3  -5 -11 68505.0 2795.16  10
  -3   5  11 61953.5 3025.10   5
  -3  -5 -10 22059.9 1308.97  12
   3   5 -10 21988.2 1374.32   6
  -3  -5 -10 18286.5 1230.92  10
  -3   5  10 20710.5 1451.69   5
  -3  -5  -9 13274.1 962.957  12
  -3  -5  -9 14089.8 1027.65  13
   3   5  -9 15871.5 1101.56   6
  -3  -5  -9 13311.4 976.616  10
  -3   5   9 11293.2 1020.71   5
  -3   5   8 1372.94 324.856   5
  -3  -5  -8 997.062 285.368  13
  -3  -5  -8 790.560 231.863   2
  -3  -5  -8 1145.12 276.094  12
   3   5  -8 1152.43 288.768   6
  -3  -5  -8 908.659 241.370  10
  -3  -5  -7 50193.3 2263.96  13
  -3  -5  -7 52420.8 2168.95   2
  -3  -5  -7 53256.3 2132.00  12
   3  -5   7 48539.2 2249.93  10
  -3  -5  -7 51353.5 2097.53  10
  -3   5   7 49234.1 2174.57   5
  -3  -5  -6 20817.0 1217.08   2
  -3  -5  -6 21443.1 1181.57  12
   3  -5   6 21732.3 1301.84  10
  -3  -5  -6 20250.2 1136.46  10
  -3  -5  -6 21289.5 1330.96   3
  -3   5   6 21440.7 1239.66   5
  -3  -5  -6 22013.7 1368.67  13
  -3  -5  -5 8393.75 686.422  12
   3  -5   5 7820.69 721.759  10
  -3  -5  -5 9418.37 709.227  10
  -3  -5  -5 8295.59 794.586   3
  -3   5   5 9080.55 744.449   5
  -3  -5  -5 9099.91 868.177  13
  -3  -5  -4 26921.2 1331.38  12
   3  -5   4 32209.1 1495.37  10
  -3  -5  -4 29052.1 1358.17  10
  -3  -5  -4 25831.9 1461.16   3
  -3   5   4 27114.3 1383.16   5
  -3  -5  -4 28453.2 1629.39  13
  -3  -5  -3 16712.0 974.016  12
   3  -5   3 15574.0 988.631  10
  -3  -5  -3 16357.1 950.189  10
  -3   5   3 16056.5 982.992   5
  -3  -5  -3 17935.7 1264.41  13
   3  -5   2 95391.4 3228.10  10
   3   5  -2 94165.8 3189.14   5
  -3  -5  -2 93223.1 3155.75  10
  -3   5   2 93418.3 3213.01   5
  -3  -5  -2 100199. 3744.61  13
   3  -5   1 13084.2 842.316  10
  -3  -5  -1 13049.3 831.369  10
   3   5  -1 12562.9 817.448   5
  -3   5   1 12576.0 839.895   5
  -3  -5  -1 12151.8 1077.21  13
  -3  -5   0 148.838 178.023  13
   3   5   0 111.620 105.333   5
  -3   5   0 77.9158 125.047   5
  -3  -5   0 224.143 132.561  10
   3  -5   0 37.0044 111.990  10
  -3  -5   1 14190.6 903.049  10
   3  -5  -1 15232.0 898.210  10
  -3   5  -1 15024.1 919.830   5
   3   5   1 15816.5 924.274   5
  -3  -5   2 99621.8 3373.26  10
  -3   5  -2 102142. 3383.22   5
   3  -5  -2 103211. 3330.14  10
   3   5   2 98360.4 3323.47   5
   3  -5  -3 15324.9 930.180  12
  -3  -5   3 16386.9 999.119  10
   3  -5  -3 15729.2 922.574  10
   3   5   3 16824.5 972.713   5
  -3  -5   3 15865.5 1236.83  13
   3  -5  -4 28277.3 1331.69  12
  -3  -5   4 26279.3 1381.26  10
   3  -5  -4 27903.3 1313.62  10
   3   5   4 28362.9 1367.78   5
  -3  -5   4 25979.6 1610.20  13
   3  -5  -5 7250.56 619.962  12
   3  -5  -5 9452.62 709.814   1
  -3  -5   5 7417.84 692.990  10
   3  -5  -5 6979.82 601.123  10
   3   5   5 7348.18 648.553   5
  -3  -5   5 6305.56 737.035  13
   3  -5  -6 18702.5 1078.27  12
   3  -5  -6 19844.5 1148.73   1
  -3  -5   6 21177.8 1342.72  13
  -3  -5   6 19496.9 1202.27  10
   3  -5  -6 19100.2 1080.13  10
   3   5   6 18666.9 1113.47   5
   3  -5  -7 50355.7 2067.83  12
  -3  -5   7 51508.3 2241.71   4
  -3  -5   7 48050.0 2201.71  10
   3  -5  -7 55808.1 2243.45   1
   3  -5  -7 52164.7 2089.29  10
   3   5   7 51139.7 2140.84   5
  -3  -5   7 47402.6 2251.07  13
   3   5   8 911.660 249.335   5
  -3  -5   8 906.357 271.964  13
   3  -5  -8 882.442 264.840   1
   3  -5  -8 685.722 208.739  12
  -3  -5   8 1345.83 326.052   4
   3  -5  -8 926.267 238.701  10
   3  -5  -9 14952.9 1003.43  12
  -3  -5   9 13200.2 1068.87   4
   3  -5  -9 16082.6 1140.23   1
   3  -5  -9 12994.9 961.556  10
  -3  -5   9 13541.4 1027.38  13
   3   5   9 14137.5 1036.23   5
  -3  -5  10 21142.0 1288.42  13
   3  -5 -10 21610.9 1280.11  12
  -3  -5  10 23134.9 1464.63   4
   3  -5 -10 20990.7 1396.14   1
   3  -5 -10 21094.4 1292.07  10
   3   5  10 22419.4 1373.44   5
   3  -5 -11 72237.5 2867.65  12
  -3  -5  11 71431.1 3096.27   4
   3  -5 -11 77375.9 3143.79   1
   3  -5 -11 75241.7 2933.33  10
   3   5  11 74221.1 3013.43   5
   3  -5 -12 21623.3 1336.71  12
  -3  -5  12 22673.6 1546.01   4
   3  -5 -12 26640.9 1622.60   1
   3  -5 -12 22293.2 1376.38  10
   3   5  12 20995.6 1424.21   5
   3  -5 -13 15797.0 1268.00   1
   3  -5 -13 16343.4 1134.68  12
   3  -5 -14 2887.65 536.524   1
   3  -5 -14 2926.00 474.641  12
   3  -5 -15 4322.71 565.380  12
   3  -5 -16 16847.3 1121.09  12
   3  -5 -17 10745.6 856.365  12
   3  -5 -18 2392.53 378.195  12
   3  -5 -19 587.099 187.843  12
  -3   5 -21 411.862 183.465   2
  -3   5 -22 21179.4 1102.59   2
  -3   5 -23 10554.6 615.033   2
  -3  -6 -21 3597.84 324.452   3
  -3  -6 -20 3724.92 400.216   3
  -3   6  20 4084.66 442.899   9
  -3  -6 -19 3492.77 394.816   7
  -3  -6 -19 3507.75 437.689   3
  -3   6  19 4537.05 507.056   9
  -3  -6 -18 2320.56 392.059   3
  -3  -6 -18 2569.90 383.001   7
  -3   6  17 60291.7 2434.59   8
  -3  -6 -17 60060.7 2295.84  12
  -3  -6 -17 58743.2 2427.35   7
  -3  -6 -17 57759.2 2487.46   3
  -3   6  16 4170.52 557.417   8
  -3  -6 -16 4589.22 536.729  12
  -3   6  15 368.442 227.927   8
  -3  -6 -15 659.289 230.536  12
  -3   6  14 16052.9 1215.10   8
  -3  -6 -14 16912.5 1142.56  12
  -3  -6 -13 23274.8 1413.09  12
  -3   6  13 26156.5 1612.43   8
  -3   6  12 29117.6 1707.82   8
  -3  -6 -12 26796.0 1517.97  12
   3   6 -12 27059.9 1668.23   6
  -3  -6 -12 24201.5 1494.01  10
  -3  -6 -11 7077.65 740.803  12
   3   6 -11 7818.37 838.798   6
  -3  -6 -11 5900.41 694.208  10
  -3  -6 -11 6256.89 766.461   3
  -3   6  11 6380.33 868.561   5
  -3  -6 -10 9370.84 855.549  12
   3   6 -10 8755.27 909.679   6
  -3  -6 -10 10542.6 926.765  10
  -3  -6 -10 10365.5 975.654   3
  -3   6  10 10244.0 1044.33   5
  -3  -6  -9 9857.42 888.052  13
  -3  -6  -9 8481.80 793.875  12
  -3   6   9 10459.2 979.022   8
   3  -6   9 8306.89 958.060  10
   3   6  -9 9067.06 885.773   6
  -3  -6  -9 9080.29 842.814  10
  -3  -6  -9 9230.65 908.614   3
  -3   6   9 8021.84 890.012   5
  -3  -6  -8 32506.6 1663.15  12
   3  -6   8 29227.8 1820.12  10
   3   6  -8 33258.0 1802.74   6
  -3  -6  -8 34077.0 1818.16   3
  -3  -6  -8 32603.0 1676.20  10
  -3   6   8 29297.0 1765.47   5
  -3  -6  -8 37926.3 1880.18  13
  -3  -6  -7 39319.1 1855.72  12
   3  -6   7 38108.3 2055.96  10
  -3  -6  -7 40713.2 2016.49   3
  -3  -6  -7 40996.8 1890.23  10
  -3   6   7 37465.5 1975.11   5
  -3  -6  -7 42915.5 2086.54  13
  -3  -6  -6 17997.7 1290.45  13
  -3  -6  -6 16746.6 1099.06  12
   3  -6   6 17442.0 1253.05  10
  -3  -6  -6 18827.4 1257.12   3
  -3  -6  -6 17861.0 1130.47  10
  -3   6   6 16523.6 1180.32   5
  -3   6   5 2128.59 401.743   5
  -3  -6  -5 2340.92 486.478  13
  -3  -6  -5 2043.08 365.223  12
   3  -6   5 2162.48 418.807  10
  -3  -6  -5 2515.53 401.758  10
  -3  -6  -5 2628.25 454.304   3
  -3  -6  -4 47310.4 1990.30  12
  -3  -6  -4 41881.7 2209.42  13
   3  -6   4 44850.0 2052.99  10
  -3  -6  -4 43235.7 2050.49   3
  -3  -6  -4 45604.8 1969.57  10
  -3   6   4 43187.5 2018.31   5
  -3  -6  -4 42820.6 1921.97   2
  -3  -6  -3 8281.14 718.630  12
  -3  -6  -3 8322.73 790.341   3
   3  -6   3 7226.11 714.275  10
  -3  -6  -3 8637.10 732.492  10
  -3   6   3 8168.33 756.544   5
  -3  -6  -3 7642.60 876.710  13
  -3  -6  -2 17176.5 1177.03   3
   3   6  -2 18800.0 1128.06   5
   3  -6   2 19124.1 1172.99  10
  -3  -6  -2 16095.5 1049.26  10
  -3   6   2 17432.2 1126.53   5
  -3  -6  -2 17669.3 1369.62  13
  -3  -6  -1 43632.6 2057.41   3
   3  -6   1 45602.5 1994.45  10
   3   6  -1 47576.7 2001.05   5
  -3  -6  -1 43102.5 1929.79  10
  -3   6   1 45645.9 2011.20   5
  -3  -6  -1 44205.9 2367.61  13
  -3  -6   0 6249.27 693.699   3
  -3  -6   0 7456.39 672.901  10
   3  -6   0 6556.64 643.920  10
   3   6   0 6866.01 649.851   5
  -3   6   0 6740.52 659.420   5
  -3  -6   0 6304.72 830.361  13
  -3  -6   1 51976.6 2233.05   3
  -3  -6   1 50285.7 2101.98  10
  -3   6  -1 46475.1 2072.44   5
   3  -6  -1 46565.7 2017.50  10
   3   6   1 46392.9 2035.71   5
  -3  -6   2 20996.0 1226.90  10
  -3   6  -2 19854.3 1197.96   5
   3  -6  -2 18652.6 1135.85  10
   3   6   2 18878.0 1160.52   5
   3  -6  -3 7458.98 680.320  12
  -3  -6   3 6300.13 817.236  13
  -3  -6   3 6914.23 698.695  10
   3  -6  -3 7981.41 697.408  10
   3   6   3 9251.77 773.119   5
   3  -6  -4 52491.0 2118.66  12
  -3  -6   4 46482.1 2148.76  10
   3  -6  -4 50478.7 2107.20  10
   3   6   4 49462.7 2144.64   5
  -3  -6   4 49869.0 2454.66  13
  -3  -6   5 1430.33 385.378  13
   3  -6  -5 1856.36 344.773  12
   3   6   5 1829.33 352.301   5
  -3  -6   5 1802.17 369.443  10
   3  -6  -5 2199.94 371.885  10
   3  -6  -6 18540.2 1131.40  12
  -3  -6   6 16124.7 1176.96  10
   3  -6  -6 17226.9 1102.73  10
   3   6   6 17740.9 1163.69   5
  -3  -6   6 17162.1 1275.64  13
   3  -6  -7 38128.5 1815.51  12
  -3  -6   7 42136.0 2029.19   4
  -3  -6   7 39993.5 2024.82  10
   3  -6  -7 38090.2 1834.36  10
   3   6   7 42403.8 1968.29   5
  -3  -6   7 38060.2 2007.87  13
   3  -6  -8 32882.1 1637.08  12
  -3  -6   8 32443.8 1758.84  13
  -3  -6   8 31929.3 1759.69   4
  -3  -6   8 28054.6 1723.69  10
   3  -6  -8 31144.9 1620.63  10
   3   6   8 32737.9 1728.84   5
  -3  -6   9 8514.11 829.211  13
   3  -6  -9 8472.92 793.176  12
  -3  -6   9 8051.17 848.340   4
  -3  -6   9 7710.00 868.427  10
   3  -6  -9 10117.9 870.558  10
   3   6   9 9104.04 868.909   5
  -3  -6  10 9756.11 864.528  13
   3  -6 -10 8235.00 802.019  12
  -3  -6  10 9354.08 933.981   4
  -3  -6  10 7954.59 899.817  10
   3  -6 -10 9088.11 853.357  10
   3  -6 -11 6502.87 709.677  12
  -3  -6  11 6174.26 781.827   4
   3  -6 -11 8147.74 865.491   1
  -3  -6  11 7262.27 845.652  10
   3  -6 -12 30850.5 1603.66  12
   3  -6 -12 28728.6 1726.15   1
   3  -6 -13 26614.7 1496.18  12
   3  -6 -14 14724.5 1053.31  12
   3  -6 -15 501.479 214.957  12
   3  -6 -16 4426.98 522.744  12
   3  -6 -17 58215.5 2258.71  12
   3  -6 -18 1626.96 281.135  12
  -3   6 -20 3674.81 433.927   2
  -3   6 -21 5193.63 454.852   2
  -3  -7 -18 7880.01 594.890   7
  -3  -7 -18 6999.68 520.857   3
  -3   7  17 6945.91 616.848   8
  -3  -7 -17 7352.16 634.489   7
  -3  -7 -17 4948.20 496.960   3
  -3   7  17 6457.45 624.271   9
  -3  -7 -16 23312.6 1305.22   7
  -3  -7 -16 21592.9 1215.29   3
  -3   7  15 9190.45 805.594   8
  -3  -7 -15 9312.27 723.762  12
  -3   7  14 3800.88 548.726   8
  -3  -7 -14 2971.38 429.657  12
  -3  -7 -14 3710.02 504.459   3
  -3  -7 -13 4885.25 575.605  12
  -3   7  13 6424.72 729.061   8
  -3  -7 -13 5029.90 613.143   3
  -3  -7 -12 6863.58 699.381  12
  -3  -7 -12 7196.62 754.352   3
  -3  -7 -11 17757.1 1199.41  12
  -3  -7 -11 19470.4 1274.06   3
  -3  -7 -10 8543.00 799.555  12
  -3  -7 -10 6885.40 751.946   3
  -3   7   9 13529.9 1165.39   8
  -3  -7  -9 14363.7 1060.54  12
  -3  -7  -9 15400.9 1133.61  13
   3   7  -9 14914.6 1193.81   6
  -3  -7  -9 13083.5 1052.75   3
  -3  -7  -8 9557.64 855.842  12
   3   7  -8 10853.5 1004.04   6
  -3  -7  -8 10826.2 942.391   3
  -3  -7  -8 9531.14 869.035  10
  -3   7   8 10082.1 1029.13   5
  -3  -7  -8 12285.1 1030.24  13
  -3  -7  -7 38260.7 1841.59  12
  -3  -7  -7 35645.7 1864.00   3
  -3  -7  -7 37747.7 1853.74  10
  -3   7   7 35627.7 2008.59   5
  -3  -7  -7 37142.0 1989.72  13
  -3  -7  -6 8821.61 798.668  12
  -3  -7  -6 8427.40 818.652   3
  -3  -7  -6 7110.71 733.897  10
  -3   7   6 6568.93 783.555   5
  -3  -7  -6 8963.63 913.266  13
  -3  -7  -5 2377.52 493.381  13
  -3  -7  -5 2430.65 420.716  12
  -3   7   5 2359.32 452.662   5
   3  -7   5 2935.72 508.030  10
  -3  -7  -5 1810.73 352.110  10
  -3  -7  -5 2193.23 415.051   3
  -3   7   4 505.071 214.003   5
  -3  -7  -4 619.576 287.311  13
  -3  -7  -4 590.262 222.734  12
   3  -7   4 446.411 205.114  10
  -3  -7  -4 646.569 235.660   3
  -3  -7  -4 491.107 194.081  10
  -3  -7  -3 31619.2 1631.17  12
  -3  -7  -3 30788.5 1668.89   3
   3  -7   3 27888.8 1651.60  10
  -3  -7  -3 34031.8 1703.30  10
  -3   7   3 29724.2 1680.02   5
  -3  -7  -3 32990.2 1960.17  13
  -3  -7  -2 64812.5 2660.32  12
  -3  -7  -2 68206.8 2767.18   3
   3  -7   2 65750.1 2761.36  10
  -3  -7  -2 66463.6 2695.44  10
  -3   7   2 68875.0 2816.92   5
  -3  -7  -2 67881.1 3123.60  13
   3   7  -1 18543.4 1227.04   5
   3  -7   1 22035.6 1338.02  10
  -3   7   1 19506.0 1296.56   5
  -3  -7  -1 20621.4 1271.02  10
  -3  -7  -1 20525.7 1550.00  13
   3   7   0 1347.04 351.468   5
  -3  -7   0 1302.73 406.148  13
  -3   7   0 1126.31 330.967   5
  -3  -7   0 826.329 296.287  10
   3  -7   0 1744.24 377.162  10
  -3   7  -1 21651.2 1359.50   5
  -3  -7   1 21263.9 1336.35  10
   3   7   1 23622.9 1391.07   5
   3  -7  -1 21699.0 1333.38  10
   3  -7  -2 69212.5 2724.41  12
  -3  -7   2 66772.1 2761.59  10
   3  -7  -2 70815.5 2763.14  10
   3   7   2 64700.6 2730.37   5
   3  -7  -3 31894.8 1626.15  12
  -3  -7   3 28808.7 1633.82  10
   3  -7  -3 31235.1 1636.58  10
   3   7   3 28785.7 1614.62   5
  -3  -7   3 27543.5 1829.11  13
  -3  -7   4 238.050 207.964  13
   3  -7  -4 589.945 229.522  12
   3   7   4 58.8995 89.2200   5
  -3  -7   4 304.373 172.345  10
   3  -7  -4 220.440 144.473  10
  -3  -7   5 2802.10 532.105  13
   3  -7  -5 3538.83 502.389  10
   3   7   5 3722.98 536.713   5
  -3  -7   5 3320.34 521.981  10
   3  -7  -5 3449.42 493.458  12
   3  -7  -6 6614.31 692.295  12
  -3  -7   6 6819.71 776.526  10
  -3  -7   6 6311.78 786.640  13
   3  -7  -7 42322.9 1938.54  12
  -3  -7   7 39417.7 2031.12   4
  -3  -7   7 38236.7 2046.67  10
  -3  -7   7 37616.2 2049.70  13
   3  -7  -8 10886.4 904.105  12
  -3  -7   8 10868.3 993.831   4
  -3  -7   8 8834.57 929.990  10
  -3  -7   8 10493.3 969.620  13
  -3  -7   9 13322.4 1077.67  13
   3  -7  -9 14194.1 1049.90  12
  -3  -7   9 14037.5 1151.25   4
  -3  -7  10 8407.08 794.618  13
   3  -7 -10 7586.99 764.225  12
   3  -7 -11 19539.6 1247.21  12
   3  -7 -12 6973.20 704.019  12
   3  -7 -13 7159.97 699.894  12
   3  -7 -14 3322.73 449.691  12
   3  -7 -15 6609.45 619.779  12
   3  -7 -16 28746.7 1341.75  12
  -3  -8 -17 28441.3 1194.91   7
  -3   8  16 98.7267 86.2430   8
  -3  -8 -16 33.9684 102.786   7
  -3   8  16 67.0228 87.8215   9
  -3   8  15 119.049 112.440   8
  -3   8  15 399.049 159.809   9
  -3   8  14 6724.70 651.366   8
  -3   8  13 1621.16 336.640   8
  -3  -8 -12 11938.8 846.340  12
  -3  -8 -11 7038.85 659.267  12
  -3   8  10 4187.87 596.482   8
  -3  -8 -10 3780.46 511.140  12
  -3   8   9 3412.00 548.861   8
  -3  -8  -9 4087.73 527.441  12
  -3  -8  -9 3755.42 522.294  13
  -3   8   8 15807.5 1220.34   8
  -3  -8  -8 13316.0 994.404  12
  -3  -8  -8 15296.9 1129.25  13
  -3  -8  -7 10515.3 872.201  12
  -3  -8  -7 10687.7 972.920  13
  -3  -8  -6 18125.3 1172.11  12
  -3  -8  -6 17798.7 1317.50  13
  -3  -8  -5 3551.35 592.837  13
  -3  -8  -5 3755.74 521.889  12
  -3  -8  -4 28615.3 1542.15  12
  -3  -8  -4 28251.7 1766.87  13
  -3  -8  -3 8335.83 785.533  12
  -3  -8  -3 7022.27 876.520  13
  -3  -8  -2 2567.69 535.689  13
  -3  -8  -2 2576.01 443.673  12
  -3  -8  -1 38907.9 1854.65  12
  -3  -8  -1 36213.2 1849.33  10
  -3  -8  -1 40598.8 2224.28  13
  -3  -8   0 942.321 366.792  13
  -3  -8   0 291.049 346.949  10
   3  -8  -1 43534.5 2013.11  12
  -3  -8   1 38119.3 1966.26  10
   3  -8  -2 3129.78 481.267  12
   3  -8  -3 6986.48 727.117  12
  -3  -8   3 9284.31 986.507  13
   3  -8  -4 26720.6 1475.12  12
  -3  -8   4 24653.5 1656.98  13
  -3  -8   5 3812.79 619.326  13
   3  -8  -5 4903.00 599.182  12
   3  -8  -6 17432.1 1152.39  12
  -3  -8   6 16542.1 1270.82  13
   3  -8  -7 9930.66 849.677  12
  -3  -8   7 10683.1 977.659  13
  -3  -8   8 16562.5 1180.84  13
   3  -8  -8 14336.4 1039.06  12
  -3  -8   9 4980.52 605.345  13
   3  -8  -9 4891.58 584.274  12
  -3  -8  10 3638.12 477.371  13
   3  -8 -10 3157.44 487.401  12
   3  -8 -11 5463.63 582.659  12
   3  -8 -12 14730.4 956.823  12
   3  -8 -13 1876.96 307.671  12
  -3  -9 -14 14539.5 818.146   7
  -3  -9 -13 4734.12 476.683   7
  -3  -9 -12 3368.85 428.504   7
  -3   9  11 694.899 223.517   8
  -3   9  10 1486.67 322.627   8
  -3   9   9 16359.8 1110.52   8
  -3  -9  -8 3765.84 484.227  13
  -3   9   8 4456.02 580.324   8
  -3  -9  -8 4611.05 498.134  12
  -3  -9  -7 7233.13 723.812  13
  -3  -9  -7 7283.22 651.494  12
  -3   9   7 7741.07 803.667   8
  -3  -9  -6 405.403 196.842  13
  -3   9   6 1071.35 328.792   8
  -3  -9  -6 1152.59 264.719  12
  -3  -9  -5 2499.42 462.183  13
  -3   9   5 2742.95 527.148   8
  -3  -9  -5 2091.24 355.822  12
  -3  -9  -4 10186.2 812.437  12
  -3  -9  -4 11672.3 1026.26  13
  -3  -9  -3 13512.6 961.111  12
  -3  -9  -3 15182.1 1198.89  13
   3  -9   2 16514.9 1126.09  12
  -3  -9  -2 16113.2 1059.05  12
  -3  -9  -2 16047.0 1274.12  13
   3  -9   1 39940.5 1909.42  12
  -3  -9  -1 40569.3 1864.68  12
  -3  -9  -1 44624.7 2265.21  13
  -3  -9   0 759.783 304.479  13
  -3  -9   0 641.178 236.435  12
   3  -9   0 471.327 217.497  12
  -3  -9   1 41738.4 1905.02  12
   3  -9  -1 41488.2 1914.52  12
   3  -9  -2 17180.0 1103.85  12
  -3  -9   2 14576.4 1032.15  12
   3  -9  -3 13603.0 988.338  12
  -3  -9   3 15824.4 1243.33  13
   3  -9  -4 12104.0 900.387  12
  -3  -9   4 11813.7 1045.55  13
  -3  -9   5 2788.16 491.073  13
   3  -9  -5 2931.37 429.503  12
  -3  -9   6 843.313 281.996  13
   3  -9  -6 1106.66 266.817  12
  -3  -9   7 7361.73 738.904  13
   3  -9  -7 7852.05 686.317  12
   3  -9  -8 4757.06 517.643  12
  -3  -9   8 4469.48 540.567  13
   3  -9  -9 14522.8 921.079  12
  -3 -10 -11 6967.40 479.132   7
  -3 -10 -10 10437.4 637.526   7
  -3 -10  -9-28.0649 94.9368   7
  -3 -10  -8 3137.62 361.016   7
  -3  10   8 4048.65 451.289   8
  -3  10   7 13539.7 921.655   8
  -3 -10  -7 12028.5 745.177   7
   3 -10   7 12304.8 834.536  13
  -3 -10  -6 3825.64 455.306  13
  -3  10   6 4665.83 548.939   8
  -3 -10  -6 4211.39 416.604   7
  -3 -10  -5 6680.71 639.050  13
  -3 -10  -5 6482.05 512.989   7
  -3 -10  -4 8554.33 763.104  13
  -3  10   4 9316.66 878.768   8
  -3  10   3 8911.82 876.790   8
  -3 -10  -3 6716.27 696.412  13
  -3 -10  -2 220.581 156.171  13
  -3 -10  -1 11682.9 948.431  13
  -3 -10   0 630.488 245.779  13
  -3 -10   3 6795.84 696.551  13
  -3 -10   4 9124.46 787.967  13
  -3 -10   5 7989.25 708.721  13
  -3 -10   6 4186.01 481.400  13
   3 -10  -6 4554.11 508.132  13
  -3 -10   7 11924.1 785.566  13
  -4   0   0 53480.7 2479.66  13
  -4   0   0 61328.0 2130.53  11
  -4   0  -1 103219. 3917.44  13
  -4   0   1 112283. 3535.17  11
  -4   0  -1 115032. 3525.73  11
  -4   0   2 211246. 6813.86  13
  -4   0   2 204900. 6014.62   4
  -4   0  -3 3699.96 515.101  13
  -4   0   3 3385.75 512.756  13
  -4   0   3 4136.71 434.419   9
  -4   0   3 2928.43 331.740   4
  -4   0   3 3588.06 431.042  11
  -4   0   4 526.707 180.241   9
  -4   0  -4 625.466 223.233  13
  -4   0   4 280.420 135.544   4
  -4   0   4 275.334 139.887  11
  -4   0   4 432.060 191.855  13
  -4   0  -5 251.878 152.937  13
  -4   0   5 474.369 184.952   4
  -4   0   5 1024.52 240.438   9
  -4   0   5 1185.69 260.521  11
  -4   0   5 259.226 166.855  13
  -4   0   6 13721.3 985.942  13
  -4   0  -6 14429.2 1025.84  13
  -4   0   6 13198.3 978.759   4
  -4   0   6 15133.1 982.667  11
  -4   0   6 14813.7 968.342   9
  -4   0   7 1636.44 336.408   9
  -4   0   7 1525.08 318.650  13
  -4   0  -7 1507.63 327.703  13
  -4   0   7 2151.37 379.590  11
  -4   0   7 1679.77 356.929   4
  -4   0   8 27777.9 1475.32  13
  -4   0   8 28858.4 1628.31   4
  -4   0  -8 26841.8 1471.31  13
  -4   0   8 29708.2 1554.51  11
  -4   0   8 29945.7 1548.26   9
  -4   0   9 6175.07 629.648  13
  -4   0   9 6499.02 744.828   4
  -4   0   9 5353.48 650.550  11
  -4   0   9 6315.29 683.076   9
  -4   0  10 3307.89 537.053   4
  -4   0 -10 3542.60 599.776   7
  -4   0  10 2899.93 513.261  11
  -4   0  11 6892.48 794.917   4
  -4   0 -11 4763.67 693.934   7
  -4   0  11 5136.21 701.617  11
  -4   0 -11 6003.92 776.017   2
  -4   0  12 4151.85 634.759   4
  -4   0 -12 3879.60 595.228   7
  -4   0 -12 2893.05 557.931   2
  -4   0  12 3445.62 593.415  11
  -4   0  13 134.744 176.547   9
  -4   0  13 75.2490 139.441   4
  -4   0 -13 195.882 171.102   7
  -4   0 -13 83.8806 155.431   2
  -4   0  13 84.5182 156.613  11
  -4   0  14 6220.62 753.911   9
  -4   0  14 6135.01 840.030  11
  -4   0 -14 7071.73 904.799   2
  -4   0  15 2865.21 522.018   9
  -4   0 -15 3217.65 599.223   2
  -4   0  15 1818.46 490.671  11
  -4   0  16 109495. 4037.76   9
  -4   0  16 104058. 4277.93  11
  -4   0 -16 98479.9 4163.10   2
  -4   0  17 3367.61 545.433   9
  -4   0 -17 3334.99 623.389   2
  -4   0  17 2945.14 584.516  11
  -4   0  18 19447.9 1317.54   9
  -4   0  18 18675.9 1430.05  11
  -4   0 -18 19414.1 1452.15   2
  -4   0  19 9193.11 848.561   9
  -4   0 -19 9975.73 979.843   2
  -4   0  20 17232.7 1241.61  11
  -4   0 -20 15100.7 1162.83   2
  -4   0  21 21818.9 1325.90  11
  -4   0 -21 16965.3 1170.67   2
  -4   0  22 19686.0 1188.70  11
  -4   0 -22 18746.1 1116.46   2
  -4   0 -23 8197.45 620.445   2
  -4   0  23 10554.6 742.626  11
  -4   0 -24 6787.25 435.177   2
  -4  -1 -24 494.210 119.236   3
   4  -1  23 11598.4 733.786  11
  -4   1  23 10275.1 734.091  11
  -4   1  22 38259.7 1709.42  11
  -4  -1 -22 32640.6 1500.53   2
  -4   1  21 11795.8 952.555  11
  -4  -1 -21 10854.0 859.744   2
  -4   1  20 21600.5 1288.31   9
  -4   1  20 20610.4 1391.75  11
  -4  -1 -20 20066.2 1310.73   2
  -4   1  19 7628.20 786.392   9
  -4  -1 -19 8284.42 861.450   2
  -4   1  18 3832.83 574.557   9
  -4  -1 -18 4620.81 675.509   2
  -4  -1 -17 7083.50 873.130   2
  -4   1  17 8013.03 866.806   9
  -4  -1 -16 8911.93 826.572   7
  -4  -1 -16 7872.03 947.057   2
  -4   1  16 8789.58 913.672   9
  -4   1  15 283.270 214.481   9
  -4  -1 -15 420.709 238.331   2
  -4  -1 -15 434.004 209.952   7
  -4  -1 -14 51635.1 2541.82   7
  -4   1  14 55889.6 2930.29  11
  -4  -1 -14 65186.4 2992.66   2
  -4   1  14 66735.1 2807.95   9
  -4  -1 -13 10562.6 1004.05   7
  -4   1  13 10928.3 1132.51  11
  -4  -1 -13 11687.8 1127.95   2
  -4  -1 -12 29268.9 1821.41   7
  -4   1  12 32589.8 1975.43  11
  -4  -1 -12 34063.3 1990.63   2
  -4  -1 -11 16918.0 1366.76   7
  -4   1  11 16791.6 1299.41  11
  -4  -1 -11 16604.3 1304.88   2
  -4   1  11 17003.9 1212.80   9
  -4  -1 -10 75643.8 3310.37   7
  -4   1  10 71901.8 2998.98  11
  -4  -1 -10 72801.7 3091.90   2
  -4   1  10 68080.6 2898.03   9
  -4  -1  -9 11539.9 1158.83   7
  -4   1   9 10932.6 933.582  11
  -4  -1  -9 11399.6 996.591   2
  -4   1   9 10585.4 897.451   9
  -4   1   8 153159. 4912.66  11
  -4  -1  -8 148566. 4804.64  13
  -4   1   8 142805. 4823.97   9
  -4   1   7 1495.64 312.397   9
  -4  -1  -7 1664.57 345.889  13
  -4   1   7 1426.92 294.209   8
  -4   1   7 1907.36 363.950  13
  -4   1   7 1675.52 335.946  11
  -4   1   6 1283.75 286.492   9
  -4  -1  -6 1820.33 356.592  13
  -4   1   6 1625.02 343.064  13
  -4   1   6 1941.92 325.223   8
  -4   1   6 957.843 251.496  11
  -4   1   5 10869.0 907.547  13
  -4  -1  -5 13328.4 991.042  13
  -4   1   5 12129.8 835.844   8
  -4   1   5 12309.2 859.100  11
  -4   1   5 12729.6 855.507   9
  -4   1   4 37448.4 1858.68  13
  -4   1   4 34662.0 1602.76   8
  -4  -1  -4 41209.3 1933.37  13
  -4   1   4 40157.8 1689.28  11
  -4   1   4 40135.5 1651.67   9
  -4   1   3 50824.0 1941.25  11
  -4  -1  -3 51364.6 2291.06  13
  -4   1   3 49854.3 1881.83   9
  -4   1   2 26122.2 1214.95  11
  -4  -1  -2 26583.9 1571.22  13
  -4  -1  -1 1315.61 348.419  13
  -4   1   1 1251.44 242.959  11
  -4  -1  -1 785.106 203.291  11
  -4  -1   0 571.381 241.781  13
  -4   1   0 115.960 138.999  13
  -4   1   0 475.200 162.791  11
  -4  -1   0 503.585 161.736  11
  -4   1  -1 801.757 267.279  13
  -4  -1   1 443.821 134.439   4
  -4  -1   1 648.425 183.884  11
  -4   1  -1 284.061 131.279  11
  -4  -1   2 24764.3 1544.29  13
  -4   1  -2 24321.8 1415.13  13
  -4  -1   2 21359.8 1111.58   4
  -4  -1   2 25314.7 1180.22  11
  -4  -1   3 38866.6 1692.75   4
  -4  -1   3 41505.3 1681.04  11
  -4   1  -3 40198.1 1905.41  13
  -4  -1   3 35902.6 1944.40  13
  -4   1  -4 46818.8 2056.59  13
  -4  -1   4 43445.3 1898.25   4
  -4  -1   4 40742.9 2032.29  13
  -4  -1   4 45697.7 1833.81  11
  -4  -1   5 11751.4 951.103  13
  -4   1  -5 10643.2 910.109  13
  -4  -1   5 13591.8 941.531   4
  -4  -1   5 13154.0 867.524  11
  -4  -1   5 13184.4 883.080   9
  -4  -1   6 2256.32 376.046   9
  -4  -1   6 1530.92 323.153  13
  -4   1  -6 2519.94 419.063  13
  -4  -1   6 3109.27 456.339   4
  -4  -1   6 2092.59 351.189  11
  -4  -1   7 2025.69 372.389   9
  -4  -1   7 1419.77 308.311  13
  -4   1  -7 1477.46 351.537  13
  -4  -1   7 2037.45 382.812   4
  -4  -1   7 1533.28 322.895  11
  -4  -1   8 140279. 4708.98  13
  -4  -1   8 151691. 4939.57   4
  -4  -1   8 148201. 4837.19  11
  -4  -1   8 149141. 4859.86   9
  -4  -1   9 11727.9 883.071  13
  -4  -1   9 13264.3 1020.24   4
  -4  -1   9 12234.5 978.329  11
  -4   1  -9 10815.9 1011.30   2
  -4  -1  10 76192.9 3006.47   4
  -4   1 -10 67170.2 2982.97   7
  -4  -1  10 73058.0 2991.49  11
  -4  -1  11 17867.5 1280.36   4
  -4  -1  11 18424.8 1261.73   9
  -4   1 -11 15827.8 1239.90   7
  -4  -1  11 17763.1 1291.49  11
  -4  -1  12 31669.4 1824.78   4
  -4  -1  12 33283.7 1898.33  11
  -4  -1  12 34189.8 1839.98   9
  -4  -1  13 13668.3 1184.43  11
  -4  -1  13 15692.4 1179.29   9
  -4  -1  14 66204.1 2935.61   4
  -4  -1  14 65652.8 2845.74   9
  -4  -1  14 61825.1 2954.44  11
  -4  -1  15 535.300 258.874   4
  -4   1 -15 354.337 250.909   2
  -4  -1  15 273.309 163.742   9
  -4  -1  15 673.539 312.140  11
  -4  -1  16 9114.16 970.458   4
  -4  -1  16 11159.8 1100.34  11
  -4   1 -16 8684.56 1009.82   2
  -4  -1  17 7257.47 868.785  11
  -4   1 -17 5367.85 805.376   2
  -4   1 -18 4121.11 672.264   2
  -4  -1  18 4100.89 638.020  11
  -4  -1  19 7170.04 816.456  11
  -4   1 -19 7315.59 861.542   2
  -4  -1  20 20503.0 1343.55  11
  -4   1 -20 20136.7 1384.14   2
  -4  -1  21 10431.1 888.312  11
  -4   1 -21 10762.8 922.803   2
  -4  -1  22 35618.3 1647.76  11
  -4   1 -22 33831.2 1648.77   2
  -4  -1  23 10471.2 737.353  11
  -4   1 -23 11916.1 778.178   2
  -4   1 -24 397.784 118.636   2
  -4  -2 -24 12425.5 629.782   3
  -4  -2 -22 11838.7 707.666   2
  -4   2  22 14631.1 917.740  11
  -4  -2 -21 4297.30 471.038   2
  -4   2  21 5630.64 617.881  11
  -4   2  21 5641.61 570.312   9
  -4  -2 -20 52875.0 2280.22   2
  -4   2  20 57464.1 2520.90  11
  -4   2  20 61675.6 2444.49   9
  -4   2  19 12165.8 980.198   9
  -4   2  19 11767.6 1075.16  11
  -4  -2 -19 10769.2 926.114   2
  -4  -2 -18 5771.48 702.788   2
  -4   2  18 4259.07 692.341  11
  -4   2  18 5006.16 663.854   9
  -4  -2 -17 2304.48 472.792   2
  -4   2  17 2923.33 518.067   9
  -4  -2 -17 2130.22 413.813   7
  -4   2  17 2792.08 608.839  11
  -4  -2 -16 63896.5 2761.47   7
  -4   2  16 65992.5 3285.49  11
  -4  -2 -16 68326.6 3034.76   2
  -4   2  16 71849.7 3003.42   9
  -4  -2 -15 4680.80 646.323   7
  -4   2  15 4722.44 803.091  11
  -4  -2 -15 6610.38 827.014   2
  -4  -2 -14 10408.1 984.242   7
  -4   2  14 9059.15 1109.20  11
  -4  -2 -14 11644.4 1097.92   2
  -4  -2 -13 20835.4 1444.09   7
  -4   2  13 19739.3 1587.03  11
  -4  -2 -13 21571.0 1533.36   2
  -4  -2 -12 9188.58 957.912   7
  -4   2  12 9776.10 1053.57  11
  -4  -2 -12 8131.11 914.590   2
  -4   2  12 10760.3 968.135   9
  -4  -2 -11 3810.82 604.257   2
  -4  -2 -11 4092.55 658.174   7
  -4   2  11 4190.08 639.258  11
  -4   2  11 3720.53 570.656   9
  -4   2  10 3583.41 520.882   8
  -4  -2 -10 3189.02 525.585   2
  -4  -2 -10 2759.88 549.196   7
  -4   2  10 3638.78 583.181  11
  -4   2  10 3848.66 557.464   9
  -4   2   9 3100.70 471.136   8
  -4  -2  -9 3035.68 446.357  13
  -4  -2  -9 2100.25 441.022   2
  -4   2   9 2076.79 395.970   9
  -4  -2  -9 3045.18 603.914   7
  -4   2   9 2695.83 471.297  11
  -4   2   8 31632.4 1643.22   8
  -4  -2  -8 33037.9 2044.15   7
  -4  -2  -8 33353.0 1638.22  13
  -4   2   8 33538.0 1685.14  11
  -4  -2  -8 31317.7 1728.24   2
  -4   2   8 29241.2 1612.16   9
  -4  -2  -7 3791.65 520.627  13
  -4   2   7 4261.45 530.929   8
  -4   2   7 3095.47 462.627   9
  -4   2   7 3549.94 477.920  11
  -4  -2  -6 5733.96 648.836  13
  -4   2   6 5161.60 576.399   8
  -4   2   6 6252.05 619.513  11
  -4   2   6 4705.52 557.272   9
  -4  -2  -5 23639.1 1413.99  13
  -4   2   5 21613.2 1232.42   8
  -4   2   5 24504.2 1267.50  11
  -4   2   5 23198.3 1239.14   9
  -4  -2  -4 43802.1 2084.07  13
  -4   2   4 42771.1 1763.99  11
  -4   2   4 40712.6 1710.37   9
  -4  -2  -3 33969.2 1866.74  13
  -4   2   3 30547.1 1446.06   8
  -4   2   3 32597.4 1473.10  11
  -4   2   3 33746.1 1427.12   9
  -4  -2  -2 144854. 5116.35  13
  -4   2   2 134731. 4309.93   8
  -4   2   2 146446. 4383.31  11
  -4  -2  -1 102689. 4026.22  13
  -4  -2  -1 93608.5 3050.56   4
  -4   2   1 101005. 3211.55  11
  -4   2   0 92401.5 3662.46  13
  -4  -2   0 95046.5 4024.79  13
  -4  -2   0 99616.0 3206.36   4
  -4   2   0 105257. 3280.56  11
  -4  -2   0 104240. 3252.86  11
  -4   2  -1 98740.6 3751.14  13
  -4  -2   1 101643. 3301.05   4
  -4  -2   1 104438. 3303.69  11
  -4  -2   2 130361. 4113.55   4
  -4  -2   2 125083. 4820.31  13
  -4  -2   2 134729. 4098.39  11
  -4  -2   3 32559.8 1496.39   4
  -4  -2   3 32054.9 1880.96  13
  -4  -2   3 34076.5 1467.49  11
  -4  -2   4 38093.7 2031.64  13
  -4  -2   4 41170.2 1781.71   4
  -4  -2   4 43204.1 1745.30  11
  -4  -2   5 24314.3 1464.14  13
  -4  -2   5 23443.9 1278.74   4
  -4  -2   5 24764.5 1254.49  11
  -4  -2   6 4970.67 558.272   4
  -4  -2   6 4626.54 513.792  11
  -4  -2   6 4103.57 542.750  13
  -4  -2   7 3704.81 510.078  13
  -4  -2   7 3704.04 488.371   4
  -4  -2   7 3526.43 469.667  11
  -4  -2   8 35663.5 1756.08   4
  -4  -2   8 34807.8 1691.61  11
  -4  -2   8 33357.4 1669.41  13
  -4  -2   9 2030.15 361.850  13
  -4  -2   9 1825.91 379.704   4
  -4  -2   9 2124.19 398.443  11
  -4  -2  10 4557.45 530.302  13
  -4  -2  10 4090.84 573.312  11
  -4  -2  10 3561.35 534.892   4
  -4  -2  11 4917.15 651.152   4
  -4  -2  11 5584.36 679.112  11
  -4  -2  12 7820.58 862.835   4
  -4  -2  12 9323.52 939.463  11
  -4  -2  13 22677.0 1523.19   4
  -4  -2  13 23008.7 1541.53  11
  -4  -2  14 12867.7 1136.66   4
  -4  -2  14 11451.6 1075.33  11
  -4  -2  15 5193.83 732.248   4
  -4  -2  15 4539.82 694.957  11
  -4  -2  16 64337.2 2982.44   4
  -4  -2  16 67556.6 3007.55  11
  -4  -2  17 2056.58 447.570  11
  -4  -2  18 4488.48 632.970  11
  -4  -2  19 10698.7 963.997  11
  -4   2 -19 11738.5 1086.63   2
  -4  -2  20 59485.1 2501.09  11
  -4   2 -20 57990.8 2629.72   2
  -4  -2  21 6143.02 624.936  11
  -4   2 -21 5540.08 661.011   2
  -4  -2  22 15194.7 943.992  11
  -4   2 -22 17235.8 1069.07   2
  -4   2 -23 5793.24 528.761   2
  -4   2 -24 13689.0 689.425   2
  -4   3  22 21428.6 1064.38   9
  -4   3  21 1620.27 302.164   9
  -4   3  21 1146.55 256.074  11
  -4   3  20 8276.66 730.063   9
  -4  -3 -20 6750.84 578.138   2
  -4   3  20 7866.16 743.723  11
  -4  -3 -19 841.870 228.483   2
  -4   3  19 1170.30 298.959   9
  -4   3  19 760.398 280.432  11
  -4   3  18 246.028 197.565   9
  -4  -3 -18 263.282 159.543   2
  -4  -3 -18 577.148 212.296   7
  -4   3  18 305.817 216.545  11
  -4  -3 -17 9163.09 837.327   7
  -4  -3 -17 9018.79 855.671   2
  -4   3  17 8011.74 980.473  11
  -4   3  17 10167.0 947.325   9
  -4  -3 -16 16581.1 1216.38   7
  -4  -3 -16 17866.3 1278.04   2
  -4   3  16 18863.1 1582.35  11
  -4  -3 -15 7686.72 814.291   7
  -4  -3 -15 8657.34 893.211   2
  -4   3  15 7432.76 1009.80  11
  -4   3  14 112207. 4015.57   8
  -4  -3 -14 102937. 3966.06   7
  -4  -3 -14 107404. 4043.47   2
  -4   3  14 115519. 4124.90   9
  -4  -3 -13 282.102 184.974   2
  -4  -3 -13 353.442 226.993   7
  -4   3  13 558.895 269.571   9
  -4   3  13 196.926 210.811  11
  -4  -3 -12 7980.26 887.958   7
  -4   3  12 7145.10 923.337  11
  -4  -3 -12 8315.78 878.080   2
  -4   3  12 7754.47 844.842   9
  -4   3  11 7924.49 828.489   8
  -4  -3 -11 8508.28 940.631   7
  -4  -3 -11 10008.4 933.913   2
  -4   3  11 7182.48 883.387  11
  -4   3  11 8489.87 864.118   9
  -4   3  10 94260.3 3529.34   8
  -4  -3 -10 94821.8 3801.40   7
  -4  -3 -10 92777.8 3539.90   2
  -4   3  10 82705.1 3494.02  11
  -4   3  10 89867.5 3500.84   9
  -4   3   9 8028.16 784.075   8
  -4  -3  -9 6437.92 848.254   7
  -4  -3  -9 6371.41 719.452   2
  -4   3   9 6419.65 726.955  11
  -4  -3  -9 5394.71 633.687  13
  -4   3   9 7225.87 780.062   9
  -4   3   8 42209.9 2019.64   8
  -4  -3  -8 42789.9 1986.10  13
  -4  -3  -8 42103.0 2032.93   2
  -4   3   8 40375.6 1955.63  11
  -4  -3  -7 4775.93 598.246  13
  -4   3   7 4683.51 590.060   8
  -4  -3  -7 5464.80 645.407   2
  -4   3   7 4668.10 553.401  11
  -4   3   6 17385.3 1135.48   8
  -4  -3  -6 16318.0 1121.08   2
  -4  -3  -6 17944.0 1399.03   7
  -4  -3  -6 17232.2 1197.32  13
  -4   3   6 18089.8 1089.55  11
  -4   3   5 2512.65 418.362   8
  -4   3   5 2973.93 410.807  11
  -4  -3  -5 3265.75 510.773  13
  -4   3   5 3041.76 432.668   9
  -4  -3  -4 110705. 3981.92  13
  -4   3   4 98058.1 3564.89   8
  -4   3   4 111132. 3546.56  11
  -4   3   4 102987. 3497.32   9
  -4   3   3 8540.68 669.049  11
  -4   3   3 7458.35 672.316   8
  -4   3   3 7038.74 601.440   9
  -4   3   2 11621.8 835.712   8
  -4   3   2 13683.6 836.537  11
  -4   3   1 8883.56 676.076   8
  -4  -3  -1 10841.0 1067.04  13
  -4   3   1 9214.92 680.685  11
  -4  -3   0 20868.8 1600.63  13
  -4  -3   1 7938.76 605.569   4
  -4  -3   1 8206.18 621.960  11
  -4  -3   2 14358.4 1284.23  13
  -4  -3   2 13663.2 844.039   4
  -4  -3   2 14455.1 851.825  11
  -4  -3   3 7305.02 870.110  13
  -4  -3   3 6838.58 584.728   4
  -4  -3   3 6439.82 561.017  11
  -4  -3   4 105973. 4115.50  13
  -4  -3   4 107106. 3607.83   4
  -4  -3   4 113136. 3585.25  11
  -4  -3   5 2750.05 497.538  13
  -4  -3   5 3735.55 465.955   4
  -4  -3   5 3334.52 419.781  11
  -4  -3   6 19059.8 1273.93  13
  -4  -3   6 18052.6 1119.54   4
  -4  -3   6 18860.5 1087.62  11
  -4  -3   7 3725.46 518.799  13
  -4  -3   7 4051.30 524.512   4
  -4  -3   7 4081.67 495.086  11
  -4  -3   8 42361.7 1931.13  13
  -4   3  -8 36687.4 1963.58   7
  -4  -3   8 38871.7 1897.76   4
  -4  -3   8 41233.0 1855.45  11
  -4  -3   9 7024.41 738.832   4
  -4  -3   9 6780.09 689.919  11
  -4  -3   9 6777.41 689.201  13
  -4  -3  10 85941.5 3217.50  13
  -4  -3  10 90406.1 3481.76   4
  -4  -3  10 93336.5 3398.92  11
  -4  -3  11 7593.04 841.416   4
  -4  -3  11 10365.1 901.264  11
  -4  -3  12 6687.42 816.290   4
  -4  -3  12 7081.12 777.208  11
  -4  -3  13-146.558 332.564   4
  -4  -3  13 133.797 143.122  11
  -4  -3  14 110591. 4231.46   4
  -4  -3  14 108653. 4087.18  11
  -4  -3  15 8135.08 915.407   4
  -4  -3  15 7981.60 861.124  11
  -4  -3  16 16174.8 1233.94  11
  -4  -3  17 10999.2 979.465  11
  -4   3 -18 845.105 329.068   2
  -4  -3  18 469.709 218.078  11
  -4  -3  19 890.193 257.701  11
  -4  -3  20 7031.13 653.315  11
  -4  -3  21 1711.29 291.252  11
  -4   3 -23 5244.78 461.100   2
  -4  -4 -22 8623.33 601.237   3
  -4   4  21 765.839 197.885   9
  -4  -4 -21 656.765 199.032   3
  -4   4  20 33670.7 1578.65   9
  -4   4  19 6498.19 669.930   9
  -4  -4 -18 6863.67 658.680   7
  -4   4  18 5964.72 690.077  11
  -4  -4 -17 586.093 210.546   2
  -4  -4 -17 328.043 194.331   7
  -4   4  17 500.956 242.370  11
  -4  -4 -16 49847.8 2158.31   2
  -4  -4 -16 48888.4 2274.33   7
  -4   4  16 47816.7 2543.73  11
  -4   4  15 1155.92 342.646   9
  -4   4  15 1586.06 366.850   8
  -4  -4 -15 1304.84 328.361   2
  -4  -4 -15 1375.74 358.748   7
  -4   4  15 746.810 388.061  11
  -4   4  14 33073.5 1825.16   8
  -4  -4 -14 35568.4 1790.95   2
  -4  -4 -14 31530.0 1815.25   7
  -4   4  14 35951.5 1911.45   9
  -4  -4 -13 4496.06 605.657   2
  -4  -4 -13 4367.21 648.398   7
  -4   4  13 3173.81 542.647   9
  -4   4  13 3641.96 670.014  11
  -4  -4 -12 11865.8 1013.29   2
  -4  -4 -12 12973.4 1153.00   7
  -4   4  12 11750.4 1169.58  11
  -4   4  12 12034.7 1067.96   9
  -4   4  11 12455.9 1056.78   8
  -4  -4 -11 12325.0 1022.97   2
  -4  -4 -11 13182.8 1168.38   7
  -4   4  11 11788.2 1117.10  11
  -4   4  10 10307.5 943.738   8
  -4  -4 -10 8001.81 815.372   2
  -4   4  10 10407.6 967.411  11
  -4   4   9 8318.61 839.760   8
  -4  -4  -9 8374.98 805.616  13
  -4  -4  -9 7075.84 758.723   2
  -4   4   9 7867.42 793.835  11
  -4  -4  -8 44821.9 2086.24   2
  -4  -4  -8 42578.8 2057.79  13
  -4   4   8 41298.4 2066.88   8
  -4   4   8 42151.8 1977.97  11
   4   4  -8 43950.2 1936.58   6
  -4  -4  -7 3174.45 502.842  13
  -4   4   7 2807.48 489.158   8
  -4  -4  -7 3384.23 496.804   2
  -4   4   7 2743.18 419.724  11
   4   4  -7 3253.22 443.101   6
  -4  -4  -7 3977.49 590.332   3
  -4  -4  -6 13921.9 1078.67  13
  -4   4   6 12172.3 988.237   8
  -4  -4  -6 13615.1 1012.79   2
  -4   4   6 12181.8 882.801  11
  -4  -4  -6 12679.5 1067.04   3
  -4  -4  -5 20986.1 1395.24  13
  -4   4   5 20550.8 1289.36   8
  -4  -4  -5 21230.4 1293.60   2
  -4   4   5 20540.2 1144.52  11
  -4  -4  -5 22525.6 1401.03   3
  -4  -4  -4 54024.2 2459.43  13
  -4   4   4 46587.2 2162.95   8
  -4  -4  -4 50096.1 2195.40   2
  -4   4   4 52232.2 2012.07  11
  -4  -4  -4 49349.8 2263.29   3
  -4   4   3 3271.41 470.487   8
  -4  -4  -3 2912.06 533.919  13
  -4  -4  -3 2722.61 443.090   2
  -4   4   3 3089.77 386.954  11
  -4  -4  -3 2834.56 490.633   7
  -4  -4  -3 3486.51 519.849   3
  -4  -4  -2 67865.5 3006.62  13
  -4   4   2 57695.6 2471.39   8
  -4  -4  -2 67495.6 2636.28   2
  -4  -4  -2 66025.3 2688.56   7
  -4   4   2 66723.2 2368.90  11
  -4  -4  -2 67330.1 2688.61   3
  -4  -4  -1 3085.34 583.089  13
  -4  -4  -1 3426.42 476.044   2
  -4   4   1 2275.48 365.213   8
  -4   4   1 3863.15 568.889   7
  -4  -4  -1 3061.78 483.349   3
  -4  -4   0 21071.1 1262.40   2
  -4   4   0 22835.7 1456.06   7
  -4  -4   0 18557.7 1520.38  13
  -4  -4   0 21980.0 1323.92   3
  -4  -4   1 3565.43 492.089   2
  -4   4  -1 3700.07 575.048   7
  -4  -4   1 3062.91 471.587   3
  -4   4  -2 61970.3 2775.96   7
  -4  -4   2 64599.2 2661.66   3
  -4  -4   2 69988.5 2682.92   2
  -4  -4   3 2875.05 553.432  13
  -4  -4   3 2829.77 400.368   4
  -4   4  -3 2700.40 503.342   7
  -4  -4   4 50543.7 2493.61  13
  -4   4  -4 45648.0 2290.75   7
  -4  -4   4 51704.2 2091.50   4
  -4  -4   5 18201.3 1348.28  13
  -4   4  -5 17742.4 1319.27   7
  -4  -4   5 20673.2 1198.09   4
  -4  -4   5 19761.5 1063.71  11
  -4  -4   6 14299.8 1142.61  13
  -4   4  -6 13359.9 1111.79   7
  -4  -4   6 13356.0 984.459   4
  -4  -4   6 13592.3 881.837  11
  -4  -4   7 3615.35 540.476  13
  -4   4  -7 3540.24 542.666   7
  -4  -4   7 3078.19 479.365   4
  -4  -4   7 3408.61 438.142  11
  -4  -4   8 39770.9 1979.48  13
  -4  -4   8 40563.0 1991.81   4
  -4  -4   8 40598.0 1805.78  11
  -4  -4   9 8888.64 884.890   4
  -4  -4   9 9300.33 846.206  13
  -4  -4   9 9572.11 790.876  11
  -4  -4  10 7097.07 728.306  13
  -4  -4  10 8634.94 889.068   4
  -4  -4  10 8954.32 784.277  11
  -4  -4  11 12087.6 1089.58   4
  -4  -4  11 12204.9 952.712  11
  -4  -4  12 9470.16 979.113   4
  -4  -4  12 10745.3 909.781  11
  -4  -4  13 3576.96 600.035   4
  -4  -4  13 3712.97 533.923  11
  -4  -4  14 33220.6 1989.20   4
   4  -4 -14 39159.0 2099.59   1
  -4  -4  14 35284.3 1810.86  11
  -4  -4  15 1508.12 365.492  11
  -4  -4  16 45194.6 2053.96  11
  -4  -4  17 531.488 207.187  11
  -4   4 -18 5325.47 702.414   2
  -4   4 -19 5806.05 694.683   2
  -4   4 -20 33968.7 1697.03   2
  -4   4 -21 545.550 201.242   2
  -4   4 -22 8880.30 635.862   2
  -4  -5 -21 3164.64 348.253   3
  -4  -5 -20 10497.7 741.743   3
  -4  -5 -19 6996.78 662.181   3
  -4  -5 -18 12994.9 898.334   7
  -4  -5 -18 15344.4 1065.67   3
  -4   5  17 3016.27 478.750   9
  -4  -5 -17 2915.75 449.613   7
  -4  -5 -17 2748.69 472.483   3
  -4   5  16 11298.8 924.705   8
  -4  -5 -16 9628.49 882.284   7
  -4  -5 -16 11861.6 1050.34   3
  -4   5  16 11543.8 964.445   9
  -4   5  15 8019.16 798.548   8
  -4  -5 -15 6298.96 752.375   7
  -4   5  15 6225.33 736.798   9
  -4  -5 -14 47382.5 2281.40   7
  -4   5  14 50372.0 2323.42   9
  -4  -5 -13 10585.5 881.683   2
  -4  -5 -13 11445.2 1051.59   7
  -4   5  13 11827.4 1049.50   9
  -4   5  12 14838.7 1159.64   8
  -4  -5 -12 11683.5 962.053   2
  -4  -5 -12 13002.2 1139.19   7
  -4   5  11 13025.0 1098.74   8
  -4  -5 -11 12723.0 1010.87   2
  -4  -5 -11 13335.8 1191.38   3
  -4  -5 -10 77139.3 3116.93   2
  -4   5  10 84686.2 3350.40   8
  -4  -5 -10 82785.7 3456.99   3
  -4  -5  -9 5530.23 667.668  13
  -4  -5  -9 5256.27 640.384   2
  -4   5   9 5189.18 686.354   8
  -4  -5  -9 5521.06 740.016   3
  -4   5   8 16558.4 1245.83   8
  -4  -5  -8 17155.9 1189.44   2
  -4  -5  -8 18164.9 1281.27  13
   4   5  -8 19589.7 1243.48   6
  -4  -5  -8 16937.5 1321.67   3
  -4   5   7 916.854 289.719   8
  -4  -5  -7 1112.52 313.878  13
  -4  -5  -7 872.865 265.052   2
   4   5  -7 697.959 223.571   6
  -4  -5  -7 978.510 309.088   3
  -4  -5  -6 47145.1 2297.64  13
  -4   5   6 43318.1 2173.44   8
  -4  -5  -6 45957.1 2128.24   2
  -4  -5  -6 47103.4 2287.20   3
  -4  -5  -5 4845.78 678.150  13
  -4   5   5 4766.54 637.886   8
  -4  -5  -5 5046.97 615.087   2
  -4  -5  -5 3911.73 599.470   3
  -4  -5  -4 59292.8 2708.40  13
  -4  -5  -4 59441.0 2478.26   2
  -4   5   4 50889.7 2432.69   8
  -4  -5  -4 59618.6 2582.14   3
  -4  -5  -3 11308.8 1099.41  13
  -4   5   3 9284.92 884.405   8
  -4  -5  -3 11753.8 942.293   2
  -4  -5  -3 10532.2 931.979   3
  -4  -5  -2 1454.21 330.526   2
  -4   5   2 1343.70 327.578   8
  -4  -5  -2 1998.49 389.983   7
  -4  -5  -2 1513.27 368.808   3
  -4  -5  -1 15014.6 1333.36  13
  -4   5   1 12991.7 1023.64   8
  -4  -5  -1 13521.6 1031.40   7
  -4  -5  -1 16364.5 1164.30   3
  -4  -5  -1 15540.8 1104.12   2
  -4  -5   0 721.257 320.476  13
  -4  -5   0 715.442 219.563   7
  -4  -5   0 298.892 231.414   3
  -4  -5   0 905.133 257.508   2
  -4  -5   1 17126.2 1210.38   3
  -4  -5   3 10356.1 1096.43  13
  -4  -5   4 58066.4 2828.37  13
  -4  -5   4 62316.1 2506.85   4
  -4  -5   5 4250.06 659.519  13
  -4  -5   5 4639.29 581.170   4
  -4  -5   6 47645.8 2348.95  13
  -4  -5   6 47465.4 2192.93   4
  -4  -5   7 1015.59 325.126  13
  -4  -5   7 1183.86 313.898   4
  -4  -5   8 16117.4 1216.69   4
  -4  -5   8 15843.8 1200.40  13
  -4  -5   9 4924.56 640.249  13
  -4  -5   9 6223.51 749.245   4
  -4  -5  10 80673.0 3144.67  13
  -4  -5  10 81993.6 3377.30   4
  -4  -5  11 14204.3 1207.37   4
  -4  -5  12 15943.2 1280.75   4
   4  -5 -12 13696.5 1167.53   1
  -4   5 -16 9465.61 972.488   2
  -4   5 -17 2281.48 448.374   2
  -4   5 -18 12308.3 981.942   2
  -4   5 -19 6320.57 634.002   2
  -4   5 -20 10515.4 756.307   2
  -4   5 -21 3466.33 358.515   2
  -4  -6 -20 26201.8 1037.34   3
  -4  -6 -19 326.862 119.226   3
  -4  -6 -18 2712.43 353.548   7
  -4  -6 -18 2682.11 375.329   3
  -4   6  18 2707.10 370.733   9
  -4  -6 -17 3255.38 434.417   7
  -4  -6 -17 3415.75 457.925   3
  -4   6  17 3358.46 444.154   9
  -4   6  16 39250.5 1794.52   8
  -4  -6 -16 36992.8 1772.06   7
  -4  -6 -16 36038.9 1803.25   3
  -4   6  16 39464.5 1824.12   9
  -4   6  15 5273.47 613.254   8
  -4  -6 -15 4403.81 582.463   7
  -4  -6 -15 5086.49 641.848   3
  -4   6  15 4843.15 599.012   9
  -4   6  14 3478.56 523.332   9
  -4  -6 -14 2812.73 487.202   7
  -4  -6 -14 3066.41 517.545   3
  -4   6  13 3420.25 543.949   9
  -4  -6 -13 2361.45 467.722   3
  -4   6  12 7589.89 810.075   8
  -4  -6 -12 6077.74 756.248   3
  -4   6  11 14613.4 1151.52   8
  -4  -6 -11 14431.6 1187.92   3
  -4  -6 -10 11544.3 922.488   2
  -4   6  10 14303.1 1135.82   8
  -4  -6 -10 13018.6 1109.27   3
  -4  -6  -9 7844.89 753.947   2
  -4   6   9 6840.44 791.125   8
  -4  -6  -9 7581.98 800.845  13
  -4  -6  -9 7184.64 841.158   3
  -4  -6  -8 18540.1 1321.31  13
  -4  -6  -8 19749.5 1255.79   2
  -4   6   8 17927.2 1314.73   8
  -4  -6  -8 18526.9 1353.53   3
  -4  -6  -7 3471.38 507.966   2
  -4  -6  -7 2985.91 520.463  13
  -4   6   7 2465.12 488.641   8
   4   6  -7 3609.11 532.387   6
  -4  -6  -7 2704.61 498.174   3
  -4  -6  -6 4439.48 589.018   2
  -4   6   6 4544.59 645.053   8
  -4  -6  -6 3835.88 614.685  13
  -4  -6  -6 4431.80 641.222   3
  -4  -6  -5 27111.3 1716.39  13
  -4  -6  -5 28140.0 1572.76   2
  -4   6   5 28132.0 1708.76   8
  -4  -6  -5 27309.3 1643.00   3
  -4  -6  -4 42463.3 2298.64  13
  -4   6   4 41001.2 2188.90   8
  -4  -6  -4 43104.6 2151.62   3
  -4  -6  -4 45154.1 2098.72   2
  -4   6   3 4391.25 649.086   8
  -4  -6  -3 4258.69 718.632  13
  -4  -6  -3 5042.00 671.136   3
  -4  -6  -2 28221.4 1840.63  13
  -4   6   2 22931.8 1525.89   8
  -4  -6  -2 24119.1 1482.25   7
  -4  -6  -2 26806.8 1594.68   3
  -4  -6  -1 20243.2 1575.12  13
  -4  -6  -1 19276.5 1256.47   7
  -4  -6  -1 23034.2 1426.97   3
  -4  -6   0 67368.7 3282.06  13
  -4   6   0 63082.2 2784.42   8
  -4  -6   0 68567.8 2731.09   7
  -4  -6   3 5695.75 814.086  13
  -4  -6   4 40405.7 2299.49  13
  -4  -6   4 47762.9 2156.36   4
  -4  -6   5 22953.8 1608.47  13
  -4  -6   5 25839.8 1527.88   4
  -4  -6   6 2162.53 469.074  13
  -4  -6   6 2567.66 464.616   4
  -4  -6   7 2542.45 488.228  13
  -4  -6   7 2611.36 485.001   4
  -4  -6   8 18222.1 1292.14  13
  -4  -6   8 15966.0 1255.07   4
  -4  -6   9 8828.14 858.686  13
  -4  -6   9 8781.60 915.662   4
  -4  -6  10 13624.3 1047.43  13
  -4   6 -12 6196.21 875.905   2
  -4   6 -13 2023.25 469.077   2
  -4   6 -14 2513.34 504.246   2
  -4   6 -15 4563.07 630.732   2
  -4  -7 -18 9272.41 545.792   7
  -4  -7 -17 6431.59 513.887   7
  -4  -7 -17 5872.86 467.175   3
  -4  -7 -16 3204.97 401.896   7
  -4  -7 -16 3257.12 383.024   3
  -4   7  16 3602.37 418.526   9
  -4   7  15 1892.47 327.218   9
  -4  -7 -15 1274.35 292.916   7
  -4  -7 -15 1935.75 325.655   3
  -4  -7 -14 26384.2 1384.07   3
  -4   7  14 25629.0 1388.71   9
  -4   7  13 12709.1 968.443   8
  -4  -7 -13 12226.5 938.079   3
  -4   7  13 13582.1 1012.26   9
  -4   7  12 1900.41 396.275   9
  -4   7  12 2602.75 448.883   8
  -4  -7 -12 2460.63 453.462   7
  -4  -7 -12 2631.71 443.057   3
  -4   7  11 27829.1 1603.85   8
  -4  -7 -11 30461.7 1706.09   7
  -4  -7 -11 28339.4 1584.44   3
  -4   7  11 28524.0 1666.93   9
  -4  -7 -10 72697.0 3002.49   7
  -4   7  10 64778.6 2831.96   8
  -4  -7 -10 69945.4 2857.77   3
  -4  -7  -9 4125.74 569.473  13
  -4   7   9 3891.13 592.360   8
  -4  -7  -9 5184.43 643.010   3
  -4  -7  -8 18775.2 1312.41  13
  -4   7   8 20569.0 1411.35   8
  -4  -7  -8 20421.8 1353.56   3
  -4  -7  -7 4799.96 656.299  13
  -4   7   7 4691.51 659.102   8
  -4  -7  -7 3749.99 555.149   3
  -4  -7  -6 31153.1 1842.73  13
  -4   7   6 33458.1 1913.49   8
  -4  -7  -6 31849.6 1766.79   3
  -4  -7  -5 605.679 256.544  13
  -4   7   5 834.822 304.129   8
  -4  -7  -5 448.798 217.400   3
  -4  -7  -4 15206.5 1264.14  13
  -4   7   4 12639.0 1152.95   8
  -4  -7  -4 13090.7 1096.29   7
  -4  -7  -4 13151.6 1074.49   3
  -4  -7  -3 587.136 283.864  13
  -4   7   3 390.312 250.664   8
  -4  -7  -3 309.138 187.271   7
  -4  -7  -3 255.944 181.305   3
  -4   7   2 5537.62 749.463   8
  -4  -7  -2 4709.61 742.380  13
  -4  -7  -2 5745.02 675.002   7
  -4  -7  -2 6064.34 713.997   3
  -4  -7  -1 1080.44 409.241  13
  -4   7   1 659.647 272.532   8
  -4  -7  -1 1030.48 285.114   7
  -4  -7   0 455.987 292.893  13
  -4  -7   3 85.4449 182.813  13
  -4  -7   4 14895.0 1265.32  13
  -4  -7   4 11577.9 1003.83   4
  -4  -7   5 385.834 218.617  13
  -4  -7   6 30970.7 1824.48  13
  -4  -7   7 5260.33 683.225  13
  -4  -7   8 16525.6 1214.12  13
  -4  -7   9 4875.75 614.845  13
  -4  -7  10 64534.0 2588.60  13
  -4  -8 -16 13765.1 709.667   7
  -4   8  14 11789.2 758.754   8
  -4   8  13 7123.15 604.196   8
  -4  -8 -13 5824.36 575.230   7
  -4  -8 -13 5401.53 463.443   3
  -4   8  12 12522.2 874.324   8
  -4  -8 -12 11711.3 872.134   7
  -4  -8 -12 11847.0 763.647   3
  -4   8  11 14841.8 998.220   8
  -4  -8 -11 13640.3 987.733   7
  -4  -8 -11 12981.5 862.765   3
  -4   8  10 4819.66 581.629   8
  -4  -8 -10 5227.57 622.755   7
  -4  -8 -10 4666.54 523.904   3
  -4  -8  -9 8185.94 800.351   7
  -4  -8  -9 7536.52 691.174   3
  -4  -8  -8 4175.68 560.175  13
  -4   8   8 3812.57 563.312   8
  -4  -8  -8 4527.01 606.110   7
  -4  -8  -8 4186.36 517.470   3
  -4  -8  -7 1449.16 351.473  13
  -4   8   7 778.729 278.567   8
  -4  -8  -7 894.205 271.469   7
  -4  -8  -7 692.580 219.329   3
  -4  -8  -6 2520.45 471.737  13
  -4   8   6 2768.66 506.593   8
  -4  -8  -6 2550.35 453.567   7
  -4  -8  -5 10282.7 985.659  13
  -4   8   5 11648.9 1066.20   8
  -4  -8  -5 12526.7 1001.24   7
  -4  -8  -4 20192.4 1423.44  13
  -4   8   4 18075.5 1401.49   8
  -4  -8  -4 20480.1 1292.99   7
  -4  -8  -3 454.618 243.385  13
  -4   8   3 463.867 274.489   8
  -4  -8  -3 370.221 187.940   7
  -4  -8  -2 16760.2 1341.34  13
  -4   8   2 15536.7 1275.63   8
  -4  -8  -2 16658.9 1102.42   7
  -4   8   1 7338.19 830.483   8
  -4  -8  -1 8799.94 976.226  13
  -4  -8   0 13104.4 1204.12  13
  -4  -8   3 154.552 202.517  13
  -4  -8   4 18910.5 1414.58  13
  -4  -8   5 8850.62 910.170  13
  -4  -8   6 2780.83 489.470  13
  -4  -8   7 654.251 262.859  13
  -4  -8   8 4034.59 552.646  13
  -4  -8   9 8160.78 730.779  13
  -4  -9 -13 3700.42 341.289   7
  -4  -9 -12 4253.20 408.227   7
  -4  -9 -11 18809.4 988.132   7
  -4   9  10 13139.9 855.368   8
  -4  -9 -10 15577.9 899.079   7
  -4   9   9 2009.21 338.031   8
  -4  -9  -9 2026.84 336.343   7
  -4   9   8 20013.1 1175.66   8
  -4  -9  -8 18753.9 1085.25   7
  -4  -9  -7 17236.6 1042.01  13
  -4   9   7 18123.0 1166.77   8
  -4  -9  -7 16771.1 1023.66   7
  -4  -9  -6 8298.63 743.178  13
  -4   9   6 7842.30 783.335   8
  -4  -9  -6 8685.96 703.478   7
  -4  -9  -5 7584.20 732.947  13
  -4   9   5 7470.11 781.237   8
  -4  -9  -5 7291.89 636.510   7
  -4  -9  -4 8891.43 834.314  13
  -4  -9  -4 8116.68 660.496   7
  -4  -9  -3 2230.74 445.825  13
  -4  -9  -2 1898.26 414.584  13
  -4  -9  -1 2354.22 467.929  13
  -4  -9   0 728.397 274.970  13
  -4  -9   3 2598.37 477.281  13
  -4  -9   4 7949.41 799.835  13
  -4  -9   5 6886.98 706.356  13
  -4  -9   6 8836.31 771.450  13
  -4  -9   7 14101.1 953.647  13
  -4 -10  -3 2368.24 358.437  13
  -4 -10  -2 20134.1 1144.70  13
  -4 -10  -1 1621.69 310.243  13
  -4 -10   0 2000.71 346.772  13
  -4 -10   2 16728.7 1029.15  13
  -4 -10   3 1123.79 251.993  13
  -5   0   0-92.2557 220.667  13
  -5   0   0 61.8732 147.995   7
  -5   0   0 43.9220 105.057  11
  -5   0  -1 49764.5 2680.09  13
  -5   0   1 48318.9 2279.22   7
  -5   0  -1 53784.1 2422.41   7
  -5   0   1 50764.3 2102.35  11
  -5   0   2 16520.4 1410.07  13
  -5   0  -2 18230.1 1474.32  13
  -5   0   2 18014.6 1235.92   7
  -5   0  -2 17006.5 1294.68   7
  -5   0   2 17712.0 1085.55  11
  -5   0   3 4091.58 662.755  13
  -5   0  -3 3727.59 649.366  13
  -5   0  -3 3146.08 462.461   2
  -5   0   3 3458.87 517.660   7
  -5   0  -3 3609.60 605.076   7
  -5   0   3 3821.07 509.949  11
  -5   0   4 59719.1 2874.10  13
  -5   0   4 64618.8 2689.04   7
  -5   0  -4 63648.9 2616.82   2
  -5   0   4 63988.5 2566.24  11
  -5   0   5 10626.3 1015.08  13
  -5   0  -5 12139.9 1082.33  13
  -5   0   5 11977.9 970.337   7
  -5   0  -5 10113.5 1149.31   7
  -5   0  -5 10958.3 930.993   2
  -5   0   5 11691.2 912.862  11
  -5   0   6 959.068 280.486   9
  -5   0   6 1110.52 324.721  13
  -5   0  -6 553.750 247.014  13
  -5   0  -6 1773.17 382.305   2
  -5   0   6 1075.87 297.931   7
  -5   0  -6 1341.22 428.255   7
  -5   0   6 1219.86 303.608  11
  -5   0  -6 986.606 261.891   3
  -5   0   7 20577.9 1297.88   9
  -5   0   7 21286.3 1402.57  13
  -5   0  -7 21681.2 1456.35  13
  -5   0   7 20158.8 1280.98   7
  -5   0  -7 16885.3 1605.59   7
  -5   0   7 17799.8 1235.87  11
  -5   0  -7 19236.4 1350.66   2
  -5   0  -7 19865.4 1261.08   3
  -5   0   8 44489.8 2162.09  13
  -5   0  -8 47389.5 2232.16  13
  -5   0  -8 43410.7 2706.64   7
  -5   0   8 43797.1 2123.16   9
  -5   0   8 45012.6 2144.15  11
  -5   0  -8 43715.3 2244.54   2
  -5   0  -8 41608.9 2065.27   3
  -5   0   9 8960.18 887.964   9
  -5   0   9 12033.9 1006.57  13
  -5   0  -9 11777.1 1011.48  13
  -5   0  -9 11106.9 1270.65   7
  -5   0   9 11312.8 998.725  11
  -5   0  -9 10679.0 1038.08   2
  -5   0  -9 9559.11 919.755   3
  -5   0  10 2722.29 499.375   9
  -5   0 -10 3110.10 570.751   2
  -5   0 -10 3404.65 681.564   7
  -5   0  10 2673.26 506.406  11
  -5   0  11 31925.0 1830.25   9
  -5   0 -11 27521.6 1951.86   7
  -5   0  11 31632.1 1881.79  11
  -5   0  12 74266.2 3129.88   9
  -5   0 -12 67810.1 3197.66   7
  -5   0  12 70623.1 3200.93  11
  -5   0 -13 26624.3 1725.41   7
  -5   0  13 26892.0 1798.46  11
  -5   0 -14 2933.43 590.042   2
  -5   0 -14 4049.92 592.895   7
  -5   0  14 3077.33 608.376  11
  -5   0 -15 16618.2 1214.01   7
  -5   0  15 19650.7 1506.65  11
  -5   0 -15 21309.6 1550.07   2
  -5   0  16 6400.38 834.563  11
  -5   0 -16 6224.89 811.481   2
  -5   0  17 8896.79 950.907  11
  -5   0 -17 10003.6 970.824   2
  -5   0 -18 3559.56 552.552   2
  -5   0  18 3482.17 562.166  11
  -5   0  19 18700.2 1238.44  11
  -5   0 -19 18695.9 1226.11   2
  -5   0 -20 46.9794 100.543   2
  -5   0  20 241.937 155.303  11
  -5   0 -21 2979.56 385.319   2
  -5   0  21 2863.24 389.518  11
  -5   0 -22 49358.0 1778.33   2
  -5  -1 -22 12533.8 655.887   2
  -5  -1 -21 580.928 169.560   2
  -5   1  21 378.922 157.450  11
  -5  -1 -20 29921.7 1447.99   2
  -5   1  20 29714.5 1510.52  11
  -5  -1 -20 29753.2 1421.05   3
  -5  -1 -19 4152.31 527.840   2
  -5   1  19 3937.76 567.272  11
  -5  -1 -19 4151.10 531.085   3
  -5  -1 -18 1313.57 320.409   2
  -5   1  18 752.906 303.003  11
  -5   1  17 1723.88 380.661   9
  -5  -1 -17 1619.64 384.296   2
  -5   1  17 1564.38 420.464  11
  -5  -1 -16 9975.70 884.120   7
  -5   1  16 10101.7 1089.44  11
  -5  -1 -15 25380.0 1586.53   7
  -5  -1 -15 30502.7 1845.03   2
  -5   1  14 7149.99 815.965   9
  -5  -1 -14 5771.83 742.353   7
  -5   1  14 6664.29 895.895  11
  -5  -1 -14 6833.56 865.752   2
  -5   1  13 16278.3 1268.72   9
  -5  -1 -13 16444.3 1346.10   7
  -5   1  13 17078.8 1429.54  11
  -5  -1 -13 17279.5 1412.15   2
  -5   1  12 5541.86 743.200   9
  -5  -1 -12 5575.66 804.902   7
  -5   1  12 7028.42 898.118  11
  -5  -1 -12 6802.47 861.051   2
  -5   1  11 704.744 271.882   9
  -5  -1 -11 162.103 193.972   2
  -5  -1 -11 187.736 200.920   7
  -5   1  11 158.902 190.145  11
  -5   1  10 6804.31 777.812   9
  -5  -1 -10 8258.78 1072.85   7
  -5   1  10 7757.67 844.469  11
  -5  -1 -10 6065.78 801.121   2
  -5   1   9 109479. 4150.85   9
  -5  -1  -9 121747. 4207.34  13
  -5  -1  -9 120474. 4936.38   7
  -5   1   9 110908. 4233.18  11
  -5   1   8 6086.23 690.154   9
  -5  -1  -8 5596.65 714.502  13
  -5   1   8 5569.58 676.355  11
  -5  -1  -8 6625.05 1016.23   7
  -5  -1  -8 5945.39 716.808   3
  -5   1   7 6396.26 701.829   9
  -5  -1  -7 5582.95 716.652  13
  -5   1   7 6617.51 736.237   7
  -5   1   7 5868.43 672.918  11
  -5  -1  -7 6317.50 982.365   7
  -5  -1  -7 5263.44 652.191   3
  -5   1   6 5898.90 636.287   9
  -5  -1  -6 5188.67 695.495  13
  -5   1   6 5859.27 749.354  13
  -5   1   6 6019.73 705.290   7
  -5  -1  -6 4586.13 622.394   2
  -5   1   6 4728.01 595.425  11
  -5  -1  -6 4955.48 621.875   3
  -5   1   5 2150.54 376.013   9
  -5  -1  -5 2339.36 485.035  13
  -5   1   5 1563.77 401.874  13
  -5  -1  -5 1805.03 372.370   2
  -5   1   5 2536.35 461.595   7
  -5   1   5 2014.14 388.269  11
  -5  -1  -5 2490.61 422.063   3
  -5   1   4 15662.7 1010.29   9
  -5  -1  -4 17089.9 1344.27  13
  -5   1   4 16226.5 1314.73  13
  -5   1   4 19609.3 1292.02   7
  -5  -1  -4 15884.0 1366.17   7
  -5  -1  -4 16115.5 1129.77   2
  -5   1   4 16197.9 1081.59  11
  -5  -1  -4 15133.4 1091.13   3
  -5  -1  -3 12434.4 1215.26  13
  -5   1   3 12255.3 1162.65  13
  -5   1   3 12682.1 1041.76   7
  -5  -1  -3 11945.9 931.515   2
  -5  -1  -3 12792.5 1136.36   7
  -5   1   3 11427.0 883.685  11
  -5  -1  -3 12839.5 976.675   3
  -5  -1  -2 160121. 5795.34  13
  -5   1   2 143831. 5532.32  13
  -5   1   2 156664. 5252.31   7
  -5  -1  -2 154965. 5011.47   2
  -5  -1  -2 154166. 5348.69   7
  -5   1   2 160851. 4996.87  11
  -5  -1  -1 4829.10 794.126  13
  -5  -1  -1 5296.97 580.299   2
  -5   1   1 5273.66 683.714   7
  -5  -1  -1 4898.84 648.912   7
  -5   1   1 6510.10 608.426  11
  -5   1   0 19019.9 1514.26  13
  -5   1   0 20987.1 1406.87   7
  -5  -1   0 19042.2 1292.34   7
  -5   1   0 21734.7 1196.62  11
  -5  -1   0 23440.9 1225.88  11
  -5   1  -1 4374.33 707.532  13
  -5   1  -1 4849.98 674.926   7
  -5  -1   1 3682.96 537.569   7
  -5  -1   1 4630.33 518.333  11
  -5   1  -2 160303. 5583.18  13
  -5  -1   2 154126. 5103.06   7
  -5  -1   2 158965. 4910.21  11
  -5  -1   3 12742.9 895.201   2
  -5   1  -3 13022.6 1185.29  13
  -5  -1   3 10994.0 1141.28  13
  -5  -1   3 13701.3 1039.42   7
  -5  -1   3 12750.9 924.549  11
  -5  -1   4 13411.7 1212.71  13
  -5   1  -4 16786.7 1303.53  13
  -5  -1   4 15085.4 1087.64   7
  -5   1  -4 14624.1 1304.94   7
  -5   1  -4 13303.6 995.228   2
  -5  -1   4 14054.4 992.457  11
  -5  -1   4 15875.6 1008.70   2
  -5  -1   5 1334.42 374.610  13
  -5   1  -5 1824.18 436.852  13
  -5   1  -5 1677.25 356.598   2
  -5  -1   5 1625.51 350.595   7
  -5   1  -5 2098.79 509.152   7
  -5  -1   5 2076.22 379.196  11
  -5   1  -6 5153.92 708.505  13
  -5  -1   6 4552.55 656.461  13
  -5   1  -6 5328.46 832.936   7
  -5  -1   6 5112.07 604.771  11
  -5   1  -6 5489.21 667.841   2
  -5  -1   7 5222.87 684.500  13
  -5  -1   7 5534.40 737.611   4
  -5   1  -7 5200.84 826.879   7
  -5  -1   7 6206.64 690.738  11
  -5   1  -7 5234.19 682.342   2
  -5  -1   8 5212.44 654.090  13
  -5  -1   8 4135.67 676.100   4
  -5   1  -8 5086.54 836.719   7
  -5  -1   8 5243.67 655.594  11
  -5   1  -8 5997.53 735.711   2
  -5  -1   9 111195. 4017.80  13
  -5  -1   9 115360. 4338.51   4
  -5   1  -9 100739. 4447.58   7
  -5  -1   9 114418. 4104.63  11
  -5   1  -9 110417. 4272.92   2
  -5  -1  10 8500.71 812.052  13
  -5  -1  10 7799.45 900.379   4
  -5   1 -10 6665.69 888.863   7
  -5  -1  10 7154.13 816.924  11
  -5   1 -10 7787.78 910.342   2
  -5   1 -11 427.895 258.934   2
  -5   1 -11 662.606 306.921   7
  -5  -1  11 960.158 316.031  11
  -5  -1  12 6720.26 841.347   4
  -5   1 -12 5935.24 774.564   7
  -5  -1  12 5506.09 749.596  11
  -5   1 -12 6822.45 883.004   2
  -5  -1  13 15143.8 1258.59   4
  -5   1 -13 12505.5 1103.08   7
  -5  -1  13 16387.0 1316.64  11
  -5   1 -13 17153.3 1424.36   2
  -5  -1  14 6960.31 854.599  11
  -5   1 -14 7292.14 930.485   2
  -5  -1  15 28743.2 1818.45  11
  -5  -1  16 12637.3 1135.77  11
  -5  -1  17 1110.30 333.187  11
  -5   1 -18 2200.72 442.438   2
  -5  -1  18 1675.21 384.364  11
  -5  -1  19 4891.05 602.469  11
  -5   1 -19 4936.72 618.519   2
  -5  -1  20 30973.0 1524.28  11
  -5   1 -20 32228.7 1599.97   2
  -5   1 -21 932.320 228.714   2
  -5  -1  21 836.828 203.484  11
  -5   1 -22 13966.8 779.544   2
  -5  -2 -22 16845.4 777.423   3
  -5  -2 -21 2594.19 293.237   2
  -5  -2 -21 2714.28 340.557   3
  -5  -2 -20 7427.18 598.373   2
  -5   2  20 7712.78 673.356  11
  -5  -2 -20 7957.79 672.524   3
  -5   2  19 17213.6 1080.84   9
  -5  -2 -19 16318.5 1014.46   2
  -5   2  19 16831.7 1130.35  11
  -5  -2 -19 15356.6 1061.72   3
  -5  -2 -18 1467.48 332.987   2
  -5   2  18 907.304 295.601  11
  -5  -2 -17 8599.36 764.850   7
  -5  -2 -17 9642.17 882.110   2
  -5   2  17 9486.43 989.566  11
  -5  -2 -16 4150.37 605.428   2
  -5  -2 -16 2478.18 448.826   7
  -5   2  16 4840.41 727.389  11
  -5   2  15 16223.2 1256.60   9
  -5  -2 -15 17369.6 1273.33   7
  -5  -2 -15 19075.9 1378.37   2
  -5   2  15 19494.7 1551.83  11
  -5  -2 -14 20646.4 1445.50   7
  -5  -2 -14 22410.7 1539.00   2
  -5   2  14 23780.1 1515.53   9
  -5   2  13 1351.87 373.910   9
  -5  -2 -13 1711.67 433.358   2
  -5  -2 -13 1151.83 368.406   7
  -5   2  13 647.943 281.450  11
  -5  -2 -12 16388.0 1388.29   7
  -5  -2 -12 16942.8 1340.02   2
  -5   2  12 16425.0 1390.29  11
  -5   2  12 15976.7 1250.11   9
  -5  -2 -11 16566.6 1327.40   2
  -5   2  11 14732.6 1283.28  11
  -5   2  11 16822.7 1275.06   9
  -5  -2 -10 18041.1 1532.91   7
  -5  -2 -10 16916.9 1314.08   2
  -5   2  10 16046.6 1265.39  11
  -5   2  10 15038.1 1209.86   9
  -5  -2  -9 8117.54 833.658  13
  -5  -2  -9 8747.86 1078.94   7
  -5  -2  -9 8930.93 934.973   2
  -5   2   9 8625.63 881.237  11
  -5  -2  -9 9768.67 960.646   3
  -5   2   9 8037.81 838.982   9
  -5  -2  -8 26819.2 1629.04  13
  -5  -2  -8 26900.9 2024.22   7
  -5  -2  -8 26467.0 1648.71   2
  -5   2   8 26725.1 1571.62  11
  -5  -2  -8 26568.5 1644.70   3
  -5   2   8 25773.2 1548.42   9
  -5  -2  -7 49687.2 2314.69  13
  -5  -2  -7 48670.8 2293.91   2
  -5   2   7 44062.6 2114.22  11
  -5  -2  -7 42065.5 2177.44   3
  -5   2   7 43556.1 2083.77   9
  -5  -2  -6 22519.8 1434.88   2
  -5  -2  -6 23516.4 1559.99  13
  -5   2   6 21982.4 1341.85  11
  -5  -2  -6 22356.1 1435.01   3
  -5   2   6 21475.7 1312.66   9
  -5  -2  -5 32252.7 1904.44  13
  -5   2   5 33313.2 1847.21   7
  -5  -2  -5 35523.2 2177.50   7
  -5   2   5 30897.1 1632.06  11
  -5  -2  -5 31952.6 1744.74   3
  -5   2   5 31818.8 1600.34   9
  -5   2   4 67181.0 2573.13   9
  -5  -2  -4 71840.1 3189.99  13
  -5   2   4 73490.9 3014.44   7
  -5  -2  -4 67485.1 3147.35   7
  -5   2   4 69068.4 2705.83  11
  -5  -2  -4 66877.7 2812.39   3
  -5  -2  -3 32987.1 2020.72  13
  -5   2   3 31422.4 1787.70   7
  -5  -2  -3 29749.6 1599.96   2
  -5  -2  -3 30529.9 1838.95   7
  -5   2   3 30247.0 1543.01  11
  -5  -2  -3 28212.6 1605.20   3
  -5  -2  -2 16142.2 1468.62  13
  -5  -2  -2 15520.3 1079.83   2
  -5   2   2 16874.9 1259.16   7
  -5  -2  -2 15807.8 1224.33   7
  -5   2   2 15482.9 1024.81  11
  -5  -2  -2 16554.3 1152.37   3
  -5  -2  -1 21180.0 1729.10  13
  -5  -2  -1 19780.1 1225.74   2
  -5   2   1 20616.7 1414.04   7
  -5  -2  -1 18600.9 1293.82   7
  -5   2   1 19779.3 1169.89  11
  -5  -2  -1 20546.8 1309.07   3
  -5  -2   0 14737.0 1471.61  13
  -5  -2   0 16389.2 1082.41   2
  -5   2   0 15936.6 1236.93   7
  -5  -2   0 14341.4 1100.89   7
  -5  -2   0 16517.7 1146.29   3
  -5  -2   1 19446.0 1184.62   2
  -5  -2   1 19637.0 1273.82   7
  -5  -2   1 18706.6 1246.02   3
  -5  -2   1 19328.6 1123.18  11
  -5  -2   2 13850.6 1377.06  13
  -5  -2   2 16363.3 1073.44   2
  -5   2  -2 16261.3 1312.46   7
  -5  -2   2 16619.5 1146.49   7
  -5  -2   2 16877.3 1047.82  11
  -5  -2   3 32321.5 1609.44   2
  -5  -2   3 28937.1 1998.54  13
  -5   2  -3 32006.3 1954.50   7
  -5  -2   3 31890.9 1671.39   7
  -5  -2   3 32804.5 1572.59  11
  -5  -2   4 63066.9 3061.52  13
  -5   2  -4 65646.3 3096.75   7
  -5  -2   4 70818.0 2732.18   7
  -5   2  -4 65174.7 2606.72   2
  -5  -2   4 65111.2 2574.64  11
  -5  -2   5 32088.1 1907.68  13
  -5   2  -5 30487.3 1982.19   7
  -5  -2   5 31769.3 1602.31  11
  -5   2  -5 31680.1 1669.17   2
  -5  -2   6 19377.5 1384.21  13
  -5  -2   6 21682.0 1429.12   4
  -5   2  -6 19879.7 1589.93   7
  -5  -2   6 20485.1 1248.75  11
  -5   2  -6 18496.8 1278.14   2
  -5  -2   7 42553.6 2155.44  13
  -5  -2   7 48518.2 2287.04   4
  -5   2  -7 42151.6 2418.40   7
  -5  -2   7 43580.1 2034.29  11
  -5   2  -7 44057.5 2178.90   2
  -5  -2   8 28446.7 1613.29  13
  -5  -2   8 26558.3 1660.21   4
  -5   2  -8 22841.9 1744.41   7
  -5  -2   8 28223.5 1564.98  11
  -5   2  -8 27245.8 1683.67   2
  -5  -2   9 9250.15 867.518  13
  -5  -2   9 9681.96 948.900   4
  -5   2  -9 7610.75 926.448   7
  -5  -2   9 8321.41 837.893  11
  -5   2  -9 8726.25 950.204   2
  -5  -2  10 15150.5 1108.63  13
  -5  -2  10 13890.6 1175.28   4
  -5   2 -10 14807.1 1255.88   7
  -5  -2  10 15274.4 1165.76  11
  -5   2 -10 15329.6 1328.86   2
  -5  -2  11 14577.4 1221.45   4
  -5   2 -11 12839.8 1132.88   7
  -5  -2  11 15775.0 1208.43  11
  -5   2 -11 16397.6 1382.75   2
  -5  -2  12 19249.2 1391.03   4
  -5   2 -12 14880.8 1199.49   7
  -5  -2  12 19761.1 1378.19  11
  -5   2 -12 17978.0 1510.90   2
  -5  -2  13 644.928 266.089   4
  -5   2 -13 644.431 311.888   2
  -5  -2  13 724.611 290.530  11
  -5  -2  14 21489.7 1473.52  11
  -5   2 -14 21786.0 1652.11   2
  -5  -2  15 20495.8 1427.50  11
  -5   2 -15 22589.0 1637.81   2
  -5   2 -16 4338.90 686.003   2
  -5  -2  16 4399.59 623.573  11
  -5  -2  17 8733.20 846.309  11
  -5   2 -17 8786.63 937.377   2
  -5  -2  18 1195.21 314.452  11
  -5  -2  19 14788.8 996.587  11
  -5  -2  20 9696.94 727.681  11
  -5   2 -22 22786.1 1026.75   2
  -5  -3 -21 3554.62 364.337   3
  -5  -3 -20 28107.9 1156.65   2
  -5  -3 -20 31506.4 1405.98   3
  -5  -3 -19 2650.55 347.204   2
  -5   3  19 2930.73 406.758  11
  -5  -3 -19 2717.36 409.409   3
  -5  -3 -18 17167.1 1036.82   2
  -5   3  18 18026.2 1191.20  11
  -5  -3 -18 16899.1 1154.79   3
  -5   3  17 6259.84 676.749   9
  -5  -3 -17 6502.45 655.581   2
  -5  -3 -17 5624.21 615.087   7
  -5   3  17 5104.77 691.054  11
  -5  -3 -17 6308.22 732.525   3
  -5  -3 -16 25173.6 1470.81   2
  -5  -3 -16 23629.0 1435.38   7
  -5   3  16 25781.7 1713.30  11
  -5  -3 -16 26243.2 1626.86   3
  -5   3  16 27518.5 1555.69   9
  -5  -3 -15 22932.3 1427.19   2
  -5  -3 -15 19895.7 1354.66   7
  -5   3  15 19334.6 1547.45  11
  -5   3  15 22799.8 1453.87   9
  -5  -3 -14 16615.8 1236.35   2
  -5  -3 -14 16870.0 1257.63   7
  -5   3  14 16465.9 1239.19   9
  -5  -3 -13 16956.2 1288.58   2
  -5  -3 -13 16541.8 1307.57   7
  -5   3  13 15407.4 1398.67  11
  -5   3  13 19625.9 1356.02   9
  -5  -3 -12 286.970 171.620   2
  -5   3  12 422.540 226.008   9
  -5  -3 -12 396.697 254.619   7
  -5   3  12-87.6988 281.444  11
  -5  -3 -12 243.836 194.427   3
  -5   3  11 3452.52 565.428   9
  -5  -3 -11 3884.79 611.911   2
  -5  -3 -11 2808.54 574.897   7
  -5   3  11 3401.74 606.278  11
  -5  -3 -11 3125.68 600.055   3
  -5   3  10 2567.51 486.755   9
  -5  -3 -10 3204.16 554.240   2
  -5  -3 -10 3273.09 627.154   7
  -5   3  10 2517.02 506.316  11
  -5  -3 -10 3201.47 577.428   3
  -5  -3  -9 70770.3 2877.66  13
  -5   3   9 63115.2 2799.95   8
  -5  -3  -9 73364.2 3023.72   2
  -5   3   9 64213.8 2855.62  11
  -5  -3  -9 71361.4 3073.55   3
  -5   3   9 62651.2 2834.38   9
  -5  -3  -8 20687.4 1382.60  13
  -5   3   8 17973.5 1278.24   8
  -5  -3  -8 20203.9 1382.60   2
  -5   3   8 19949.3 1322.33  11
  -5  -3  -8 19326.9 1404.80   3
  -5   3   8 18014.8 1291.36   9
  -5  -3  -7 15600.7 1228.09  13
  -5   3   7 14689.2 1122.45   8
  -5  -3  -7 18216.0 1274.45   2
  -5  -3  -7 16325.9 1488.55   7
  -5   3   7 16349.3 1145.75  11
  -5  -3  -7 16068.6 1250.55   3
  -5   3   7 14697.5 1108.88   9
  -5  -3  -6 10190.6 989.238  13
  -5   3   6 9172.26 841.615   8
  -5  -3  -6 7662.00 809.862   2
  -5  -3  -6 10112.0 1130.93   7
  -5   3   6 8030.27 779.463  11
  -5  -3  -6 8871.25 898.271   3
  -5   3   6 8465.23 792.678   9
  -5   3   5 385.383 171.139   9
  -5  -3  -5 449.799 240.739  13
  -5   3   5 431.749 200.181   8
  -5  -3  -5 122.627 146.927   2
  -5  -3  -5 623.261 316.010   7
  -5   3   5 262.281 148.726  11
  -5  -3  -5 795.295 265.409   3
  -5  -3  -4 32050.8 1927.38  13
  -5   3   4 28170.1 1529.48   8
  -5   3   4 32764.7 1878.39   7
  -5  -3  -4 31300.6 1702.22   2
  -5  -3  -4 32056.4 1945.77   7
  -5   3   4 31020.2 1572.19  11
  -5  -3  -4 28195.6 1690.15   3
  -5   3   3 19982.5 1198.77   8
  -5  -3  -3 22557.7 1384.49   2
  -5   3   3 23765.8 1561.00   7
  -5  -3  -3 22902.7 1555.78   7
  -5   3   3 22445.3 1288.27  11
  -5  -3  -3 21891.0 1631.88  13
  -5  -3  -3 24512.1 1488.24   3
  -5  -3  -2 55837.3 2864.35  13
  -5  -3  -2 50814.6 2280.34   2
  -5   3   2 51825.7 2521.73   7
  -5  -3  -2 50682.6 2428.08   7
  -5   3   2 54651.1 2212.04  11
  -5  -3  -2 47625.9 2314.18   3
  -5  -3  -1 4196.62 591.613   7
  -5  -3  -1 4459.73 777.248  13
  -5  -3  -1 4880.85 640.921   3
  -5  -3   0-108.877 201.745  13
  -5  -3   0 59.1432 109.619   7
  -5  -3   0-245.503 307.955   3
  -5  -3   1 3682.60 523.549   2
  -5  -3   1 3640.30 521.370   7
  -5   3  -1 3836.71 637.571   7
  -5  -3   1 3665.54 558.751   3
  -5  -3   2 50401.4 2227.61   2
  -5   3  -2 46780.4 2479.91   7
  -5  -3   2 49691.3 2224.50   7
  -5  -3   3 20989.7 1654.88  13
  -5   3  -3 19945.0 1532.08   7
  -5  -3   3 19451.9 1256.23   7
  -5  -3   3 19914.8 1165.06  11
  -5   3  -4 32616.6 2009.53   7
  -5  -3   4 32577.8 1582.64  11
  -5  -3   4 29382.1 1949.77  13
  -5  -3   5 81.0547 150.193  13
  -5   3  -5 84.5069 156.588   7
  -5  -3   5 97.1600 103.957  11
  -5  -3   6 8901.32 944.203  13
  -5  -3   6 10185.5 927.449   4
  -5   3  -6 9101.56 1026.50   7
  -5  -3   6 9490.48 809.219  11
  -5   3  -6 7969.02 798.716   2
  -5  -3   7 17170.3 1279.50  13
  -5  -3   7 15555.8 1192.69   4
  -5   3  -7 15235.7 1328.32   7
  -5  -3   7 16919.2 1120.12  11
  -5   3  -7 16141.5 1208.24   2
  -5  -3   8 21328.7 1403.03   4
  -5   3  -8 16076.4 1353.98   7
  -5  -3   8 19616.5 1341.01  13
  -5  -3   8 19527.8 1241.12  11
  -5   3  -8 20939.8 1448.87   2
  -5  -3   9 65675.4 2748.44  13
  -5  -3   9 59813.8 2754.00   4
  -5   3  -9 61868.6 2891.12   7
  -5  -3   9 66301.5 2700.60  11
  -5   3  -9 70523.6 3071.08   2
  -5  -3  10 3787.96 544.580  13
  -5   3 -10 4471.49 645.990   7
  -5  -3  10 3928.45 599.454   4
  -5  -3  10 5338.18 651.565  11
  -5   3 -10 5259.75 773.031   2
  -5   3 -11 3242.65 613.849   2
  -5  -3  11 2472.81 492.967   4
  -5  -3  11 3099.24 518.892  11
  -5  -3  12 207.751 148.206   4
  -5   3 -12 185.130 198.072   2
  -5  -3  12 63.3620 191.746  11
  -5  -3  13 17099.3 1243.52  11
  -5   3 -13 21464.2 1626.82   2
  -5  -3  14 15174.9 1161.98  11
  -5   3 -14 19805.5 1533.52   2
  -5  -3  15 23336.1 1435.75  11
  -5   3 -15 23551.1 1661.68   2
  -5  -3  16 24752.6 1454.60  11
  -5   3 -16 28547.5 1753.83   2
  -5  -3  17 5542.12 626.761  11
  -5   3 -17 6126.81 738.836   2
  -5  -3  18 15797.3 1014.04  11
  -5   3 -18 17087.7 1190.81   2
  -5  -3  19 3451.18 409.050  11
  -5   3 -19 4403.11 538.054   2
  -5   3 -20 32979.8 1520.69   2
  -5   3 -21 4044.16 415.517   2
  -5   3 -22 5118.21 367.945   2
  -5   4  19 5828.55 526.966   9
  -5   4  18 9677.93 748.723   9
  -5  -4 -18 8193.39 578.433   2
  -5   4  17 3915.18 509.204   9
  -5  -4 -17 4124.21 454.470   2
  -5  -4 -17 4011.92 495.485   7
  -5   4  16 1400.68 327.973   9
  -5  -4 -16 1527.86 306.144   2
  -5  -4 -16 1433.05 342.550   7
  -5   4  16 1252.55 321.041  11
  -5  -4 -15 11627.6 904.058   2
  -5  -4 -15 10912.2 961.524   7
  -5   4  15 13052.8 1021.50   9
  -5  -4 -14 17627.5 1182.79   2
  -5  -4 -14 18257.0 1286.77   7
  -5   4  14 17499.5 1236.27   9
  -5  -4 -13 12525.2 1012.98   2
  -5  -4 -13 11431.8 1049.79   7
  -5   4  13 13010.7 1065.80   9
  -5   4  12 895.832 321.920   9
  -5  -4 -12 958.827 290.777   2
  -5  -4 -12 683.565 293.606   7
  -5   4  12 568.383 288.755  11
  -5  -4 -12 792.910 306.457   3
  -5   4  11 3585.07 584.488   9
  -5   4  11 3782.31 576.627   8
  -5  -4 -11 4464.68 618.795   2
  -5  -4 -11 3991.75 658.234   7
  -5   4  11 2691.04 540.488  11
  -5  -4 -11 2869.33 553.222   3
  -5   4  10 27028.6 1614.45   8
  -5  -4 -10 25122.6 1574.52   2
  -5   4  10 25647.3 1645.93  11
  -5  -4 -10 29431.1 1816.22   3
  -5   4  10 26062.0 1651.28   9
  -5  -4  -9 10726.0 979.387  13
  -5   4   9 10975.6 979.130   8
  -5  -4  -9 11417.5 999.104   2
  -5   4   9 10009.2 950.326  11
  -5  -4  -9 11057.7 1069.60   3
  -5   4   9 10233.7 977.417   9
  -5  -4  -8 39186.7 2013.82  13
  -5   4   8 35634.9 1926.49   8
  -5  -4  -8 40492.5 2036.03   2
  -5  -4  -8 42886.8 2408.99   7
  -5   4   8 36882.4 1894.05  11
  -5  -4  -8 38891.1 2139.09   3
  -5   4   8 33387.5 1888.00   9
  -5  -4  -7 3596.74 575.418  13
  -5  -4  -7 3514.61 564.215   2
  -5   4   7 3243.40 525.867   8
  -5   4   7 2735.50 473.038   9
  -5  -4  -7 3850.42 687.272   7
  -5   4   7 3696.84 523.240  11
  -5  -4  -7 4912.82 690.858   3
  -5  -4  -6 21069.3 1458.89  13
  -5   4   6 18261.2 1277.74   8
  -5  -4  -6 19767.4 1328.61   2
  -5  -4  -6 20242.4 1586.55   7
  -5   4   6 17980.8 1174.42  11
  -5  -4  -6 19857.8 1421.24   3
  -5   4   6 16859.1 1186.56   9
  -5   4   5 9149.64 874.059   8
  -5  -4  -5 10397.7 941.618   2
  -5  -4  -5 11270.8 1065.39  13
  -5  -4  -5 12385.9 1187.78   7
  -5   4   5 10205.0 844.013  11
  -5  -4  -5 11301.3 1036.03   3
  -5  -4  -4 42223.0 2258.41  13
  -5  -4  -4 38306.1 1964.03   2
  -5  -4  -4 44597.2 2311.51   7
  -5   4   4 41139.1 1849.41  11
  -5  -4  -4 41027.8 2114.52   3
  -5  -4  -3 45829.9 2482.67  13
  -5  -4  -3 45145.2 2128.76   2
  -5  -4  -3 47935.2 2334.15   7
  -5  -4  -3 48706.1 2288.60   3
  -5  -4  -2 760.805 338.165  13
  -5  -4  -2 1265.53 316.627   2
  -5  -4  -2 878.650 298.967   7
  -5  -4  -2 675.759 290.040   3
  -5  -4  -1 22259.5 1765.20  13
  -5  -4  -1 23193.1 1436.43   2
  -5  -4  -1 21623.7 1428.14   7
  -5  -4  -1 23514.0 1500.91   3
  -5  -4   0 22628.3 1820.74  13
  -5   4   0 26136.4 1733.74   7
  -5  -4   0 26180.8 1508.64   2
  -5  -4   0 21840.0 1415.10   7
  -5  -4   0 24366.5 1529.74   3
  -5   4  -1 21708.6 1586.84   7
  -5  -4   1 19477.8 1300.54   7
  -5  -4   1 21693.3 1431.07   3
  -5  -4   1 22685.1 1399.01   2
  -5   4  -2 1001.69 346.389   7
  -5  -4   2 663.165 237.283   7
  -5  -4   3 49561.3 2735.88  13
  -5   4  -3 50890.0 2631.87   7
  -5  -4   4 42423.1 2372.72  13
  -5   4  -4 35691.3 2154.03   7
  -5  -4   5 9804.70 1050.37  13
  -5   4  -5 9074.35 1032.44   7
  -5  -4   5 10834.1 829.417  11
  -5  -4   6 19584.7 1422.66  13
  -5   4  -6 15257.5 1326.89   7
  -5  -4   6 14356.9 1139.02   4
  -5  -4   6 18910.7 1130.23  11
  -5  -4   7 3154.57 543.443  13
  -5   4  -7 2610.00 519.715   7
  -5  -4   7 3853.96 564.550   4
  -5  -4   7 3567.24 480.094  11
  -5  -4   8 37783.3 1998.31  13
  -5   4  -8 36650.2 2034.17   7
  -5  -4   8 35076.1 1929.11   4
  -5  -4   8 38152.3 1797.53  11
  -5   4  -8 40756.8 2070.79   2
  -5  -4   9 10550.2 949.334  13
  -5   4  -9 8842.35 918.694   7
  -5  -4   9 10516.3 973.639   4
  -5  -4   9 10847.7 866.345  11
  -5   4  -9 10990.4 1056.07   2
  -5  -4  10 28370.5 1599.26  13
  -5  -4  10 25896.0 1638.81   4
  -5  -4  10 26752.3 1481.99  11
  -5   4 -10 31737.8 1921.18   2
  -5   4 -11 3865.37 666.365   2
  -5  -4  11 4349.35 560.302  11
  -5   4 -12 714.254 317.255   2
  -5  -4  12 686.910 233.729  11
  -5  -4  13 10850.1 878.314  11
  -5   4 -13 11669.4 1172.42   2
  -5  -4  14 20077.9 1213.14  11
  -5   4 -14 20016.1 1505.24   2
  -5  -4  15 11941.1 883.767  11
  -5   4 -15 13102.0 1161.02   2
  -5   4 -16 1896.29 422.489   2
  -5   4 -17 3320.73 517.921   2
  -5   4 -18 10828.9 846.391   2
  -5   4 -19 6358.08 573.993   2
  -5   4 -20 5627.37 467.842   2
  -5  -5 -20 6091.13 409.719   3
  -5  -5 -19 1339.20 224.538   3
  -5   5  18 11262.8 739.071   9
  -5  -5 -18 12394.1 812.126   3
  -5  -5 -17 4090.53 463.417   7
  -5  -5 -17 4235.20 507.912   3
  -5  -5 -16 36656.2 1730.87   7
  -5  -5 -16 38665.2 1845.10   3
  -5   5  16 38827.5 1756.37   9
  -5   5  15 2037.36 379.702   9
  -5  -5 -15 1928.64 306.779   2
  -5  -5 -15 1175.37 305.182   7
  -5  -5 -15 1364.60 338.328   3
  -5  -5 -14 3503.84 450.298   2
  -5  -5 -14 3981.83 561.317   7
  -5  -5 -14 2992.97 509.724   3
  -5   5  14 3483.82 517.737   9
  -5  -5 -13 16152.7 1065.65   2
  -5  -5 -13 16023.9 1223.11   7
  -5  -5 -13 15179.8 1214.24   3
  -5   5  13 17004.3 1214.69   9
  -5   5  12 2339.44 466.911   9
  -5  -5 -12 3107.75 464.374   2
  -5   5  12 3070.72 498.793   8
  -5  -5 -12 2993.16 540.384   3
  -5  -5 -11 17231.2 1183.93   2
  -5   5  11 17130.2 1228.30   8
  -5  -5 -11 19143.2 1394.40   3
  -5   5  11 18347.3 1323.49   9
  -5  -5 -10 14901.2 1110.67   2
  -5   5  10 15516.1 1164.40   8
  -5  -5 -10 15549.6 1304.94   7
  -5  -5 -10 17757.6 1337.83   3
  -5   5  10 12530.4 1103.03   9
  -5  -5  -9 10969.8 970.341  13
  -5   5   9 10288.2 948.641   8
  -5  -5  -9 10944.8 1147.53   7
  -5  -5  -9 9973.46 910.246   2
  -5  -5  -9 12077.8 1104.69   3
  -5   5   9 8690.81 910.988   9
  -5  -5  -8 50354.8 2322.59  13
  -5  -5  -8 45645.5 2181.59   2
  -5   5   8 38519.7 2109.74   8
  -5  -5  -8 51182.4 2598.67   7
  -5  -5  -8 50691.4 2456.32   3
  -5   5   8 42668.1 2172.07   9
  -5  -5  -7 14565.8 1209.59  13
  -5  -5  -7 17055.2 1210.94   2
  -5   5   7 15155.0 1182.89   8
  -5  -5  -7 18807.0 1488.62   7
  -5  -5  -7 16223.3 1290.02   3
  -5   5   7 14792.7 1127.13   9
  -5  -5  -6 2902.95 502.861   2
  -5  -5  -6 3845.82 608.111  13
  -5   5   6 2900.91 515.192   8
  -5  -5  -6 4370.36 708.902   7
  -5  -5  -6 2759.28 535.527   3
  -5  -5  -5 7752.92 899.964  13
  -5  -5  -5 8545.05 845.195   2
  -5   5   5 8467.86 847.588   8
  -5  -5  -5 7500.68 918.500   7
  -5  -5  -5 9063.50 943.398   3
  -5  -5  -4 3669.93 547.406   2
  -5  -5  -4 3495.65 628.371  13
  -5   5   4 2821.12 484.308   8
  -5  -5  -4 2367.83 529.302   7
  -5  -5  -4 3642.70 603.971   3
  -5  -5  -3 15564.8 1364.19  13
  -5  -5  -3 17974.4 1242.37   2
  -5  -5  -3 16495.5 1278.42   7
  -5   5   3 12888.9 1045.67   8
  -5  -5  -3 16347.1 1270.09   3
  -5  -5  -2 29607.3 1698.73   2
  -5  -5  -2 29141.2 1985.30  13
  -5  -5  -2 30131.2 1747.94   7
  -5  -5  -2 30819.1 1812.77   3
  -5  -5  -1 13246.4 1344.41  13
  -5  -5  -1 13684.5 1101.50   7
  -5  -5  -1 15335.9 1208.99   3
  -5  -5  -1 15190.4 1148.87   2
  -5  -5   0 45279.0 2182.47   7
  -5  -5   0 51807.5 2413.16   3
  -5  -5   0 45350.3 2685.00  13
  -5  -5   1 12931.0 1011.03   7
  -5  -5   3 13392.8 1308.85  13
  -5  -5   4 2179.06 516.952  13
  -5  -5   5 9921.94 1064.28  13
  -5  -5   6 2574.80 518.719  13
  -5  -5   7 17620.0 1329.60  13
  -5  -5   7 17562.7 1266.03   4
  -5  -5   8 45709.2 2212.01  13
  -5  -5   8 40778.3 2135.88   4
  -5  -5   9 8943.90 871.712  13
  -5  -5  10 13553.8 1045.20  13
  -5   5 -11 20392.8 1510.82   2
  -5   5 -12 2354.13 507.247   2
  -5   5 -13 16948.1 1333.61   2
  -5   5 -14 4761.66 654.148   2
  -5   5 -15 1893.89 408.275   2
  -5  -6 -18 9209.01 558.687   3
  -5  -6 -17 3287.40 363.213   7
  -5  -6 -17 3257.38 373.093   3
  -5  -6 -16 3982.87 445.182   7
  -5  -6 -16 2974.30 393.063   3
  -5  -6 -15 4428.33 508.709   7
  -5  -6 -15 4100.99 507.783   3
  -5   6  15 3720.60 443.620   9
  -5  -6 -14 29164.8 1506.21   7
  -5  -6 -14 29405.6 1532.40   3
  -5   6  14 26069.3 1404.02   9
  -5  -6 -13 12953.1 1010.58   3
  -5   6  13 13568.8 997.439   9
  -5   6  12 1689.63 364.095   9
  -5   6  12 1923.65 379.703   8
  -5  -6 -12 2026.55 412.546   3
  -5  -6 -12 1441.45 279.844   2
  -5  -6 -11 8848.01 745.611   2
  -5   6  11 10268.1 891.409   8
  -5  -6 -11 9926.62 953.248   7
  -5  -6 -11 9981.95 926.590   3
  -5   6  11 9393.73 877.512   9
  -5  -6 -10 36005.9 1723.14   2
  -5   6  10 36110.1 1863.83   8
  -5  -6 -10 39753.3 2070.66   7
  -5  -6 -10 37387.0 1975.84   3
  -5   6  10 33864.2 1850.83   9
  -5  -6  -9 5201.66 603.147   2
  -5  -6  -9 5967.20 676.052  13
  -5   6   9 3767.14 559.518   9
  -5   6   9 4979.72 641.010   8
  -5  -6  -9 5642.17 782.354   7
  -5  -6  -9 5050.44 682.211   3
  -5  -6  -8 18839.9 1215.26   2
  -5   6   8 16458.9 1243.56   8
  -5  -6  -8 19022.9 1427.14   7
  -5  -6  -8 17983.9 1276.23  13
  -5  -6  -8 18443.5 1336.50   3
  -5  -6  -7 10137.7 886.143   2
  -5  -6  -7 9282.82 934.999  13
  -5   6   7 10188.6 967.820   8
  -5  -6  -7 10546.1 1054.21   7
  -5  -6  -7 9248.92 944.540   3
  -5  -6  -6 10623.8 1042.56  13
  -5   6   6 9339.34 941.831   8
  -5  -6  -6 12109.4 1115.34   7
  -5  -6  -6 11791.9 1056.23   3
  -5  -6  -6 12150.9 982.659   2
  -5  -6  -5 155.004 185.513  13
  -5   6   5 199.973 159.596   8
  -5  -6  -5 590.803 295.665   7
  -5  -6  -5 428.957 229.535   3
  -5  -6  -4 4367.24 698.057  13
  -5   6   4 4102.85 597.193   8
  -5  -6  -4 4763.26 671.778   7
  -5  -6  -4 4922.37 692.257   3
  -5  -6  -3 38515.3 2206.99  13
  -5  -6  -3 39062.7 1982.45   7
  -5  -6  -3 37674.2 2013.52   3
  -5  -6  -2 1017.69 357.659  13
  -5  -6  -2 1119.51 313.007   7
  -5  -6  -2 774.197 282.755   3
  -5  -6  -1 2994.99 625.047  13
  -5  -6  -1 3113.42 512.688   7
  -5  -6   0 15309.1 1429.07  13
  -5  -6   0 15426.5 1107.67   7
  -5  -6   3 34811.7 2147.10  13
  -5  -6   4 3444.56 624.218  13
  -5  -6   5 320.685 227.045  13
  -5  -6   6 6041.44 784.865  13
  -5  -6   7 7315.75 816.989  13
  -5  -6   8 19174.7 1331.71  13
  -5  -6   9 4774.58 605.925  13
  -5  -6  10 36097.5 1750.56  13
  -5  -7 -16 15861.6 775.152   7
  -5  -7 -15 5768.77 493.152   7
  -5  -7 -15 5574.21 459.483   3
  -5  -7 -14 3963.54 430.104   3
  -5  -7 -13 21574.8 1171.18   7
  -5  -7 -13 19685.7 1111.73   3
  -5  -7 -12 1948.49 373.846   7
  -5  -7 -12 2159.75 357.611   3
  -5   7  11 22510.0 1275.52   8
  -5  -7 -11 23343.0 1357.62   7
  -5  -7 -11 23473.5 1318.82   3
  -5   7  10 12601.8 959.658   8
  -5  -7 -10 14089.6 1057.92   7
  -5  -7 -10 14376.1 1030.41   3
  -5   7   9 3434.87 509.769   8
  -5  -7  -9 3078.84 516.440   7
  -5  -7  -9 4125.67 550.786   3
  -5  -7  -8 8935.23 818.553  13
  -5   7   8 9462.42 861.344   8
  -5  -7  -8 8338.02 846.473   7
  -5  -7  -8 8471.69 819.268   3
  -5  -7  -7 3809.35 551.689  13
  -5   7   7 3382.87 530.233   8
  -5  -7  -7 3438.06 556.708   7
  -5  -7  -7 3699.03 541.796   3
  -5  -7  -6 1425.89 368.199  13
  -5   7   6 950.050 296.978   8
  -5  -7  -6 1519.62 359.764   7
  -5  -7  -6 1158.54 314.376   3
  -5  -7  -5 4059.20 618.366  13
  -5   7   5 4105.22 595.641   8
  -5  -7  -5 4322.89 604.935   7
  -5  -7  -5 5007.45 644.044   3
  -5  -7  -4 10355.4 1008.54  13
  -5  -7  -4 9931.62 888.191   7
  -5  -7  -3 10200.0 1038.96  13
  -5  -7  -3 9409.04 852.974   7
  -5  -7  -2 5362.96 764.049  13
  -5  -7  -2 4075.43 544.312   7
  -5  -7  -1 15597.6 1340.36  13
  -5  -7  -1 13259.2 993.460   7
  -5  -7   0 46165.3 2507.36  13
  -5  -7   3 8182.55 932.844  13
  -5  -7   4 7550.44 877.298  13
  -5  -7   5 6469.96 782.146  13
  -5  -7   6 1443.36 366.540  13
  -5  -7   7 2400.45 439.717  13
  -5  -7   8 8365.50 791.209  13
  -5  -7   9 3385.73 485.041  13
  -5  -8 -14 20906.9 887.305   7
  -5  -8 -13 5005.63 425.881   7
  -5  -8 -12 939.859 213.316   7
  -5  -8 -11 4876.12 499.527   7
  -5  -8 -10 13463.5 881.066   7
  -5   8   9 7494.33 663.803   8
  -5  -8  -9 8908.16 725.339   7
  -5   8   8 10203.6 804.777   8
  -5  -8  -8 10095.5 794.466   7
  -5  -8  -8 9429.73 717.389  13
  -5  -8  -7 6391.90 629.706  13
  -5  -8  -7 8146.80 715.286   7
  -5  -8  -6 851.729 252.653  13
  -5  -8  -6 1163.19 282.684   7
  -5  -8  -5 4916.30 602.952  13
  -5  -8  -5 5495.62 588.790   7
  -5  -8  -4 10324.0 922.353  13
  -5  -8  -4 11574.8 845.037   7
  -5  -8  -3 27352.1 1645.60  13
  -5  -8  -3 29437.2 1430.97   7
  -5  -8  -2 1352.62 370.514  13
  -5  -8  -1 1821.43 426.477  13
  -5  -8   0 22142.3 1497.28  13
  -5  -8   3 29678.1 1710.80  13
  -5  -8   4 9023.38 867.208  13
  -5  -8   5 4754.79 596.526  13
  -5  -8   6 771.788 240.723  13
  -5  -8   7 7368.80 683.516  13
  -5  -8   8 9679.62 733.180  13
  -5  -9  -9 1315.72 197.130   7
  -5  -9  -8 2781.88 292.030   7
  -5  -9  -7 776.778 164.393   7
  -5  -9  -6 6869.70 487.540   7
  -5  -9  -5 9503.49 703.014  13
  -5  -9  -4 486.843 184.544  13
  -5  -9  -3 753.439 233.057  13
  -5  -9  -2 6843.87 669.988  13
  -5  -9  -1 392.340 182.007  13
  -5  -9   0 4344.30 543.031  13
  -5  -9   2 8633.88 751.705  13
  -5  -9   3 408.572 194.525  13
  -5  -9   4 503.567 196.091  13
  -5  -9   5 9705.75 717.930  13
  -6   0   0 2459.33 410.988   2
  -6   0   0 1574.51 598.570  13
  -6   0   0 2883.50 556.311   7
  -6   0   1 2328.33 397.587   2
  -6   0  -1 2673.36 723.086  13
  -6   0  -1 2667.52 438.777   2
  -6   0   1 2526.60 506.340   7
  -6   0  -1 1747.35 457.825   7
  -6   0   2 96.1850 102.932   2
  -6   0  -2-119.625 338.570  13
  -6   0  -2 722.168 237.711   2
  -6   0   2 791.578 298.145   7
  -6   0  -2-90.5248 167.748   7
  -6   0  -2 217.039 142.203   3
  -6   0   3 452.858 343.701  13
  -6   0  -3 882.183 426.243  13
  -6   0  -3 1269.72 316.065   2
  -6   0   3 1267.07 377.554   7
  -6   0  -3 1198.01 428.102   7
  -6   0   3 1260.20 315.742  11
  -6   0  -3 1266.24 318.394   3
  -6   0   4 1131.19 453.960  13
  -6   0  -4 910.405 390.618  13
  -6   0  -4 720.720 249.569   2
  -6   0   4 1036.73 314.260   7
  -6   0   4 791.854 269.340  11
  -6   0  -4 506.120 209.272   3
  -6   0   5 104937. 4311.59  13
  -6   0  -5 108163. 4401.80  13
  -6   0   5 106265. 3940.39   7
  -6   0  -5 104316. 3842.53   2
  -6   0   5 100966. 3794.07  11
  -6   0  -5 96096.4 3681.28   3
  -6   0   6 427.004 258.560  13
  -6   0  -6 86.6571 207.496  13
  -6   0  -6 524.001 242.900   2
  -6   0   6 521.509 231.471   7
  -6   0  -6 520.791 394.035   7
  -6   0   6 256.434 168.249  11
  -6   0  -6 538.912 222.089   3
  -6   0   7 158.332 146.676  13
  -6   0  -7 407.182 261.336  13
  -6   0  -7-68.6622 146.895   2
  -6   0   7 248.408 187.893   7
  -6   0  -7 533.385 403.446   7
  -6   0   7 66.2863 122.813  11
  -6   0  -7-62.4029 115.618   3
  -6   0   8 13288.5 1039.74   7
  -6   0  -8 14784.4 1600.59   7
  -6   0  -8 12947.9 1122.05   2
  -6   0   8 11805.4 1051.93  11
  -6   0  -8 10326.0 971.622   3
  -6   0  -9 49270.9 2909.31   7
  -6   0  -9 42612.8 2256.69   2
  -6   0   9 41376.0 2188.66  11
  -6   0  -9 43417.2 2194.56   3
  -6   0 -10 25815.9 1976.95   7
  -6   0 -10 27191.7 1718.15   2
  -6   0  10 24565.2 1612.65  11
  -6   0 -10 24630.5 1607.01   3
  -6   0 -11 28562.2 1975.23   7
  -6   0 -11 32054.2 1900.19   2
  -6   0  11 31973.5 1871.68  11
  -6   0 -11 28169.6 1758.53   3
  -6   0 -12 10125.5 1059.70   7
  -6   0 -12 12314.6 1121.38   2
  -6   0  12 9265.41 982.292  11
  -6   0 -12 10034.6 981.094   3
  -6   0 -13 43669.9 2197.88   7
  -6   0  13 41778.7 2234.76  11
  -6   0 -13 39579.2 2093.54   3
  -6   0 -14 10025.1 906.853   7
  -6   0  14 9857.54 994.592  11
  -6   0 -14 11107.4 957.915   3
  -6   0  15 2083.70 436.510  11
  -6   0  16 21204.6 1375.95  11
  -6   0 -17 6955.80 693.093   2
  -6   0  17 5748.79 642.323  11
  -6   0 -18 42.6585 102.041   2
  -6   0  18 44.7416 82.9033  11
  -6   0 -19 15395.4 907.908   2
  -6   0  19 17719.3 977.384  11
  -6   0 -20 1590.56 236.403   2
  -6  -1 -20 1514.62 223.707   2
  -6  -1 -19 38153.1 1539.87   2
  -6   1  19 38083.2 1589.66  11
  -6  -1 -18 513.727 189.240   2
  -6   1  18 223.111 151.187  11
  -6  -1 -17 426.820 176.117   2
  -6   1  17 490.852 210.670  11
  -6  -1 -16 3028.95 470.890   2
  -6   1  16 1920.47 425.782  11
  -6  -1 -16 1859.46 360.917   3
  -6  -1 -15 40315.9 1915.34   7
  -6  -1 -15 43301.9 2075.45   2
  -6   1  15 39497.8 2120.34  11
  -6  -1 -15 39777.6 1981.85   3
  -6  -1 -14 6367.32 730.896   7
  -6  -1 -14 7891.62 835.121   2
  -6   1  14 5210.69 733.508  11
  -6  -1 -14 6003.85 738.431   3
  -6  -1 -13 360.066 204.575   2
  -6  -1 -13 795.004 309.747   7
  -6   1  13 965.363 333.754  11
  -6  -1 -13 1226.83 354.200   3
  -6  -1 -12 12689.3 1198.10   7
  -6   1  12 12467.4 1164.65  11
  -6  -1 -12 12782.2 1141.07   3
  -6  -1 -11 12964.3 1294.58   7
  -6   1  11 12361.1 1127.30  11
  -6  -1 -11 13200.9 1174.44   3
  -6  -1 -10 6632.77 962.943   7
  -6   1  10 5636.93 739.745  11
  -6  -1 -10 5982.23 765.973   3
  -6  -1  -9 28565.2 1741.10  13
  -6  -1  -9 29511.3 2194.14   7
  -6  -1  -9 26249.4 1688.38   2
  -6   1   9 26417.7 1656.25  11
  -6  -1  -9 26873.0 1690.18   3
  -6  -1  -8 7560.14 883.953  13
  -6  -1  -8 10021.9 1304.38   7
  -6  -1  -8 8250.87 897.392   2
  -6   1   8 7694.90 832.004  11
  -6  -1  -8 8487.16 893.559   3
  -6  -1  -7 8270.55 955.702  13
  -6   1   7 6496.44 772.299   7
  -6  -1  -7 9205.55 1283.08   7
  -6  -1  -7 6240.60 766.481   2
  -6   1   7 7575.81 803.914  11
  -6  -1  -7 5484.71 716.375   3
  -6  -1  -6 5256.86 780.531  13
  -6   1   6 5108.22 698.285   7
  -6  -1  -6 5273.56 694.598   2
  -6   1   6 4833.79 644.232  11
  -6  -1  -6 4993.23 664.627   3
  -6  -1  -5 9873.35 1085.44  13
  -6   1   5 8663.30 920.569   7
  -6  -1  -5 7182.79 809.136   2
  -6  -1  -5 10458.6 1270.45   7
  -6   1   5 9722.68 879.649  11
  -6  -1  -5 8024.44 834.113   3
  -6  -1  -4 4584.80 782.380  13
  -6  -1  -4 3222.42 528.387   2
  -6   1   4 3493.42 590.831   7
  -6   1   4 3651.95 545.826  11
  -6  -1  -4 3848.83 565.182   3
  -6  -1  -3 88849.4 4052.20  13
  -6   1   3 80493.6 3930.28  13
  -6  -1  -3 85317.6 3315.49   2
  -6   1   3 81235.1 3447.38   7
  -6  -1  -3 92680.0 3908.26   7
  -6   1   3 89209.9 3322.79  11
  -6  -1  -3 78542.1 3256.68   3
  -6  -1  -2 16451.3 1614.48  13
  -6  -1  -2 13823.3 1057.05   2
  -6   1   2 12447.0 1134.52   7
  -6  -1  -2 13162.6 1244.86   7
  -6  -1  -2 12114.0 1033.42   3
  -6  -1  -1 19634.5 1856.10  13
  -6  -1  -1 17016.6 1188.43   2
  -6   1   1 18114.6 1397.99   7
  -6  -1  -1 17984.6 1428.40   7
  -6  -1  -1 19314.9 1295.18   3
  -6  -1   0 5492.68 631.101   2
  -6  -1   0 3624.18 821.029  13
  -6   1   0 4707.43 536.031   2
  -6   1   0 4237.62 851.679  13
  -6   1   0 4962.13 727.492   7
  -6  -1   0 4368.30 675.078   7
  -6   1  -1 19247.1 1795.32  13
  -6  -1   1 18000.0 1197.79   2
  -6   1  -1 18194.2 1146.69   2
  -6   1  -1 17381.6 1463.89   7
  -6  -1   1 18549.4 1373.21   7
  -6  -1   2 12593.4 955.502   2
  -6   1  -2 9503.74 1252.35  13
  -6   1  -2 11575.5 906.794   2
  -6   1  -2 14185.5 1329.33   7
  -6  -1   2 11621.0 1052.05   7
  -6  -1   3 77960.1 3872.27  13
  -6  -1   3 83551.6 3333.85   7
  -6   1  -3 77040.5 3062.00   2
  -6  -1   3 82622.2 3202.23  11
  -6  -1   4 2585.10 631.052  13
  -6   1  -4 3212.88 492.972   2
  -6  -1   4 3228.85 533.807   7
  -6  -1   4 3580.01 540.252  11
  -6  -1   5 9300.44 1059.62  13
  -6  -1   5 8380.48 857.789   7
  -6   1  -5 6970.82 753.617   2
  -6   1  -5 7306.39 1107.21   7
  -6  -1   5 9380.24 860.346  11
  -6  -1   6 4390.55 710.778  13
  -6  -1   6 4934.91 626.812   7
  -6   1  -6 4909.58 643.969   2
  -6   1  -6 5143.65 928.544   7
  -6  -1   6 5125.39 643.139  11
  -6  -1   7 5438.98 769.269  13
  -6   1  -7 7135.32 811.226   2
  -6   1  -7 7055.04 1084.60   7
  -6  -1   7 8770.38 855.413  11
  -6  -1   8 6734.47 809.605  13
  -6   1  -8 8328.01 1142.05   7
  -6   1  -8 8052.57 876.488   2
  -6  -1   8 7539.21 808.554  11
  -6  -1   9 27248.6 1653.39  13
  -6   1  -9 29140.1 2125.05   7
  -6   1  -9 28155.9 1738.67   2
  -6  -1   9 25123.8 1593.42  11
  -6   1 -10 5814.51 901.099   7
  -6   1 -10 5649.85 755.819   2
  -6  -1  10 6233.30 768.961  11
  -6   1 -11 12444.4 1210.35   7
  -6   1 -11 13021.7 1189.51   2
  -6  -1  11 14384.1 1173.82  11
  -6   1 -12 10745.0 1038.90   7
  -6   1 -12 12617.2 1151.95   2
  -6  -1  12 11487.5 1050.64  11
  -6   1 -13 694.669 274.203   2
  -6   1 -13 372.586 210.534   7
  -6  -1  13 714.421 265.111  11
  -6   1 -14 6851.55 817.209   2
  -6  -1  14 6557.65 778.557  11
  -6   1 -15 50907.1 2332.01   2
  -6  -1  15 42487.7 2142.06  11
  -6   1 -16 3022.94 489.144   2
  -6  -1  16 3063.69 495.481  11
  -6  -1  17 689.292 224.144  11
  -6  -1  18 328.180 152.243  11
  -6  -1  19 37808.2 1554.70  11
  -6  -2 -19 6748.47 493.779   2
  -6  -2 -18 1461.19 262.631   2
  -6   2  18 1716.65 297.784  11
  -6  -2 -18 1518.34 265.765   3
  -6  -2 -17 8821.14 705.899   2
  -6   2  17 7538.13 714.497  11
  -6  -2 -17 7133.74 659.661   3
  -6  -2 -16 8142.74 735.250   2
  -6  -2 -16 7331.51 662.489   7
  -6   2  16 6228.64 740.417  11
  -6  -2 -16 7986.54 741.712   3
  -6  -2 -15 5985.69 662.342   7
  -6  -2 -15 7180.50 726.814   2
  -6   2  15 6060.93 757.187  11
  -6  -2 -15 6844.15 748.177   3
  -6  -2 -14 20569.6 1356.92   7
  -6  -2 -14 21034.5 1365.55   2
  -6   2  14 17891.2 1411.50  11
  -6  -2 -13 46807.2 2234.74   2
  -6  -2 -13 44659.7 2259.69   7
  -6  -2 -13 47881.6 2328.60   3
  -6   2  12 25858.2 1560.17   9
  -6  -2 -12 26183.0 1644.69   2
  -6  -2 -12 26673.8 1728.07   7
  -6   2  12 22624.5 1614.84  11
  -6  -2 -12 26132.3 1681.22   3
  -6   2  11 12224.5 1058.95   9
  -6  -2 -11 16021.9 1248.70   2
  -6  -2 -11 13929.5 1309.71   7
  -6   2  11 14100.5 1212.05  11
  -6  -2 -11 14182.6 1215.92   3
  -6   2  10 23462.1 1517.56   9
  -6  -2 -10 26272.1 1652.02   2
  -6  -2 -10 29063.2 2003.29   7
  -6   2  10 24216.1 1621.73  11
  -6  -2 -10 26877.8 1715.91   3
  -6   2   9 36260.5 1945.15   9
  -6  -2  -9 41698.6 2117.54  13
  -6  -2  -9 40746.8 2144.95   2
  -6  -2  -9 42426.0 2576.14   7
  -6   2   9 36476.4 2019.62  11
  -6  -2  -9 38827.5 2119.26   3
  -6  -2  -8 21466.3 1493.75  13
  -6   2   8 19135.5 1358.85  11
  -6  -2  -8 22572.4 1519.40   3
  -6  -2  -7 3760.60 628.087  13
  -6   2   7 3875.54 574.619  11
  -6  -2  -7 4283.25 646.930   3
  -6  -2  -6 6114.11 822.823  13
  -6  -2  -6 8702.57 1157.66   7
  -6   2   6 5921.82 699.012  11
  -6  -2  -6 7984.55 862.289   3
  -6  -2  -5 25336.2 1758.19  13
  -6   2   5 27328.5 1716.63   7
  -6  -2  -5 26104.0 1593.29   2
  -6  -2  -5 26456.0 2007.97   7
  -6   2   5 26611.2 1542.29  11
  -6  -2  -5 23144.8 1533.76   3
  -6  -2  -4 2768.13 590.500  13
  -6  -2  -4 2762.92 492.271   2
  -6   2   4 3305.74 585.476   7
  -6  -2  -4 3520.39 700.606   7
  -6   2   4 2155.05 420.555  11
  -6  -2  -4 2326.85 467.991   3
  -6  -2  -3 6396.43 961.828  13
  -6  -2  -3 8492.77 849.074   2
  -6   2   3 9437.98 985.034   7
  -6  -2  -3 7887.29 998.613   7
  -6  -2  -3 8703.20 894.917   3
  -6  -2  -2 29366.2 2156.80  13
  -6  -2  -2 28860.0 1643.03   2
  -6   2   2 29047.4 1834.55   7
  -6  -2  -2 29308.6 1886.11   7
  -6  -2  -2 27147.3 1665.35   3
  -6  -2  -1 8463.68 1204.31  13
  -6  -2  -1 9030.76 859.843   2
  -6   2   1 9765.43 1036.74   7
  -6  -2  -1 8943.03 970.894   7
  -6  -2  -1 7692.28 840.485   3
  -6  -2   0 3676.93 538.601   2
  -6  -2   0 3513.79 816.874  13
  -6   2   0 4193.57 703.190   7
  -6  -2   0 3073.82 566.525   7
  -6  -2   1 10750.0 915.431   2
  -6  -2   1 8058.37 884.507   7
  -6  -2   2 29388.9 1610.83   2
  -6  -2   2 27627.2 1689.91   7
  -6  -2   3 6945.35 1012.19  13
  -6   2  -3 8592.25 1097.25   7
  -6   2  -3 5825.47 621.350   2
  -6  -2   3 7656.40 820.108   7
  -6  -2   4 1025.84 398.838  13
  -6   2  -4 2105.11 375.887   2
  -6   2  -4 2495.57 605.188   7
  -6  -2   4 2316.98 452.160   7
  -6  -2   4 2242.64 420.214  11
  -6  -2   5 31512.7 2007.94  13
  -6   2  -5 30312.6 2201.76   7
  -6  -2   5 30936.5 1668.07   7
  -6   2  -5 26812.1 1549.56   2
  -6  -2   5 29704.2 1627.89  11
  -6  -2   6 6756.60 872.268  13
  -6   2  -6 7672.40 1105.31   7
  -6   2  -6 7998.95 794.276   2
  -6  -2   6 7291.62 758.406  11
  -6  -2   7 6046.10 785.426  13
  -6   2  -7 4138.18 589.594   2
  -6   2  -7 5027.05 885.892   7
  -6  -2   7 3998.52 573.312  11
  -6  -2   8 19898.2 1425.01  13
  -6   2  -8 18455.6 1647.68   7
  -6   2  -8 22284.3 1459.19   2
  -6  -2   8 20493.2 1342.08  11
  -6  -2   9 37371.6 1993.93  13
  -6   2  -9 36840.0 2301.28   7
  -6   2  -9 40251.7 2121.39   2
  -6  -2   9 39037.2 1980.74  11
  -6  -2  10 28627.9 1613.31  13
  -6   2 -10 28374.9 1863.07   7
  -6   2 -10 26723.6 1729.06   2
  -6  -2  10 26040.8 1586.25  11
  -6   2 -11 13486.4 1183.06   7
  -6   2 -11 14839.7 1249.28   2
  -6  -2  11 14649.2 1137.83  11
  -6   2 -12 20396.5 1380.75   7
  -6   2 -12 23247.8 1607.45   2
  -6  -2  12 23455.7 1467.96  11
  -6  -2  13 41266.8 2084.44  11
  -6   2 -13 46021.1 2329.25   2
  -6   2 -14 25496.4 1604.29   2
  -6  -2  14 21387.5 1388.03  11
  -6   2 -15 7963.23 832.922   2
  -6  -2  15 8101.40 773.279  11
  -6   2 -16 7014.84 733.463   2
  -6  -2  16 7234.62 703.389  11
  -6   2 -17 10052.2 809.281   2
  -6  -2  17 8142.95 690.690  11
  -6   2 -18 1403.22 279.066   2
  -6  -2  18 1491.84 264.171  11
  -6   2 -19 6253.27 515.665   2
  -6   2 -20 544.477 127.486   2
  -6  -3 -19 6949.12 476.378   3
  -6  -3 -18 730.343 160.466   2
  -6  -3 -18 724.525 182.419   3
  -6  -3 -17 2222.60 319.858   2
  -6   3  17 2226.09 338.314  11
  -6  -3 -17 2768.75 383.924   3
  -6  -3 -16 248.772 140.401   2
  -6  -3 -16 208.332 141.091   7
  -6   3  16 199.611 141.380  11
  -6  -3 -16 387.277 163.881   3
  -6  -3 -15 15006.3 1007.14   2
  -6  -3 -15 12715.8 966.285   7
  -6   3  15 12055.8 1039.47  11
  -6  -3 -15 15327.4 1078.22   3
  -6   3  14 6118.28 668.912   9
  -6  -3 -14 7291.75 726.876   2
  -6  -3 -14 7278.64 756.835   7
  -6   3  14 5369.38 729.548  11
  -6  -3 -14 7929.02 812.085   3
  -6   3  13 9361.07 845.600   9
  -6  -3 -13 10072.3 896.061   2
  -6  -3 -13 8487.83 870.991   7
  -6  -3 -13 10234.4 952.814   3
  -6   3  12 2628.65 463.627   9
  -6  -3 -12 3021.91 501.393   2
  -6  -3 -12 3098.41 557.276   7
  -6   3  12 2415.69 505.528  11
  -6  -3 -12 3383.86 565.490   3
  -6   3  11 10258.2 951.259   9
  -6  -3 -11 11646.4 1015.08   2
  -6  -3 -11 10530.5 1085.58   7
  -6   3  11 9201.81 979.361  11
  -6  -3 -11 10449.7 1022.33   3
  -6   3  10 8492.27 850.529   9
  -6  -3 -10 8010.42 862.306   2
  -6  -3 -10 8177.04 996.836   7
  -6   3  10 7122.68 854.803  11
  -6  -3 -10 7130.23 850.259   3
  -6   3   9 4580.21 619.888   9
  -6  -3  -9 6037.36 726.541  13
  -6  -3  -9 5961.31 742.006   2
  -6   3   9 5992.55 752.327  11
  -6  -3  -9 6751.20 815.717   3
  -6   3   8 14922.8 1112.38   9
  -6  -3  -8 16141.5 1268.79  13
  -6  -3  -8 15883.3 1244.56   2
  -6   3   8 14720.3 1160.12  11
  -6  -3  -8 16375.1 1298.60   3
  -6   3   7 6154.36 672.188   9
  -6  -3  -7 7870.62 880.944  13
  -6  -3  -7 7629.42 833.445   2
  -6  -3  -7 6944.27 986.637   7
  -6   3   7 7099.07 770.699  11
  -6  -3  -7 7524.96 858.404   3
  -6  -3  -6 9979.53 1028.98  13
  -6  -3  -6 11538.7 1021.50   2
  -6  -3  -6 11574.3 1266.50   7
  -6   3   6 9424.33 889.414  11
  -6  -3  -6 10241.9 1000.98   3
  -6  -3  -5 26000.2 1756.44  13
  -6  -3  -5 26203.6 1613.55   2
  -6  -3  -5 28871.6 1984.53   7
  -6   3   5 24370.3 1486.94  11
  -6  -3  -5 24138.4 1598.16   3
  -6  -3  -4 7435.68 950.515  13
  -6  -3  -4 7200.12 958.286   7
  -6  -3  -4 8034.16 880.454   3
  -6  -3  -3 83068.0 3728.00  13
  -6   3   3 75906.1 3397.68   7
  -6  -3  -3 78475.9 3492.24   7
  -6  -3  -3 76442.9 3266.38   3
  -6  -3  -2 14063.2 1434.48  13
  -6   3   2 11994.4 1188.35   7
  -6  -3  -2 13134.9 1201.91   7
  -6  -3  -2 14164.0 1175.54   3
  -6  -3  -1 22140.7 1895.87  13
  -6  -3  -1 24864.4 1514.86   2
  -6   3   1 23166.6 1715.06   7
  -6  -3  -1 26153.5 1668.50   7
  -6  -3  -1 25070.3 1610.92   3
  -6  -3   0 1251.47 328.858   2
  -6  -3   0 1708.98 569.719  13
  -6  -3   0 638.830 264.201   7
  -6  -3   1 27253.5 1581.07   2
  -6  -3   1 25779.3 1614.52   7
  -6   3  -2 10934.0 1190.50   7
  -6  -3   2 10615.6 979.406   7
  -6  -3   3 66856.0 3432.77  13
  -6   3  -3 73142.1 3461.49   7
  -6  -3   3 66369.5 2831.92   7
  -6  -3   4 7318.67 991.938  13
  -6   3  -4 8562.22 1095.94   7
  -6  -3   5 23712.3 1718.88  13
  -6   3  -5 22252.1 1812.79   7
  -6  -3   6 10739.6 1081.50  13
  -6   3  -6 10974.3 1248.24   7
  -6   3  -6 11056.3 892.779   2
  -6  -3   6 10665.5 905.029  11
  -6  -3   7 6538.68 807.245  13
  -6   3  -7 7767.90 1025.53   7
  -6   3  -7 7652.01 766.047   2
  -6  -3   7 8306.71 786.103  11
  -6  -3   8 14250.4 1167.46  13
  -6   3  -8 13096.0 1272.53   7
  -6   3  -8 15097.6 1137.39   2
  -6  -3   8 13629.5 1045.51  11
  -6  -3   9 5126.60 663.428  13
  -6   3  -9 6040.85 802.272   7
  -6   3  -9 5108.56 684.009   2
  -6  -3   9 7141.54 735.587  11
  -6  -3  10 9597.38 870.478  13
  -6   3 -10 6995.24 828.247   7
  -6   3 -10 8888.96 925.227   2
  -6  -3  10 9312.97 849.488  11
  -6   3 -11 9628.15 884.944   7
  -6   3 -11 10966.4 1048.53   2
  -6  -3  11 8887.44 831.912  11
  -6   3 -12 4438.77 659.499   2
  -6  -3  12 3310.22 499.409  11
  -6   3 -13 8242.93 882.182   2
  -6  -3  13 8382.44 777.577  11
  -6   3 -14 7540.70 815.839   2
  -6  -3  14 6849.96 679.802  11
  -6   3 -15 16722.8 1142.70   2
  -6  -3  15 13058.0 920.484  11
  -6   3 -16 47.8204 88.6195   2
  -6  -3  16 111.238 112.201  11
  -6   3 -17 2724.45 380.883   2
  -6  -3  17 2620.73 332.536  11
  -6   3 -18 540.966 161.339   2
  -6   3 -19 6344.46 444.058   2
  -6  -4 -18 2752.81 311.362   3
  -6  -4 -17 6798.01 472.098   2
  -6  -4 -17 7871.97 603.472   3
  -6  -4 -16 10408.8 682.624   2
  -6  -4 -16 9932.24 733.047   7
  -6  -4 -16 11085.5 799.824   3
  -6  -4 -15 26692.8 1287.02   2
  -6  -4 -15 25410.5 1362.82   7
  -6  -4 -15 27620.5 1456.24   3
  -6   4  14 15293.7 1033.36   9
  -6  -4 -14 18248.2 1073.95   2
  -6  -4 -14 16423.3 1118.38   7
  -6  -4 -14 16114.0 1133.80   3
  -6   4  13 15160.1 1055.69   9
  -6  -4 -13 15209.6 1025.91   2
  -6  -4 -13 14228.4 1087.25   7
  -6  -4 -13 16307.7 1174.44   3
  -6   4  12 9712.37 857.768   9
  -6  -4 -12 11443.4 921.667   2
  -6  -4 -12 11064.5 993.860   7
  -6   4  12 7766.34 862.420  11
  -6  -4 -12 11174.1 983.437   3
  -6   4  11 15222.2 1122.12   9
  -6   4  11 13720.7 1179.80  11
  -6   4  10 4495.31 594.245   9
  -6  -4 -10 6250.88 710.756   2
  -6   4  10 5669.67 739.769  11
  -6  -4  -9 25890.3 1523.44  13
  -6  -4  -9 26326.5 1554.40   2
  -6  -4  -9 26196.1 1794.08   7
  -6   4   9 22597.4 1487.67  11
  -6  -4  -8 1371.75 350.903   2
  -6  -4  -8 1122.31 340.260  13
  -6  -4  -8 1397.57 446.919   7
  -6  -4  -7 19476.5 1425.94  13
  -6  -4  -7 23125.4 1459.64   2
  -6  -4  -7 21974.7 1697.24   7
  -6  -4  -6 2523.61 482.824   2
  -6  -4  -6 3373.92 583.524  13
  -6  -4  -6 3575.23 694.319   7
  -6  -4  -5 3781.36 592.502   2
  -6  -4  -5 4170.46 665.485  13
  -6  -4  -5 2985.72 611.498   7
  -6  -4  -4 1855.17 409.106   2
  -6  -4  -4 1295.25 404.613  13
  -6  -4  -4 1537.33 449.358   7
  -6  -4  -3 15053.5 1386.03  13
  -6  -4  -3 16209.2 1207.14   2
  -6  -4  -3 16935.4 1360.13   7
  -6  -4  -2 13802.3 1095.26   2
  -6  -4  -2 11331.4 1240.40  13
  -6  -4  -2 11292.4 1080.12   7
  -6  -4  -1 2055.12 556.502  13
  -6  -4  -1 1622.54 401.542   7
  -6  -4  -1 1494.91 370.323   2
  -6  -4   0 6537.64 987.982  13
  -6  -4   0 4424.58 634.263   7
  -6  -4   1 2359.51 466.600   7
  -6   4  -2 13909.9 1378.76   7
  -6  -4   2 15386.2 1148.48   7
  -6  -4   3 16279.1 1521.60  13
  -6   4  -3 18648.5 1604.65   7
  -6  -4   4 3437.23 673.085  13
  -6   4  -4 2070.69 552.167   7
  -6  -4   5 3131.98 608.644  13
  -6   4  -5 3255.37 644.822   7
  -6  -4   6 2618.91 535.396  13
  -6   4  -6 3343.54 645.539   7
  -6  -4   7 17986.0 1355.20  13
  -6   4  -7 18991.9 1506.60   7
  -6  -4   8 1394.81 364.040  13
  -6  -4   9 20444.5 1350.59  13
  -6  -4  10 6584.57 687.385  13
  -6   4 -10 7364.92 775.952   2
  -6  -4  10 6416.56 652.992  11
  -6   4 -11 17984.9 1274.44   2
  -6  -4  11 17625.5 1087.84  11
  -6   4 -12 9377.31 891.549   2
  -6  -4  12 10106.5 773.347  11
  -6  -5 -16 976.330 208.399   7
  -6  -5 -16 1080.11 219.175   3
  -6  -5 -15 11918.6 800.216   7
  -6  -5 -15 11394.8 796.914   3
  -6  -5 -14 4328.61 423.113   2
  -6  -5 -14 4712.24 530.740   7
  -6  -5 -14 4462.88 526.473   3
  -6  -5 -13 2194.20 336.210   2
  -6  -5 -13 3006.76 463.502   7
  -6  -5 -13 2295.06 403.251   3
  -6  -5 -12 1030.62 249.031   2
  -6  -5 -12 1263.73 314.627   3
  -6  -5 -11 7270.68 686.266   2
  -6  -5 -11 7663.32 807.818   3
  -6  -5 -10 3524.68 498.844   2
  -6  -5 -10 4881.53 683.534   7
  -6  -5 -10 3194.92 544.117   3
  -6  -5  -9 7391.74 747.529  13
  -6  -5  -9 7321.04 733.775   2
  -6  -5  -9 8218.16 924.179   7
  -6  -5  -9 8269.53 850.067   3
  -6  -5  -8 6572.94 743.760  13
  -6  -5  -8 6672.95 719.282   2
  -6  -5  -8 6477.70 859.505   7
  -6  -5  -8 6760.41 796.701   3
  -6  -5  -7 20376.9 1399.48  13
  -6  -5  -7 21580.5 1349.49   2
  -6  -5  -7 19841.6 1531.21   7
  -6  -5  -7 22441.3 1497.66   3
  -6  -5  -6 5543.17 664.357   2
  -6  -5  -6 5156.22 695.303  13
  -6  -5  -6 6321.00 821.466   7
  -6  -5  -6 5829.46 744.605   3
  -6  -5  -5 8679.56 847.706   2
  -6  -5  -5 7967.68 896.335  13
  -6  -5  -5 7233.45 891.907   7
  -6  -5  -5 9573.24 952.026   3
  -6  -5  -4 11301.0 976.100   2
  -6  -5  -4 11506.4 1131.39  13
  -6  -5  -4 11995.8 1123.34   7
  -6  -5  -4 12444.6 1101.11   3
  -6  -5  -3 12481.2 1215.15  13
  -6  -5  -3 12472.7 1098.47   7
  -6  -5  -3 11647.0 1076.39   3
  -6  -5  -2 2350.10 544.846  13
  -6  -5  -2 2344.78 473.766   7
  -6  -5  -1 41234.2 2482.37  13
  -6  -5  -1 44107.8 2146.11   7
  -6  -5   0 4406.81 771.203  13
  -6  -5   0 5823.24 680.641   7
  -6  -5   1 44829.5 2087.34   7
  -6  -5   3 12716.6 1264.49  13
  -6  -5   4 10570.8 1119.16  13
  -6  -5   5 8725.23 964.338  13
  -6  -5   6 3074.25 553.730  13
  -6  -5   7 22953.2 1485.34  13
  -6  -5   8 5838.97 703.638  13
  -6  -5   9 8102.85 770.367  13
  -6  -6 -15 11081.7 644.211   7
  -6  -6 -15 11033.3 665.335   3
  -6  -6 -14 2527.78 336.094   7
  -6  -6 -14 2412.54 323.966   3
  -6  -6 -13 702.888 201.136   3
  -6  -6 -12 6813.10 648.797   7
  -6  -6 -12 6225.35 613.752   3
  -6  -6 -11 11763.8 922.946   7
  -6  -6 -11 13125.8 946.807   3
  -6  -6 -10 672.603 268.712   7
  -6  -6 -10 699.677 264.416   3
  -6  -6  -9 25110.0 1498.84   7
  -6  -6  -9 23468.7 1417.73   3
  -6  -6  -8 1960.42 375.477  13
  -6  -6  -8 1656.94 388.471   7
  -6  -6  -8 1857.11 392.609   3
  -6  -6  -7 21465.4 1359.55  13
  -6  -6  -7 22737.1 1473.20   7
  -6  -6  -7 24673.3 1478.53   3
  -6  -6  -6 9900.57 924.085  13
  -6  -6  -6 11360.4 1009.20   7
  -6  -6  -6 12564.6 1028.98   3
  -6  -6  -5 945.613 298.307  13
  -6  -6  -5 319.595 205.712   7
  -6  -6  -5 839.761 276.835   3
  -6  -6  -4 73.0200 110.504  13
  -6  -6  -4 246.505 186.478   7
  -6  -6  -3 23257.2 1600.63  13
  -6  -6  -3 21821.5 1386.41   7
  -6  -6  -2 6825.96 896.684  13
  -6  -6  -2 9088.43 822.227   7
  -6  -6  -1 14863.3 1317.59  13
  -6  -6  -1 12763.1 979.343   7
  -6  -6   0 14484.8 1326.97  13
  -6  -6   0 14913.3 1027.92   7
  -6  -6   3 23901.2 1651.10  13
  -6  -6   4 150.110 179.566  13
  -6  -6   5 758.821 286.455  13
  -6  -6   6 10171.9 928.488  13
  -6  -6   7 17121.1 1178.21  13
  -6  -6   8 1701.34 341.336  13
  -6  -7 -13 944.092 179.264   7
  -6  -7 -12 988.261 203.090   7
  -6  -7 -11 993.132 221.268   7
  -6  -7 -10 1668.19 296.547   7
  -6  -7  -9 6808.80 631.948   7
  -6  -7  -8 906.693 248.364   7
  -6  -7  -7 21829.2 1220.30  13
  -6  -7  -7 24897.1 1328.54   7
  -6  -7  -6 868.222 259.029  13
  -6  -7  -6 948.934 264.748   7
  -6  -7  -5 1394.07 321.284  13
  -6  -7  -5 1360.05 303.064   7
  -6  -7  -4 11201.9 973.080  13
  -6  -7  -4 14447.5 965.829   7
  -6  -7  -3 4733.59 631.656  13
  -6  -7  -3 3890.73 477.010   7
  -6  -7  -2 11104.2 1003.74  13
  -6  -7  -2 9404.67 736.385   7
  -6  -7  -1 34715.9 1928.09  13
  -6  -7   0 10454.3 989.808  13
  -6  -7   3 3192.58 526.579  13
  -6  -7   4 14706.5 1110.32  13
  -6  -7   5 1518.90 340.589  13
  -6  -7   6 585.515 215.723  13
  -6  -7   7 22908.4 1247.26  13
  -6  -8  -9 19898.4 885.948   7
  -6  -8  -8 2014.44 254.026   7
  -6  -8  -7 10431.9 631.116   7
  -6  -8  -6 9398.64 598.188   7
  -6  -8  -5 694.691 166.695   7
  -6  -8  -4 7442.53 648.991  13
  -6  -8  -3 10723.3 818.651  13
  -6  -8  -2 5026.88 563.177  13
  -6  -8  -1 293.689 157.259  13
  -6  -8   0 3038.41 449.402  13
  -6  -8   2 4991.65 567.053  13
  -6  -8   3 11094.9 837.652  13
  -6  -8   4 7722.61 663.972  13
  -7   0   0-150.520 394.393  13
  -7   0   0 82.9973 177.564   7
  -7   0   0 50.8507 94.2151   2
  -7   0  -1 12921.8 981.588   2
  -7   0  -1 12463.4 1564.77  13
  -7   0   1 12951.6 1173.94   7
  -7   0  -1 15488.8 1363.85   7
  -7   0  -2 13502.3 1567.35  13
  -7   0  -2 13516.3 1008.94   2
  -7   0   2 10019.3 1030.95   7
  -7   0  -2 15134.2 1399.77   7
  -7   0   3 15637.8 1625.47  13
  -7   0  -3 19244.6 1751.50  13
  -7   0  -3 15514.1 1108.47   2
  -7   0   3 15332.1 1235.17   7
  -7   0  -3 16697.5 1561.64   7
  -7   0  -4 228.041 172.691   2
  -7   0   4 543.997 262.397   7
  -7   0  -4 349.738 352.816   7
  -7   0  -5 529.110 209.048   2
  -7   0   5 583.676 277.848   7
  -7   0  -6-60.2343 128.866   2
  -7   0   6 121.476 183.767   7
  -7   0  -7 35081.0 1850.71   2
  -7   0  -7 38442.4 2569.34   7
  -7   0   7 33894.8 1867.06  11
  -7   0  -8 37017.4 1936.26   2
  -7   0   8 36882.0 1957.06  11
  -7   0  -9 3954.32 577.452   2
  -7   0  -9 3279.18 670.461   7
  -7   0   9 3678.56 569.974  11
  -7   0 -10 248.197 162.698   2
  -7   0 -10 84.5355 180.959   7
  -7   0  10 457.695 221.261  11
  -7   0 -11 9251.56 949.186   7
  -7   0 -11 9723.27 886.944   2
  -7   0  11 8788.46 875.979  11
  -7   0 -12 32864.3 1755.64   7
  -7   0 -12 35206.5 1782.42   2
  -7   0  12 32579.0 1765.69  11
  -7   0 -13 315.328 168.998   2
  -7   0 -13 327.880 180.977   7
  -7   0 -14 2053.10 363.348   2
  -7   0  14 1830.42 351.787  11
  -7   0 -15 8125.20 666.546   2
  -7   0  15 7650.62 680.157  11
  -7   0 -16 28028.7 1298.60   2
  -7   0  16 31449.7 1384.64  11
  -7  -1 -17 552.645 146.086   2
  -7  -1 -16 188.111 116.396   2
  -7   1  16 456.684 163.955  11
  -7   1  15 9244.68 751.042  11
  -7  -1 -14 1759.78 313.100   7
  -7   1  14 1513.20 342.137  11
  -7  -1 -13 14642.0 1007.17   7
  -7   1  13 12863.2 1027.86  11
  -7  -1 -12 5842.65 684.956   7
  -7   1  12 4617.14 641.383  11
  -7  -1 -11 2479.54 451.303   2
  -7  -1 -11 2703.49 525.812   7
  -7   1  11 2497.48 465.621  11
  -7  -1 -10 1784.73 375.219   2
  -7  -1 -10 2681.59 554.483   7
  -7   1  10 1927.27 417.054  11
  -7  -1 -10 1353.33 351.206   3
  -7  -1  -9 28453.1 1629.60   2
  -7  -1  -9 30428.3 2046.44   7
  -7   1   9 25733.1 1600.27  11
  -7  -1  -9 27153.1 1622.79   3
  -7  -1  -8 6771.97 769.072   2
  -7  -1  -8 4998.76 862.479   7
  -7  -1  -8 8023.60 833.538   3
  -7   1   8 6096.56 730.889  11
  -7  -1  -7 7769.86 807.096   2
  -7  -1  -7 8668.87 871.044   3
  -7  -1  -6 38598.3 2215.60  13
  -7  -1  -6 37979.5 1941.68   2
  -7  -1  -6 35622.7 1918.66   3
  -7  -1  -5 1226.45 322.859   2
  -7  -1  -5 1006.34 380.291  13
  -7   1   5 1288.57 371.222   7
  -7  -1  -5 1393.34 482.047   7
  -7  -1  -4 3258.49 514.286   2
  -7  -1  -4 2953.41 640.060  13
  -7   1   4 3254.60 561.676   7
  -7  -1  -4 2618.18 633.307   7
  -7  -1  -3 12067.3 1360.16  13
  -7  -1  -3 11994.4 980.184   2
  -7   1   3 10246.2 1015.07   7
  -7  -1  -3 11559.3 1246.41   7
  -7  -1  -2 19622.1 1842.61  13
  -7  -1  -2 18414.4 1239.40   2
  -7   1   2 18631.0 1406.89   7
  -7  -1  -2 17324.3 1494.70   7
  -7  -1  -1 7553.86 756.366   2
  -7  -1  -1 6194.69 1087.07  13
  -7   1   1 6337.12 852.852   7
  -7  -1  -1 7637.14 938.694   7
  -7  -1   0 12265.3 980.474   2
  -7  -1   0 11515.8 1492.66  13
  -7   1   0 14492.0 1295.19   7
  -7  -1   0 15717.6 1291.07   7
  -7   1  -1 6125.51 608.139   2
  -7  -1   1 6101.52 781.553   7
  -7   1  -1 4685.90 777.522   7
  -7   1  -2 15311.1 1044.84   2
  -7   1  -2 18878.6 1598.67   7
  -7  -1   2 17887.4 1323.54   7
  -7  -1   3 7807.95 1121.79  13
  -7   1  -3 8613.36 761.038   2
  -7  -1   3 9252.14 920.705   7
  -7   1  -4 2793.28 435.832   2
  -7  -1   4 2591.96 616.391  13
  -7  -1   4 4041.56 583.603   7
  -7  -1   5 1044.58 381.076  13
  -7   1  -5 1023.37 283.600   2
  -7  -1   5 1140.04 322.102   7
  -7   1  -5 1135.70 505.813   7
  -7  -1   6 34795.3 2104.49  13
  -7   1  -6 34055.4 1790.39   2
  -7  -1   6 40607.5 1897.21   7
  -7   1  -6 39935.6 2684.38   7
  -7   1  -7 9091.11 846.835   2
  -7   1  -7 9888.51 1279.85   7
  -7   1  -8 5607.37 675.864   2
  -7   1  -8 6523.27 992.714   7
  -7  -1   8 6708.48 739.547  11
  -7   1  -9 31466.3 2052.24   7
  -7   1  -9 29065.1 1643.39   2
  -7  -1   9 29070.2 1663.64  11
  -7   1 -10 2428.64 454.997   2
  -7   1 -10 2681.09 537.732   7
  -7  -1  10 2816.80 486.046  11
  -7   1 -11 2132.70 418.534   2
  -7   1 -11 1817.97 408.037   7
  -7  -1  11 1898.75 394.435  11
  -7   1 -12 4751.35 584.113   7
  -7   1 -12 5686.15 653.137   2
  -7  -1  12 4826.47 605.274  11
  -7   1 -13 14861.5 1036.82   2
  -7  -1  13 13416.1 995.031  11
  -7   1 -14 1816.11 336.067   2
  -7  -1  14 1738.74 338.636  11
  -7   1 -15 8877.68 695.300   2
  -7  -1  15 9273.86 711.478  11
  -7   1 -16 557.063 172.610   2
  -7   1 -17 325.101 111.400   2
  -7  -2 -17 2863.26 273.453   2
  -7  -2 -16 18328.0 903.849   2
  -7  -2 -15 11023.6 737.874   2
  -7  -2 -14 362.720 161.608   2
  -7  -2 -14 467.629 200.158   7
  -7   2  14 341.236 188.272  11
  -7  -2 -13 879.799 243.705   2
  -7  -2 -13 913.248 277.799   7
  -7   2  13 1018.21 291.071  11
  -7  -2 -13 771.306 228.755   3
  -7  -2 -12 12227.9 923.964   2
  -7  -2 -12 10746.8 928.612   7
  -7   2  12 9620.19 925.097  11
  -7  -2 -12 11512.8 919.754   3
  -7  -2 -11 4121.70 620.585   7
  -7   2  11 4476.38 628.225  11
  -7  -2 -11 5394.82 647.668   3
  -7  -2 -10 3055.82 569.230   7
  -7   2  10 3549.37 551.823  11
  -7  -2 -10 3762.58 556.221   3
  -7   2   9 11492.4 1021.79  11
  -7  -2  -9 13627.4 1100.72   3
  -7  -2  -8 20890.9 1410.59  13
  -7  -2  -8 22568.7 1415.46   2
  -7  -2  -8 20246.4 1391.02   3
  -7  -2  -7 8000.00 896.389  13
  -7  -2  -7 8910.63 868.963   2
  -7  -2  -7 9237.77 1151.41   7
  -7  -2  -7 9671.06 928.196   3
  -7  -2  -6 1698.19 383.607   2
  -7  -2  -6 1778.77 448.085  13
  -7  -2  -6 2565.79 638.531   7
  -7  -2  -6 1865.61 418.353   3
  -7  -2  -5 2628.62 478.479   2
  -7  -2  -5 3140.45 592.502  13
  -7  -2  -5 3447.72 718.971   7
  -7  -2  -5 2253.14 453.698   3
  -7  -2  -4 2111.91 424.569   2
  -7  -2  -4 1969.50 515.115  13
  -7  -2  -3 37461.9 2356.95  13
  -7  -2  -3 34022.6 1828.14   2
  -7   2   3 35188.7 2011.26   7
  -7  -2  -3 37134.4 2238.75   7
  -7  -2  -2 8026.81 807.474   2
  -7  -2  -2 7469.11 1075.43  13
  -7   2   2 6432.32 855.111   7
  -7  -2  -2 8874.71 994.170   7
  -7  -2  -1 10671.1 923.269   2
  -7  -2  -1 11585.7 1391.29  13
  -7   2   1 9164.35 1040.25   7
  -7  -2  -1 10615.3 1068.18   7
  -7  -2   0 2611.74 676.168  13
  -7   2   0 3949.38 698.414   7
  -7  -2   0 3557.89 595.128   7
  -7  -2   0 4014.10 568.688   2
  -7   2  -1 11496.4 1219.12   7
  -7  -2   1 11523.6 1055.54   7
  -7  -2   2 8267.56 875.097   7
  -7  -2   3 35442.5 2384.39  13
  -7  -2   3 33393.1 1809.48   7
  -7  -2   4 2250.47 560.992  13
  -7   2  -4 2846.02 697.222   7
  -7  -2   4 2095.95 407.804   7
  -7   2  -5 2158.33 369.268   2
  -7  -2   5 2355.49 542.936  13
  -7  -2   5 2590.64 427.501   7
  -7   2  -5 2419.11 687.298   7
  -7  -2   6 1204.33 385.729  13
  -7   2  -6 1317.87 306.517   2
  -7   2  -6 2119.15 605.014   7
  -7  -2   7 7998.92 882.440  13
  -7   2  -7 8077.10 761.159   2
  -7   2  -7 8375.78 1111.19   7
  -7  -2   8 18779.2 1316.01  13
  -7   2  -8 19068.1 1606.05   7
  -7   2  -8 17125.4 1164.98   2
  -7   2  -9 13909.2 1251.35   7
  -7   2  -9 11897.1 961.893   2
  -7   2 -10 4085.73 557.285   2
  -7   2 -10 3897.92 600.758   7
  -7  -2  10 3481.76 506.654  11
  -7   2 -11 3997.59 547.387   7
  -7   2 -11 5400.74 627.520   2
  -7  -2  11 5599.38 625.328  11
  -7   2 -12 12081.2 921.937   2
  -7  -2  12 10426.6 854.532  11
  -7   2 -13 1242.79 279.850   2
  -7  -2  13 916.332 248.477  11
  -7   2 -14 590.979 198.255   2
  -7   2 -15 9602.19 666.345   2
  -7   2 -16 17114.1 835.161   2
  -7  -3 -16 97.5412 59.0761   2
  -7  -3 -15 13487.9 731.618   2
  -7  -3 -15 12715.0 713.783   7
  -7  -3 -15 11130.9 685.035   3
  -7  -3 -14 1643.54 281.120   2
  -7  -3 -14 1642.20 286.351   7
  -7  -3 -14 1659.77 280.795   3
  -7  -3 -13 18748.7 1044.45   2
  -7  -3 -13 16167.8 1042.38   7
  -7  -3 -13 18011.3 1080.27   3
  -7  -3 -12 451.413 187.517   2
  -7  -3 -12 525.584 232.211   7
  -7  -3 -12 648.407 213.854   3
  -7  -3 -11 8264.17 736.625   2
  -7  -3 -11 6868.75 754.077   7
  -7  -3 -11 6754.74 715.555   3
  -7  -3 -10 2733.78 441.558   2
  -7  -3 -10 2380.07 427.238   3
  -7  -3  -9 21543.3 1324.57  13
  -7  -3  -9 22522.3 1368.41   2
  -7  -3  -9 21619.8 1397.97   3
  -7  -3  -8 3050.64 498.414   2
  -7  -3  -8 1888.04 399.498  13
  -7  -3  -8 3112.99 610.047   7
  -7  -3  -8 2691.79 479.430   3
  -7  -3  -7 10680.7 990.592  13
  -7  -3  -7 11321.2 1183.01   7
  -7  -3  -7 10036.1 948.616   3
  -7  -3  -6 13721.1 1168.72  13
  -7  -3  -6 16146.8 1419.88   7
  -7  -3  -6 13666.6 1116.03   3
  -7  -3  -5 6205.13 803.502  13
  -7  -3  -5 8922.35 1037.43   7
  -7  -3  -5 6875.48 782.980   3
  -7  -3  -4 3083.41 510.234   2
  -7  -3  -4 3568.48 635.952  13
  -7  -3  -4 4089.99 689.826   7
  -7  -3  -3 5908.74 692.188   2
  -7  -3  -3 5507.31 831.841  13
  -7  -3  -3 6794.49 858.538   7
  -7  -3  -2 6307.07 713.196   2
  -7  -3  -2 5817.54 900.278  13
  -7  -3  -2 5819.13 775.074   7
  -7  -3  -1 6038.52 937.397  13
  -7  -3  -1 5946.73 750.963   7
  -7  -3   0 27532.8 2095.43  13
  -7   3   0 28714.4 1951.47   7
  -7  -3   0 28991.0 1692.75   7
  -7  -3   1 5249.50 669.623   7
  -7  -3   2 5738.14 676.856   7
  -7  -3   3 6184.61 929.572  13
  -7   3  -3 7417.71 1036.17   7
  -7  -3   3 5736.57 654.419   7
  -7  -3   4 3921.65 692.049  13
  -7   3  -4 3892.49 786.526   7
  -7  -3   5 7105.15 888.609  13
  -7   3  -5 6321.74 997.614   7
  -7  -3   6 13867.5 1196.20  13
  -7   3  -6 14788.1 1448.14   7
  -7  -3   7 8961.08 912.049  13
  -7   3  -7 8474.91 1023.77   7
  -7  -3   8 2994.87 483.938  13
  -7   3  -8 2657.65 546.784   7
  -7  -3   9 20775.9 1275.83  13
  -7   3  -9 22283.0 1461.35   7
  -7  -4 -14 1334.84 234.876   7
  -7  -4 -14 1189.32 222.151   3
  -7  -4 -14 1550.88 228.077   2
  -7  -4 -13 2010.44 293.396   2
  -7  -4 -13 2121.01 328.381   7
  -7  -4 -13 2690.00 360.939   3
  -7  -4 -12 4139.64 450.276   2
  -7  -4 -12 4983.53 552.774   7
  -7  -4 -12 4202.01 494.008   3
  -7  -4 -11 6885.79 623.127   2
  -7  -4 -11 7553.08 703.749   3
  -7  -4 -10 3669.39 473.401   2
  -7  -4 -10 4128.21 534.327   3
  -7  -4  -9 17293.5 1285.96   7
  -7  -4  -9 17321.6 1191.97   3
  -7  -4  -8 4869.61 578.877   2
  -7  -4  -8 4280.75 551.510  13
  -7  -4  -8 3928.76 617.602   7
  -7  -4  -8 3949.91 564.082   3
  -7  -4  -7 9497.21 845.183   2
  -7  -4  -7 9339.77 873.856  13
  -7  -4  -7 11756.3 1089.46   7
  -7  -4  -7 10392.5 925.734   3
  -7  -4  -6 7367.37 743.357   2
  -7  -4  -6 6182.85 733.594  13
  -7  -4  -6 6730.78 842.290   7
  -7  -4  -6 7388.42 774.877   3
  -7  -4  -5 1322.61 358.842  13
  -7  -4  -5 1523.29 416.922   7
  -7  -4  -5 1320.41 332.573   2
  -7  -4  -4 152.044 181.845  13
  -7  -4  -4-73.2307 156.677   7
  -7  -4  -4 116.374 139.187   2
  -7  -4  -3 16572.0 1411.81  13
  -7  -4  -3 20416.8 1401.36   7
  -7  -4  -2 5919.23 839.393  13
  -7  -4  -2 6017.63 723.081   7
  -7  -4  -1 12794.8 1284.77  13
  -7  -4  -1 13709.7 1086.73   7
  -7  -4   0 197.997 211.890  13
  -7  -4   0 287.785 194.799   7
  -7  -4   1 14055.5 1041.32   7
  -7  -4   2 5457.08 597.029   7
  -7  -4   3 18998.5 1536.34  13
  -7  -4   4 245.628 195.941  13
  -7  -4   5 1401.02 379.985  13
  -7  -4   6 7716.28 822.339  13
  -7  -4   7 7672.84 782.219  13
  -7  -4   8 4091.10 529.465  13
  -7  -5 -13 7463.76 536.992   7
  -7  -5 -11 11883.9 837.000   7
  -7  -5 -10 1213.10 296.904   7
  -7  -5  -9 26671.3 1467.88   7
  -7  -5  -8 569.202 200.118  13
  -7  -5  -8 1017.51 296.783   7
  -7  -5  -7 4308.81 545.316  13
  -7  -5  -7 5097.64 641.973   7
  -7  -5  -6 593.358 231.313  13
  -7  -5  -6 602.571 250.110   7
  -7  -5  -5 9005.14 868.935  13
  -7  -5  -5 9290.38 863.126   7
  -7  -5  -4 14176.4 1151.31  13
  -7  -5  -4 16370.1 1152.49   7
  -7  -5  -3 1276.84 366.337  13
  -7  -5  -3 2091.01 405.729   7
  -7  -5  -2 6016.63 782.990  13
  -7  -5  -2 5710.64 638.647   7
  -7  -5  -1 11071.4 1103.60  13
  -7  -5  -1 12209.8 907.981   7
  -7  -5   0 29830.5 1891.70  13
  -7  -5   0 28671.4 1458.55   7
  -7  -5   3 1997.17 450.518  13
  -7  -5   4 13696.4 1134.05  13
  -7  -5   5 6913.40 758.551  13
  -7  -5   6 217.878 154.258  13
  -7  -5   7 3576.26 479.126  13
  -7  -6 -11 919.463 185.672   7
  -7  -6 -10 8455.13 602.803   7
  -7  -6  -9 8291.59 646.107   7
  -7  -6  -8 1226.07 276.729   7
  -7  -6  -7-40.5988 97.1142   7
  -7  -6  -6 15572.1 989.165  13
  -7  -6  -6 17262.9 1031.15   7
  -7  -6  -5 2940.35 431.920  13
  -7  -6  -5 4099.79 483.215   7
  -7  -6  -4 664.255 238.794  13
  -7  -6  -4 602.731 211.189   7
  -7  -6  -3 11325.5 932.095  13
  -7  -6  -3 10619.1 765.088   7
  -7  -6  -2 358.490 180.946  13
  -7  -6  -2 280.531 140.575   7
  -7  -6  -1 10815.7 969.623  13
  -7  -6   0 2421.45 471.416  13
  -7  -6   2 241.930 158.598  13
  -7  -6   3 11648.5 959.084  13
  -7  -6   4 620.247 221.730  13
  -7  -6   5 4207.24 508.609  13
  -7  -6   6 14883.5 946.584  13
  -7  -7  -2 284.468 156.905  13
  -7  -7  -1 5981.24 591.069  13
  -7  -7   0 10744.8 812.792  13
  -7  -7   2 820.448 233.151  13
  -8   0   0 12420.4 1071.70   7
  -8   0   1 23549.0 1467.73   7
  -8   0  -1 24181.9 1594.08   7
  -8   0   2 6395.78 703.541   7
  -8   0  -2 6622.42 842.887   7
  -8   0   3 14928.1 1068.94   7
  -8   0  -3 15455.7 1332.24   7
  -8   0  -4 26590.9 1835.51   7
  -8   0  -4 22987.3 1222.48   2
  -8   0  -5 2161.26 342.402   2
  -8   0  -6 206.693 125.185   2
  -8   0  -7 1159.93 267.843   2
  -8   0  -7 1540.16 437.087   7
  -8   0  -8 1058.83 251.654   2
  -8   0  -8 996.775 319.000   7
  -8   0  -9 899.257 222.791   2
  -8   0  -9 1212.10 318.412   7
  -8   0 -10 3773.00 428.102   2
  -8   0 -10 4110.15 501.453   7
  -8   0 -11 193.608 109.218   2
  -8   0 -11 102.195 109.383   7
  -8   0 -12 2328.21 297.100   2
  -8   0 -13 271.400 95.0019   2
  -8  -1 -13 2031.49 242.803   2
  -8  -1 -12 40123.1 1509.91   2
  -8  -1 -12 35988.6 1447.44   7
  -8  -1 -11 359.851 148.748   2
  -8  -1 -11 354.870 156.782   7
  -8  -1 -10 5217.26 513.919   2
  -8  -1 -10 4915.53 550.079   7
  -8  -1  -9 6603.10 595.000   2
  -8  -1  -9 4675.14 590.678   7
  -8  -1  -8 209.338 118.613   2
  -8  -1  -7 14901.4 966.209   2
  -8  -1  -6 29512.1 1478.62   2
  -8  -1  -6 34415.5 1972.99   7
  -8  -1  -5 9132.49 742.234   2
  -8  -1  -5 10939.8 1100.52   7
  -8  -1  -4 2399.34 515.764   7
  -8  -1  -4 1779.73 332.154   2
  -8  -1  -3 3057.43 571.876   7
  -8   1   2 6999.93 760.379   7
  -8  -1  -2 7020.78 837.751   7
  -8   1   1 3332.09 545.975   7
  -8  -1  -1 2330.00 477.649   7
  -8   1   0 7671.15 860.930   7
  -8  -1   0 7334.07 795.203   7
  -8   1  -1 3332.28 596.478   7
  -8  -1   1 2567.74 454.436   7
  -8   1  -2 6222.45 821.780   7
  -8  -1   2 5128.60 612.408   7
  -8  -1   3 3212.12 471.171   7
  -8   1  -3 4041.25 704.977   7
  -8  -1   4 1978.43 346.120   7
  -8   1  -6 37473.8 2214.87   7
  -8   1  -7 14924.3 1261.50   7
  -8   1  -8-63.5089 135.880   7
  -8   1  -9 5830.73 636.808   7
  -8   1 -10 3957.18 463.221   7
  -8  -2 -12 13271.5 727.377   7
  -8  -2 -11 149.617 111.011   2
  -8  -2 -11 300.699 138.522   7
  -8  -2 -10 5301.16 497.845   2
  -8  -2 -10 5455.79 555.645   7
  -8  -2  -9 1958.06 313.443   2
  -8  -2  -8 442.801 172.615   2
  -8  -2  -7 2776.56 398.492   2
  -8  -2  -7 2648.77 483.863   7
  -8  -2  -6 2827.92 526.204   7
  -8  -2  -6 2594.32 387.532   2
  -8  -2  -5 423.044 250.379   7
  -8  -2  -4 23380.8 1534.17   7
  -8  -2  -3 11086.9 1016.90   7
  -8  -2  -2 6719.49 880.370  13
  -8  -2  -2 7243.35 782.541   7
  -8  -2  -1 6748.31 926.036  13
  -8  -2  -1 6692.49 727.718   7
  -8  -2   0 10978.5 1178.62  13
  -8  -2   0 9398.11 845.983   7
  -8  -2   1 4937.18 574.206   7
  -8   2  -1 5212.73 773.330   7
  -8  -2   2 6172.66 891.014  13
  -8   2  -2 7191.76 924.612   7
  -8  -2   2 6884.78 657.417   7
  -8  -2   3 9137.29 727.642   7
  -8  -2   4 19790.7 1068.19   7
  -8   2  -4 22699.5 1705.54   7
  -8   2  -5 533.178 315.562   7
  -8   2  -6 2794.70 564.665   7
  -8   2  -7 2505.39 511.085   7
  -8   2  -8 436.862 218.851   7
  -8  -3 -12 15879.9 744.394   7
  -8  -3 -11 4213.00 401.655   7
  -8  -3  -8 3990.36 512.328   7
  -8  -3  -7 7892.53 762.862   7
  -8  -3  -6 14594.2 1083.22   7
  -8  -3  -5 115.436 151.262   7
  -8  -3  -4 2711.83 468.176  13
  -8  -3  -4 2495.69 442.571   7
  -8  -3  -3 5908.41 722.063  13
  -8  -3  -3 4837.02 610.941   7
  -8  -3  -2 9380.12 957.663  13
  -8  -3  -2 8747.85 788.843   7
  -8  -3  -1 1937.20 455.576  13
  -8  -3  -1 1285.76 295.068   7
  -8  -3   0 1771.91 442.972  13
  -8  -3   0 2547.02 382.971   7
  -8  -3   1 1711.60 315.956   7
  -8  -3   2 7747.52 892.815  13
  -8  -3   2 7289.89 604.311   7
  -8  -3   3 7260.62 840.015  13
  -8  -3   4 2891.92 499.718  13
  -8  -4 -10 1627.27 243.136   7
  -8  -4  -9 3822.09 402.601   7
  -8  -4  -8 3684.80 423.289   7
  -8  -4  -7 6427.14 600.740   7
  -8  -4  -6 843.747 235.486   7
  -8  -4  -5 3062.06 428.905  13
  -8  -4  -5 4070.93 484.737   7
  -8  -4  -4 21593.5 1288.01  13
  -8  -4  -4 22305.7 1212.04   7
  -8  -4  -3 14467.2 1049.73  13
  -8  -4  -3 12399.5 867.698   7
  -8  -4  -2 9548.54 899.096  13
  -8  -4  -2 11226.3 772.966   7
  -8  -4  -1 1066.56 322.821  13
  -8  -4  -1 930.937 219.622   7
  -8  -4   0 23067.0 1477.92  13
  -8  -4   0 21426.6 1069.61   7
  -8  -4   2 10801.1 954.960  13
  -8  -4   3 11607.3 951.525  13
  -8  -4   4 20766.5 1257.48  13
  -8  -4   5 3195.66 431.244  13
  -8  -5  -7 596.757 146.055   7
  -8  -5  -6 12790.8 714.262   7
  -8  -5  -5 4361.02 397.042   7
  -8  -5  -4 1020.34 195.562   7
  -8  -5  -3 3722.72 347.080   7
  -8  -5  -2 3097.21 297.822   7
  -8  -5  -1 2125.95 370.672  13
  -8  -5   0 141.870 151.801  13
  -9  -1  -6 874.163 192.926   7
  -9  -1  -5 2349.34 326.997   7
  -9  -1  -4 2849.04 364.156   7
  -9  -1  -3 203.175 125.586   7
  -9  -2  -5 7325.17 499.028   7
  -9  -2  -4 3282.52 334.391   7
  -9  -2  -3 4279.53 386.385   7
  -9  -2  -2 3517.43 339.938   7
   0   0   0    0.00    0.00   0

TITL hpd678_auto in P2(1)2(1)2(1)
REM P2(1)2(1)2(1) (#19 in standard setting)
CELL 1.54184   7.364850   9.453782  21.574155  90.0000  90.0000  90.0000
ZERR   17.00   0.000134   0.000171   0.000356   0.0000   0.0000   0.0000
LATT -1
SYMM -x+1/2,-y, z+1/2
SYMM -x, y+1/2,-z+1/2
SYMM  x+1/2,-y+1/2,-z
SFAC C H N O S Cl
UNIT 17.00 17.00 17.00 17.00 17.00 17.00
REM  CrysAlisPro recorded range (K): Min=100.0; max=100.0; aver:100.0
TEMP -173
SIZE 0.10 0.12 0.26
TREF
HKLF 4
END
;
_shelx_hkl_checksum                68259
_olex2_exptl_crystal_mounting_method  'nylon loop'
_olex2_submission_special_instructions  'No special instructions were received'
_oxdiff_exptl_absorpt_empirical_details
;
Empirical correction (ABSPACK) includes:
- Absorption correction using spherical harmonics
- Frame scaling
- Detector area scaling
- B-factor correction
;
_oxdiff_exptl_absorpt_empirical_full_max  1.859
_oxdiff_exptl_absorpt_empirical_full_min  0.677
