# Supplementary material for: Enantioconvergent Access to Chiral S(VI) Stereocenters by Kinetic Resolution of Sulfonimidoyl Chlorides
Source: Angew Chem Int Ed Engl. 2025 Nov 17;65(2):e19733. doi: 10.1002/anie.202519733 (PMC12790358; doi:10.1002/anie.202519733)
Supplement: Supplementary file 2 — Supporting Information [file ANIE-65-e19733-s001.zip › 20_hpd930_auto.cif]

data_hpd930_auto
_audit_creation_date               2024-08-03
_audit_creation_method
;
Olex2 1.5-ac5-024
(compiled 2022.04.12 svn.rca3783a0 for Rigaku Oxford Diffraction, GUI svn.r6498)
;
_shelx_SHELXL_version_number       '2018/3'
_audit_contact_author_address      ?
_audit_contact_author_email        ?
_audit_contact_author_name         ''
_audit_contact_author_phone        ?
_publ_contact_author_id_orcid      ?
_publ_section_references
;
Dolomanov, O.V., Bourhis, L.J., Gildea, R.J, Howard, J.A.K. & Puschmann, H.
 (2009), J. Appl. Cryst. 42, 339-341.

Sheldrick, G.M. (2015). Acta Cryst. A71, 3-8.

Sheldrick, G.M. (2015). Acta Cryst. C71, 3-8.
;
_chemical_name_common              ?
_chemical_name_systematic          ?
_chemical_formula_moiety           'C49 H56 Cu N2 O6, 2(C F3 O3 S)'
_chemical_formula_sum              'C51 H56 Cu F6 N2 O12 S2'
_chemical_formula_weight           1130.63
_chemical_absolute_configuration   ad
_chemical_melting_point            ?
_chemical_oxdiff_formula           'C H O N Cu'
_chemical_oxdiff_usercomment       'LariniovCu sample'
loop_
  _atom_type_symbol
  _atom_type_description
  _atom_type_scat_dispersion_real
  _atom_type_scat_dispersion_imag
  _atom_type_scat_source
 'C' 'C' 0.0181 0.0091 'International Tables Vol C Tables 4.2.6.8 and 6.1.1.4'
 'H' 'H' 0.0000 0.0000 'International Tables Vol C Tables 4.2.6.8 and 6.1.1.4'
 'Cu' 'Cu' -1.9646 0.5888
 'International Tables Vol C Tables 4.2.6.8 and 6.1.1.4'
 'F' 'F' 0.0727 0.0534 'International Tables Vol C Tables 4.2.6.8 and 6.1.1.4'
 'N' 'N' 0.0311 0.0180 'International Tables Vol C Tables 4.2.6.8 and 6.1.1.4'
 'O' 'O' 0.0492 0.0322 'International Tables Vol C Tables 4.2.6.8 and 6.1.1.4'
 'S' 'S' 0.3331 0.5567 'International Tables Vol C Tables 4.2.6.8 and 6.1.1.4'

_shelx_space_group_comment
;
The symmetry employed for this shelxl refinement is uniquely defined
by the following loop, which should always be used as a source of
symmetry information in preference to the above space-group names.
They are only intended as comments.
;
_space_group_crystal_system        'monoclinic'
_space_group_IT_number             4
_space_group_name_H-M_alt          'P 1 21 1'
_space_group_name_Hall             'P 2yb'
loop_
  _space_group_symop_operation_xyz
 'x, y, z'
 '-x, y+1/2, -z'

_cell_length_a                     12.54740(10)
_cell_length_b                     16.13040(10)
_cell_length_c                     13.72640(10)
_cell_angle_alpha                  90
_cell_angle_beta                   107.2100(10)
_cell_angle_gamma                  90
_cell_volume                       2653.76(4)
_cell_formula_units_Z              2
_cell_measurement_reflns_used      35138
_cell_measurement_temperature      100.00(10)
_cell_measurement_theta_max        76.1740
_cell_measurement_theta_min        3.3560
_shelx_estimated_absorpt_T_max     0.819
_shelx_estimated_absorpt_T_min     0.649
_exptl_absorpt_coefficient_mu      2.036
_exptl_absorpt_correction_T_max    1.000
_exptl_absorpt_correction_T_min    0.480
_exptl_absorpt_correction_type     gaussian
_exptl_absorpt_process_details
;
CrysAlisPro 1.171.43.121a (Rigaku Oxford Diffraction, 2024)
Numerical absorption correction based on gaussian integration over
a multifaceted crystal model
Empirical absorption correction using spherical harmonics,
implemented in SCALE3 ABSPACK scaling algorithm.
;
_exptl_absorpt_special_details     ?
_exptl_crystal_colour              'clear light blue'
_exptl_crystal_colour_lustre       clear
_exptl_crystal_colour_modifier     light
_exptl_crystal_colour_primary      blue
_exptl_crystal_density_diffrn      1.415
_exptl_crystal_density_meas        ?
_exptl_crystal_density_method      ?
_exptl_crystal_description         block
_exptl_crystal_F_000               1174
loop_
  _exptl_crystal_face_index_h
  _exptl_crystal_face_index_k
  _exptl_crystal_face_index_l
  _exptl_crystal_face_perp_dist
 6 -3 3 0.0772
 -3 -10 2 0.0535
 -6 3 -3 0.0489
 3 10 -2 0.0865
 5 -1 5 0.0823
 -3 8 6 0.0213
 -5 2 -5 0.0769
 4 -8 -5 0.0747

_exptl_crystal_size_max            0.232
_exptl_crystal_size_mid            0.16
_exptl_crystal_size_min            0.102
loop_
  _exptl_oxdiff_crystal_face_indexfrac_h
  _exptl_oxdiff_crystal_face_indexfrac_k
  _exptl_oxdiff_crystal_face_indexfrac_l
  _exptl_oxdiff_crystal_face_x
  _exptl_oxdiff_crystal_face_y
  _exptl_oxdiff_crystal_face_z
 6.2829 -2.9787 2.8116 -0.0242 -0.1096 0.9937
 -2.5766 -9.8614 1.8239 0.2295 0.9524 0.2008
 -6.2624 3.0410 -2.8218 0.0227 0.1033 -0.9944
 3.2343 9.5934 -1.5414 -0.2329 -0.9674 -0.0992
 4.8794 -1.1153 5.1737 0.2682 -0.2576 0.9283
 -3.1770 7.8964 5.5232 0.6982 -0.6623 -0.2717
 -5.0600 1.5193 -4.9154 -0.2340 0.2251 -0.9458
 3.7767 -8.0731 -4.9366 -0.6701 0.6353 0.3840

_exptl_transmission_factor_max     ?
_exptl_transmission_factor_min     ?
_diffrn_reflns_av_R_equivalents    0.0566
_diffrn_reflns_av_unetI/netI       0.0370
_diffrn_reflns_Laue_measured_fraction_full  1.000
_diffrn_reflns_Laue_measured_fraction_max  0.970
_diffrn_reflns_limit_h_max         15
_diffrn_reflns_limit_h_min         -15
_diffrn_reflns_limit_k_max         19
_diffrn_reflns_limit_k_min         -20
_diffrn_reflns_limit_l_max         17
_diffrn_reflns_limit_l_min         -16
_diffrn_reflns_number              49694
_diffrn_reflns_point_group_measured_fraction_full  0.999
_diffrn_reflns_point_group_measured_fraction_max  0.943
_diffrn_reflns_theta_full          67.684
_diffrn_reflns_theta_max           76.550
_diffrn_reflns_theta_min           3.371
_diffrn_ambient_environment        N~2~
_diffrn_ambient_temperature        100.00(10)
_diffrn_detector                   'Hybrid Pixel Array Detector'
_diffrn_detector_area_resol_mean   10.0000
_diffrn_detector_type              HyPix
_diffrn_measured_fraction_theta_full  1.000
_diffrn_measured_fraction_theta_max  0.970
_diffrn_measurement_details
;
List of Runs (angles in degrees, time in seconds):

  # Type    Start    End  Width  t~exp~   \w     \q     \k     \f   Frames
--------------------------------------------------------------------------
  1  \w    -63.00  26.00   0.50    0.05    --  -46.89  57.00-180.00  178
  2  \w    -63.00  26.00   0.50    0.05    --  -46.89  57.00-180.00  178
  3  \w    -51.00 -19.00   0.50    0.14    --  -91.75  45.00 -90.00   64
  4  \w    -49.00 -19.00   0.50    0.14    --  -91.75  45.00-180.00   60
  5  \w    -71.00 -19.00   0.50    0.14    --  -91.75  61.00 -30.00  104
  6  \w    -49.00 -24.00   0.50    0.14    --  -91.75  45.00 120.00   50
  7  \w    -48.00 -19.00   0.50    0.14    --  -91.75  45.00 150.00   58
  8  \w    -85.00 -13.00   0.50    0.05    --  -46.89 125.00   0.00  144
  9  \w    -77.00  26.00   0.50    0.05    --  -46.89  92.00 -30.00  206
 10  \w    -77.00  26.00   0.50    0.05    --  -46.89  92.00 -30.00  206
 11  \w    -79.00 -19.00   0.50    0.14    --  -91.75  92.00 -30.00  120
 12  \w   -167.00 -74.00   0.50    0.14    --  -91.75 -15.00 150.00  186
 13  \w   -162.00-134.00   0.50    0.14    --  -91.75 -61.00  90.00   56
 14  \w   -164.00 -91.00   0.50    0.14    --  -91.75 -61.00  90.00  146
 15  \w   -164.00-101.00   0.50    0.14    --  -91.75 -77.00  60.00  126
 16  \w   -164.00 -77.00   0.50    0.14    --  -91.75 -45.00 120.00  174
 17  \w   -157.00 -82.00   0.50    0.14    --  -91.75 -15.00  90.00  150
 18  \w   -167.00 -74.00   0.50    0.14    --  -91.75 -15.00 150.00  186
 19  \w   -162.00-136.00   0.50    0.14    --  -91.75 -45.00-120.00   52
 20  \w   -104.00 -77.00   0.50    0.14    --  -91.75 -45.00-120.00   54
 21  \w   -119.00 -83.00   0.50    0.05    --  -46.89 -57.00-150.00   72
 22  \w   -119.00 -83.00   0.50    0.05    --  -46.89 -57.00-120.00   72
 23  \w   -164.00-100.00   0.50    0.14    --  -91.75 -94.00-150.00  128
 24  \w   -164.00 -80.00   0.50    0.14    --  -91.75 -92.00-142.00  168
 25  \w   -164.00-100.00   0.50    0.14    --  -91.75 -94.00 150.00  128
 26  \w   -119.00 -83.00   0.50    0.05    --  -46.89 -57.00 150.00   72
 27  \w     37.00 101.00   0.50    0.14    --  106.92-125.00  60.00  128
 28  \w     34.00 103.00   0.50    0.14    --  106.92 -94.00 -30.00  138
 29  \w     34.00  86.00   0.50    0.14    --  106.92 -94.00 -60.00  104
 30  \w     76.00 105.00   0.50    0.14    --  106.92 -94.00 -90.00   58
 31  \w     34.00 105.00   0.50    0.14    --  106.92 -94.00-120.00  142
 32  \w     35.00  67.00   0.50    0.14    --  106.92 -94.00 -90.00   64
 33  \w     38.00 112.00   0.50    0.14    --  106.92-125.00-120.00  148
 34  \w     34.00 106.00   0.50    0.14    --  106.92 -92.00-142.00  144
 35  \w    -19.00  78.00   0.50    0.05    --   46.89 -92.00-142.00  194
 36  \w     44.00 106.00   0.50    0.14    --  106.92 -94.00 120.00  124
 37  \w     66.00  92.00   0.50    0.14    --  106.92 -77.00  30.00   52
 38  \w     39.00 100.00   0.50    0.14    --  106.92 -77.00 120.00  122
 39  \w     35.00  66.00   0.50    0.14    --  106.92 -61.00   0.00   62
 40  \w    -28.00  30.00   0.50    0.05    --   46.89 -19.00-180.00  116
 41  \w    130.00 156.00   0.50    0.14    --  106.92  92.00 -30.00   52
 42  \w     93.00 167.00   0.50    0.14    --  106.92  45.00  60.00  148
 43  \w     83.00 120.00   0.50    0.05    --   46.89  57.00  30.00   74
 44  \w     92.00 177.00   0.50    0.14    --  106.92  61.00 -90.00  170
 45  \w     83.00 120.00   0.50    0.05    --   46.89  57.00-180.00   74
;
_diffrn_measurement_device         'four-circle diffractometer'
_diffrn_measurement_device_type    'XtaLAB Synergy, Dualflex, HyPix'
_diffrn_measurement_method         '\w scans'
_diffrn_orient_matrix_type        
 'CrysAlisPro convention (1999,Acta A55,543-557)'
_diffrn_orient_matrix_UB_11        -0.0432777000
_diffrn_orient_matrix_UB_12        0.0053838000
_diffrn_orient_matrix_UB_13        0.0938200000
_diffrn_orient_matrix_UB_21        -0.0490643000
_diffrn_orient_matrix_UB_22        -0.0879096000
_diffrn_orient_matrix_UB_23        -0.0224597000
_diffrn_orient_matrix_UB_31        0.1106430000
_diffrn_orient_matrix_UB_32        -0.0368520000
_diffrn_orient_matrix_UB_33        0.0671320000
_diffrn_radiation_monochromator    mirror
_diffrn_radiation_probe            x-ray
_diffrn_radiation_type             'Cu K\a'
_diffrn_radiation_wavelength       1.54184
_diffrn_source                     'micro-focus sealed X-ray tube'
_diffrn_source_type                'PhotonJet (Cu) X-ray Source'
_reflns_Friedel_coverage           0.876
_reflns_Friedel_fraction_full      0.998
_reflns_Friedel_fraction_max       0.914
_reflns_number_gt                  10295
_reflns_number_total               10563
_reflns_special_details
;
 Reflections were merged by SHELXL according to the crystal
 class for the calculation of statistics and refinement.
 
 _reflns_Friedel_fraction is defined as the number of unique
 Friedel pairs measured divided by the number that would be
 possible theoretically, ignoring centric projections and
 systematic absences.
;
_reflns_threshold_expression       'I > 2\s(I)'
_computing_cell_refinement         'CrysAlisPro 1.171.43.121a (Rigaku OD, 2024)'
_computing_data_collection         'CrysAlisPro 1.171.43.121a (Rigaku OD, 2024)'
_computing_data_reduction          'CrysAlisPro 1.171.43.121a (Rigaku OD, 2024)'
_computing_molecular_graphics      'Olex2 1.5-ac5-024 (Dolomanov et al., 2009)'
_computing_publication_material    'Olex2 1.5-ac5-024 (Dolomanov et al., 2009)'
_computing_structure_refinement    'SHELXL 2018/3 (Sheldrick, 2015)'
_computing_structure_solution      'SHELXT  (Sheldrick, 2015)'
_refine_diff_density_max           0.469
_refine_diff_density_min           -0.324
_refine_diff_density_rms           0.048
_refine_ls_abs_structure_details
;
 Flack x determined using 4674 quotients [(I+)-(I-)]/[(I+)+(I-)]
 (Parsons, Flack and Wagner, Acta Cryst. B69 (2013) 249-259).
;
_refine_ls_abs_structure_Flack     -0.015(15)
_refine_ls_extinction_coef         .
_refine_ls_extinction_method       none
_refine_ls_goodness_of_fit_ref     1.099
_refine_ls_hydrogen_treatment      mixed
_refine_ls_matrix_type             full
_refine_ls_number_parameters       681
_refine_ls_number_reflns           10563
_refine_ls_number_restraints       11
_refine_ls_R_factor_all            0.0402
_refine_ls_R_factor_gt             0.0393
_refine_ls_restrained_S_all        1.101
_refine_ls_shift/su_max            0.001
_refine_ls_shift/su_mean           0.000
_refine_ls_structure_factor_coef   Fsqd
_refine_ls_weighting_details      
 'w=1/[\s^2^(Fo^2^)+(0.0500P)^2^+1.3000P] where P=(Fo^2^+2Fc^2^)/3'
_refine_ls_weighting_scheme        calc
_refine_ls_wR_factor_gt            0.0967
_refine_ls_wR_factor_ref           0.0974
_refine_special_details            ?
_olex2_refinement_description
;
1. Fixed Uiso
 At 1.2 times of:
  All C(H) groups, All C(H,H) groups
 At 1.5 times of:
  All C(H,H,H) groups, All O(H) groups
2. Restrained distances
 O3-H3
 0.87 with sigma of 0.01
 O5-H5
 0.87 with sigma of 0.01
 O4-H4
 0.87 with sigma of 0.01
 C30-C29
 1.3 with sigma of 0.02
 C42-H4
 1.909782 with sigma of 0.02
 C45-H5
 1.912133 with sigma of 0.02
 Cu1-H5
 2.707533 with sigma of 0.02
 Cu1-H4
 2.530419 with sigma of 0.02
 C40-H3
 1.916643 with sigma of 0.02
 Cu1-H3
 2.602165 with sigma of 0.02
3. Uiso/Uaniso restraints and constraints
Uanis(C29) = Uanis(C30) = Uanis(C53) = Uanis(C52)
4. Others
 Fixed Sof: H31(0.55) H31A(0.45) C29(0.55) H29(0.55) C30(0.55) H30(0.55)
 C52(0.45) H52(0.45) C53(0.45) H53(0.45)
5.a Ternary CH refined with riding coordinates:
 C1(H1), C27(H27), C2(H2), C26(H26)
5.b Secondary CH2 refined with riding coordinates:
 C17(H17A,H17B), C24(H24A,H24B), C45(H45A,H45B), C40(H40A,H40B), C42(H42A,
 H42B), C47(H47A,H47B)
5.c Aromatic/amide H refined with riding coordinates:
 C11(H11), C19(H19), C15(H15), C22(H22), C9(H9), C14(H14), C13(H13), C39(H39),
 C12(H12), C20(H20), C7(H7), C5(H5A), C8(H8), C33(H33), C6(H6A), C38(H38),
 C21(H21), C35(H35), C36(H36), C37(H37), C32(H32), C31(H31), C31(H31A),
 C29(H29), C30(H30), C52(H52), C53(H53)
5.d Idealised Me refined as rotating group:
 C44(H44A,H44B,H44C), C43(H43A,H43B,H43C), C49(H49A,H49B,H49C), C48(H48A,H48B,
 H48C)
5.e Idealised tetrahedral OH refined as rotating group:
 O6(H6)
;
_atom_sites_solution_hydrogens     mixed
_atom_sites_solution_primary       dual
_atom_sites_solution_secondary     ?
loop_
  _atom_site_label
  _atom_site_type_symbol
  _atom_site_fract_x
  _atom_site_fract_y
  _atom_site_fract_z
  _atom_site_U_iso_or_equiv
  _atom_site_adp_type
  _atom_site_occupancy
  _atom_site_site_symmetry_order
  _atom_site_calc_flag
  _atom_site_refinement_flags_posn
  _atom_site_refinement_flags_adp
  _atom_site_refinement_flags_occupancy
  _atom_site_disorder_assembly
  _atom_site_disorder_group
 Cu1 Cu 0.26831(4) 0.55217(3) 0.77793(3) 0.01788(12) Uani 1 1 d D . . . .
 S1 S 0.63700(7) 0.66666(5) 0.92422(6) 0.02143(17) Uani 1 1 d . . . . .
 S2 S 0.86860(7) 0.74500(5) 0.35514(6) 0.02295(18) Uani 1 1 d . . . . .
 F3 F 0.85420(18) 0.65762(16) 0.9671(2) 0.0357(5) Uani 1 1 d . . . . .
 F2 F 0.77853(18) 0.54901(16) 1.00950(19) 0.0369(5) Uani 1 1 d . . . . .
 F1 F 0.7652(2) 0.57097(16) 0.8521(2) 0.0417(6) Uani 1 1 d . . . . .
 O3 O 0.3440(2) 0.63598(15) 0.8895(2) 0.0228(5) Uani 1 1 d D . . . .
 H3 H 0.4164(13) 0.6280(18) 0.914(3) 0.034 Uiso 1 1 d D U . . .
 O1 O 0.4719(2) 0.37765(15) 0.95812(18) 0.0219(5) Uani 1 1 d . . . . .
 O12 O 0.9529(2) 0.75420(18) 0.4527(2) 0.0288(6) Uani 1 1 d . . . . .
 O5 O 0.1132(2) 0.48342(16) 0.71609(19) 0.0232(5) Uani 1 1 d D . . . .
 H5 H 0.121(2) 0.4307(10) 0.707(4) 0.035 Uiso 1 1 d D U . . .
 O11 O 0.8295(2) 0.82266(17) 0.3049(2) 0.0302(6) Uani 1 1 d . . . . .
 O4 O 0.1909(2) 0.64234(15) 0.69457(19) 0.0226(5) Uani 1 1 d D . . . .
 H4 H 0.1208(16) 0.6365(16) 0.659(3) 0.034 Uiso 1 1 d D U . . .
 O8 O 0.6476(2) 0.69833(17) 1.0245(2) 0.0274(5) Uani 1 1 d . . . . .
 O2 O 0.4335(2) 0.41485(18) 0.60732(19) 0.0279(6) Uani 1 1 d . . . . .
 O9 O 0.6377(2) 0.72724(17) 0.8480(2) 0.0327(6) Uani 1 1 d . . . . .
 O7 O 0.5519(2) 0.60231(16) 0.8902(2) 0.0262(5) Uani 1 1 d . . . . .
 N1 N 0.3399(2) 0.46689(18) 0.8756(2) 0.0180(6) Uani 1 1 d . . . . .
 O10 O 0.7839(2) 0.68494(17) 0.3533(2) 0.0329(6) Uani 1 1 d . . . . .
 F5 F 0.8830(3) 0.6843(2) 0.1824(2) 0.0535(7) Uani 1 1 d . . . . .
 F4 F 0.9942(3) 0.62826(19) 0.3165(2) 0.0553(8) Uani 1 1 d . . . . .
 F6 F 1.0285(2) 0.7504(2) 0.2696(2) 0.0544(7) Uani 1 1 d . . . . .
 O6 O -0.0126(3) 0.63332(18) 0.5916(2) 0.0378(7) Uani 1 1 d . . . . .
 H6 H -0.024506 0.670403 0.546700 0.057 Uiso 1 1 calc R U . . .
 N2 N 0.3411(2) 0.50541(18) 0.6758(2) 0.0199(6) Uani 1 1 d . . . . .
 C10 C 0.5079(3) 0.4370(2) 1.1282(3) 0.0203(7) Uani 1 1 d . . . . .
 C11 C 0.5696(3) 0.5069(2) 1.1183(3) 0.0224(7) Uani 1 1 d . . . . .
 H11 H 0.558178 0.531530 1.053158 0.027 Uiso 1 1 calc R U . . .
 C3 C 0.4184(3) 0.4169(2) 0.8725(2) 0.0187(6) Uani 1 1 d . . . . .
 C19 C 0.7481(3) 0.2988(2) 0.8336(3) 0.0248(7) Uani 1 1 d . . . . .
 H19 H 0.804983 0.339731 0.852283 0.030 Uiso 1 1 calc R U . . .
 C1 C 0.3310(3) 0.4669(2) 0.9814(2) 0.0179(6) Uani 1 1 d . . . . .
 H1 H 0.353190 0.522807 1.012233 0.021 Uiso 1 1 calc R U . . .
 C25 C 0.4049(3) 0.4421(2) 0.6884(3) 0.0204(7) Uani 1 1 d . . . . .
 C4 C 0.2136(3) 0.4481(2) 0.9841(2) 0.0200(7) Uani 1 1 d . . . . .
 C16 C 0.4589(3) 0.3935(2) 0.7835(3) 0.0197(7) Uani 1 1 d . . . . .
 C34 C 0.3552(3) 0.6201(2) 0.5573(3) 0.0241(7) Uani 1 1 d . . . . .
 C17 C 0.5891(3) 0.4068(2) 0.8129(3) 0.0220(7) Uani 1 1 d . . . . .
 H17A H 0.608823 0.443110 0.762670 0.026 Uiso 1 1 calc R U . . .
 H17B H 0.617745 0.431966 0.881427 0.026 Uiso 1 1 calc R U . . .
 C15 C 0.5265(3) 0.4001(2) 1.2236(3) 0.0257(7) Uani 1 1 d . . . . .
 H15 H 0.486590 0.351661 1.230993 0.031 Uiso 1 1 calc R U . . .
 C18 C 0.6363(3) 0.3212(2) 0.8115(3) 0.0204(7) Uani 1 1 d . . . . .
 C27 C 0.3161(3) 0.5334(2) 0.5688(2) 0.0218(7) Uani 1 1 d . . . . .
 H27 H 0.234017 0.529315 0.534454 0.026 Uiso 1 1 calc R U . . .
 C2 C 0.4204(3) 0.4027(2) 1.0375(2) 0.0201(7) Uani 1 1 d . . . . .
 H2 H 0.383333 0.353817 1.058492 0.024 Uiso 1 1 calc R U . . .
 C22 C 0.5800(3) 0.1783(2) 0.7767(3) 0.0264(7) Uani 1 1 d . . . . .
 H22 H 0.523019 0.137524 0.756880 0.032 Uiso 1 1 calc R U . . .
 C9 C 0.1663(3) 0.3699(2) 0.9603(3) 0.0223(7) Uani 1 1 d . . . . .
 H9 H 0.205984 0.327301 0.938118 0.027 Uiso 1 1 calc R U . . .
 C41 C 0.2134(3) 0.7500(2) 0.8281(3) 0.0246(7) Uani 1 1 d . . . . .
 C46 C -0.0875(3) 0.4998(2) 0.6174(3) 0.0265(8) Uani 1 1 d . . . . .
 C14 C 0.6041(3) 0.4349(3) 1.3081(3) 0.0325(9) Uani 1 1 d . . . . .
 H14 H 0.616524 0.410094 1.373257 0.039 Uiso 1 1 calc R U . . .
 C13 C 0.6633(3) 0.5050(3) 1.2981(3) 0.0288(8) Uani 1 1 d . . . . .
 H13 H 0.715101 0.528723 1.356467 0.035 Uiso 1 1 calc R U . . .
 C39 C 0.4559(3) 0.6504(2) 0.6216(3) 0.0277(8) Uani 1 1 d . . . . .
 H39 H 0.495618 0.619193 0.679679 0.033 Uiso 1 1 calc R U . . .
 C12 C 0.6470(3) 0.5407(2) 1.2026(3) 0.0246(7) Uani 1 1 d . . . . .
 H12 H 0.688944 0.588139 1.195198 0.030 Uiso 1 1 calc R U . . .
 C20 C 0.7752(3) 0.2160(3) 0.8280(3) 0.0303(8) Uani 1 1 d . . . . .
 H20 H 0.851265 0.199845 0.844058 0.036 Uiso 1 1 calc R U . . .
 C7 C 0.0022(3) 0.4160(3) 1.0012(3) 0.0303(8) Uani 1 1 d . . . . .
 H7 H -0.069321 0.404475 1.008348 0.036 Uiso 1 1 calc R U . . .
 C28 C 0.3075(3) 0.4193(3) 0.4338(3) 0.0281(8) Uani 1 1 d . . . . .
 C5 C 0.1535(3) 0.5104(2) 1.0143(3) 0.0249(7) Uani 1 1 d . . . . .
 H5A H 0.185004 0.564179 1.029119 0.030 Uiso 1 1 calc R U . . .
 C8 C 0.0605(3) 0.3545(2) 0.9691(3) 0.0266(8) Uani 1 1 d . . . . .
 H8 H 0.028074 0.301148 0.952874 0.032 Uiso 1 1 calc R U . . .
 C44 C 0.1175(3) 0.7091(3) 0.8584(3) 0.0300(8) Uani 1 1 d . . . . .
 H44A H 0.116798 0.729710 0.925383 0.045 Uiso 1 1 calc R U . . .
 H44B H 0.128034 0.648815 0.861643 0.045 Uiso 1 1 calc R U . . .
 H44C H 0.046437 0.722491 0.807630 0.045 Uiso 1 1 calc R U . . .
 C24 C 0.4385(3) 0.2976(2) 0.7634(3) 0.0224(7) Uani 1 1 d . . . . .
 H24A H 0.399497 0.273613 0.809878 0.027 Uiso 1 1 calc R U . . .
 H24B H 0.393368 0.287098 0.692068 0.027 Uiso 1 1 calc R U . . .
 C33 C 0.3155(3) 0.4310(3) 0.3372(3) 0.0298(8) Uani 1 1 d . . . . .
 H33 H 0.366598 0.470589 0.325920 0.036 Uiso 1 1 calc R U . . .
 C6 C 0.0478(3) 0.4946(3) 1.0231(3) 0.0304(8) Uani 1 1 d . . . . .
 H6A H 0.007125 0.537300 1.043917 0.036 Uiso 1 1 calc R U . . .
 C23 C 0.5537(3) 0.2612(2) 0.7841(3) 0.0204(7) Uani 1 1 d . . . . .
 C43 C 0.2059(3) 0.8448(2) 0.8378(4) 0.0337(9) Uani 1 1 d . . . . .
 H43A H 0.129885 0.863195 0.802511 0.051 Uiso 1 1 calc R U . . .
 H43B H 0.258369 0.871437 0.807056 0.051 Uiso 1 1 calc R U . . .
 H43C H 0.224873 0.859985 0.910051 0.051 Uiso 1 1 calc R U . . .
 C38 C 0.4982(4) 0.7259(3) 0.6011(3) 0.0349(9) Uani 1 1 d . . . . .
 H38 H 0.566690 0.746253 0.645018 0.042 Uiso 1 1 calc R U . . .
 C21 C 0.6916(3) 0.1563(3) 0.7990(3) 0.0309(8) Uani 1 1 d . . . . .
 H21 H 0.711172 0.099900 0.794382 0.037 Uiso 1 1 calc R U . . .
 C35 C 0.2967(3) 0.6677(3) 0.4739(3) 0.0325(8) Uani 1 1 d . . . . .
 H35 H 0.227067 0.648656 0.430793 0.039 Uiso 1 1 calc R U . . .
 C36 C 0.3396(4) 0.7428(3) 0.4537(3) 0.0385(10) Uani 1 1 d . . . . .
 H36 H 0.299481 0.774670 0.396293 0.046 Uiso 1 1 calc R U . . .
 C37 C 0.4398(4) 0.7715(3) 0.5162(3) 0.0378(10) Uani 1 1 d . . . . .
 H37 H 0.469178 0.822658 0.501228 0.045 Uiso 1 1 calc R U . . .
 C45 C 0.0012(3) 0.4958(3) 0.7221(3) 0.0280(8) Uani 1 1 d D . . . .
 H45A H -0.001066 0.547997 0.759324 0.034 Uiso 1 1 calc R U . . .
 H45B H -0.017639 0.449827 0.761948 0.034 Uiso 1 1 calc R U . . .
 C50 C 0.7654(3) 0.6076(2) 0.9393(3) 0.0277(8) Uani 1 1 d . . . . .
 C26 C 0.3787(3) 0.4692(2) 0.5208(3) 0.0251(7) Uani 1 1 d . . . . .
 H26 H 0.437166 0.498711 0.497958 0.030 Uiso 1 1 calc R U . . .
 C51 C 0.9475(4) 0.6992(3) 0.2764(3) 0.0356(9) Uani 1 1 d . . . . .
 C40 C 0.3254(3) 0.7232(2) 0.9002(3) 0.0277(8) Uani 1 1 d D . . . .
 H40A H 0.385843 0.755359 0.885059 0.033 Uiso 1 1 calc R U . . .
 H40B H 0.327196 0.735159 0.971370 0.033 Uiso 1 1 calc R U . . .
 C32 C 0.2495(4) 0.3854(3) 0.2556(3) 0.0349(9) Uani 1 1 d . . . . .
 H32 H 0.255983 0.394202 0.189151 0.042 Uiso 1 1 calc R U . . .
 C42 C 0.2076(3) 0.7294(2) 0.7186(3) 0.0260(7) Uani 1 1 d D . . . .
 H42A H 0.145761 0.761212 0.672055 0.031 Uiso 1 1 calc R U . . .
 H42B H 0.277860 0.747478 0.706072 0.031 Uiso 1 1 calc R U . . .
 C49 C -0.1953(4) 0.5322(4) 0.6334(4) 0.0534(14) Uani 1 1 d . . . . .
 H49A H -0.217126 0.496277 0.681819 0.080 Uiso 1 1 calc R U . . .
 H49B H -0.254434 0.532359 0.568125 0.080 Uiso 1 1 calc R U . . .
 H49C H -0.183482 0.588746 0.660553 0.080 Uiso 1 1 calc R U . . .
 C47 C -0.0484(3) 0.5559(3) 0.5450(3) 0.0342(8) Uani 1 1 d . . . . .
 H47A H 0.013751 0.528924 0.526534 0.041 Uiso 1 1 calc R U . . .
 H47B H -0.110425 0.564557 0.481693 0.041 Uiso 1 1 calc R U . . .
 C48 C -0.1065(4) 0.4143(3) 0.5686(4) 0.0475(12) Uani 1 1 d . . . . .
 H48A H -0.037621 0.395004 0.556122 0.071 Uiso 1 1 calc R U . . .
 H48B H -0.166182 0.417261 0.503825 0.071 Uiso 1 1 calc R U . . .
 H48C H -0.127878 0.375503 0.614515 0.071 Uiso 1 1 calc R U . . .
 C31 C 0.1765(4) 0.3289(3) 0.2697(3) 0.0443(11) Uani 1 1 d . . . . .
 H31 H 0.143950 0.289477 0.218032 0.053 Uiso 0.55 1 calc R U P A 1
 H31A H 0.118183 0.308081 0.213962 0.053 Uiso 0.45 1 calc R U P B 2
 C29 C 0.2135(9) 0.3745(8) 0.4448(9) 0.043(2) Uani 0.55 1 d D . P C 1
 H29 H 0.195770 0.375993 0.507433 0.051 Uiso 0.55 1 calc R U P C 1
 C30 C 0.1487(9) 0.3289(7) 0.3635(9) 0.043(2) Uani 0.55 1 d D . P C 1
 H30 H 0.086573 0.298112 0.369799 0.051 Uiso 0.55 1 calc R U P C 1
 C52 C 0.2513(12) 0.3486(9) 0.4512(12) 0.043(2) Uani 0.45 1 d . . P C 2
 H52 H 0.255519 0.332806 0.518875 0.051 Uiso 0.45 1 calc R U P C 2
 C53 C 0.1898(11) 0.3018(10) 0.3697(11) 0.043(2) Uani 0.45 1 d . . P C 2
 H53 H 0.156506 0.251361 0.381377 0.051 Uiso 0.45 1 calc R U P C 2

loop_
  _atom_site_aniso_label
  _atom_site_aniso_U_11
  _atom_site_aniso_U_22
  _atom_site_aniso_U_33
  _atom_site_aniso_U_23
  _atom_site_aniso_U_13
  _atom_site_aniso_U_12
 Cu1 0.0195(2) 0.0167(2) 0.0159(2) 0.00121(19) 0.00295(17) 0.00256(19)
 S1 0.0210(4) 0.0191(4) 0.0219(4) 0.0001(3) 0.0028(3) 0.0009(3)
 S2 0.0212(4) 0.0204(4) 0.0237(4) 0.0027(3) 0.0011(3) 0.0014(3)
 F3 0.0220(10) 0.0349(13) 0.0488(14) -0.0082(11) 0.0082(10) -0.0063(9)
 F2 0.0288(11) 0.0306(12) 0.0482(13) 0.0102(11) 0.0067(10) 0.0082(10)
 F1 0.0395(13) 0.0453(16) 0.0444(14) -0.0192(12) 0.0190(11) -0.0020(11)
 O3 0.0195(12) 0.0172(12) 0.0271(13) -0.0016(10) -0.0002(10) 0.0006(9)
 O1 0.0212(11) 0.0215(12) 0.0187(11) -0.0013(9) -0.0006(9) 0.0049(9)
 O12 0.0317(13) 0.0289(14) 0.0223(12) 0.0014(11) 0.0025(10) -0.0020(11)
 O5 0.0174(11) 0.0210(12) 0.0262(12) 0.0010(10) -0.0014(9) -0.0014(10)
 O11 0.0270(13) 0.0228(14) 0.0354(15) 0.0073(11) 0.0008(11) 0.0020(10)
 O4 0.0228(12) 0.0190(12) 0.0234(12) 0.0016(9) 0.0027(9) 0.0012(9)
 O8 0.0309(13) 0.0255(13) 0.0257(13) -0.0052(10) 0.0081(11) 0.0007(11)
 O2 0.0308(13) 0.0338(15) 0.0182(12) -0.0060(10) 0.0057(10) 0.0066(11)
 O9 0.0401(15) 0.0274(14) 0.0283(14) 0.0068(11) 0.0068(11) -0.0022(12)
 O7 0.0208(12) 0.0245(13) 0.0293(13) -0.0003(11) 0.0011(10) 0.0001(10)
 N1 0.0163(13) 0.0182(14) 0.0179(13) -0.0007(11) 0.0028(10) -0.0009(11)
 O10 0.0263(13) 0.0253(14) 0.0409(15) 0.0065(11) 0.0003(11) -0.0014(11)
 F5 0.0683(19) 0.0606(19) 0.0253(12) -0.0109(12) 0.0041(12) -0.0029(15)
 F4 0.0616(18) 0.0491(17) 0.0530(17) -0.0030(13) 0.0135(14) 0.0278(15)
 F6 0.0467(15) 0.073(2) 0.0521(16) -0.0108(15) 0.0281(13) -0.0099(15)
 O6 0.0377(15) 0.0296(15) 0.0333(15) 0.0095(12) -0.0092(12) -0.0036(12)
 N2 0.0195(13) 0.0220(15) 0.0171(14) 0.0001(11) 0.0037(11) -0.0024(11)
 C10 0.0185(15) 0.0221(16) 0.0175(16) 0.0001(13) 0.0009(12) 0.0014(13)
 C11 0.0222(16) 0.0224(17) 0.0194(16) 0.0020(13) 0.0013(13) -0.0001(13)
 C3 0.0168(15) 0.0171(15) 0.0183(15) -0.0019(12) -0.0008(12) -0.0010(12)
 C19 0.0202(16) 0.0309(19) 0.0230(17) 0.0015(15) 0.0061(14) -0.0009(14)
 C1 0.0171(15) 0.0196(16) 0.0144(14) -0.0005(12) 0.0008(12) 0.0000(12)
 C25 0.0171(15) 0.0247(17) 0.0184(16) -0.0065(13) 0.0039(12) -0.0032(13)
 C4 0.0186(15) 0.0245(17) 0.0140(15) 0.0010(12) 0.0002(12) 0.0000(13)
 C16 0.0176(15) 0.0183(16) 0.0211(16) -0.0034(13) 0.0024(12) 0.0018(13)
 C34 0.0273(18) 0.0289(19) 0.0179(16) 0.0010(14) 0.0092(14) 0.0004(15)
 C17 0.0173(15) 0.0211(17) 0.0260(17) -0.0048(14) 0.0041(13) -0.0026(13)
 C15 0.0258(17) 0.0277(19) 0.0211(17) 0.0039(15) 0.0031(13) -0.0035(15)
 C18 0.0206(16) 0.0216(17) 0.0184(15) -0.0001(13) 0.0047(13) 0.0014(13)
 C27 0.0219(15) 0.0276(19) 0.0142(15) -0.0018(13) 0.0028(12) -0.0009(13)
 C2 0.0200(15) 0.0205(16) 0.0176(15) 0.0007(13) 0.0022(12) 0.0019(13)
 C22 0.0326(19) 0.0204(18) 0.0262(18) -0.0006(14) 0.0088(15) 0.0000(15)
 C9 0.0192(15) 0.0250(17) 0.0196(16) -0.0003(13) 0.0011(13) 0.0003(13)
 C41 0.0224(17) 0.0182(16) 0.0327(18) -0.0029(14) 0.0077(14) 0.0006(14)
 C46 0.0185(16) 0.031(2) 0.0252(18) -0.0011(15) -0.0009(14) 0.0007(14)
 C14 0.033(2) 0.042(2) 0.0173(17) 0.0034(16) -0.0002(15) -0.0040(18)
 C13 0.0263(18) 0.034(2) 0.0196(17) -0.0048(15) -0.0028(14) -0.0029(15)
 C39 0.0342(19) 0.0272(19) 0.0207(17) 0.0019(14) 0.0065(14) -0.0025(15)
 C12 0.0214(16) 0.0230(18) 0.0254(17) -0.0013(14) 0.0006(13) -0.0009(14)
 C20 0.0254(18) 0.036(2) 0.030(2) 0.0059(16) 0.0089(15) 0.0127(16)
 C7 0.0202(16) 0.043(2) 0.0271(18) 0.0013(16) 0.0062(13) -0.0017(15)
 C28 0.035(2) 0.031(2) 0.0191(17) -0.0053(15) 0.0094(15) -0.0090(16)
 C5 0.0234(17) 0.0247(18) 0.0244(17) -0.0024(14) 0.0040(14) 0.0009(14)
 C8 0.0221(17) 0.030(2) 0.0250(18) 0.0026(15) 0.0027(14) -0.0050(15)
 C44 0.0270(18) 0.0280(19) 0.037(2) -0.0012(16) 0.0136(16) 0.0004(15)
 C24 0.0194(16) 0.0192(17) 0.0275(18) -0.0072(14) 0.0052(14) -0.0029(13)
 C33 0.0336(19) 0.033(2) 0.0217(18) 0.0019(15) 0.0067(15) -0.0051(16)
 C6 0.0237(17) 0.038(2) 0.0293(19) -0.0041(16) 0.0074(15) 0.0050(16)
 C23 0.0212(16) 0.0211(17) 0.0182(15) -0.0008(13) 0.0046(13) -0.0002(13)
 C43 0.032(2) 0.0205(19) 0.049(2) -0.0036(17) 0.0119(18) 0.0022(15)
 C38 0.044(2) 0.033(2) 0.029(2) -0.0047(17) 0.0140(17) -0.0085(18)
 C21 0.037(2) 0.027(2) 0.0287(19) 0.0012(16) 0.0104(16) 0.0105(16)
 C35 0.036(2) 0.036(2) 0.0224(18) 0.0027(17) 0.0055(15) 0.0053(18)
 C36 0.057(3) 0.033(2) 0.028(2) 0.0110(18) 0.0153(18) 0.008(2)
 C37 0.061(3) 0.028(2) 0.031(2) 0.0021(16) 0.023(2) -0.0034(19)
 C45 0.0217(17) 0.035(2) 0.0245(18) 0.0022(15) 0.0033(14) -0.0003(15)
 C50 0.0242(17) 0.0273(19) 0.0304(19) -0.0051(15) 0.0061(15) -0.0016(15)
 C26 0.0269(18) 0.0294(19) 0.0195(16) -0.0034(15) 0.0074(14) -0.0045(15)
 C51 0.036(2) 0.041(2) 0.0268(19) -0.0039(17) 0.0041(16) 0.0062(18)
 C40 0.0272(18) 0.0194(17) 0.0331(19) -0.0062(15) 0.0036(15) -0.0015(14)
 C32 0.041(2) 0.045(2) 0.0170(17) 0.0005(17) 0.0053(16) -0.0025(19)
 C42 0.0283(17) 0.0176(17) 0.0304(19) 0.0027(14) 0.0061(14) 0.0008(14)
 C49 0.028(2) 0.083(4) 0.046(3) -0.004(3) 0.0045(19) 0.008(2)
 C47 0.0332(19) 0.037(2) 0.0268(18) 0.0006(18) -0.0001(15) 0.0038(19)
 C48 0.038(2) 0.038(2) 0.048(3) -0.002(2) -0.017(2) 0.0009(19)
 C31 0.052(3) 0.053(3) 0.024(2) -0.0114(19) 0.0041(19) -0.020(2)
 C29 0.051(6) 0.051(6) 0.026(2) -0.004(4) 0.010(4) -0.025(4)
 C30 0.051(6) 0.051(6) 0.026(2) -0.004(4) 0.010(4) -0.025(4)
 C52 0.051(6) 0.051(6) 0.026(2) -0.004(4) 0.010(4) -0.025(4)
 C53 0.051(6) 0.051(6) 0.026(2) -0.004(4) 0.010(4) -0.025(4)

_geom_special_details
;
 All esds (except the esd in the dihedral angle between two l.s. planes)
 are estimated using the full covariance matrix.  The cell esds are taken
 into account individually in the estimation of esds in distances, angles
 and torsion angles; correlations between esds in cell parameters are only
 used when they are defined by crystal symmetry.  An approximate (isotropic)
 treatment of cell esds is used for estimating esds involving l.s. planes.
;
loop_
  _geom_bond_atom_site_label_1
  _geom_bond_atom_site_label_2
  _geom_bond_distance
  _geom_bond_site_symmetry_2
  _geom_bond_publ_flag
 Cu1 O3 2.053(2) . ?
 Cu1 O5 2.182(2) . ?
 Cu1 O4 1.926(2) . ?
 Cu1 N1 1.945(3) . ?
 Cu1 N2 2.032(3) . ?
 S1 O8 1.437(3) . ?
 S1 O9 1.433(3) . ?
 S1 O7 1.464(3) . ?
 S1 C50 1.831(4) . ?
 S2 O12 1.448(3) . ?
 S2 O11 1.444(3) . ?
 S2 O10 1.433(3) . ?
 S2 C51 1.824(5) . ?
 F3 C50 1.336(4) . ?
 F2 C50 1.325(5) . ?
 F1 C50 1.333(5) . ?
 O3 C40 1.441(4) . ?
 O1 C3 1.329(4) . ?
 O1 C2 1.478(4) . ?
 O5 C45 1.446(4) . ?
 O4 C42 1.444(4) . ?
 O2 C25 1.341(4) . ?
 O2 C26 1.473(5) . ?
 N1 C3 1.284(5) . ?
 N1 C1 1.489(4) . ?
 F5 C51 1.326(5) . ?
 F4 C51 1.328(5) . ?
 F6 C51 1.336(6) . ?
 O6 C47 1.414(5) . ?
 N2 C25 1.277(5) . ?
 N2 C27 1.479(4) . ?
 C10 C11 1.397(5) . ?
 C10 C15 1.394(5) . ?
 C10 C2 1.502(4) . ?
 C11 C12 1.383(5) . ?
 C3 C16 1.503(5) . ?
 C19 C18 1.392(5) . ?
 C19 C20 1.387(6) . ?
 C1 C4 1.514(5) . ?
 C1 C2 1.554(4) . ?
 C25 C16 1.501(5) . ?
 C4 C9 1.392(5) . ?
 C4 C5 1.391(5) . ?
 C16 C17 1.578(4) . ?
 C16 C24 1.580(5) . ?
 C34 C27 1.505(5) . ?
 C34 C39 1.398(5) . ?
 C34 C35 1.393(5) . ?
 C17 C18 1.504(5) . ?
 C15 C14 1.392(5) . ?
 C18 C23 1.387(5) . ?
 C27 C26 1.558(5) . ?
 C22 C23 1.388(5) . ?
 C22 C21 1.387(6) . ?
 C9 C8 1.390(5) . ?
 C41 C44 1.533(5) . ?
 C41 C43 1.539(5) . ?
 C41 C40 1.522(5) . ?
 C41 C42 1.521(5) . ?
 C46 C45 1.537(5) . ?
 C46 C49 1.525(6) . ?
 C46 C47 1.527(6) . ?
 C46 C48 1.521(6) . ?
 C14 C13 1.382(6) . ?
 C13 C12 1.392(5) . ?
 C39 C38 1.390(6) . ?
 C20 C21 1.392(6) . ?
 C7 C8 1.380(6) . ?
 C7 C6 1.386(6) . ?
 C28 C33 1.373(5) . ?
 C28 C26 1.498(5) . ?
 C28 C29 1.428(13) . ?
 C28 C52 1.397(16) . ?
 C5 C6 1.391(5) . ?
 C24 C23 1.507(5) . ?
 C33 C32 1.389(6) . ?
 C38 C37 1.390(6) . ?
 C35 C36 1.387(6) . ?
 C36 C37 1.376(7) . ?
 C32 C31 1.346(7) . ?
 C31 C30 1.430(12) . ?
 C31 C53 1.403(16) . ?
 C29 C30 1.382(11) . ?
 C52 C53 1.380(15) . ?

loop_
  _geom_angle_atom_site_label_1
  _geom_angle_atom_site_label_2
  _geom_angle_atom_site_label_3
  _geom_angle
  _geom_angle_site_symmetry_1
  _geom_angle_site_symmetry_3
  _geom_angle_publ_flag
 O3 Cu1 O5 141.96(10) . . ?
 O4 Cu1 O3 89.24(10) . . ?
 O4 Cu1 O5 85.28(10) . . ?
 O4 Cu1 N1 172.85(12) . . ?
 O4 Cu1 N2 96.95(11) . . ?
 N1 Cu1 O3 86.23(10) . . ?
 N1 Cu1 O5 94.89(11) . . ?
 N1 Cu1 N2 90.17(12) . . ?
 N2 Cu1 O3 123.78(11) . . ?
 N2 Cu1 O5 94.26(11) . . ?
 O8 S1 O7 114.20(16) . . ?
 O8 S1 C50 104.35(17) . . ?
 O9 S1 O8 115.98(17) . . ?
 O9 S1 O7 114.34(17) . . ?
 O9 S1 C50 104.00(18) . . ?
 O7 S1 C50 101.64(16) . . ?
 O12 S2 C51 102.33(18) . . ?
 O11 S2 O12 113.89(17) . . ?
 O11 S2 C51 103.7(2) . . ?
 O10 S2 O12 114.89(17) . . ?
 O10 S2 O11 115.62(16) . . ?
 O10 S2 C51 104.2(2) . . ?
 C40 O3 Cu1 131.7(2) . . ?
 C3 O1 C2 107.8(2) . . ?
 C45 O5 Cu1 132.7(2) . . ?
 C42 O4 Cu1 125.8(2) . . ?
 C25 O2 C26 107.3(3) . . ?
 C3 N1 Cu1 128.6(2) . . ?
 C3 N1 C1 108.2(3) . . ?
 C1 N1 Cu1 121.3(2) . . ?
 C25 N2 Cu1 126.5(2) . . ?
 C25 N2 C27 108.6(3) . . ?
 C27 N2 Cu1 124.4(2) . . ?
 C11 C10 C2 120.5(3) . . ?
 C15 C10 C11 119.5(3) . . ?
 C15 C10 C2 120.0(3) . . ?
 C12 C11 C10 120.6(3) . . ?
 O1 C3 C16 113.3(3) . . ?
 N1 C3 O1 117.5(3) . . ?
 N1 C3 C16 129.2(3) . . ?
 C20 C19 C18 119.1(4) . . ?
 N1 C1 C4 112.2(3) . . ?
 N1 C1 C2 103.4(3) . . ?
 C4 C1 C2 114.8(3) . . ?
 O2 C25 C16 112.8(3) . . ?
 N2 C25 O2 117.4(3) . . ?
 N2 C25 C16 129.7(3) . . ?
 C9 C4 C1 121.7(3) . . ?
 C5 C4 C1 118.7(3) . . ?
 C5 C4 C9 119.6(3) . . ?
 C3 C16 C17 109.4(3) . . ?
 C3 C16 C24 108.1(3) . . ?
 C25 C16 C3 113.7(3) . . ?
 C25 C16 C17 108.5(3) . . ?
 C25 C16 C24 110.6(3) . . ?
 C17 C16 C24 106.2(3) . . ?
 C39 C34 C27 121.4(3) . . ?
 C35 C34 C27 119.3(3) . . ?
 C35 C34 C39 118.9(4) . . ?
 C18 C17 C16 104.7(3) . . ?
 C14 C15 C10 119.5(3) . . ?
 C19 C18 C17 127.6(3) . . ?
 C23 C18 C19 120.2(3) . . ?
 C23 C18 C17 112.3(3) . . ?
 N2 C27 C34 114.1(3) . . ?
 N2 C27 C26 103.4(3) . . ?
 C34 C27 C26 110.6(3) . . ?
 O1 C2 C10 109.9(3) . . ?
 O1 C2 C1 103.1(2) . . ?
 C10 C2 C1 114.1(3) . . ?
 C21 C22 C23 118.4(4) . . ?
 C8 C9 C4 119.6(3) . . ?
 C44 C41 C43 109.4(3) . . ?
 C40 C41 C44 110.4(3) . . ?
 C40 C41 C43 107.1(3) . . ?
 C42 C41 C44 111.3(3) . . ?
 C42 C41 C43 108.4(3) . . ?
 C42 C41 C40 110.1(3) . . ?
 C49 C46 C45 107.9(3) . . ?
 C49 C46 C47 111.0(4) . . ?
 C47 C46 C45 110.5(3) . . ?
 C48 C46 C45 110.4(3) . . ?
 C48 C46 C49 110.1(4) . . ?
 C48 C46 C47 106.9(4) . . ?
 C13 C14 C15 120.8(4) . . ?
 C14 C13 C12 119.9(3) . . ?
 C38 C39 C34 120.4(4) . . ?
 C11 C12 C13 119.7(3) . . ?
 C19 C20 C21 120.3(3) . . ?
 C8 C7 C6 120.2(4) . . ?
 C33 C28 C26 120.0(3) . . ?
 C33 C28 C29 118.1(6) . . ?
 C33 C28 C52 117.5(7) . . ?
 C29 C28 C26 120.2(6) . . ?
 C52 C28 C26 121.0(7) . . ?
 C4 C5 C6 120.6(4) . . ?
 C7 C8 C9 120.6(4) . . ?
 C23 C24 C16 104.6(3) . . ?
 C28 C33 C32 120.6(4) . . ?
 C7 C6 C5 119.4(4) . . ?
 C18 C23 C22 121.1(3) . . ?
 C18 C23 C24 112.2(3) . . ?
 C22 C23 C24 126.7(3) . . ?
 C37 C38 C39 119.7(4) . . ?
 C22 C21 C20 120.9(4) . . ?
 C36 C35 C34 120.3(4) . . ?
 C37 C36 C35 120.4(4) . . ?
 C36 C37 C38 120.2(4) . . ?
 O5 C45 C46 113.5(3) . . ?
 F3 C50 S1 110.4(3) . . ?
 F2 C50 S1 111.6(3) . . ?
 F2 C50 F3 108.0(3) . . ?
 F2 C50 F1 107.7(3) . . ?
 F1 C50 S1 111.2(3) . . ?
 F1 C50 F3 107.7(3) . . ?
 O2 C26 C27 103.2(3) . . ?
 O2 C26 C28 110.4(3) . . ?
 C28 C26 C27 116.0(3) . . ?
 F5 C51 S2 111.6(3) . . ?
 F5 C51 F4 108.3(4) . . ?
 F5 C51 F6 107.5(4) . . ?
 F4 C51 S2 110.8(3) . . ?
 F4 C51 F6 108.1(4) . . ?
 F6 C51 S2 110.4(3) . . ?
 O3 C40 C41 111.0(3) . . ?
 C31 C32 C33 120.7(4) . . ?
 O4 C42 C41 113.5(3) . . ?
 O6 C47 C46 110.5(3) . . ?
 C32 C31 C30 119.1(6) . . ?
 C32 C31 C53 117.6(7) . . ?
 C30 C29 C28 119.4(9) . . ?
 C29 C30 C31 119.0(8) . . ?
 C53 C52 C28 119.8(11) . . ?
 C52 C53 C31 119.9(10) . . ?

_shelx_res_file
;
TITL hpd930_auto_a.res in P2(1)
    hpd930_auto.res
    created by SHELXL-2018/3 at 17:32:38 on 03-Aug-2024
REM Old TITL hpd930_auto in P2(1)
REM SHELXT solution in P2(1): R1 0.196, Rweak 0.058, Alpha 0.007
REM <I/s> 0.438 for 10 systematic absences, Orientation as input
REM Flack x = 0.272 ( 0.011 ) from 4703 Parsons' quotients
REM Formula found by SHELXT: C37 C11 O19 S1
CELL 1.54184 12.5474 16.1304 13.7264 90 107.21 90
ZERR 2 0.0001 0.0001 0.0001 0 0.001 0
LATT -1
SYMM -X,0.5+Y,-Z
SFAC C H Cu F N O S
UNIT 102 112 2 12 4 24 4
DFIX 0.87 0.01 O3 H3
DANG 1.909782 0.02 C42 H4
DANG 1.912133 0.02 C45 H5
DFIX 0.87 0.01 O5 H5
DFIX 0.87 0.01 O4 H4
DANG 2.707533 0.02 Cu1 H5
DANG 2.530419 0.02 Cu1 H4
DANG 1.916643 0.02 C40 H3
DANG 2.602165 0.02 Cu1 H3
EADP C29 C30 C53 C52
DFIX 1.3 C30 C29

L.S. 6
PLAN  5
SIZE 0.102 0.16 0.232
TEMP -173.15(10)
fmap 2
ACTA
REM <olex2.extras>
REM <HklSrc "%.\\hpd930_auto.hkl">
REM </olex2.extras>

WGHT    0.050000    1.300000
FVAR       5.14749
CU1   3    0.268313    0.552169    0.777932    11.00000    0.01949    0.01673 =
         0.01594    0.00121    0.00295    0.00256
S1    7    0.637001    0.666664    0.924216    11.00000    0.02104    0.01908 =
         0.02187    0.00014    0.00278    0.00085
S2    7    0.868599    0.744998    0.355138    11.00000    0.02116    0.02043 =
         0.02368    0.00274    0.00112    0.00137
F3    4    0.854200    0.657620    0.967064    11.00000    0.02196    0.03493 =
         0.04878   -0.00822    0.00821   -0.00626
F2    4    0.778532    0.549014    1.009500    11.00000    0.02883    0.03057 =
         0.04825    0.01020    0.00666    0.00820
F1    4    0.765238    0.570970    0.852139    11.00000    0.03955    0.04527 =
         0.04443   -0.01924    0.01901   -0.00196
O3    6    0.344040    0.635983    0.889544    11.00000    0.01948    0.01721 =
         0.02714   -0.00164   -0.00018    0.00058
H3    2    0.416392    0.628005    0.914312    11.00000   -1.50000
O1    6    0.471906    0.377653    0.958122    11.00000    0.02125    0.02153 =
         0.01874   -0.00129   -0.00056    0.00485
O12   6    0.952928    0.754202    0.452749    11.00000    0.03167    0.02892 =
         0.02233    0.00142    0.00247   -0.00198
O5    6    0.113216    0.483416    0.716091    11.00000    0.01739    0.02097 =
         0.02621    0.00100   -0.00145   -0.00143
H5    2    0.121146    0.430656    0.707045    11.00000   -1.50000
O11   6    0.829470    0.822663    0.304881    11.00000    0.02699    0.02277 =
         0.03536    0.00727    0.00084    0.00201
O4    6    0.190908    0.642339    0.694573    11.00000    0.02280    0.01903 =
         0.02337    0.00162    0.00270    0.00122
H4    2    0.120764    0.636545    0.658573    11.00000   -1.50000
O8    6    0.647601    0.698331    1.024520    11.00000    0.03086    0.02552 =
         0.02574   -0.00521    0.00809    0.00068
O2    6    0.433510    0.414848    0.607315    11.00000    0.03085    0.03375 =
         0.01820   -0.00601    0.00572    0.00660
O9    6    0.637728    0.727240    0.848014    11.00000    0.04011    0.02745 =
         0.02834    0.00681    0.00680   -0.00217
O7    6    0.551863    0.602305    0.890163    11.00000    0.02077    0.02450 =
         0.02930   -0.00029    0.00112    0.00009
N1    5    0.339863    0.466886    0.875579    11.00000    0.01632    0.01824 =
         0.01792   -0.00073    0.00285   -0.00087
O10   6    0.783898    0.684945    0.353267    11.00000    0.02628    0.02525 =
         0.04086    0.00650    0.00033   -0.00135
F5    4    0.883031    0.684290    0.182419    11.00000    0.06828    0.06064 =
         0.02532   -0.01087    0.00411   -0.00287
F4    4    0.994210    0.628256    0.316461    11.00000    0.06160    0.04910 =
         0.05298   -0.00298    0.01350    0.02775
F6    4    1.028523    0.750421    0.269551    11.00000    0.04674    0.07309 =
         0.05208   -0.01080    0.02809   -0.00994
O6    6   -0.012592    0.633316    0.591604    11.00000    0.03775    0.02962 =
         0.03332    0.00950   -0.00923   -0.00358
AFIX 147
H6    2   -0.024506    0.670403    0.546700    11.00000   -1.50000
AFIX   0
N2    5    0.341136    0.505408    0.675773    11.00000    0.01946    0.02201 =
         0.01706    0.00008    0.00371   -0.00238
C10   1    0.507881    0.437043    1.128207    11.00000    0.01854    0.02213 =
         0.01748    0.00014    0.00092    0.00138
C11   1    0.569554    0.506949    1.118339    11.00000    0.02220    0.02243 =
         0.01943    0.00202    0.00129   -0.00005
AFIX  43
H11   2    0.558178    0.531530    1.053158    11.00000   -1.20000
AFIX   0
C3    1    0.418372    0.416857    0.872476    11.00000    0.01679    0.01708 =
         0.01830   -0.00186   -0.00084   -0.00100
C19   1    0.748083    0.298824    0.833626    11.00000    0.02025    0.03090 =
         0.02298    0.00146    0.00606   -0.00089
AFIX  43
H19   2    0.804983    0.339731    0.852283    11.00000   -1.20000
AFIX   0
C1    1    0.330958    0.466919    0.981376    11.00000    0.01713    0.01964 =
         0.01438   -0.00054    0.00083   -0.00003
AFIX  13
H1    2    0.353190    0.522807    1.012233    11.00000   -1.20000
AFIX   0
C25   1    0.404939    0.442139    0.688432    11.00000    0.01714    0.02473 =
         0.01842   -0.00654    0.00385   -0.00323
C4    1    0.213629    0.448142    0.984074    11.00000    0.01858    0.02454 =
         0.01400    0.00101    0.00022   -0.00003
C16   1    0.458911    0.393517    0.783500    11.00000    0.01763    0.01828 =
         0.02106   -0.00337    0.00236    0.00182
C34   1    0.355238    0.620067    0.557260    11.00000    0.02726    0.02890 =
         0.01787    0.00102    0.00919    0.00042
C17   1    0.589146    0.406756    0.812860    11.00000    0.01729    0.02107 =
         0.02599   -0.00476    0.00406   -0.00261
AFIX  23
H17A  2    0.608823    0.443110    0.762670    11.00000   -1.20000
H17B  2    0.617745    0.431966    0.881427    11.00000   -1.20000
AFIX   0
C15   1    0.526529    0.400131    1.223646    11.00000    0.02581    0.02773 =
         0.02110    0.00393    0.00315   -0.00353
AFIX  43
H15   2    0.486590    0.351661    1.230993    11.00000   -1.20000
AFIX   0
C18   1    0.636312    0.321199    0.811541    11.00000    0.02057    0.02162 =
         0.01842   -0.00009    0.00471    0.00139
C27   1    0.316100    0.533415    0.568790    11.00000    0.02194    0.02763 =
         0.01422   -0.00181    0.00279   -0.00090
AFIX  13
H27   2    0.234017    0.529315    0.534454    11.00000   -1.20000
AFIX   0
C2    1    0.420372    0.402679    1.037454    11.00000    0.01999    0.02055 =
         0.01764    0.00074    0.00219    0.00187
AFIX  13
H2    2    0.383333    0.353817    1.058492    11.00000   -1.20000
AFIX   0
C22   1    0.580024    0.178272    0.776715    11.00000    0.03263    0.02041 =
         0.02622   -0.00063    0.00884   -0.00002
AFIX  43
H22   2    0.523019    0.137524    0.756880    11.00000   -1.20000
AFIX   0
C9    1    0.166279    0.369905    0.960264    11.00000    0.01924    0.02497 =
         0.01963   -0.00030    0.00108    0.00031
AFIX  43
H9    2    0.205984    0.327301    0.938118    11.00000   -1.20000
AFIX   0
C41   1    0.213351    0.750019    0.828136    11.00000    0.02242    0.01821 =
         0.03275   -0.00289    0.00766    0.00060
C46   1   -0.087462    0.499791    0.617377    11.00000    0.01846    0.03093 =
         0.02521   -0.00110   -0.00094    0.00071
C14   1    0.604121    0.434867    1.308054    11.00000    0.03275    0.04232 =
         0.01734    0.00341   -0.00023   -0.00405
AFIX  43
H14   2    0.616524    0.410094    1.373257    11.00000   -1.20000
AFIX   0
C13   1    0.663325    0.504966    1.298116    11.00000    0.02629    0.03441 =
         0.01957   -0.00479   -0.00279   -0.00287
AFIX  43
H13   2    0.715101    0.528723    1.356467    11.00000   -1.20000
AFIX   0
C39   1    0.455871    0.650395    0.621590    11.00000    0.03417    0.02722 =
         0.02072    0.00185    0.00647   -0.00249
AFIX  43
H39   2    0.495618    0.619193    0.679679    11.00000   -1.20000
AFIX   0
C12   1    0.647047    0.540743    1.202559    11.00000    0.02143    0.02296 =
         0.02540   -0.00134    0.00063   -0.00086
AFIX  43
H12   2    0.688944    0.588139    1.195198    11.00000   -1.20000
AFIX   0
C20   1    0.775212    0.215981    0.828013    11.00000    0.02538    0.03627 =
         0.02979    0.00588    0.00895    0.01268
AFIX  43
H20   2    0.851265    0.199845    0.844058    11.00000   -1.20000
AFIX   0
C7    1    0.002239    0.416017    1.001214    11.00000    0.02015    0.04321 =
         0.02709    0.00134    0.00616   -0.00173
AFIX  43
H7    2   -0.069321    0.404475    1.008348    11.00000   -1.20000
AFIX   0
C28   1    0.307476    0.419268    0.433787    11.00000    0.03475    0.03129 =
         0.01908   -0.00527    0.00943   -0.00899
C5    1    0.153536    0.510390    1.014322    11.00000    0.02342    0.02472 =
         0.02442   -0.00238    0.00399    0.00086
AFIX  43
H5A   2    0.185004    0.564179    1.029119    11.00000   -1.20000
AFIX   0
C8    1    0.060523    0.354507    0.969097    11.00000    0.02214    0.02984 =
         0.02500    0.00261    0.00267   -0.00500
AFIX  43
H8    2    0.028074    0.301148    0.952874    11.00000   -1.20000
AFIX   0
C44   1    0.117507    0.709063    0.858432    11.00000    0.02705    0.02803 =
         0.03745   -0.00121    0.01360    0.00038
AFIX 137
H44A  2    0.116798    0.729710    0.925383    11.00000   -1.50000
H44B  2    0.128034    0.648815    0.861643    11.00000   -1.50000
H44C  2    0.046437    0.722491    0.807630    11.00000   -1.50000
AFIX   0
C24   1    0.438489    0.297573    0.763416    11.00000    0.01936    0.01924 =
         0.02751   -0.00724    0.00523   -0.00286
AFIX  23
H24A  2    0.399497    0.273613    0.809878    11.00000   -1.20000
H24B  2    0.393368    0.287098    0.692068    11.00000   -1.20000
AFIX   0
C33   1    0.315471    0.430957    0.337150    11.00000    0.03363    0.03329 =
         0.02166    0.00192    0.00674   -0.00506
AFIX  43
H33   2    0.366598    0.470589    0.325920    11.00000   -1.20000
AFIX   0
C6    1    0.047788    0.494605    1.023103    11.00000    0.02371    0.03774 =
         0.02934   -0.00408    0.00737    0.00498
AFIX  43
H6A   2    0.007125    0.537300    1.043917    11.00000   -1.20000
AFIX   0
C23   1    0.553658    0.261160    0.784094    11.00000    0.02124    0.02111 =
         0.01815   -0.00078    0.00457   -0.00016
C43   1    0.205947    0.844765    0.837818    11.00000    0.03176    0.02050 =
         0.04878   -0.00356    0.01192    0.00219
AFIX 137
H43A  2    0.129885    0.863195    0.802511    11.00000   -1.50000
H43B  2    0.258369    0.871437    0.807056    11.00000   -1.50000
H43C  2    0.224873    0.859985    0.910051    11.00000   -1.50000
AFIX   0
C38   1    0.498200    0.725922    0.601143    11.00000    0.04395    0.03339 =
         0.02929   -0.00468    0.01396   -0.00852
AFIX  43
H38   2    0.566690    0.746253    0.645018    11.00000   -1.20000
AFIX   0
C21   1    0.691595    0.156344    0.798993    11.00000    0.03715    0.02718 =
         0.02874    0.00118    0.01041    0.01050
AFIX  43
H21   2    0.711172    0.099900    0.794382    11.00000   -1.20000
AFIX   0
C35   1    0.296700    0.667719    0.473941    11.00000    0.03647    0.03644 =
         0.02240    0.00268    0.00550    0.00527
AFIX  43
H35   2    0.227067    0.648656    0.430793    11.00000   -1.20000
AFIX   0
C36   1    0.339561    0.742837    0.453671    11.00000    0.05669    0.03278 =
         0.02769    0.01097    0.01527    0.00801
AFIX  43
H36   2    0.299481    0.774670    0.396293    11.00000   -1.20000
AFIX   0
C37   1    0.439807    0.771542    0.516177    11.00000    0.06066    0.02794 =
         0.03081    0.00207    0.02274   -0.00335
AFIX  43
H37   2    0.469178    0.822658    0.501228    11.00000   -1.20000
AFIX   0
C45   1    0.001188    0.495762    0.722119    11.00000    0.02168    0.03537 =
         0.02453    0.00223    0.00331   -0.00030
AFIX  23
H45A  2   -0.001066    0.547997    0.759324    11.00000   -1.20000
H45B  2   -0.017639    0.449827    0.761948    11.00000   -1.20000
AFIX   0

C50   1    0.765450    0.607580    0.939285    11.00000    0.02421    0.02726 =
         0.03039   -0.00508    0.00608   -0.00163
C26   1    0.378670    0.469230    0.520844    11.00000    0.02688    0.02940 =
         0.01951   -0.00336    0.00741   -0.00445
AFIX  13
H26   2    0.437166    0.498711    0.497958    11.00000   -1.20000
AFIX   0

C51   1    0.947465    0.699159    0.276440    11.00000    0.03551    0.04123 =
         0.02679   -0.00389    0.00413    0.00616
C40   1    0.325389    0.723218    0.900154    11.00000    0.02717    0.01936 =
         0.03307   -0.00617    0.00359   -0.00151
AFIX  23
H40A  2    0.385843    0.755359    0.885059    11.00000   -1.20000
H40B  2    0.327196    0.735159    0.971370    11.00000   -1.20000
AFIX   0
C32   1    0.249509    0.385383    0.255596    11.00000    0.04053    0.04489 =
         0.01704    0.00050    0.00526   -0.00247
AFIX  43
H32   2    0.255983    0.394202    0.189151    11.00000   -1.20000
AFIX   0
C42   1    0.207639    0.729428    0.718581    11.00000    0.02832    0.01760 =
         0.03044    0.00269    0.00608    0.00079
AFIX  23
H42A  2    0.145761    0.761212    0.672055    11.00000   -1.20000
H42B  2    0.277860    0.747478    0.706072    11.00000   -1.20000
AFIX   0
C49   1   -0.195263    0.532190    0.633401    11.00000    0.02769    0.08279 =
         0.04554   -0.00394    0.00450    0.00784
AFIX 137
H49A  2   -0.217126    0.496277    0.681819    11.00000   -1.50000
H49B  2   -0.254434    0.532359    0.568125    11.00000   -1.50000
H49C  2   -0.183482    0.588746    0.660553    11.00000   -1.50000
AFIX   0
C47   1   -0.048438    0.555911    0.545031    11.00000    0.03316    0.03670 =
         0.02685    0.00063   -0.00011    0.00385
AFIX  23
H47A  2    0.013751    0.528924    0.526534    11.00000   -1.20000
H47B  2   -0.110425    0.564557    0.481693    11.00000   -1.20000
AFIX   0
C48   1   -0.106476    0.414290    0.568626    11.00000    0.03775    0.03820 =
         0.04753   -0.00210   -0.01656    0.00088
AFIX 137
H48A  2   -0.037621    0.395004    0.556122    11.00000   -1.50000
H48B  2   -0.166182    0.417261    0.503825    11.00000   -1.50000
H48C  2   -0.127878    0.375503    0.614515    11.00000   -1.50000
AFIX   0
C31   1    0.176540    0.328879    0.269697    11.00000    0.05200    0.05271 =
         0.02351   -0.01138    0.00409   -0.01987
PART 1
AFIX  43
H31   2    0.143950    0.289477    0.218032    10.55000   -1.20000
AFIX  43
PART 2
H31A  2    0.118183    0.308081    0.213962    10.45000   -1.20000
AFIX   0
PART 1
C29   1    0.213531    0.374486    0.444811    10.55000    0.05112    0.05060 =
         0.02597   -0.00376    0.00988   -0.02484
AFIX  43
H29   2    0.195770    0.375993    0.507433    10.55000   -1.20000
AFIX   0
C30   1    0.148709    0.328935    0.363488    10.55000    0.05112    0.05060 =
         0.02597   -0.00376    0.00988   -0.02484
AFIX  43
H30   2    0.086573    0.298112    0.369799    10.55000   -1.20000
AFIX   0
PART 2
C52   1    0.251349    0.348609    0.451175    10.45000    0.05112    0.05060 =
         0.02597   -0.00376    0.00988   -0.02484
AFIX  43
H52   2    0.255519    0.332806    0.518875    10.45000   -1.20000
AFIX   0
C53   1    0.189821    0.301824    0.369721    10.45000    0.05112    0.05060 =
         0.02597   -0.00376    0.00988   -0.02484
AFIX  43
H53   2    0.156506    0.251361    0.381377    10.45000   -1.20000
AFIX   0
HKLF 4


REM  hpd930_auto_a.res in P2(1)
REM wR2 = 0.0974, GooF = S = 1.099, Restrained GooF = 1.101 for all data
REM R1 = 0.0393 for 10295 Fo > 4sig(Fo) and 0.0402 for all 10563 data
REM 681 parameters refined using 11 restraints

END

WGHT      0.0727      0.6295

REM Highest difference peak  0.469,  deepest hole -0.324,  1-sigma level  0.048
Q1    1  -0.0945  0.5884  0.5965  11.00000  0.05    0.47
Q2    1  -0.1994  0.4665  0.6458  11.00000  0.05    0.36
Q3    1   0.0215  0.6027  0.5525  11.00000  0.05    0.35
Q4    1  -0.0622  0.4477  0.5384  11.00000  0.05    0.33
Q5    1   0.2501  0.6288  0.7614  11.00000  0.05    0.31
;
_shelx_res_checksum                49337
_shelx_hkl_file
;
   0 -19   0-59.3277 135.947   6
   0 -19   1 5707.39 528.959   6
   0 -19  -1 6065.41 528.266   6
   0 -19   2 1050.21 226.214   6
   0 -19  -2 1455.68 241.910   6
   0 -19  -3 7618.95 593.359   6
   0 -19  -4 421.233 159.955  44
   0 -19  -5 226.031 113.044  44
   0 -18   0 4486.74 495.595   6
   0 -18  -1 9502.73 756.771   6
   0 -18   1 8940.27 756.318   6
   0 -18   2 3144.02 424.660   6
   0 -18  -2 2848.75 400.060  44
   0 -18   3 1229.96 286.223   6
   0 -18  -3 780.398 257.098  44
   0 -18  -4 11270.3 883.915  44
   0 -18  -5 1126.76 280.140  44
   0 -18  -6 5692.54 530.382  44
   0 -17   0-128.826 196.853   6
   0 -17   1 21867.2 1445.08   6
   0 -17  -1 21164.5 1463.35  44
   0 -17   2 3500.42 478.759   6
   0 -17  -2 3376.29 489.667  44
   0 -17  -3 7249.67 730.429   7
   0 -17   3 7295.84 712.016   6
   0 -17  -3 7364.99 740.256  44
   0 -17  -4 8796.04 759.911   7
   0 -17   4 6776.06 626.758  37
   0 -17  -4 9216.22 812.084  44
   0 -17  -5 18772.3 1216.03   7
   0 -17   5 16469.3 1139.48  37
   0 -17  -5 19455.7 1307.34  44
   0 -17   6 4445.72 452.755  37
   0 -17   7 1278.72 234.202  37
   0 -17  -7 1340.24 266.463  44
   0 -17   8 1335.67 209.131  37
   0 -17  -8 1854.99 280.828  44
   0 -16   0 32922.5 2068.59  44
   0 -16  -1 8917.30 869.153   7
   0 -16   1 9009.97 825.536   6
   0 -16  -1 8702.93 844.210  44
   0 -16  -2 10291.9 944.484   7
   0 -16   2 11157.0 934.864   6
   0 -16  -2 9593.31 923.701  44
   0 -16   3 10741.3 945.853   6
   0 -16  -3 11474.9 957.960   7
   0 -16   3 8792.07 796.478  37
   0 -16  -3 11494.8 991.607  44
   0 -16  -4 297.530 199.595   7
   0 -16   4 556.744 222.523  37
   0 -16  -4 790.662 339.553  44
   0 -16  -5 1976.43 364.238   7
   0 -16   5 1993.27 347.619  37
   0 -16  -5 2310.90 437.281  44
   0 -16  -6 10660.5 849.968   7
   0 -16   6 10373.4 835.287  37
   0 -16   7 10527.8 836.845  37
   0 -16  -7 11791.7 933.461  44
   0 -16   8 279.389 159.065  37
   0 -16  -8 444.070 222.573  44
   0 -16   9 6212.26 503.221  37
   0 -16  -9 5836.88 524.536  44
   0 -16  10 4848.49 374.869  37
   0 -15   0-124.005 248.013   7
   0 -15   0-54.7140 211.922  44
   0 -15  -1 179.407 224.338   7
   0 -15  -1 625.006 290.150  44
   0 -15  -2 15811.5 1240.76   7
   0 -15   2 14896.8 1182.96   6
   0 -15   2 14990.7 1100.16  37
   0 -15  -2 15563.1 1240.85  44
   0 -15  -3 18463.3 1426.80   7
   0 -15   3 19746.4 1455.95   6
   0 -15   3 20932.3 1363.78  37
   0 -15  -3 21062.6 1510.40  44
   0 -15  -4 18695.3 1395.75   7
   0 -15  -4 20418.9 1491.27  44
   0 -15  -5 9568.17 869.681   7
   0 -15  -6 1819.85 342.286   7
   0 -15  -7 11857.5 926.192   7
   0 -15  -7 12485.2 1040.47  44
   0 -15  -8 1084.32 293.810  44
   0 -15  -9 4570.18 502.997  44
   0 -15 -10 2115.59 285.874  44
   0 -15  11 300.952 111.809  37
   0 -14   0 13869.9 1167.88   7
   0 -14   0 13580.9 1119.87  44
   0 -14   1 5785.69 711.954   7
   0 -14  -1 5725.61 694.778   7
   0 -14   1 5247.74 623.883  44
   0 -14  -1 5066.19 651.424  44
   0 -14  -2 10366.9 965.454   7
   0 -14   2 10769.0 868.367  37
   0 -14  -2 10164.3 957.254  44
   0 -14   3 11233.3 1412.08   8
   0 -14   3 11928.3 1031.25   6
   0 -14  -3 12953.7 1055.63   7
   0 -14  -3 10767.6 1033.50  44
   0 -14  -4 24343.8 1681.61   7
   0 -14   4 25050.7 2326.13   8
   0 -14  -4 25144.5 1762.02  44
   0 -14  -5 21649.1 1514.47   7
   0 -14  -6 2182.35 385.971   7
   0 -14  -6 1232.87 357.622  44
   0 -14  -7 31840.3 1953.20   7
   0 -14  -7 31748.7 2056.64  44
   0 -14  -8 2104.79 342.428   7
   0 -14  -8 1588.95 366.024  44
   0 -14  -9 10641.1 884.935  44
   0 -14 -10 5767.85 560.087  44
   0 -14 -11 7405.82 550.516  44
   0 -14  12 2779.62 261.062  37
   0 -13   0-56.8428 220.121   7
   0 -13   0 51.3381 192.063  44
   0 -13  -1 67241.5 3702.48   7
   0 -13   1 70848.4 4229.30   8
   0 -13   1 67427.7 3750.57   7
   0 -13   1 60865.2 3511.77  37
   0 -13  -1 68764.6 3694.28  44
   0 -13   1 65328.1 3626.43  44
   0 -13   2 9212.53 1252.87   8
   0 -13  -2 11375.8 989.523   7
   0 -13   2 12011.2 1087.45   7
   0 -13  -2 11809.1 1022.43  44
   0 -13  -3 7489.79 753.675   7
   0 -13   3 8018.49 1166.25   8
   0 -13  -3 5771.29 721.495  44
   0 -13   4 42302.2 3362.48   8
   0 -13  -4 45691.9 2660.69   7
   0 -13  -4 44661.7 2728.99  44
   0 -13   5 8847.55 1327.77   8
   0 -13  -5 7103.60 758.962   7
   0 -13   5 7954.76 795.365  39
   0 -13  -6 2864.57 462.580   7
   0 -13   6 3177.82 517.384  39
   0 -13  -6 3056.16 528.861  44
   0 -13  -7 7702.39 759.476   7
   0 -13   7 9404.51 877.083  39
   0 -13  -7 8002.78 838.833  44
   0 -13  -8 31670.4 1969.34   7
   0 -13   8 35250.5 2124.81  39
   0 -13  -8 31288.1 2070.08  44
   0 -13   9 3339.42 500.338  39
   0 -13  -9 3108.40 479.870  44
   0 -13  10 10329.2 822.691  27
   0 -13  10 12463.3 963.283  39
   0 -13 -10 12992.1 948.793  44
   0 -13  11 9072.97 656.445  27
   0 -13 -11 8007.83 676.571  44
   0 -12   0 61822.9 3565.03   7
   0 -12   0 62861.6 3902.09   8
   0 -12   0 67038.8 3554.42  44
   0 -12  -1 8559.40 814.510   7
   0 -12   1 9245.17 1129.56   8
   0 -12   1 9119.74 870.548   7
   0 -12   1 9208.81 802.834  44
   0 -12  -1 7926.35 792.484  44
   0 -12   2 25485.2 2162.68   8
   0 -12   2 26506.6 1752.31   7
   0 -12  -2 23321.6 1620.14   7
   0 -12  -2 24771.3 1658.94  44
   0 -12  -3 7956.95 772.605   7
   0 -12   3 9127.99 1255.78   8
   0 -12   3 8432.04 778.282  39
   0 -12  -3 8664.34 839.545  44
   0 -12   4 24896.8 2274.44   8
   0 -12   4 22555.7 1552.73  39
   0 -12   5 14898.8 1793.27   8
   0 -12   5 15762.6 1232.84  39
   0 -12  -5 17538.4 1325.31  44
   0 -12   6 3786.59 959.751   8
   0 -12   6 3735.50 541.915  39
   0 -12  -6 3878.58 577.676  44
   0 -12   7 1797.75 650.915   8
   0 -12   7 988.378 318.842  39
   0 -12  -7 1491.06 372.555  44
   0 -12   8 2779.91 430.301  27
   0 -12   8 2630.23 479.085  39
   0 -12  -8 3034.14 506.898  44
   0 -12   9 7662.60 748.495  27
   0 -12  -9 7509.20 784.993  44
   0 -12  10 1614.92 314.460  27
   0 -12  10 1565.60 363.990  39
   0 -12 -10 1271.15 337.006  44
   0 -12  11 16683.6 1145.25  27
   0 -12 -11 17383.5 1157.82  44
   0 -12  12 2507.16 306.570  27
   0 -11   0-92.4393 190.551   7
   0 -11   0 84.9115 189.851   8
   0 -11  -1 55006.6 3275.47   8
   0 -11   1 58460.9 3132.13   7
   0 -11  -1 51789.4 3033.12   7
   0 -11   1 49978.6 3442.77   8
   0 -11  -1 56518.8 3067.87  44
   0 -11   2 55351.9 3014.46  39
   0 -11  -2 50815.8 3007.33   7
   0 -11   2 53888.9 3610.11   8
   0 -11   2 57430.0 3148.90   7
   0 -11  -2 54451.5 3062.07  44
   0 -11   3 3844.70 484.591  39
   0 -11  -3 4508.64 891.328   1
   0 -11  -3 3555.08 818.120   2
   0 -11   3 3236.98 748.353   8
   0 -11  -3 3980.83 533.373  44
   0 -11  -4 10429.3 1339.43   1
   0 -11  -4 9690.81 921.361   4
   0 -11  -4 9220.17 1287.03   2
   0 -11   4 9680.43 833.674  39
   0 -11   4 9585.98 1310.61   8
   0 -11   5 29195.5 1911.27  39
   0 -11  -5 30101.6 1968.14   4
   0 -11   5 32735.1 2754.43   8
   0 -11  -5 31260.8 1984.52  44
   0 -11   6 11210.1 992.313  39
   0 -11  -6 11208.5 991.492   4
   0 -11   6 12071.6 1596.12   8
   0 -11  -6 12010.4 1042.82  44
   0 -11  -7 1848.66 414.645  44
   0 -11   7 3181.17 492.482  39
   0 -11   7 2955.02 442.449  27
   0 -11  -8 8500.25 854.428  44
   0 -11   8 7242.88 1319.98   8
   0 -11   8 8888.28 794.803  28
   0 -11   8 8199.47 791.715  27
   0 -11   8 7976.28 842.595  39
   0 -11   9 11980.6 1000.71  27
   0 -11   9 11954.0 1040.75  39
   0 -11  -9 10964.6 1001.03  44
   0 -11  10 34446.2 2152.50  27
   0 -11  10 35574.8 2209.81  39
   0 -11 -10 34682.3 2156.51  44
   0 -11  11 9784.32 868.124  27
   0 -11 -11 10979.8 870.973  44
   0 -11  12 4238.74 484.590  27
   0 -11  13 1011.01 212.188  27
   0 -11  13 709.723 185.396  39
   0 -10   0 116236. 6115.67   8
   0 -10   0 109879. 5731.88   7
   0 -10   0 110246. 6034.20  22
   0 -10  -1 33585.1 2727.90   2
   0 -10  -1 32375.3 2668.68   1
   0 -10  -1 32073.0 2095.94   8
   0 -10   1 32886.8 1922.07   7
   0 -10   1 32242.4 2280.54   8
   0 -10  -1 29694.8 1850.13   7
   0 -10   1 27800.7 2076.66  22
   0 -10  -2 12483.6 1037.63   4
   0 -10  -2 13684.4 1547.58   2
   0 -10  -2 12232.5 1475.46   1
   0 -10   2 14293.3 1375.86   8
   0 -10   2 10365.3 931.744   7
   0 -10   2 11537.0 1119.30  22
   0 -10   3 10764.3 888.988  39
   0 -10  -3 13610.8 1507.08   2
   0 -10  -3 12968.9 1047.06   4
   0 -10  -3 11976.3 1423.71   1
   0 -10   3 11781.2 1354.19   8
   0 -10   3 12946.7 1059.09   7
   0 -10  -3 13464.4 1008.11  44
   0 -10  -4 57203.9 3898.32   1
   0 -10  -4 63591.4 4004.59   2
   0 -10  -4 66462.7 3406.10   4
   0 -10   4 53634.0 3212.31  39
   0 -10   4 61516.2 4038.14   8
   0 -10   5 4729.94 910.004   8
   0 -10  -5 4561.31 572.322  44
   0 -10  -5 3916.90 542.780   4
   0 -10   5 4887.35 559.743  39
   0 -10   5 4991.25 550.157  28
   0 -10  -6 740.805 266.726  44
   0 -10   6 1927.19 361.221  28
   0 -10   6 1368.46 305.630  27
   0 -10  -6 1520.78 334.458   4
   0 -10   6 1499.92 348.762  39
   0 -10   7 59361.7 3417.42  19
   0 -10   7 68289.3 3483.64  28
   0 -10   7 60670.8 3492.46  27
   0 -10   7 64454.3 3592.94  39
   0 -10  -7 63652.9 3559.40  44
   0 -10  -8 168.761 246.000  44
   0 -10   8 488.069 209.063  19
   0 -10   8 369.040 488.543   8
   0 -10   8 484.942 257.936  39
   0 -10   8 442.219 241.761  27
   0 -10   8 523.381 235.709  28
   0 -10  -9 26082.4 1830.67  44
   0 -10   9 27965.0 2755.30   8
   0 -10   9 28515.6 1879.96  27
   0 -10   9 29552.3 1758.11  28
   0 -10   9 27588.8 1905.17  39
   0 -10  10 4944.70 537.867  28
   0 -10  10 5414.04 656.694  27
   0 -10 -10 5011.67 633.353  44
   0 -10  11 325.138 260.900  27
   0 -10 -11 270.372 197.783  44
   0 -10  12 2575.96 413.263  27
   0 -10  12 3206.70 451.727  39
   0 -10  13 6016.01 578.359  27
   0 -10  13 6771.72 597.531  39
   0 -10  14 7148.50 548.171  27
   0 -10  14 7956.16 556.722  39
   0  -9   0 132.146 373.716   2
   0  -9   0-129.525 342.645   1
   0  -9   0 69.4093 196.297   8
   0  -9   0 71.0675 132.945   7
   0  -9   0-70.1260 185.516  22
   0  -9  -1 13734.9 1029.04   4
   0  -9  -1 13661.2 1447.99   1
   0  -9  -1 9163.40 1264.64   2
   0  -9  -1 11687.1 1034.90   8
   0  -9   1 11914.8 908.194   7
   0  -9   1 12010.0 1175.54   8
   0  -9   1 12239.1 1118.09  22
   0  -9  -2 2879.07 657.820   2
   0  -9  -2 3504.32 738.567   1
   0  -9  -2 4169.47 512.891   4
   0  -9  -2 2853.37 413.209   8
   0  -9   2 3008.74 608.884   8
   0  -9   2 2721.81 415.279   7
   0  -9   2 3021.00 543.907  22
   0  -9  -3 7075.96 701.229   4
   0  -9  -3 6376.59 946.480   1
   0  -9  -3 5611.01 889.666   2
   0  -9   3 6296.69 914.745   8
   0  -9   3 7869.64 724.656   7
   0  -9   3 6121.41 789.109  22
   0  -9  -4 28082.3 2321.94   1
   0  -9  -4 29738.1 2362.33   2
   0  -9  -4 33070.9 1977.22   4
   0  -9   4 34942.5 2562.82   8
   0  -9  -5 24500.5 1629.88  44
   0  -9   5 27288.4 1610.97  28
   0  -9  -5 25889.5 1665.21   4
   0  -9  -5 24692.2 2037.11   1
   0  -9  -5 26125.5 2084.28   2
   0  -9   5 24418.9 1614.38  39
   0  -9   6 12851.9 1034.67  19
   0  -9   6 15145.2 1069.97  28
   0  -9   6 14600.3 1099.38  27
   0  -9   6 15014.9 1137.59  39
   0  -9  -6 15523.2 1141.01  44
   0  -9  -7 4717.64 589.371  44
   0  -9   7 4567.20 546.655  19
   0  -9   7 5054.21 604.138  27
   0  -9   7 5427.81 579.065  28
   0  -9   7 4414.35 981.908   8
   0  -9   7 5330.92 640.377  39
   0  -9  -8 15119.6 1207.72  44
   0  -9   8 15436.8 1163.46  19
   0  -9   8 15716.4 1245.21  27
   0  -9   8 15462.1 1132.53  28
   0  -9   8 15569.4 1926.73   8
   0  -9   8 15792.6 1265.06  39
   0  -9   9 20740.0 1480.22  19
   0  -9   9 23952.5 2466.31   8
   0  -9   9 21815.7 1601.42  27
   0  -9   9 23324.4 1466.94  28
   0  -9  -9 21998.7 1559.75  44
   0  -9  10 8066.03 1386.25   8
   0  -9  10 7310.17 811.133  27
   0  -9  10 7579.14 693.008  28
   0  -9 -10 7461.48 776.594  44
   0  -9  11 491.421 288.342  27
   0  -9  11 172.780 189.643  28
   0  -9  12 6864.67 715.234  39
   0  -9  12 6432.09 557.374  28
   0  -9  12 6840.86 727.281  27
   0  -9  13 4584.94 507.482  39
   0  -9  13 3610.77 478.067  27
   0  -9  14 14646.7 951.008  39
   0  -9  14 14793.5 979.334  27
   0  -8   0 108329. 6014.76   2
   0  -8   0 111741. 6035.06   1
   0  -8   0 103536. 5468.97   8
   0  -8   0 96802.9 5139.77   7
   0  -8  -1 39019.6 2815.99   1
   0  -8  -1 41837.1 2876.46   2
   0  -8   1 42281.6 2618.55   8
   0  -8   1 42279.0 2286.65   7
   0  -8  -1 38896.2 2416.57   8
   0  -8   1 39400.4 2560.45  22
   0  -8  -2 28211.8 1669.42   4
   0  -8  -2 27191.6 2082.92   2
   0  -8  -2 26015.0 2051.35   1
   0  -8   2 24609.4 1921.70   8
   0  -8   2 27647.3 1623.99   7
   0  -8  -2 24249.8 1605.99   8
   0  -8   2 25409.5 1844.24  22
   0  -8  -3 48871.8 2719.32   4
   0  -8  -3 45511.1 3127.69   2
   0  -8  -3 49455.8 3162.12   1
   0  -8   3 48883.8 2720.04   7
   0  -8   3 50265.3 3176.35   8
   0  -8   3 46368.4 2971.44  22
   0  -8  -4 39777.7 2782.62   1
   0  -8  -4 39406.2 2780.74   2
   0  -8  -4 44885.3 2427.29   4
   0  -8   4 39909.1 2909.03   8
   0  -8   5 97886.4 5348.32   9
   0  -8   5 98131.4 5348.33  10
   0  -8  -5 98576.4 5645.33   2
   0  -8  -5 106919. 5238.76   4
   0  -8  -5 96830.5 5614.31   1
   0  -8  -6 28159.3 1708.88  44
   0  -8   6 28994.1 1697.09  19
   0  -8   6 23810.4 1886.78  10
   0  -8   6 25175.6 1916.57   9
   0  -8   6 27692.0 1640.07  28
   0  -8   6 23496.3 1656.25   6
   0  -8   6 27513.7 2355.11   8
   0  -8   6 27493.0 1735.18  39
   0  -8   7 66158.1 3706.06  27
   0  -8   7 73627.6 3619.44  28
   0  -8   7 68357.8 3653.09  19
   0  -8   7 58852.1 3987.63  10
   0  -8   7 64257.3 4061.23   9
   0  -8   7 64867.3 4510.93   8
   0  -8  -7 65109.7 3656.55  44
   0  -8   8 4687.80 629.709  27
   0  -8   8 6054.19 580.751  28
   0  -8   8 3676.23 518.690  19
   0  -8   8 4750.32 1025.49   8
   0  -8  -8 3705.34 526.796  44
   0  -8   9 27437.5 1668.92  28
   0  -8   9 28736.5 1888.02  27
   0  -8   9 23343.4 1650.16  24
   0  -8   9 25727.7 1658.11  11
   0  -8   9 27097.4 1746.11  19
   0  -8   9 26641.8 2661.32   8
   0  -8  -9 25925.1 1747.61  44
   0  -8  10 10128.9 901.464  24
   0  -8 -10 10377.7 944.009  44
   0  -8  10 9348.49 866.186  11
   0  -8  10 12920.4 1718.60   8
   0  -8  10 11816.0 888.683  28
   0  -8  10 11253.7 1060.81  27
   0  -8  11 12033.7 976.576  11
   0  -8  11 13683.9 1151.51  39
   0  -8  11 14819.1 1209.93  27
   0  -8  11 11131.1 904.953  28
   0  -8  11 12382.2 994.630  24
   0  -8  12 2485.46 486.676  27
   0  -8  12 2380.01 339.314  28
   0  -8  12 2276.47 440.544  39
   0  -8  13 20264.6 1442.78  27
   0  -8  13 21394.3 1421.78  39
   0  -8  14 7069.61 642.545  27
   0  -8  14 7438.96 615.908  39
   0  -8  15 559.927 146.103  27
   0  -7   0-91.8468 259.746   1
   0  -7   0 468.698 350.693   2
   0  -7   0-52.8232 190.431   8
   0  -7   1 17826.0 1664.86   1
   0  -7  -1 17555.2 1488.19   1
   0  -7   1 16929.3 1631.15   2
   0  -7  -1 16452.1 1470.42   2
   0  -7   1 16026.2 1307.66  22
   0  -7   1 15727.4 1301.18   8
   0  -7  -2 117918. 6241.78   2
   0  -7  -2 119614. 6243.10   1
   0  -7  -2 113907. 5750.95   8
   0  -7   2 117322. 6130.17   8
   0  -7   2 105858. 5572.83  21
   0  -7   2 130259. 6129.47  22
   0  -7  -3 61292.4 3396.43   1
   0  -7  -3 59102.1 3375.09   2
   0  -7  -3 53901.7 2780.15   8
   0  -7   3 52999.5 3345.44   8
   0  -7   3 53333.8 2834.32  21
   0  -7   3 62910.4 3330.33  22
   0  -7   3 50540.1 2821.89   9
   0  -7   3 51744.4 2829.72  10
   0  -7   4 148768. 7607.28   9
   0  -7   4 147356. 7604.31  10
   0  -7  -4 154617. 7908.87   1
   0  -7  -4 149152. 7901.95   2
   0  -7  -5 9909.65 1022.78   2
   0  -7  -5 9067.19 989.171   1
   0  -7   5 9459.74 946.040  10
   0  -7   5 9213.47 936.296   9
   0  -7   5 10152.1 1187.94   8
   0  -7   6 32562.3 2289.47   9
   0  -7   6 35239.1 2343.23  10
   0  -7   6 28525.7 1906.78   6
   0  -7   6 32538.5 2596.60   8
   0  -7   6 34359.8 1944.56  19
   0  -7   7 22258.1 1416.53  28
   0  -7   7 23402.7 1561.99  27
   0  -7   7 21179.5 1421.12  24
   0  -7   7 23268.2 1941.86   9
   0  -7   7 21272.7 1409.65  11
   0  -7   7 24096.2 1943.12  10
   0  -7   7 23442.6 1500.09  19
   0  -7   7 20330.1 2055.62   8
   0  -7  -7 22588.6 1479.06  44
   0  -7   8 48431.4 2869.88  27
   0  -7   8 51715.8 2695.04  28
   0  -7   8 47862.6 2729.05  24
   0  -7   8 45351.8 2693.19  11
   0  -7   8 49142.4 3393.65   9
   0  -7   8 44044.5 3286.11  10
   0  -7   8 47769.3 2764.95  19
   0  -7   8 47733.9 3630.61   8
   0  -7  -8 45974.9 2736.19  44
   0  -7   9 1062.62 272.720  28
   0  -7   9 871.784 315.925  27
   0  -7   9 940.021 292.272  24
   0  -7   9 604.869 243.559  11
   0  -7   9 282.450 317.167  10
   0  -7   9 484.980 265.653  19
   0  -7   9 431.870 408.219   9
   0  -7   9 523.396 462.502   8
   0  -7  -9 412.779 232.662  44
   0  -7  10 6652.11 733.486  11
   0  -7  10 7083.65 1162.62  10
   0  -7  10 7887.06 704.032  28
   0  -7  10 6738.14 839.364  27
   0  -7  10 9077.98 1413.27   8
   0  -7  10 8979.89 1296.96   9
   0  -7  10 6679.45 739.783  24
   0  -7  11 14467.8 1156.88  11
   0  -7  11 13934.0 1245.80  27
   0  -7  11 13784.2 1015.49  28
   0  -7  11 15389.2 1864.83   8
   0  -7  11 14638.1 1162.64  24
   0  -7  12 12652.6 1055.02  11
   0  -7  12 14388.3 1200.62  27
   0  -7  12 13047.8 943.785  28
   0  -7  12 13937.9 1174.15  39
   0  -7  12 13504.0 1086.17  24
   0  -7  13 5659.87 779.840  11
   0  -7  13 23296.3 1009.96  28
   0  -7  13 25108.2 1367.01  27
   0  -7  13 11597.4 936.018  24
   0  -7  13 23884.7 1297.36  39
   0  -7  14 4179.74 511.355  27
   0  -7  14 4369.40 484.700  39
   0  -7  15 2944.49 305.910  39
   0  -6   0 91054.1 5177.28   2
   0  -6   0 94145.8 5188.60   1
   0  -6   1 103156. 5434.47  22
   0  -6   1 106317. 5815.78   1
   0  -6  -1 97406.5 5553.81   1
   0  -6  -1 102039. 5600.13   2
   0  -6   1 103685. 5798.76   2
   0  -6  -2 6436.77 742.037   2
   0  -6  -2 5527.06 692.887   1
   0  -6   2 5590.90 675.979   8
   0  -6   2 5511.64 447.895  21
   0  -6   2 5341.14 656.169  22
   0  -6   2 4155.35 356.592   9
   0  -6   2 4625.74 367.877  10
   0  -6  -3 105127. 5565.65   1
   0  -6  -3 108623. 5601.01   2
   0  -6   3 102985. 5238.60  21
   0  -6   3 106469. 5592.54  22
   0  -6   3 102458. 5279.81  10
   0  -6   3 99073.5 5270.04   9
   0  -6  -4 59931.9 3522.58   2
   0  -6  -4 57891.7 3488.51   1
   0  -6   4 63329.6 3453.24   9
   0  -6   4 60580.9 3423.92  10
   0  -6   4 61745.3 3707.71   8
   0  -6  -5 233001. 11691.0   1
   0  -6  -5 240860. 11724.8   2
   0  -6   5 209959. 11342.8   6
   0  -6   5 243239. 12058.6   8
   0  -6   5 251181. 11834.5   9
   0  -6   5 249636. 11833.9  10
   0  -6  -6 1566.71 372.440   2
   0  -6  -6 1992.25 409.481   1
   0  -6   6 1740.76 296.366  24
   0  -6   6 1909.80 479.467   9
   0  -6   6 1637.14 551.692   8
   0  -6   6 1476.10 297.113  19
   0  -6   6 2075.38 508.903  10
   0  -6   7 22145.0 1474.21  24
   0  -6   7 22203.2 1426.89  23
   0  -6   7 21736.1 1950.13  10
   0  -6   7 21840.0 1957.16   9
   0  -6   7 22785.5 1474.81  11
   0  -6   7 24554.7 2125.83   8
   0  -6   7 24469.1 1516.18  19
   0  -6   8 13622.0 1109.10  27
   0  -6   8 12495.8 932.865  28
   0  -6   8 12644.1 1022.54  24
   0  -6   8 11400.8 938.084  23
   0  -6   8 12849.7 1014.32  11
   0  -6   8 12910.8 1515.69   9
   0  -6   8 10880.5 1395.07  10
   0  -6   8 11899.8 1003.40  19
   0  -6   8 12067.6 1519.82   8
   0  -6  -8 12546.4 982.778  44
   0  -6   9 31078.2 2006.39  23
   0  -6   9 33139.3 2106.01  24
   0  -6   9 32851.2 2883.18   8
   0  -6   9 28738.1 2693.81  10
   0  -6   9 33657.7 2095.25  11
   0  -6   9 35191.6 2882.78   9
   0  -6   9 30920.9 2057.79  19
   0  -6   9 34603.0 1967.76  28
   0  -6   9 33513.2 2198.04  27
   0  -6  10 31963.7 2909.72   8
   0  -6  10 36461.9 2322.68  27
   0  -6  10 32862.0 1993.01  28
   0  -6  10 35438.0 3052.91   9
   0  -6  10 34105.8 2178.53  11
   0  -6  10 34356.5 2972.67  10
   0  -6  10 33236.5 2176.86  24
   0  -6  10 31727.3 2088.50  23
   0  -6  11 1995.99 679.403   8
   0  -6  11 3072.62 839.572   9
   0  -6  11 2539.38 502.974  11
   0  -6  11 2819.74 800.026  10
   0  -6  11 3513.89 437.325  28
   0  -6  11 2996.45 567.446  27
   0  -6  11 3045.12 525.881  24
   0  -6  11 2740.01 456.274  23
   0  -6  12 3556.02 543.771  11
   0  -6  12 3541.22 592.983  27
   0  -6  12 3991.21 442.851  28
   0  -6  12 3395.91 531.630  24
   0  -6  12 3733.54 514.598  23
   0  -6  13-28.4896 163.665  28
   0  -6  13 98.1837 183.683  11
   0  -6  13 111.351 215.621  39
   0  -6  13 249.794 205.978  24
   0  -6  14 6895.15 634.452  11
   0  -6  14 7105.89 643.018  24
   0  -6  14 8389.55 717.454  39
   0  -6  15 2529.12 299.003  39
   0  -6  15 2213.14 320.290  27
   0  -5   0 248.400 256.016   1
   0  -5   0-63.4435 253.746   2
   0  -5  -1 1015.25 317.046   2
   0  -5  -1 662.465 273.952   1
   0  -5   1 967.471 381.951   2
   0  -5   1 873.812 336.521   1
   0  -5   1 1140.31 284.457  22
   0  -5  -2 42878.8 2452.26   1
   0  -5  -2 40736.2 2452.76   2
   0  -5   2 42760.2 2186.88  21
   0  -5   2 37581.3 2143.43  10
   0  -5   2 37722.3 2143.70   9
   0  -5  -3 176759. 8576.76   2
   0  -5  -3 169146. 8545.91   1
   0  -5   3 157270. 8342.10  21
   0  -5   3 174462. 8622.59  22
   0  -5   3 167065. 8430.39   9
   0  -5   3 174129. 8445.80  10
   0  -5   4 77483.8 4423.08   8
   0  -5  -4 81163.3 4253.41   2
   0  -5  -4 78187.6 4224.93   1
   0  -5   4 76313.8 4155.23  21
   0  -5   4 76220.0 4272.30  10
   0  -5   4 78857.8 4279.13   9
   0  -5   5 7184.50 889.281   8
   0  -5  -5 7044.19 727.296   1
   0  -5  -5 6363.57 699.579   2
   0  -5   5 7266.93 866.151   9
   0  -5   5 6854.16 832.787  10
   0  -5   6 38645.8 2585.85   8
   0  -5   6 36064.3 2508.43  10
   0  -5   6 36910.6 2519.63   9
   0  -5  -6 31663.9 2140.91   2
   0  -5  -6 32096.0 2140.66   1
   0  -5   6 36038.5 2023.57  19
   0  -5   7 8355.93 1113.79   9
   0  -5   7 6321.98 990.707  10
   0  -5   7 8360.82 1094.66   8
   0  -5   7 7652.63 704.074  24
   0  -5   7 7187.38 660.906  23
   0  -5   7 7130.54 691.052  19
   0  -5   8 6211.62 590.433  28
   0  -5   8 4863.69 585.533  23
   0  -5   8 5291.42 619.334  24
   0  -5   8 5441.80 978.488   8
   0  -5   8 6020.37 1065.41   9
   0  -5   8 6228.52 1035.76  10
   0  -5   8 6519.86 631.503  30
   0  -5   8 6478.70 670.716  19
   0  -5   9 5629.22 662.733  23
   0  -5   9 6995.57 767.019  24
   0  -5   9 6426.57 1099.12   8
   0  -5   9 6891.09 1176.15   9
   0  -5   9 6946.70 1214.24  10
   0  -5   9 7095.88 753.210  11
   0  -5   9 5429.03 655.358  19
   0  -5   9 6598.62 785.682  27
   0  -5   9 6586.51 627.468  28
   0  -5  10 27433.2 2746.36   8
   0  -5  10 37777.8 2377.24  27
   0  -5  10 33858.9 2036.00  28
   0  -5  10 34690.8 2253.32  11
   0  -5  10 33257.0 3050.53   9
   0  -5  10 35861.0 3135.94  10
   0  -5  10 34783.2 2207.44  23
   0  -5  10 35779.1 2274.44  24
   0  -5  11 9999.92 1582.42   9
   0  -5  11 8279.28 1298.48   8
   0  -5  11 10338.0 1571.52  10
   0  -5  11 9767.37 968.160  11
   0  -5  11 10367.7 818.286  28
   0  -5  11 8303.02 894.728  23
   0  -5  11 8704.33 948.292  24
   0  -5  12 36565.5 2378.38  11
   0  -5  12 37026.4 2139.64  28
   0  -5  12 39466.8 2441.14  24
   0  -5  12 36240.6 2328.17  23
   0  -5  13 286.620 236.948  11
   0  -5  13 371.830 184.098  28
   0  -5  13 250.704 201.275  23
   0  -5  13 641.042 267.575  24
   0  -5  14 930.098 317.447  27
   0  -5  14 787.610 259.014  11
   0  -5  14 1291.86 308.628  24
   0  -5  14 861.273 260.280  39
   0  -5  15 344.910 198.770  27
   0  -5  15 338.226 162.700  39
   0  -4   0 330862. 16071.5   1
   0  -4   0 322709. 16070.6   2
   0  -4   1 114394. 5096.50   2
   0  -4   1 112536. 5073.03   1
   0  -4  -1 105615. 4844.83   1
   0  -4  -1 104220. 4845.53   2
   0  -4   1 99869.8 4780.41  22
   0  -4   1 86939.5 4432.92  10
   0  -4   1 83696.5 4429.40   9
   0  -4  -2 132557. 6420.27   1
   0  -4  -2 126637. 6411.95   2
   0  -4   2 136316. 6485.36  22
   0  -4   2 126174. 6246.14  21
   0  -4   2 122853. 6257.37  10
   0  -4   2 118960. 6254.71   9
   0  -4   3 75183.0 4225.44   8
   0  -4  -3 78728.4 4112.53   2
   0  -4  -3 77474.4 4092.42   1
   0  -4   3 81442.0 4239.00  22
   0  -4   3 76061.0 4043.32  21
   0  -4   3 78478.8 4123.29  10
   0  -4   3 78042.1 4117.25   9
   0  -4   4 64643.8 3753.09   8
   0  -4  -4 65183.6 3538.40   1
   0  -4  -4 69315.2 3563.97   2
   0  -4   4 62962.1 3566.70  21
   0  -4   4 64035.9 3676.62   9
   0  -4   4 67920.4 3704.84  10
   0  -4   5 25445.0 1899.78   8
   0  -4   5 26687.5 1920.98   9
   0  -4   5 26173.0 1916.50  10
   0  -4  -5 28738.6 1708.58   1
   0  -4  -5 24961.4 1662.34   2
   0  -4   6 63442.4 3871.23   8
   0  -4  -6 57958.6 3462.15   2
   0  -4  -6 65651.5 3510.47   1
   0  -4   6 67097.3 3964.41   9
   0  -4   6 64550.0 3941.09  10
   0  -4   7 28506.0 2321.81   9
   0  -4   7 27657.6 2284.03  10
   0  -4   7 30781.8 2295.66   8
   0  -4   7 26489.1 1766.92  24
   0  -4   7 29444.2 1775.83  23
   0  -4   7 29691.6 1771.75  19
   0  -4   8 53988.4 3030.05  24
   0  -4   8 49219.1 2953.04  23
   0  -4   8 46553.2 3481.33   8
   0  -4   8 53611.0 3769.76   9
   0  -4   8 52157.8 3748.25  10
   0  -4   8 56844.9 2925.00  30
   0  -4   8 51161.8 2952.60  19
   0  -4   9 15465.7 1260.82  23
   0  -4   9 16747.4 1326.87  24
   0  -4   9 20068.7 1280.54  30
   0  -4   9 15809.9 1145.71  29
   0  -4   9 16425.9 1778.89   8
   0  -4   9 15246.8 1875.82  10
   0  -4   9 15624.1 1896.94   9
   0  -4   9 17179.2 1166.51  28
   0  -4  10 3066.94 845.406   9
   0  -4  10 2934.38 744.853   8
   0  -4  10 3203.12 545.217  11
   0  -4  10 1318.01 609.274  10
   0  -4  10 3141.42 420.066  28
   0  -4  10 3234.67 544.219  24
   0  -4  10 2106.37 469.519  23
   0  -4  11 20092.4 2395.51  10
   0  -4  11 23942.7 1754.39  11
   0  -4  11 19522.6 2404.12   9
   0  -4  11 24640.4 1507.22  28
   0  -4  11 23164.5 1709.76  23
   0  -4  11 22368.1 1739.61  24
   0  -4  12 2774.76 554.995  11
   0  -4  12 1643.17 323.011  28
   0  -4  12 2293.05 527.367  27
   0  -4  12 2254.80 492.097  24
   0  -4  12 2047.82 453.607  23
   0  -4  13 3224.37 555.659  11
   0  -4  13 3459.51 423.728  28
   0  -4  13 4135.12 625.371  27
   0  -4  13 4250.84 581.966  23
   0  -4  13 3538.20 582.433  24
   0  -4  14 11804.4 972.558  11
   0  -4  14 10106.8 942.838  27
   0  -4  14 11113.0 758.450  28
   0  -4  14 10676.5 940.634  24
   0  -4  14 10195.0 889.681  23
   0  -4  15 4093.76 489.017  27
   0  -4  15 4848.96 494.612  24
   0  -4  15 3943.66 450.953  11
   0  -4  15 4821.20 472.452  39
   0  -3   0-36.5110 178.850   1
   0  -3   0-37.3546 175.193   2
   0  -3   1 375495. 16034.3   2
   0  -3   1 369505. 16008.1   1
   0  -3  -1 349951. 15804.6   1
   0  -3  -1 343835. 15811.5   2
   0  -3   1 324330. 15794.6  22
   0  -3   1 310510. 15589.6  10
   0  -3   1 304036. 15585.8   9
   0  -3  -2 247426. 11642.1   2
   0  -3  -2 233310. 11619.7   1
   0  -3   2 239601. 11590.2  21
   0  -3   2 249423. 11745.4  22
   0  -3   2 235967. 11610.3   9
   0  -3   2 229231. 11607.8  10
   0  -3   3 265108. 13910.5   8
   0  -3  -3 290932. 13778.0   2
   0  -3  -3 290825. 13769.4   1
   0  -3   3 278603. 13819.4  21
   0  -3   3 280446. 13874.0   9
   0  -3   3 285305. 13883.3  10
   0  -3   4 191077. 9674.78   8
   0  -3  -4 195203. 9469.79   2
   0  -3  -4 200757. 9473.11   1
   0  -3   4 181387. 9554.07  21
   0  -3   4 188643. 9685.11   9
   0  -3   4 185606. 9671.99  10
   0  -3   5 33780.9 2342.36   8
   0  -3   5 38236.6 2461.85   9
   0  -3   5 34848.0 2405.94  10
   0  -3  -5 37945.3 2177.43   1
   0  -3  -5 39544.2 2199.91   2
   0  -3   6 395.418 274.889   8
   0  -3   6 93.8614 297.674   9
   0  -3  -6 632.684 213.366   2
   0  -3  -6 576.569 226.514   1
   0  -3   6 559.409 373.603  10
   0  -3   7 1317.23 301.120  23
   0  -3   7 1013.30 282.330  24
   0  -3   7 1222.36 414.691   8
   0  -3   7 1516.05 525.316   9
   0  -3   7 693.501 370.933  10
   0  -3  -7 1660.35 338.043   2
   0  -3  -7 1972.72 372.989   1
   0  -3   7 1459.17 294.007  19
   0  -3   8 137188. 7694.38  10
   0  -3   8 136064. 7703.11   9
   0  -3   8 132193. 7393.37   8
   0  -3   8 130944. 6811.74  23
   0  -3   8 134001. 6840.25  24
   0  -3   8 128552. 6751.79  19
   0  -3   9 25367.0 1791.80  23
   0  -3   9 25027.1 1810.58  24
   0  -3   9 28027.9 1653.60  29
   0  -3   9 30620.5 1732.37  30
   0  -3   9 26428.1 2278.26   8
   0  -3   9 25570.8 1609.67  28
   0  -3   9 22692.7 2429.46   9
   0  -3   9 24724.0 2479.76  10
   0  -3  10 8520.87 924.340  24
   0  -3  10 7710.33 876.060  23
   0  -3  10 9932.51 854.922  30
   0  -3  10 9393.86 783.515  29
   0  -3  10 7578.65 883.433  11
   0  -3  10 9044.53 1483.74  10
   0  -3  10 8262.80 1186.69   8
   0  -3  10 7832.22 1416.01   9
   0  -3  10 8052.85 726.918  28
   0  -3  10 8859.06 960.451  27
   0  -3  11 22033.0 1691.17  11
   0  -3  11 19226.3 2380.66   9
   0  -3  11 20499.8 2450.52  10
   0  -3  11 24148.5 1756.10  27
   0  -3  11 21624.3 1407.60  28
   0  -3  11 20083.3 1616.52  23
   0  -3  11 21558.5 1687.69  24
   0  -3  12 2805.49 560.432  11
   0  -3  12 2169.17 849.001  10
   0  -3  12 2177.28 370.685  28
   0  -3  12 2325.68 539.978  27
   0  -3  12 4008.36 1074.91   9
   0  -3  12 2944.80 572.191  24
   0  -3  12 3234.90 588.086  23
   0  -3  13 20380.6 1575.50  27
   0  -3  13 19993.7 1286.66  28
   0  -3  13 17961.2 1512.55  11
   0  -3  13 20474.9 1532.03  23
   0  -3  13 20371.8 1567.81  24
   0  -3  14 7341.25 798.413  27
   0  -3  14 8247.09 625.160  28
   0  -3  14 7792.20 814.799  11
   0  -3  14 7140.75 757.832  23
   0  -3  14 7570.56 806.717  24
   0  -3  15 4126.58 472.642  11
   0  -3  15 3128.14 403.591  23
   0  -3  15 3185.31 429.348  24
   0  -3  15 3423.81 446.369  27
   0  -3  15 3817.94 440.731  39
   0  -2   0 59158.8 3078.54   2
   0  -2   0 59165.0 3072.19   1
   0  -2   1 28899.1 1533.95  10
   0  -2   1 28756.7 1532.73   9
   0  -2  -1 29774.0 1593.78   2
   0  -2  -1 30555.7 1593.08   1
   0  -2   1 27837.5 1729.49   2
   0  -2   1 30066.7 1746.51   1
   0  -2   1 31296.6 1646.55  22
   0  -2   2 35052.9 1968.79  10
   0  -2   2 35230.8 1968.52   9
   0  -2   2 33997.2 1998.93   8
   0  -2   2 38176.0 2036.95  22
   0  -2   2 35233.0 1947.23  21
   0  -2  -2 36889.7 1909.47   1
   0  -2  -2 36653.9 1912.76   2
   0  -2  -3 107336. 4937.12   1
   0  -2  -3 110404. 4949.86   2
   0  -2   3 95922.1 5068.12   9
   0  -2   3 93025.1 5062.94  10
   0  -2   3 94382.3 4725.54  26
   0  -2   3 98238.7 5021.79  21
   0  -2   3 99468.5 5068.10   8
   0  -2   3 94500.6 5007.24  45
   0  -2  -4 150976. 6711.91   2
   0  -2  -4 150541. 6702.66   1
   0  -2   4 125220. 6849.12   9
   0  -2   4 129588. 6869.16  10
   0  -2   4 125721. 6460.26  26
   0  -2   4 128465. 6801.21   8
   0  -2   4 125912. 6738.09  45
   0  -2  -5 17781.4 1155.23   2
   0  -2  -5 18673.8 1167.77   1
   0  -2   5 14644.7 1294.29  10
   0  -2   5 13956.2 1269.84   9
   0  -2   5 14116.2 932.536  26
   0  -2   5 14846.2 1162.93  45
   0  -2   5 14876.7 1225.89   8
   0  -2   6 14281.7 1258.90   8
   0  -2   6 13798.1 1383.86  10
   0  -2   6 13873.3 1389.47   9
   0  -2  -6 16095.8 1170.41   1
   0  -2  -6 14993.1 1154.15   2
   0  -2   7 50367.8 2878.25  24
   0  -2   7 49922.7 2870.09  23
   0  -2   7 51303.4 3254.69   8
   0  -2   7 45583.2 3399.49  10
   0  -2   7 51495.0 3497.80   9
   0  -2   7 50643.3 2834.05  19
   0  -2  -7 57154.7 3086.22   1
   0  -2  -7 53934.5 3067.12   2
   0  -2   8 21164.0 1447.80  24
   0  -2   8 20891.7 1435.30  23
   0  -2   8 20533.3 1999.54  10
   0  -2   8 23162.8 2089.67   9
   0  -2   8 18490.6 1712.92   8
   0  -2   8 17878.1 1337.02  19
   0  -2   9 97703.1 5439.80  23
   0  -2   9 94290.7 5434.67  24
   0  -2   9 97092.2 5179.26  28
   0  -2   9 115268. 5317.68  30
   0  -2   9 104948. 5219.36  29
   0  -2   9 97619.9 5902.85   8
   0  -2   9 100284. 6421.77   9
   0  -2   9 98789.2 6387.20  10
   0  -2  10 52359.2 2759.66  30
   0  -2  10 47838.7 2642.89  29
   0  -2  10 45567.9 2872.52  23
   0  -2  10 45961.0 2908.51  24
   0  -2  10 44325.3 2594.78  28
   0  -2  10 44881.3 3822.93   9
   0  -2  10 43983.5 3778.47  10
   0  -2  11 60241.0 3145.83  29
   0  -2  11 54489.7 4474.18   9
   0  -2  11 58083.7 4569.83  10
   0  -2  11 56473.2 3441.28  11
   0  -2  11 52903.9 3086.93  28
   0  -2  11 58294.4 3465.04  27
   0  -2  11 57757.8 3448.57  23
   0  -2  11 56089.6 3448.44  24
   0  -2  12 8721.47 976.788  27
   0  -2  12 9377.15 768.632  28
   0  -2  12 8720.17 982.978  11
   0  -2  12 6580.98 1437.68  10
   0  -2  12 5821.92 1416.13   9
   0  -2  12 7454.42 960.948  24
   0  -2  12 9296.37 982.149  23
   0  -2  13 14548.5 1296.33  11
   0  -2  13 14112.1 1255.06  27
   0  -2  13 13990.8 1010.76  28
   0  -2  13 14049.2 1245.44  23
   0  -2  13 13782.7 1286.55  24
   0  -2  14 9164.53 931.217  11
   0  -2  14 9218.91 890.491  27
   0  -2  14 8973.72 705.986  28
   0  -2  14 9412.35 938.521  24
   0  -2  14 9646.39 921.035  23
   0  -2  15 134.916 175.063  11
   0  -2  15 455.661 201.691  27
   0  -2  15 410.121 204.542  24
   0  -2  15 608.533 215.381  23
   0  -1   0-24.9477 54.3667   2
   0  -1   0 36.5505 48.7294   1
   0  -1  -1 441993. 20967.9   2
   0  -1  -1 435919. 20964.1   1
   0  -1   2 70319.4 3598.96  26
   0  -1   2 78259.9 3747.00  45
   0  -1   2 77571.5 3770.40  21
   0  -1   2 75964.4 3765.59   8
   0  -1   3 299264. 14830.4  26
   0  -1   3 313412. 14969.0  45
   0  -1   3 311551. 15038.3  21
   0  -1   3 316926. 15000.9   8
   0  -1   4 16862.2 1083.44  26
   0  -1   4 18257.1 1231.41   8
   0  -1   4 17985.3 1190.58  45
   0  -1   5 39835.3 2221.03  26
   0  -1   5 38905.8 2352.38   8
   0  -1   5 37664.5 2299.13  45
   0  -1   6 53020.4 3011.01  26
   0  -1   6 52654.7 3102.34  45
   0  -1   6 55752.3 3209.42   8
   0  -1   7 133941. 6697.13  26
   0  -1   7 125510. 6569.22  23
   0  -1   7 125225. 6515.07  19
   0  -1   7 134301. 6835.55  45
   0  -1   7 127909. 6896.83   8
   0  -1   8 2670.82 431.894  23
   0  -1   8 1855.17 497.859   8
   0  -1   8 2331.40 323.348  12
   0  -1   8 2356.79 329.584  18
   0  -1  -8 3031.37 525.473   1
   0  -1  -8 3044.34 527.608   2
   0  -1   9 10934.9 1012.46  23
   0  -1   9 12963.8 913.945  30
   0  -1   9 10360.0 1203.32   8
   0  -1   9 9925.46 802.210  28
   0  -1  10 6885.99 667.608  30
   0  -1  10 6259.18 593.303  29
   0  -1  10 4401.84 688.924  23
   0  -1  10 5001.41 546.339  28
   0  -1  11 15063.9 1104.04  30
   0  -1  11 12196.7 1202.78  23
   0  -1  11 10968.7 922.532  28
   0  -1  11 12859.4 1192.91  27
   0  -1  12 47807.4 2996.02  23
   0  -1  12 46228.5 2626.43  28
   0  -1  12 45205.2 2902.47  27
   0  -1  13 5802.41 774.244  23
   0  -1  13 5842.16 732.296  27
   0  -1  13 4403.17 518.846  28
   0  -1  14 4782.85 676.164  23
   0  -1  14 5891.81 609.296   5
   0  -1  14 5843.03 682.694  27
   0  -1  14 6735.16 578.031  28
   0  -1  15 2260.43 382.236  23
   0  -1  15 1844.10 329.446  27
   0   0   1 142200. 7160.02   9
   0   0   1 149072. 7165.73  10
   0   0   1 148236. 7159.56  21
   0   0   1 150557. 7118.25   8
   0   0   2 65042.1 3482.73  26
   0   0   2 74839.6 3502.77  45
   0   0   2 70928.6 3596.94   9
   0   0   2 69859.7 3594.04  10
   0   0   2 70003.1 3503.57   8
   0   0   3 35094.3 1979.45  26
   0   0   3 37635.1 1985.20  45
   0   0   3 35519.4 2117.58  10
   0   0   3 36702.8 2126.29   9
   0   0   3 36790.7 1993.51   8
   0   0   4 60958.2 3330.14  26
   0   0   4 65686.8 3338.03  45
   0   0   4 62884.2 3535.34   9
   0   0   4 63102.4 3540.44  10
   0   0   4 61142.7 3326.29   8
   0   0   5 83917.5 4407.53  26
   0   0   5 90108.6 4418.31  45
   0   0   5 78068.2 4616.21   9
   0   0   5 79708.7 4632.08  10
   0   0   5 79226.9 4370.30   8
   0   0   6 60620.5 3501.26  26
   0   0   6 63313.7 3831.83  10
   0   0   6 59042.8 3773.52   9
   0   0   6 62019.2 3470.81  45
   0   0   6 62728.6 3485.76   8
   0   0   7 9497.24 946.417  26
   0   0   7 8451.91 771.041  24
   0   0   7 8328.72 1127.19   9
   0   0   7 8262.46 1119.39  10
   0   0   7 8553.40 884.561  45
   0   0   7 8085.63 861.203   8
   0   0   8 1567.13 351.399  24
   0   0   8 1245.87 258.666  12
   0   0   8 1108.00 557.027  10
   0   0   8 1154.22 251.745  18
   0   0   8 1497.54 368.279  45
   0   0   8 699.788 507.960   9
   0   0   8 1108.57 351.534   8
   0   0   9 42898.4 2517.95  24
   0   0   9 39698.6 2271.61  12
   0   0   9 38677.9 3258.52   9
   0   0   9 38174.9 3225.94  10
   0   0   9 39431.3 2214.16  28
   0   0   9 37804.2 2258.18  18
   0   0  10 752.967 256.514  30
   0   0  10 1146.91 380.670  24
   0   0  10 561.212 204.112  28
   0   0  10 782.529 554.228  10
   0   0  10 773.078 241.340  12
   0   0  10 397.454 398.753   9
   0   0  10 648.532 231.094  18
   0   0  11 141.834 265.598  27
   0   0  11 246.815 197.640  28
   0   0  11 495.170 262.274  30
   0   0  11-225.303 390.378   9
   0   0  11 1103.49 697.921  10
   0   0  11 389.235 301.712  11
   0   0  11 159.677 288.088  24
   0   0  12 41448.0 2791.79  11
   0   0  12 39776.2 3789.29   9
   0   0  12 37340.0 3682.22  10
   0   0  12 42002.3 2794.03  24
   0   0  12 45278.8 2745.17  27
   0   0  12 43222.2 2456.55  28
   0   0  13 3188.79 627.365  11
   0   0  13 3070.29 587.263  24
   0   0  13 2958.25 533.208  27
   0   0  13 3877.90 483.024  28
   0   0  14 5934.30 744.725  24
   0   0  14 5530.06 710.589  23
   0   0  14 5373.00 609.944   5
   0   0  14 4369.59 664.523  11
   0   0  14 4267.70 581.041  27
   0   0  14 4721.87 506.053  28
   0   0  15 5246.18 617.235  11
   0   0  15 5410.98 600.806  23
   0   0  15 4303.26 564.015  24
   0   1   0-7.16812 29.5570  26
   0   1   0-10.0694 40.2767  40
   0   1   0 78.3552 33.0140  43
   0   1   1 403052. 19345.3  10
   0   1   1 405004. 19345.5   9
   0   1   2 78709.7 3830.32   8
   0   1   2 77132.6 3993.14   9
   0   1   2 78040.4 3993.17  10
   0   1   3 289499. 14404.7  26
   0   1   3 295207. 14250.2   8
   0   1   3 302840. 14506.6   9
   0   1   3 297274. 14492.4  10
   0   1   4 16310.5 1176.58  26
   0   1   4 16740.0 1272.51  10
   0   1   4 17233.3 1280.68   9
   0   1   4 16467.7 1044.04   8
   0   1   5 31648.1 1991.51  26
   0   1   5 34314.0 1897.53  45
   0   1   5 33061.0 2162.39   9
   0   1   5 28419.1 2079.17  10
   0   1   5 27736.4 1770.51   8
   0   1   6 50817.9 3032.28  26
   0   1   6 50725.3 3235.69   9
   0   1   6 45327.5 3158.12  10
   0   1   6 52622.7 2889.67  45
   0   1   6 47905.0 2771.77   8
   0   1   7 133631. 7051.39  26
   0   1   7 127171. 6652.07  23
   0   1   7 128049. 6642.40  24
   0   1   7 134951. 7373.96  10
   0   1   7 137047. 7377.72   9
   0   1   7 135772. 6837.93  45
   0   1   7 124304. 6695.11   8
   0   1   8 2115.82 498.731  26
   0   1   8 1526.45 341.085  24
   0   1   8 1763.11 369.774  23
   0   1   8 2115.06 328.851  12
   0   1   8 2510.59 675.006  10
   0   1   8 1869.51 320.795  18
   0   1   8 1897.99 422.231  45
   0   1   8 2537.00 681.976   9
   0   1   9 11870.0 1585.54   9
   0   1   9 11880.1 1584.59  10
   0   1   9 10010.8 858.172  12
   0   1   9 11305.4 893.586  18
   0   1   9 11240.5 1030.08  23
   0   1   9 11189.2 1020.03  24
   0   1  10 5192.09 599.804  12
   0   1  10 6707.90 818.483  23
   0   1  10 5593.29 746.926  24
   0   1  10 6294.72 591.679  28
   0   1  10 3914.35 1015.89  10
   0   1  10 5844.79 628.665  18
   0   1  10 6164.45 1207.59   9
   0   1  11 12402.0 1009.30  12
   0   1  11 13024.0 976.008  28
   0   1  11 12951.1 1146.30  27
   0   1  11 12106.0 1842.01  10
   0   1  11 11953.9 1186.51  11
   0   1  11 13534.2 1252.80  23
   0   1  11 11142.5 1166.71  24
   0   1  11 11460.9 1808.28   9
   0   1  11 11504.1 992.176  18
   0   1  12 46004.4 4034.13  10
   0   1  12 41630.6 2858.45  11
   0   1  12 44125.9 4027.93   9
   0   1  12 47993.0 2976.29  23
   0   1  12 44738.7 2934.63  24
   0   1  12 45789.5 2583.44  28
   0   1  12 44091.9 2778.36  27
   0   1  13 4669.80 736.618  11
   0   1  13 5127.56 765.778  24
   0   1  13 6283.78 624.056  28
   0   1  13 5235.24 676.457  27
   0   1  14 6352.77 729.306  24
   0   1  14 5753.58 603.580   5
   0   1  14 5008.77 645.666  11
   0   1  14 6040.54 500.701  28
   0   1  15 2222.66 395.049  24
   0   1  15 2080.27 269.072  28
   0   1  15 1956.70 382.213  11
   0   1  15 2051.28 331.308   5
   0   2   0 47579.0 2640.36  26
   0   2   0 52991.6 2625.01  43
   0   2  -1 29323.7 1423.32  40
   0   2   1 25796.3 1472.94  26
   0   2  -1 26502.9 1314.51  26
   0   2   1 24225.0 1365.73  10
   0   2   1 25323.3 1370.95   9
   0   2   2 38003.5 2058.73  10
   0   2   2 36847.0 2046.06   9
   0   2   3 105441. 5374.79  10
   0   2   3 102541. 5370.19   9
   0   2   4 119570. 6193.62  26
   0   2   4 117791. 5833.36   8
   0   2   4 120375. 6241.68   9
   0   2   4 117721. 6226.32  10
   0   2   5 15367.3 1234.85  26
   0   2   5 14133.8 1257.72  10
   0   2   5 12523.6 1196.36   9
   0   2   5 12968.0 875.587   8
   0   2   6 13913.5 1279.44  26
   0   2   6 13567.5 1373.54  10
   0   2   6 15622.8 1432.89   9
   0   2   6 14981.9 1113.91  45
   0   2   6 13365.2 960.856   8
   0   2   7 54557.8 3373.14  26
   0   2   7 51593.6 2898.46  23
   0   2   7 51595.2 2891.31  24
   0   2   7 52611.0 3509.41   9
   0   2   7 49307.3 3456.68  10
   0   2   7 50213.6 2794.71  18
   0   2   7 52102.2 3020.29  45
   0   2   7 49686.4 2786.42  12
   0   2   8 20334.7 1841.53  26
   0   2   8 21535.9 1490.12  23
   0   2   8 18928.6 1427.30  24
   0   2   8 22225.0 2096.68   9
   0   2   8 19004.6 1964.26  10
   0   2   8 19558.1 1346.55  18
   0   2   8 22562.5 1571.28  45
   0   2   8 19410.0 1338.23  12
   0   2   9 100541. 5366.47  23
   0   2   9 96627.4 5328.43  24
   0   2   9 107512. 6005.38  26
   0   2   9 101175. 6320.81   9
   0   2   9 96109.2 6244.47  10
   0   2   9 98639.7 5192.70  18
   0   2   9 96435.8 5176.34  12
   0   2  10 45687.4 3782.80  10
   0   2  10 45034.3 2840.07  11
   0   2  10 45837.1 3819.11   9
   0   2  10 45873.9 2691.34  12
   0   2  10 42051.8 2659.33  18
   0   2  10 48771.9 2909.05  24
   0   2  10 49850.6 2940.41  23
   0   2  11 54947.4 3301.39  24
   0   2  11 56776.1 3340.96  23
   0   2  11 52155.2 3129.98  27
   0   2  11 54502.9 2964.99  28
   0   2  11 52440.6 4324.76  10
   0   2  11 51503.3 3251.55  11
   0   2  11 51394.7 4303.92   9
   0   2  11 51782.7 3050.45  18
   0   2  11 49864.3 3028.05  12
   0   2  12 9173.86 1044.99  24
   0   2  12 7965.22 998.125  23
   0   2  12 7085.08 1596.43   9
   0   2  12 10113.3 1793.63  10
   0   2  12 10052.5 1078.68  11
   0   2  12 11091.1 879.244  28
   0   2  12 9633.92 940.330  27
   0   2  13 14661.3 1327.18  11
   0   2  13 14820.8 1328.56  24
   0   2  13 17253.7 1422.36  23
   0   2  13 15045.6 1089.63  28
   0   2  13 12713.6 1110.59  27
   0   2  14 10137.3 987.470  23
   0   2  14 8092.49 899.551  24
   0   2  14 8008.17 843.565   5
   0   2  14 9142.63 924.778  11
   0   2  14 8792.87 726.952  28
   0   2  15 440.308 230.481  23
   0   2  15 610.694 253.887  24
   0   2  15 510.282 165.966  28
   0   2  15 465.641 247.331  11
   0   2  15 307.396 200.830   5
   0   3   0 93.0100 116.293  26
   0   3   0 60.9059 155.294  40
   0   3   0 53.4365 106.909  43
   0   3  -1 353917. 16048.1  40
   0   3   1 319294. 15906.7   9
   0   3   1 322730. 15907.8  10
   0   3  -1 347940. 15946.9  26
   0   3   1 328007. 16106.7  26
   0   3  -2 268215. 11992.4  40
   0   3   2 243309. 12136.2  26
   0   3   2 241552. 11977.1   9
   0   3   2 231617. 11967.4  10
   0   3   3 289823. 14326.3   9
   0   3   3 294335. 14335.5  10
   0   3   4 196992. 10000.1  26
   0   3   4 196055. 9947.93  10
   0   3   4 195238. 9962.58   9
   0   3   5 34294.8 2317.68  26
   0   3   5 33244.9 2313.89   9
   0   3   5 33421.4 2319.32  10
   0   3   6 2007.21 515.631  26
   0   3   6 1844.60 530.243  10
   0   3   6 1759.27 506.159   9
   0   3   7 1509.69 475.192  26
   0   3   7 1877.48 346.740  24
   0   3   7 1592.52 331.973  23
   0   3   7 1557.82 540.413  10
   0   3   7 1444.19 297.824  12
   0   3   7 1618.54 313.699  18
   0   3   7 1094.48 307.403  45
   0   3   7 1088.28 457.794   9
   0   3   8 129306. 6651.82  24
   0   3   8 125164. 6654.15  23
   0   3   8 126096. 6464.18  25
   0   3   8 139522. 7435.03  26
   0   3   8 132804. 7586.19   9
   0   3   8 129252. 7548.17  10
   0   3   8 129946. 6570.11  18
   0   3   8 123407. 6544.96  12
   0   3   9 25700.5 1792.90  23
   0   3   9 26453.0 1793.06  24
   0   3   9 27160.4 2364.04  26
   0   3   9 26053.7 2506.01   9
   0   3   9 23120.8 2376.32  10
   0   3   9 26189.3 1695.54  18
   0   3   9 22553.9 1634.40  12
   0   3  10 9190.88 939.794  12
   0   3  10 11098.2 1074.57  24
   0   3  10 11257.8 1107.24  23
   0   3  10 12228.1 1021.65  27
   0   3  10 9443.36 1550.95  10
   0   3  10 12501.6 1110.42  11
   0   3  10 11825.3 1017.32  18
   0   3  10 10217.1 1626.19   9
   0   3  11 17997.2 1591.98  23
   0   3  11 21602.2 1642.44  24
   0   3  11 19602.2 1451.34  27
   0   3  11 18839.0 2344.12   9
   0   3  11 16242.8 2205.52  10
   0   3  11 21071.2 1617.13  11
   0   3  11 20273.1 1483.32  18
   0   3  11 19680.4 1464.02  12
   0   3  12 3513.21 470.736  28
   0   3  12 2669.14 567.041  11
   0   3  12 3362.04 983.725  10
   0   3  12 1873.71 398.132  12
   0   3  12 2421.11 553.295  23
   0   3  12 2157.81 524.664  24
   0   3  12 2535.82 870.218   9
   0   3  12 2156.01 413.725  18
   0   3  13 21858.5 1700.12  11
   0   3  13 19897.0 1653.94  24
   0   3  13 21851.3 1731.96  23
   0   3  13 23797.0 1480.35  28
   0   3  14 8044.62 866.163  24
   0   3  14 8962.90 910.978  23
   0   3  14 7394.80 816.925   5
   0   3  14 7710.21 836.453  11
   0   3  14 9232.32 718.940  28
   0   3  15 3060.08 443.001  23
   0   3  15 2925.44 416.294  24
   0   3  15 2701.26 310.559  28
   0   3  15 2652.77 396.683   5
   0   3  15 2883.37 410.929  11
   0   4   0 302134. 14626.3  43
   0   4   0 301991. 14714.4  26
   0   4   1 94383.6 5170.14  26
   0   4  -1 105185. 5029.16  26
   0   4  -1 109799. 5144.11  40
   0   4   1 99337.6 4865.81  10
   0   4   1 97623.3 4865.67   9
   0   4   2 130961. 6895.16  26
   0   4  -2 135555. 6710.76  40
   0   4   2 132638. 6658.96   9
   0   4   2 135784. 6666.32  10
   0   4   3 79445.7 4405.20  26
   0   4  -3 82680.0 4167.75  40
   0   4   3 76218.6 4198.14  10
   0   4   3 78992.1 4219.30   9
   0   4  -4 72618.0 3883.54  40
   0   4   4 68716.9 3975.41   9
   0   4   4 72970.3 4004.47  10
   0   4   5 32026.0 2296.12  10
   0   4   5 34204.0 2331.93   9
   0   4   5 34313.8 2395.47  26
   0   4   6 64903.6 3968.47  26
   0   4   6 60851.4 3361.10  23
   0   4   6 66831.6 3949.00  10
   0   4   6 65472.0 3941.75   9
   0   4   6 60913.8 3327.53  18
   0   4   6 60188.5 3321.68  12
   0   4   7 31706.8 1925.24  12
   0   4   7 37313.9 2670.67  26
   0   4   7 32439.7 1974.74  24
   0   4   7 31140.8 1966.77  23
   0   4   7 36888.9 2654.86  10
   0   4   7 33421.4 2573.69   9
   0   4   7 30610.4 1919.12  18
   0   4   7 31228.9 2046.63  45
   0   4   7 29480.8 1821.99  16
   0   4   8 47818.9 2789.80  25
   0   4   8 49400.6 3612.52  26
   0   4   8 49459.5 2926.81  23
   0   4   8 51153.3 2929.84  24
   0   4   8 51489.4 2875.71  12
   0   4   8 48705.5 3648.84   9
   0   4   8 54326.1 3738.96  10
   0   4   8 49444.7 2863.23  18
   0   4   8 48520.6 2723.65  16
   0   4   9 17732.3 1385.17  24
   0   4   9 17524.3 1401.13  23
   0   4   9 19510.2 2029.40  26
   0   4   9 17517.1 1235.85  25
   0   4   9 16040.5 1959.80   9
   0   4   9 15285.3 1904.83  10
   0   4   9 16996.6 1323.00  18
   0   4   9 16925.1 1321.78  12
   0   4  10 4028.55 668.274  23
   0   4  10 4319.39 651.011  24
   0   4  10 3816.01 983.833   9
   0   4  10 4137.72 1024.46  10
   0   4  10 4123.93 626.164  11
   0   4  10 4064.84 590.998  18
   0   4  10 4790.38 623.423  12
   0   4  11 33518.5 3036.21  10
   0   4  11 25163.8 2746.71   9
   0   4  11 27921.7 1961.03  11
   0   4  11 24386.3 1810.73  12
   0   4  11 26167.3 1846.30  18
   0   4  11 25737.5 1938.53  24
   0   4  11 28925.8 2016.93  23
   0   4  12 1743.43 493.305  11
   0   4  12 2821.30 479.291  12
   0   4  12 2392.80 530.668  24
   0   4  12 2520.20 527.137  23
   0   4  12 2457.04 467.152  18
   0   4  12 2659.89 423.891  28
   0   4  13-49.2235 98.4466  12
   0   4  13 3207.15 557.690  11
   0   4  13 3314.52 564.097  24
   0   4  13 2562.89 522.171  23
   0   4  13-48.8424 84.6013  18
   0   4  13 3299.23 426.537  28
   0   4  14 11604.3 1038.32  24
   0   4  14 10975.9 1063.38  23
   0   4  14 12617.1 1066.20  11
   0   4  14 11768.5 1052.59   5
   0   4  14 14193.5 930.051  28
   0   4  15 5351.29 572.735  23
   0   4  15 5479.01 435.630  28
   0   4  15 4437.74 510.264  11
   0   4  15 5230.12 555.203   5
   0   5   0-42.8548 191.626  26
   0   5   0 31.4110 117.513  43
   0   5   1 625.143 236.332  26
   0   5  -1 1235.69 244.075  26
   0   5  -1 1047.49 242.422  43
   0   5  -1 529.174 219.653  40
   0   5  -2 50480.5 2749.67  40
   0   5   2 46241.7 2919.11  26
   0   5   2 49587.4 2589.31  10
   0   5   2 48365.1 2589.31   9
   0   5  -3 178681. 8845.60  40
   0   5   3 173084. 9173.07  26
   0   5   3 179152. 8854.79   9
   0   5   3 173624. 8835.84  10
   0   5  -4 86063.0 4558.51  40
   0   5   4 83607.5 4920.49  26
   0   5   4 86825.5 4688.86   9
   0   5   4 84684.3 4671.04  10
   0   5   5 6773.49 861.472  10
   0   5  -5 8582.94 798.196  40
   0   5   6 39698.4 2289.73  12
   0   5   6 40616.8 2939.90  26
   0   5   6 37428.9 2268.38  23
   0   5   6 38246.5 2222.67  16
   0   5   6 40366.3 2789.16   9
   0   5   6 43498.5 2839.25  10
   0   5   6 38705.8 2282.41  18
   0   5  -6 41037.6 2545.79  40
   0   5   7 7748.07 697.644  16
   0   5   7 6877.70 1134.87  26
   0   5   7 8803.06 794.682  24
   0   5   7 8859.10 815.257  23
   0   5   7 8579.54 791.696  12
   0   5   7 6466.58 1039.52  10
   0   5   7 9009.81 809.736  18
   0   5   7 7925.66 1143.68   9
   0   5   8 5615.32 594.069  16
   0   5   8 6202.99 670.159  25
   0   5   8 5157.93 1063.75  26
   0   5   8 6255.89 716.342  23
   0   5   8 6294.66 700.606  24
   0   5   8 7526.55 755.823  12
   0   5   8 6718.50 1123.58  10
   0   5   8 5471.96 665.517  18
   0   5   8 4388.83 963.614   9
   0   5   9 7267.72 699.308  16
   0   5   9 8654.38 858.458  12
   0   5   9 6754.13 819.275  23
   0   5   9 7559.94 835.996  24
   0   5   9 7970.76 785.871  25
   0   5   9 8209.43 1332.49  26
   0   5   9 7895.05 836.842  11
   0   5   9 7472.99 1291.68  10
   0   5   9 6832.60 787.106  18
   0   5   9 7428.09 1276.51   9
   0   5  10 37915.4 2479.38  24
   0   5  10 41671.3 2568.62  23
   0   5  10 35088.2 2264.72  25
   0   5  10 39072.3 3428.19   9
   0   5  10 38455.6 2486.02  11
   0   5  10 38810.0 3397.53  10
   0   5  10 38671.2 2469.52  18
   0   5  10 40673.3 2499.78  12
   0   5  11 13902.9 1232.14  24
   0   5  11 13445.1 1256.99  23
   0   5  11 11941.9 1811.82   9
   0   5  11 13291.6 1876.39  10
   0   5  11 12733.2 1194.91  11
   0   5  11 12673.0 1156.44  18
   0   5  11 11976.6 1141.19  12
   0   5  12 33421.3 2404.07  11
   0   5  12 38900.7 2403.91  12
   0   5  12 38694.5 2399.94  18
   0   5  12 38740.8 2542.08  23
   0   5  12 38484.8 2485.63  24
   0   5  13 511.355 272.919  11
   0   5  13 858.589 278.325  12
   0   5  13 905.915 324.981  24
   0   5  13 564.836 332.569  23
   0   5  13 900.229 266.419  18
   0   5  13 434.199 191.804  28
   0   5  14 843.165 279.603  24
   0   5  14 671.325 293.971  23
   0   5  14 1028.22 301.027  11
   0   5  14 1092.76 241.100  28
   0   5  15 219.506 172.024   5
   0   5  15 182.120 155.015  23
   0   5  15 336.990 126.015  28
   0   6   0 102183. 5190.66  26
   0   6   0 93252.8 4998.14  43
   0   6   1 117836. 6539.73  26
   0   6  -1 124046. 6359.08  26
   0   6  -1 133211. 6516.49  40
   0   6  -1 121818. 6351.28  43
   0   6   2 4686.73 706.373  26
   0   6  -2 5081.22 595.307  40
   0   6   2 4836.56 379.394  10
   0   6   2 4851.68 384.037   9
   0   6   3 125340. 6866.20  26
   0   6  -3 128542. 6504.39  40
   0   6   3 123471. 6370.76   9
   0   6   3 124192. 6366.97  10
   0   6   4 81112.6 4483.11  26
   0   6  -4 68144.4 3910.60  40
   0   6   4 71785.7 3973.85  10
   0   6   4 68101.6 3949.75   9
   0   6   5 255688. 12809.7  16
   0   6   5 270614. 13262.0   9
   0   6   5 266060. 13244.3  10
   0   6  -5 258542. 13029.2  40
   0   6   6 2407.26 383.949  23
   0   6   6 1881.41 340.093  16
   0   6   6 3182.12 615.090  10
   0   6   6 2443.17 394.978  12
   0   6   6 2549.50 407.827  18
   0   6   6 2413.69 543.770   9
   0   6   7 25771.9 2346.84  26
   0   6   7 25576.2 1645.35  23
   0   6   7 23767.5 1570.19  24
   0   6   7 24755.6 1643.60  12
   0   6   7 22113.3 2056.79  10
   0   6   7 24420.0 2153.97   9
   0   6   7 22882.8 1557.10  11
   0   6   7 23030.9 1621.01  18
   0   6   7 23767.3 1556.48  16
   0   6   8 13172.6 1124.08  25
   0   6   8 13534.7 1773.05  26
   0   6   8 14636.5 1150.98  24
   0   6   8 12967.4 1138.30  23
   0   6   8 14055.6 1176.85  12
   0   6   8 14710.2 1698.41   9
   0   6   8 13930.4 1121.83  11
   0   6   8 15485.9 1736.78  10
   0   6   8 13252.8 1151.43  18
   0   6   8 14287.5 1088.20  16
   0   6   9 37570.6 2388.52  25
   0   6   9 38128.3 3348.07  26
   0   6   9 37957.1 2475.43  23
   0   6   9 36950.7 2407.04  24
   0   6   9 41618.6 2512.58  12
   0   6   9 40239.9 3272.02  10
   0   6   9 36658.6 2393.41  11
   0   6   9 40742.4 3323.95   9
   0   6   9 43002.9 2536.40  18
   0   6   9 37076.4 2297.24  16
   0   6  10 34729.0 2313.52  24
   0   6  10 37088.9 2389.89  23
   0   6  10 36849.0 2375.66  12
   0   6  10 32590.3 3101.06  10
   0   6  10 34481.4 2297.84  11
   0   6  10 32641.8 3115.30   9
   0   6  10 35316.8 2202.45  25
   0   6  10 35664.6 2361.77  18
   0   6  11 3018.59 542.607  24
   0   6  11 3344.73 456.474  25
   0   6  11 3605.84 608.796  23
   0   6  11 4461.51 647.722  18
   0   6  11 3187.11 569.511  12
   0   6  11 2208.51 497.259  11
   0   6  11 4506.87 1029.51  10
   0   6  11 3123.95 467.531  17
   0   6  11 3025.75 869.290   9
   0   6  12 2815.21 519.040  18
   0   6  12 3872.42 592.402  11
   0   6  12 4053.83 592.290  12
   0   6  12 3400.62 591.855  23
   0   6  12 3669.93 586.489  24
   0   6  13 169.104 211.062  24
   0   6  13 64.3965 223.216  23
   0   6  13 301.128 230.124  18
   0   6  13 258.914 199.349  28
   0   6  13 101.681 190.402  12
   0   6  13 221.755 207.588  11
   0   6  14 8807.88 634.794  28
   0   6  14 7394.67 739.988  23
   0   6  14 6348.56 648.045  11
   0   6  15 1740.21 205.500  28
   0   7   0 66.0432 208.834  26
   0   7   0 46.8368 175.242  43
   0   7   1 20138.5 1692.17  26
   0   7  -1 24385.6 1591.68  26
   0   7  -1 23023.8 1543.25  43
   0   7   2 139885. 7379.72  26
   0   7  -2 136144. 7053.45  43
   0   7  -2 131096. 7073.32  40
   0   7   3 62348.3 3996.54  26
   0   7  -3 68405.7 3684.49  40
   0   7   3 61307.6 3394.25  16
   0   7   4 167655. 8562.11  16
   0   7   4 175259. 8601.77  12
   0   7   4 166902. 8679.24  10
   0   7   4 162011. 8675.64   9
   0   7   4 181760. 9431.56  26
   0   7  -4 171435. 8789.78  40
   0   7   4 178624. 8619.10  18
   0   7   5 10409.0 907.542  12
   0   7   5 11271.2 1393.90  26
   0   7   5 10875.8 1088.25   9
   0   7   5 10568.3 1060.49  10
   0   7   5 10859.7 902.135  16
   0   7   5 10926.2 921.764  18
   0   7   6 36293.5 2543.95   9
   0   7   6 31671.5 2444.50  10
   0   7   6 36802.4 2163.33  16
   0   7   7 26700.8 1788.22  12
   0   7   7 22791.0 2439.21  26
   0   7   7 25421.2 1706.72  23
   0   7   7 25453.4 2195.28   9
   0   7   7 24189.7 2134.54  10
   0   7   7 26179.3 1793.93  18
   0   7   7 31769.4 1816.56  42
   0   7   7 23675.8 1684.14  16
   0   7   8 56601.6 3264.81  25
   0   7   8 54175.0 4240.43  26
   0   7   8 54593.1 3195.60  23
   0   7   8 56578.0 3267.55  12
   0   7   8 50764.4 3804.16   9
   0   7   8 48469.3 3734.69  10
   0   7   8 55357.8 3262.55  18
   0   7   8 56766.3 3157.31  16
   0   7   9 825.385 546.629  26
   0   7   9 733.611 306.942  23
   0   7   9 803.689 299.648  24
   0   7   9 725.039 317.381  25
   0   7   9 481.523 234.964  16
   0   7   9 281.656 259.719  11
   0   7   9 430.748 305.911  12
   0   7   9 937.419 375.751  18
   0   7   9 965.542 509.635   9
   0   7  10 9325.17 892.464  25
   0   7  10 7950.01 908.258  23
   0   7  10 6565.64 791.296  24
   0   7  10 10367.3 1014.25  12
   0   7  10 7500.39 821.256  11
   0   7  10 8650.97 937.193  18
   0   7  10 7294.76 801.372  17
   0   7  10 7655.91 765.972  16
   0   7  11 15446.3 1209.39  25
   0   7  11 17799.8 1427.74  23
   0   7  11 16317.5 1319.35  24
   0   7  11 17881.5 1430.45  12
   0   7  11 16232.1 1311.11  11
   0   7  11 18649.6 1443.43  18
   0   7  11 15363.7 1238.30  17
   0   7  12 14924.5 1217.68  11
   0   7  12 15518.5 1281.03  12
   0   7  12 17636.3 1329.35  18
   0   7  12 14975.2 1292.56  23
   0   7  12 14836.1 1225.17  24
   0   7  13 27030.5 1611.86  28
   0   7  13 25930.9 1721.15  18
   0   7  13 26030.4 1729.81  12
   0   7  13 28956.2 1832.90  23
   0   7  13 25478.4 1823.59   5
   0   7  14 6246.04 599.604  23
   0   7  14 5410.97 474.331  28
   0   7  14 4733.82 584.403   5
   0   8   0 121773. 6592.43  26
   0   8   1 55797.0 3424.94  26
   0   8   1 52260.4 2871.74  17
   0   8  -1 52630.8 3077.55  43
   0   8   2 29911.4 1743.35  12
   0   8   2 28239.5 1730.57  17
   0   8   2 29051.1 1738.17  18
   0   8   2 29610.7 2284.89  26
   0   8  -2 24992.2 1875.87  43
   0   8   2 29308.0 1762.74  16
   0   8   3 56454.0 3176.42  16
   0   8   3 56902.2 3180.03  12
   0   8   3 61176.7 3214.60  18
   0   8   3 62061.8 3906.98  26
   0   8  -3 53127.3 3440.20  43
   0   8  -3 57581.1 3456.53  40
   0   8   4 46663.8 2742.80  12
   0   8   4 47985.6 2764.27  18
   0   8   4 49928.4 3507.87  26
   0   8   5 125932. 6373.07  12
   0   8   5 119028. 7297.81  26
   0   8   5 123508. 6375.62  18
   0   8   5 118384. 6321.58  16
   0   8   6 27956.0 2695.42  26
   0   8   6 32724.1 1930.64  42
   0   8   6 27246.3 1890.25  16
   0   8   7 100276. 4848.39  42
   0   8   7 78412.1 4725.85  16
   0   8   8 4627.20 688.005  25
   0   8   8 4221.80 566.666  23
   0   8   8 3454.38 534.962  16
   0   8   8 4318.34 639.884  12
   0   8   8 3574.05 587.645  18
   0   8   8 4393.46 1083.38  26
   0   8   9 30729.2 2092.56  25
   0   8   9 32765.6 2144.09  12
   0   8   9 28856.8 1990.35  23
   0   8   9 30706.8 2104.75  18
   0   8   9 29951.4 2004.69  17
   0   8   9 27360.8 1917.27  16
   0   8  10 12129.4 1081.91  25
   0   8  10 12839.8 1168.05  12
   0   8  10 10529.1 1036.00  23
   0   8  10 12307.8 1153.18  18
   0   8  10 10015.6 989.593  17
   0   8  10 9682.28 920.527  16
   0   8  11 12510.0 1066.58  25
   0   8  11 14286.1 1199.87  23
   0   8  11 14785.2 1263.68  12
   0   8  11 13848.3 1229.85  18
   0   8  11 12350.5 1082.48  17
   0   8  12 2873.54 489.344  23
   0   8  12 3329.46 552.214  12
   0   8  12 3228.82 535.658  18
   0   8  12 4204.10 631.495   5
   0   8  13 22375.3 1393.15  28
   0   8  13 24660.2 1560.36  12
   0   8  13 23862.3 1631.91   5
   0   8  13 22528.9 1513.81  23
   0   8  13 22068.0 1513.79  18
   0   8  14 8707.98 761.330   5
   0   8  14 8723.69 616.132  28
   0   9   0 200.984 142.221  12
   0   9   0-89.0235 218.112  26
   0   9   0 203.967 152.122  18
   0   9   0 35.6603 138.219  17
   0   9   0 238.067 181.898  16
   0   9   1 10658.2 828.651  12
   0   9   1 10898.9 836.820  18
   0   9   1 10001.1 1210.91  26
   0   9  -1 10647.5 995.127  43
   0   9   1 10593.5 847.518  17
   0   9   1 10434.2 871.248  16
   0   9  -1 10228.4 793.475  17
   0   9  -1 11228.2 837.234  16
   0   9   2 5294.85 543.706  12
   0   9   2 4115.92 493.373  18
   0   9   2 4498.43 850.827  26
   0   9  -2 4152.29 606.966  43
   0   9   2 3910.36 501.741  17
   0   9   2 4580.94 544.727  16
   0   9  -2 4511.07 462.039  17
   0   9   3 10041.4 831.649  12
   0   9   3 9274.21 814.210  18
   0   9   3 7669.89 1195.84  26
   0   9  -3 7592.50 909.735  43
   0   9   3 7730.94 769.721  17
   0   9  -3 9182.97 686.394  17
   0   9   3 8821.96 816.391  16
   0   9   4 41714.4 2426.75  18
   0   9   4 36381.7 2348.65  17
   0   9   4 42700.3 3250.12  26
   0   9  -4 36250.2 2649.46  43
   0   9   4 41656.8 2422.37  12
   0   9   5 37699.9 2319.24  12
   0   9   5 37910.9 2321.40  18
   0   9   5 34486.9 3070.96  26
   0   9  -5 29754.0 2573.60  43
   0   9   5 41284.7 2265.78  42
   0   9   5 34546.9 2263.20  16
   0   9   6 15155.4 1301.84  12
   0   9   6 16464.9 1298.22  17
   0   9   6 17518.7 1357.69  18
   0   9   6 17576.0 2080.97  26
   0   9   6 19871.8 1346.97  42
   0   9   6 15204.7 1283.16  16
   0   9   7 6377.52 724.653  42
   0   9   7 5682.40 704.280  17
   0   9   7 4832.04 669.681  16
   0   9   8 19881.5 1479.70  17
   0   9   8 19556.6 1555.38  25
   0   9   8 17532.3 1425.73  16
   0   9   9 24559.2 1811.13  25
   0   9   9 25242.9 1827.59  18
   0   9   9 22482.6 1643.05  16
   0   9   9 21322.3 1657.98  17
   0   9   9 24373.9 1803.77  12
   0   9  10 8841.48 943.818  25
   0   9  10 9926.45 1022.13  12
   0   9  10 8757.39 979.265  18
   0   9  10 8701.78 852.577  16
   0   9  10 9591.61 927.233  17
   0   9  11 156.149 208.322  25
   0   9  11 161.622 215.613  17
   0   9  11 211.122 243.879  18
   0   9  11 141.950 265.646  12
   0   9  12 7253.05 789.807  18
   0   9  12 8562.84 867.444   5
   0   9  12 7791.26 826.251  12
   0   9  13 5925.13 530.618  28
   0   9  13 6400.21 635.476  18
   0   9  13 7143.30 704.643   5
   0   9  13 6406.62 640.654  12
   0   9  14 15954.8 940.958  28
   0   9  14 16536.1 1081.71   5
   0  10   0 125169. 6193.35  16
   0  10   0 115282. 6106.71  17
   0  10   1 38031.0 2247.49  12
   0  10   1 40397.6 2925.66  26
   0  10   1 38983.6 2257.40  18
   0  10   1 41057.5 2357.43  16
   0  10   1 38553.4 2279.32  17
   0  10  -1 39480.9 2254.42  16
   0  10  -1 37358.4 2214.24  17
   0  10   2 13348.1 986.221  12
   0  10   2 12271.4 974.057  18
   0  10   2 11280.0 1427.15  26
   0  10  -2 11226.1 1101.85  43
   0  10  -2 11234.5 870.762  17
   0  10   2 12726.5 1027.14  16
   0  10   2 10645.7 941.772  17
   0  10   3 12849.2 1070.26  12
   0  10   3 12420.3 1064.10  18
   0  10   3 12441.8 1583.26  26
   0  10  -3 11478.0 1191.07  43
   0  10   3 15527.4 1144.22  17
   0  10   3 13804.4 1112.24  16
   0  10  -3 14311.3 954.361  17
   0  10   4 80282.6 4243.02  12
   0  10   4 78122.8 4239.66  18
   0  10   4 75918.6 5171.22  26
   0  10  -4 63299.4 4373.33  43
   0  10   4 78117.2 4108.89  42
   0  10   4 76105.2 4214.58  16
   0  10   4 77802.1 4208.62  17
   0  10   5 7194.18 1268.13  26
   0  10   5 5152.39 689.872  18
   0  10   5 6848.01 697.937  42
   0  10  -5 3845.95 762.112  43
   0  10   5 5232.63 675.844  12
   0  10   6 2235.49 471.369  12
   0  10   6 2113.52 479.124  18
   0  10   6 1770.13 422.770  16
   0  10   6 2061.21 432.048  17
   0  10   6 2789.01 460.391  42
   0  10  -6 1996.94 567.988  43
   0  10   7 85457.5 6131.14  26
   0  10   7 82802.4 4839.51  12
   0  10  -7 75517.0 5342.23  43
   0  10   7 84573.5 4858.57  18
   0  10   7 80021.7 4750.31  17
   0  10   7 86893.1 4824.17  16
   0  10   8 315.923 306.073  25
   0  10  -8 153.911 344.308  43
   0  10   8 133.483 231.464  16
   0  10   8 600.535 333.790  17
   0  10   9 34614.3 2369.33  12
   0  10   9 35140.4 2375.00  18
   0  10   9 34325.5 2249.07  16
   0  10   9 33817.4 2266.13  17
   0  10   9 37736.9 2445.16  25
   0  10  10 6918.30 787.073  17
   0  10  10 7340.74 760.674  16
   0  10  10 7127.72 830.331  25
   0  10  10 7563.63 891.765  12
   0  10  10 7657.06 883.266  18
   0  10  10 6238.11 764.411   5
   0  10  11 604.543 266.721  25
   0  10  11 40.5057 81.5886  16
   0  10  11 407.122 227.766  17
   0  10  11 828.941 335.039   5
   0  10  11 792.595 323.678  18
   0  10  11 870.423 354.381  12
   0  10  12 5243.91 613.065  18
   0  10  12 3556.71 526.243   5
   0  10  12 4440.62 573.919  12
   0  10  13 6263.31 509.914  28
   0  10  13 6814.01 622.045  12
   0  10  13 6359.93 599.993  18
   0  10  13 5725.55 591.049   5
   0  11   0-44.1446 159.211  17
   0  11   0-147.684 196.939  16
   0  11   1 73185.6 3829.16  12
   0  11   1 73300.5 3839.12  18
   0  11   1 66274.9 3818.56  17
   0  11  -1 67964.2 3765.29  17
   0  11  -1 70865.4 3796.37  16
   0  11   1 71929.3 3910.26  16
   0  11   2 67960.6 3595.97  18
   0  11   2 67715.9 3580.80  12
   0  11   2 62249.7 3472.07  42
   0  11  -2 57389.2 3427.46  42
   0  11   2 65830.0 3647.22  16
   0  11  -2 66604.9 3467.37  17
   0  11   2 65514.1 3606.80  17
   0  11   3 6232.06 1125.13  26
   0  11   3 6592.93 719.629  18
   0  11   3 5432.95 654.253  12
   0  11   3 5486.07 611.467  42
   0  11  -3 5235.50 573.525  42
   0  11  -3 5843.29 561.996  17
   0  11   3 5520.82 676.303  16
   0  11   3 6531.27 715.693  17
   0  11   4 13485.1 1748.00  26
   0  11   4 12349.0 1063.72  18
   0  11   4 10847.1 1025.53  12
   0  11   4 11216.9 962.190  42
   0  11   4 11104.2 1037.29  17
   0  11   4 10873.3 1026.13  16
   0  11   5 32696.2 2262.59  18
   0  11   5 33263.4 2267.05  12
   0  11   5 38635.2 2229.86  42
   0  11   5 32918.9 3154.66  26
   0  11   6 13260.3 1237.46  12
   0  11   6 14862.2 1276.17  18
   0  11   6 17101.4 1263.16  42
   0  11   6 13048.3 1223.87  16
   0  11   7 2704.56 522.528  12
   0  11   7 2779.71 557.549  18
   0  11   7 2792.68 450.677   5
   0  11   7 3548.16 574.819  42
   0  11   7 2614.98 513.654  17
   0  11   7 2106.09 472.840  16
   0  11   8 10612.4 1009.05  17
   0  11   8 9552.96 989.169  16
   0  11   8 9307.86 1052.86  25
   0  11   8 9436.23 897.153   5
   0  11   8 11519.4 1083.57  18
   0  11   8 9761.16 1041.50  12
   0  11   9 17790.0 1459.70  25
   0  11   9 15209.0 1231.18   5
   0  11   9 16972.4 1322.04  16
   0  11   9 15021.9 1286.58  17
   0  11  10 42111.5 2533.26  16
   0  11  10 43173.9 2592.60  17
   0  11  10 43004.6 2665.54  25
   0  11  10 38963.9 2522.22   5
   0  11  10 45954.8 2724.72  18
   0  11  10 43478.9 2706.66  12
   0  11  11 12918.8 1045.12  17
   0  11  11 13405.9 1152.36  12
   0  11  11 15877.2 1209.32  18
   0  11  11 14383.5 1103.39   5
   0  11  11 12882.6 1056.31  25
   0  11  12 7292.78 720.885  18
   0  11  12 7239.48 666.896   5
   0  11  12 7708.83 744.065  12
   0  11  13 999.904 193.615  28
   0  12   0 69471.7 3944.33  42
   0  12   0 78114.8 4101.87  16
   0  12   0 77514.2 4043.53  17
   0  12   1 10379.1 854.476  42
   0  12  -1 9515.56 834.939  42
   0  12   1 12350.7 1011.18  16
   0  12  -1 9620.05 856.874  16
   0  12  -1 10610.9 864.009  17
   0  12   1 9924.39 903.168  17
   0  12   2 30864.3 2082.32  17
   0  12   2 33768.7 2172.52  16
   0  12  -2 33541.7 1985.54  17
   0  12   2 32987.5 2009.28  42
   0  12  -2 28496.7 1951.97  42
   0  12   2 36944.2 2139.75  18
   0  12   2 38451.9 2155.87  12
   0  12  -3 11836.5 891.199  17
   0  12   3 11867.1 1051.31  17
   0  12   3 12177.6 1094.97  16
   0  12  -3 10230.6 894.320  42
   0  12   3 11450.1 957.520  42
   0  12   3 11347.6 1019.69  18
   0  12   3 12547.7 1062.31  12
   0  12   4 27778.7 1987.09  16
   0  12   4 27811.9 1973.01  17
   0  12   4 33194.2 1946.48  42
   0  12  -4 25055.5 1788.78  42
   0  12   4 33759.4 2068.59  18
   0  12   4 32680.8 2051.90  12
   0  12   5 22542.6 1673.14  17
   0  12   5 20194.2 1632.78  16
   0  12   5 22668.1 1682.06  18
   0  12   5 24443.7 1614.11  42
   0  12   5 22309.0 1684.22  12
   0  12   6 4309.49 670.949  18
   0  12   6 5037.08 713.143  12
   0  12   6 5600.68 670.461  42
   0  12  -6 5249.22 573.082  14
   0  12   7 1824.37 487.459  12
   0  12   7 1452.56 408.525  18
   0  12   7 3229.67 526.212  42
   0  12   7 1943.73 444.206  17
   0  12   7 1764.51 472.060  16
   0  12   8 3946.76 670.082  25
   0  12   8 4388.46 664.354  12
   0  12   8 2926.40 545.308  18
   0  12   8 3823.89 604.047  16
   0  12   8 2913.87 532.095  17
   0  12   9 8565.79 788.272   5
   0  12   9 8385.41 945.930  25
   0  12   9 7945.52 846.026  16
   0  12   9 8647.46 871.040  17
   0  12  10 2753.04 446.701  17
   0  12  10 2241.62 386.575  16
   0  12  10 2125.48 362.987   5
   0  12  10 1666.63 420.942  25
   0  12  11 22566.2 1451.95  12
   0  12  11 17126.4 1240.50  17
   0  12  11 20424.7 1309.80  25
   0  12  11 20695.7 1405.24  18
   0  12  11 16425.9 1195.89   5
   0  12 -12 3844.54 374.443  42
   0  12  13 2234.03 221.828  28
   0  13   0-131.348 235.759  42
   0  13   0 49.6344 171.936  17
   0  13   0-54.6401 204.434  16
   0  13   1 79671.1 4390.46  42
   0  13  -1 76384.0 4360.48  42
   0  13   1 92675.4 4625.71  16
   0  13  -1 82670.1 4426.78  16
   0  13  -1 86485.2 4438.97  17
   0  13   1 84805.1 4507.63  17
   0  13  -2 15176.0 1142.87  42
   0  13   2 15501.7 1167.13  42
   0  13   2 15176.6 1236.46  17
   0  13   2 18174.8 1366.69  16
   0  13  -2 16143.6 1155.33  17
   0  13   3 10155.5 944.455  12
   0  13   3 9665.11 854.234  42
   0  13  -3 7824.55 781.359  42
   0  13   3 9210.36 904.058  18
   0  13   3 8400.38 896.537  17
   0  13   3 10064.4 978.672  16
   0  13  -3 9162.37 763.968  17
   0  13   4 59295.0 3352.35  12
   0  13  -4 48563.4 3087.42  42
   0  13   4 60185.5 3227.60  42
   0  13   4 60412.4 3357.92  18
   0  13   4 54118.6 3318.35  16
   0  13   4 58558.4 3341.64  17
   0  13   5 10864.8 1054.98  12
   0  13  -5 10635.7 923.769  14
   0  13   5 11904.7 1092.46  18
   0  13   5 9804.03 1017.45  17
   0  13   5 10815.6 1061.63  16
   0  13  -5 10143.3 917.220  42
   0  13   5 12879.9 1016.84  42
   0  13   6 3324.98 582.254  12
   0  13   6 3369.09 594.872  18
   0  13   6 3998.89 562.853  42
   0  13  -6 3180.73 481.051  42
   0  13  -6 3944.61 486.301  14
   0  13   7 9443.37 968.671  18
   0  13  -7 8142.01 827.350  42
   0  13   7 9712.17 971.127  16
   0  13   7 10809.1 1028.56  12
   0  13   8 43896.9 2563.28  12
   0  13   8 38095.8 2586.26  25
   0  13   8 36867.0 2436.27  16
   0  13   8 36914.1 2409.52  17
   0  13   8 40441.6 2507.31  18
   0  13   9 2697.13 535.773  25
   0  13   9 2688.62 492.795  18
   0  13   9 3107.96 483.918  16
   0  13   9 2463.78 440.254  17
   0  13   9 3804.68 564.221  12
   0  13  10 13524.4 1054.05  25
   0  13 -10 11389.9 881.642  42
   0  13  10 12299.2 965.873  17
   0  13  10 11343.6 917.566  16
   0  13  11 10965.1 792.523  25
   0  13  11 10426.8 746.920  17
   0  13 -11 8507.41 669.579  42
   0  14   0 19826.4 1370.58  16
   0  14   0 18472.4 1312.22  17
   0  14   0 16978.8 1255.70  42
   0  14   1 7058.55 762.630  16
   0  14   1 6460.43 700.367  17
   0  14  -1 6987.80 675.169  16
   0  14  -1 6910.41 674.057  17
   0  14   1 5763.43 647.217  42
   0  14  -1 5480.82 623.216  42
   0  14   2 14891.7 1163.82  17
   0  14   2 14503.5 1194.63  16
   0  14  -2 13659.2 1022.23  17
   0  14   2 13547.1 1061.93  42
   0  14  -2 12483.1 1017.19  42
   0  14   3 12517.6 1094.83  17
   0  14   3 11107.1 1089.73  16
   0  14   3 13084.1 1013.30  42
   0  14  -3 11507.4 953.177  42
   0  14   4 24785.1 1817.74  16
   0  14   4 23680.2 1783.70  17
   0  14  -4 25762.9 1678.44  42
   0  14   4 29336.9 1747.91  42
   0  14   5 26427.7 1650.11  42
   0  14  -5 21516.4 1561.67  42
   0  14   5 27022.7 1810.19  18
   0  14   5 24050.1 1756.26  16
   0  14   5 22473.4 1704.31  17
   0  14   5 28464.4 1839.58  12
   0  14  -5 23224.0 1587.07  14
   0  14  -6 1746.52 318.938  14
   0  14   6 2242.89 397.711  42
   0  14   6 1457.14 399.451  18
   0  14   6 2019.76 453.263  12
   0  14   6 2001.19 518.366  25
   0  14  -6 813.086 285.539  42
   0  14   6 2419.82 458.307  17
   0  14   7 48223.0 2675.40  12
   0  14   7 44924.4 2624.62  18
   0  14   7 45253.3 2764.48  25
   0  14   8 2977.53 512.235  12
   0  14  -8 2361.26 394.964  42
   0  14   8 2758.21 471.782  16
   0  14   8 3200.00 483.053  17
   0  14   8 3557.47 531.349  18
   0  14   9 15001.8 1106.54  17
   0  14   9 14058.7 1085.04  16
   0  14   9 17096.0 1262.33  25
   0  14  -9 13255.0 992.341  42
   0  14  10 6343.62 596.391  16
   0  14  10 7010.69 629.759  17
   0  14  10 8335.70 723.987  25
   0  15   0 46.4545 173.795  17
   0  15   0 48.8069 169.051  16
   0  15   0-129.060 187.495  42
   0  15   1 445.201 274.122  16
   0  15  -1 567.952 212.744  16
   0  15  -1 776.021 249.311  17
   0  15   1 599.836 256.483  17
   0  15   1 698.205 248.508  42
   0  15  -1 557.072 232.538  42
   0  15   2 18300.3 1384.62  17
   0  15  -2 20928.4 1311.50  17
   0  15   2 20455.7 1468.06  16
   0  15   2 21436.2 1366.29  42
   0  15  -2 16294.7 1267.80  42
   0  15   3 24624.5 1741.61  16
   0  15   3 25834.4 1727.48  17
   0  15   3 27392.5 1640.76  42
   0  15  -3 22310.1 1559.10  42
   0  15  -4 22650.8 1534.89  14
   0  15   4 21327.8 1609.11  16
   0  15   4 23276.4 1611.46  17
   0  15  -4 21859.1 1465.61  42
   0  15   4 22549.3 1482.86  42
   0  15   5 12321.2 1061.71  17
   0  15   5 11825.8 1075.50  16
   0  15  -5 11362.9 934.413  42
   0  15   5 13658.2 999.692  42
   0  15  -5 12358.0 972.648  14
   0  15   5 13003.3 1199.76  25
   0  15   6 1764.90 488.553  25
   0  15   6 2504.94 448.724  17
   0  15   6 2422.28 463.102  16
   0  15   6 2356.64 392.346  14
   0  15  -6 2216.36 360.738  42
   0  15  -7 13334.3 984.832  42
   0  15   7 15042.7 1262.81  25
   0  15   8 775.343 252.188  16
   0  15   8 693.652 239.962  17
   0  15   9 5648.72 629.758  25
   0  15   9 5387.19 534.277  17
   0  15   9 4970.86 524.386  16
   0  15  10 1881.30 299.628  25
   0  16   0 40369.4 2364.79  17
   0  16   0 42117.8 2378.27  16
   0  16  -1 9793.78 775.652  17
   0  16   1 9188.22 812.583  17
   0  16   1 8826.92 820.218  16
   0  16   2 13430.0 1088.87  16
   0  16   2 13880.3 1073.02  17
   0  16   3 12674.3 1069.89  16
   0  16   3 14075.5 1081.89  17
   0  16   3 11860.6 1111.52  25
   0  16  -3 13935.4 1089.58  14
   0  16  -4 674.066 235.153  14
   0  16   4 696.510 279.771  16
   0  16   4 401.389 231.600  17
   0  16   4 652.112 307.111  25
   0  16  -5 2139.92 336.325  14
   0  16   5 1832.73 353.504  14
   0  16   5 2054.34 393.835  16
   0  16   5 1468.05 346.341  17
   0  16   5 1497.29 420.603  25
   0  16   6 12587.1 1004.36  17
   0  16   6 11882.5 997.101  16
   0  16   6 14751.1 1187.13  25
   0  16   7 11244.3 1008.89  25
   0  16   8 375.938 169.025  16
   0  16   8 653.254 200.019  17
   0  16   9 6488.46 531.371  17
   0  16   9 7280.43 619.910  25
   0  17   0-32.3641 141.064  17
   0  17   0-52.8349 183.009  14
   0  17   1 25050.2 1557.21  17
   0  17   1 25817.5 1568.61  16
   0  17  -1 23848.1 1482.41  17
   0  17   1 25857.4 1660.03  25
   0  17  -1 27350.2 1723.16  14
   0  17  -2 4526.94 560.348  14
   0  17   2 3766.12 458.189  17
   0  17   2 3569.14 460.586  16
   0  17   2 3425.78 507.869  25
   0  17   3 8920.57 755.075  17
   0  17   3 8434.82 763.537  16
   0  17  -3 8144.55 749.884  14
   0  17   3 7940.94 776.106  14
   0  17   3 9445.91 858.603  25
   0  17   4 9440.42 803.551  17
   0  17   4 8990.42 797.321  16
   0  17   4 10750.8 857.216  14
   0  17  -4 9210.29 766.722  14
   0  17   4 9364.99 882.012  25
   0  17   5 20906.8 1358.44  16
   0  17   5 21343.6 1361.58  17
   0  17   5 19852.0 1321.51  14
   0  17  -5 19273.6 1252.06  14
   0  17   5 22890.1 1495.26  25
   0  17   6 11783.7 927.965  25
   0  17   6 9659.09 779.650  17
   0  17   6 9352.07 779.969  16
   0  17   7 1433.04 246.195  17
   0  17   7 1267.61 240.160  16
   0  17   7 1248.74 283.179  25
   0  18   0 5723.16 586.247  14
   0  18   0 4586.53 428.278  17
   0  18  -1 12496.7 915.103  14
   0  18   1 9733.77 738.777  17
   0  18   2 2877.21 412.274  14
   0  18  -2 3424.39 431.849  14
   0  18   2 2794.23 354.839  16
   0  18   2 3538.68 380.365  17
   0  18  -3 1567.64 288.149  14
   0  18   3 1566.63 306.463  14
   0  18   3 1902.01 279.779  17
   0  18   3 1536.64 269.048  16
   0  18   3 1784.29 320.664  25
   0  18   4 13278.8 920.900  17
   0  18   4 13130.6 920.560  16
   0  18   4 13525.6 993.646  25
   0  18  -4 14308.3 912.488  14
   0  18   4 13350.3 939.427  14
   0  18   5 1276.11 284.228  25
   0  18   5 1089.37 222.942  16
   0  18   5 1092.56 218.296  17
   0  18   6 5708.10 489.567  16
   0  18   6 6499.66 508.068  17
   0  19   0-32.1387 147.265  14
   0  19  -1 8125.27 660.418  14
   0  19   2 1187.21 234.313  14
   0  19  -2 1102.07 216.699  14
   1 -20  -2 2114.30 264.480  36
   1 -20  -1 12491.0 833.957  36
   1 -20   1 7160.56 552.165  36
   1 -19  -5 3919.12 363.572  44
   1 -19  -3 978.978 203.370   6
  -1 -19   2 10739.0 788.738   6
   1 -19  -2 10989.3 780.770   6
  -1 -19   1 1874.46 297.579   6
  -1 -19   0 143.288 149.044   6
  -1 -19  -1 2170.30 295.982   6
   1 -19   2 17390.1 1195.80   6
  -1 -19  -2 21789.4 1209.04   6
   1 -19   3 3291.77 380.733  36
  -1 -19  -4 1395.51 222.437  44
  -1 -19  -5 15047.7 903.598  44
   1 -18  -6 565.611 198.042  44
   1 -18  -5 3670.87 437.861  44
   1 -18  -4 15710.9 1100.43  44
  -1 -18   3 9275.40 769.213   6
   1 -18  -3 9657.15 788.259  44
  -1 -18   2 2621.60 378.332   6
  -1 -18   1 367.447 184.527   6
  -1 -18   0 7843.16 678.879   6
  -1 -18  -1 69.2457 138.511   6
  -1 -18  -2 266.052 169.842   6
  -1 -18  -2 151.934 170.133  44
   1 -18   3 18972.3 1312.72   6
  -1 -18  -3 22017.2 1364.35  44
   1 -18   4 2027.14 326.663  36
  -1 -18  -4 2311.02 362.771  44
   1 -18   4 2494.41 299.559  37
  -1 -18  -5 4199.20 458.316  44
   1 -18   5 3898.36 368.989  37
  -1 -18  -6 1817.87 279.939  44
   1 -18   6 1445.99 205.521  37
   1 -17  -9 4668.66 392.510  44
   1 -17  -8 556.047 193.672  44
  -1 -17   8 551.314 135.638  37
  -1 -17   7 5517.71 468.052  37
   1 -17  -6 10756.9 823.171   7
   1 -17  -6 11749.6 912.550  44
  -1 -17   6 9876.24 734.785  37
   1 -17  -5 1238.07 324.260  44
   1 -17  -5 1871.80 335.625   7
   1 -17  -4 3501.14 521.829  44
  -1 -17   4 4191.23 525.196   6
   1 -17  -4 3952.88 501.611   7
   1 -17  -3 9466.41 849.622  44
   1 -17  -3 8221.29 790.408   7
  -1 -17   3 8097.85 765.831   6
   1 -17  -2 33366.0 2031.68  44
   1 -17  -2 33172.3 2050.07   7
  -1 -17   2 31018.6 1954.94   6
   1 -17  -1 2290.29 378.950  44
  -1 -17   1 3613.99 460.491   6
  -1 -17   0 1842.64 346.243   6
  -1 -17  -1 13377.0 1052.67  44
  -1 -17  -2 4182.13 539.434  44
   1 -17   2 3946.68 452.356  37
   1 -17   3 327.035 216.098   6
  -1 -17  -3 771.047 265.565  44
   1 -17   3 838.207 228.234  37
   1 -17   4 20698.9 1448.08   6
  -1 -17  -4 23543.5 1500.58  44
   1 -17   4 21037.0 1358.54  37
  -1 -17  -5 9930.60 851.344  44
   1 -17   5 10177.6 780.116  37
   1 -17   6 4677.27 470.077  37
  -1 -17  -7 8940.00 737.834  44
   1 -17   7 10230.6 707.065  37
  -1 -17  -8 1661.91 243.428  44
   1 -17   8 1380.31 202.579  37
   1 -16 -10 1299.59 203.813  44
  -1 -16  10 1232.46 177.617  37
   1 -16  -9 1000.69 221.598  44
  -1 -16   9 984.099 203.439  37
   1 -16  -8 5918.12 524.636   7
   1 -16  -8 5511.80 591.580  44
  -1 -16   8 5847.74 531.756  37
   1 -16  -7 11133.0 870.144   7
   1 -16  -7 11184.0 954.614  44
  -1 -16   7 11101.3 840.360  37
   1 -16  -6 10513.1 857.753   7
  -1 -16   6 9277.75 777.863  37
  -1 -16   5 430.963 259.295   6
   1 -16  -5 389.332 224.119   7
   1 -16  -5 341.044 285.054  44
  -1 -16   5 663.737 222.357  37
   1 -16  -4 24404.3 1659.81  44
   1 -16  -4 23580.3 1607.09   7
  -1 -16   4 22268.0 1595.32   6
   1 -16  -3 33732.7 2116.68  44
   1 -16  -3 30979.2 2058.10   7
  -1 -16   3 33392.8 2057.10   6
   1 -16  -2 620.617 300.926  44
  -1 -16   2 988.620 290.698   6
   1 -16  -2 786.192 283.318   7
   1 -16  -1 22638.9 1633.57  44
   1 -16  -1 23923.1 1681.53   7
  -1 -16   1 25691.0 1627.04   6
   1 -16   0 14955.4 1174.68  44
  -1 -16   0 16135.0 1195.17  44
   1 -16   0 14731.0 1230.44   7
  -1 -16  -1 6355.27 703.053  44
   1 -16   1 6307.55 628.585  37
  -1 -16  -2 54.4409 188.568   7
  -1 -16  -2-108.678 230.513  44
   1 -16   2 123.507 188.639  37
   1 -16   3 9672.82 882.077   6
  -1 -16  -3 10087.2 882.450   7
  -1 -16  -3 8969.26 882.208  44
   1 -16   3 8824.55 784.234  37
  -1 -16  -4 1620.84 325.997   7
   1 -16   4 1774.70 381.784   6
  -1 -16  -4 2126.81 405.644  44
   1 -16   4 1644.83 334.501  37
  -1 -16  -5 2607.11 462.157  44
   1 -16   5 2987.84 429.980  37
   1 -16   6 32120.8 1917.76  37
  -1 -16  -7 4342.64 521.202  44
   1 -16   7 4263.67 480.713  37
  -1 -16  -8 895.601 239.946  44
   1 -16   8 1265.42 257.102  37
  -1 -16  -9 3763.54 387.041  44
   1 -16   9 4516.05 402.914  37
  -1 -15  11 5342.87 414.457  37
   1 -15 -10 1275.34 249.937  44
   1 -15  -9 158.121 172.448  44
   1 -15  -8 2233.75 416.204  44
   1 -15  -8 2117.79 338.117   7
   1 -15  -7 27819.2 1829.75  44
   1 -15  -7 26192.4 1700.02   7
   1 -15  -6 8153.88 784.589   7
   1 -15  -5 17619.4 1399.26  44
  -1 -15   5 17889.5 1386.53   6
   1 -15  -5 18652.9 1348.21   7
   1 -15  -4 7354.92 812.222  44
   1 -15  -4 5855.52 695.058   7
  -1 -15   4 6898.59 744.761   6
   1 -15  -3 43135.3 2623.73  44
   1 -15  -3 40735.0 2556.05   7
  -1 -15   3 43695.2 2573.00   6
   1 -15  -2 4569.88 623.174  44
   1 -15  -2 3471.61 540.701   7
  -1 -15   2 5068.93 614.115   6
   1 -15  -1 16504.6 1265.36  44
  -1 -15   1 14767.8 1162.89  44
   1 -15  -1 14540.3 1220.97   7
  -1 -15   0 4392.50 628.600   7
   1 -15   0 4374.06 612.288   7
  -1 -15   0 4709.06 590.122  44
   1 -15   0 5187.05 624.498  44
   1 -15   0 3887.96 513.181  37
  -1 -15  -1 1803.30 400.478   7
   1 -15   1 1742.11 424.100   7
  -1 -15  -1 1221.90 345.198  44
   1 -15   1 1408.37 313.063  37
  -1 -15  -2 8594.64 842.132   7
  -1 -15  -2 8718.12 860.176  44
   1 -15   2 8130.01 760.267  37
  -1 -15  -3 18801.7 1376.01   7
   1 -15   3 21162.9 1451.66   6
  -1 -15  -3 17800.4 1397.40  44
   1 -15   3 17866.3 1302.39  37
   1 -15   4 9708.26 922.463   6
  -1 -15  -4 9084.44 840.302   7
  -1 -15  -4 8922.76 902.531  44
   1 -15   4 9509.70 835.410  37
  -1 -15  -5 3279.38 447.822   7
   1 -15   5 2763.26 485.011   6
  -1 -15  -6 14738.5 1184.83  44
  -1 -15  -7 4688.80 576.485  44
  -1 -15  -8 2673.24 404.059  44
  -1 -15  -9 5615.03 538.589  44
  -1 -15 -10 390.892 139.813  44
   1 -15  10 241.155 128.439  37
   1 -14 -11 3282.44 354.592  44
   1 -14 -10 3865.74 464.150  44
   1 -14  -9 4044.67 544.358  44
   1 -14  -9 4531.12 506.499   7
   1 -14  -8 1041.21 270.566   7
   1 -14  -8 1150.94 351.659  44
  -1 -14   8 1812.01 381.529  39
   1 -14  -7 5783.17 721.779  44
   1 -14  -7 5588.30 638.092   7
   1 -14  -6 15231.0 1277.60  44
  -1 -14   6 15480.0 1290.34   6
   1 -14  -6 15518.0 1204.28   7
  -1 -14   5 26723.5 1797.84   6
  -1 -14   5 25193.8 2424.37   8
   1 -14  -5 23991.4 1692.38   7
   1 -14  -4 2325.02 494.276  44
   1 -14  -4 2232.34 442.222   7
  -1 -14   4 3704.63 847.025   8
  -1 -14   4 2865.65 490.545   6
   1 -14  -3 4376.65 635.204  44
   1 -14  -3 3988.13 554.427   7
  -1 -14   3 4421.28 586.961   6
  -1 -14   3 2861.37 732.977   8
   1 -14  -2 19328.3 1420.86  44
   1 -14  -2 18063.3 1370.15   7
  -1 -14   2 16080.7 1701.62   8
   1 -14  -1 37617.9 2358.78  44
  -1 -14   1 37105.3 2278.52  44
   1 -14  -1 37188.9 2338.34   7
  -1 -14   1 37988.3 2404.10   7
  -1 -14   0 8913.38 894.484   7
   1 -14   0 9675.99 927.822   7
  -1 -14   0 9113.92 859.228  44
   1 -14   0 9638.04 903.847  44
   1 -14   0 8577.80 786.841  37
  -1 -14  -1 25816.2 1855.81   7
   1 -14   1 28860.5 1958.03   7
  -1 -14  -1 29565.9 1893.88  44
   1 -14   1 29494.3 1790.37  37
  -1 -14  -2 22228.9 1575.53   7
  -1 -14  -2 23033.4 1584.63  44
   1 -14   2 21057.3 1452.88  37
  -1 -14  -3 1980.01 453.197  44
  -1 -14  -3 2190.77 415.183   7
   1 -14   3 1244.36 350.116   6
   1 -14   3 2485.94 633.297   8
  -1 -14  -4 54988.2 3252.86  44
   1 -14   4 54937.9 3222.40   6
  -1 -14  -4 56552.5 3174.28   7
   1 -14   4 55456.3 3909.64   8
  -1 -14  -5 18877.3 1300.67   7
   1 -14   5 16376.3 1356.98   6
  -1 -14  -6 11134.3 989.946  44
  -1 -14  -6 9762.83 847.585   7
  -1 -14  -7 5456.57 662.739  44
  -1 -14  -8 11643.5 955.692  44
  -1 -14  -9 3958.83 488.308  44
  -1 -14 -10 121.916 146.266  44
   1 -14  11 694.771 173.336  37
   1 -13 -11 13557.4 1009.98  44
  -1 -13  11 17219.9 1097.94  39
   1 -13 -10 3983.61 459.389   7
   1 -13 -10 4112.97 517.583  44
  -1 -13  10 3904.12 507.509  39
   1 -13  -9 369.013 224.492  44
  -1 -13   9 472.872 252.714  39
   1 -13  -8 529.250 295.651  44
  -1 -13   8 786.857 293.680  39
   1 -13  -7 20060.1 1546.79  44
  -1 -13   7 22421.0 1544.75  39
  -1 -13   6 14609.7 1811.31   8
  -1 -13   6 13105.9 1146.03   6
   1 -13  -6 12513.1 1136.05  44
  -1 -13   6 12659.1 1085.80  39
  -1 -13   5 4919.53 1000.55   8
  -1 -13   5 3390.86 564.976   6
  -1 -13   5 3949.02 551.149  39
   1 -13  -4 505.344 334.319  44
  -1 -13   4 169.918 226.691   6
  -1 -13   4-151.254 400.219   8
   1 -13  -4 269.575 194.559   7
   1 -13  -3 4179.24 594.550  44
   1 -13  -3 3853.01 547.188   7
  -1 -13   3 4795.70 597.351   6
  -1 -13   3 4683.33 884.033   8
   1 -13  -2 46877.5 2751.36  44
  -1 -13   2 46299.4 3302.52   8
   1 -13  -2 44129.9 2688.29   7
  -1 -13   1 2544.88 416.106  44
   1 -13  -1 2621.62 460.078  44
  -1 -13   1 1445.27 455.186   8
   1 -13  -1 1590.17 372.485   7
  -1 -13   1 2185.84 460.654   7
   1 -13   0 46384.0 2845.64   7
  -1 -13   0 48854.4 2878.99   7
   1 -13   0 50749.6 2861.72  44
  -1 -13   0 49344.0 2813.64  44
   1 -13   0 46975.0 2721.03  37
   1 -13   1 3756.10 584.938   7
   1 -13   1 3099.04 658.424   8
  -1 -13  -1 4346.33 578.824   7
  -1 -13  -1 4056.96 545.515  44
   1 -13   1 3902.57 487.048  37
  -1 -13  -2 5812.02 644.943   7
   1 -13   2 5264.19 690.708   7
   1 -13   2 4148.75 808.985   8
  -1 -13  -2 4890.67 626.524  44
  -1 -13  -3 10768.1 911.683  20
  -1 -13  -3 11372.6 996.114   7
   1 -13   3 12575.2 1485.20   8
   1 -13   3 12556.8 1038.60   6
  -1 -13  -3 13934.5 1111.16  44
   1 -13   4 17531.7 1837.78   8
  -1 -13  -4 16482.4 1226.56   7
   1 -13   4 14949.5 1237.43   6
   1 -13   5 18936.8 1379.79  39
   1 -13   5 15917.1 1341.34   6
  -1 -13  -5 18250.9 1306.57   7
   1 -13   5 14476.7 1831.05   8
  -1 -13  -5 20919.4 1454.85  44
   1 -13   6 25168.5 1660.73  39
  -1 -13  -6 22069.4 1514.91   7
   1 -13   6 22788.3 2317.85   8
   1 -13   6 22822.1 1646.34   6
  -1 -13  -6 23019.9 1642.35  44
   1 -13   7 18593.8 1373.71  39
  -1 -13  -7 17801.4 1354.94  44
   1 -13   8 2513.42 373.555  27
   1 -13   8 2670.57 445.967  39
  -1 -13  -8 1497.51 368.708  44
   1 -13   9 2253.00 346.865  27
  -1 -13  -9 2509.75 403.062  44
   1 -13  10 2709.80 344.074  27
  -1 -13 -10 2019.25 344.834  44
   1 -13  11 2026.20 268.318  27
  -1 -13 -11 2667.94 299.601  44
   1 -13  12 3007.61 306.944  37
  -1 -12  13 5445.89 465.481  39
  -1 -12  12 3116.62 362.995  27
  -1 -12  12 3423.99 408.434  39
  -1 -12  11 18587.1 1255.40  27
  -1 -12  11 20174.9 1343.62  39
   1 -12 -11 19188.4 1296.70  44
  -1 -12  10 3881.96 489.292  27
  -1 -12  10 4396.09 581.173  39
   1 -12 -10 3436.51 525.727  44
  -1 -12   9 4234.74 511.839  27
  -1 -12   9 2931.34 503.549  39
   1 -12  -9 2948.75 507.086  44
  -1 -12   8 12237.9 1100.23  39
   1 -12  -8 14603.7 1180.96  44
   1 -12  -7 33519.5 2094.77   4
  -1 -12   7 32722.6 2079.65  39
  -1 -12   7 29144.1 2866.24   8
   1 -12  -7 30490.2 2090.35  44
   1 -12  -6 19797.7 1444.84   4
  -1 -12   6 17798.6 1341.01  39
  -1 -12   6 17118.7 2034.42   8
  -1 -12   6 17103.1 1390.79   6
   1 -12  -6 18988.7 1437.27  44
  -1 -12   5 131387. 6955.45  39
   1 -12  -5 141387. 7119.92   4
  -1 -12   5 131791. 7030.14   6
  -1 -12   5 142179. 8095.34   8
   1 -12  -4 8080.67 859.296   4
   1 -12  -4 6329.16 1156.80   1
   1 -12  -4 6931.00 1219.96   2
  -1 -12   4 8329.04 764.969  39
  -1 -12   4 6813.03 1154.64   8
  -1 -12   4 7973.42 789.436   6
   1 -12  -4 6659.51 777.298  44
   1 -12  -3 36525.7 3263.73   2
   1 -12  -3 36914.9 3254.76   1
  -1 -12   3 43209.3 2479.29   6
  -1 -12   3 38110.5 3066.80   8
   1 -12  -3 44789.8 2566.40  44
   1 -12  -2 30149.6 2924.29   1
   1 -12  -2 27062.6 2813.52   2
   1 -12  -2 32749.5 2091.91  44
  -1 -12   2 37960.6 2213.84   7
  -1 -12   2 32662.3 2590.84   8
   1 -12  -2 32877.9 2047.27   7
  -1 -12   1 31017.2 1897.25   7
  -1 -12   1 27803.6 2207.44   8
   1 -12  -1 25342.7 1754.25   7
   1 -12  -1 27417.6 1708.77  37
  -1 -12   1 27531.5 1749.49  44
   1 -12  -1 27864.3 1807.67  44
  -1 -12   0 829.759 263.791  20
  -1 -12   0 2315.04 398.596   7
   1 -12   0 2253.02 410.602   7
  -1 -12   0 1884.89 496.400   8
   1 -12   0 1755.91 463.383   8
   1 -12   0 1930.98 323.226  37
  -1 -12   0 1666.89 343.683  44
   1 -12   0 2465.44 411.730  44
  -1 -12  -1 12772.9 1031.46  20
  -1 -12  -1 15260.3 1126.86  44
   1 -12   1 14419.6 1166.52   7
   1 -12   1 13679.5 1424.37   8
  -1 -12  -1 15491.3 1145.73   7
  -1 -12  -2 18889.8 1369.79  44
   1 -12   2 18781.8 1432.66   7
  -1 -12  -2 20327.9 1395.84   7
   1 -12   2 17960.6 1782.27   8
  -1 -12  -3 1159.31 330.193  44
   1 -12   3 1141.34 313.689   6
   1 -12   3 930.178 462.845   8
  -1 -12  -3 891.931 271.251   7
   1 -12   4 20028.6 1411.76  39
   1 -12   4 20084.6 2017.87   8
  -1 -12  -4 19272.1 1377.42   7
   1 -12   4 19444.1 1405.08   6
   1 -12   5 35524.2 2260.99  39
  -1 -12  -5 39079.0 2344.69  44
  -1 -12  -5 36923.2 2227.90   7
   1 -12   5 40090.9 3181.56   8
   1 -12   5 35060.2 2271.21   6
   1 -12   6 2712.45 459.005  39
  -1 -12  -6 2226.69 433.382  44
   1 -12   6 2577.16 485.181   6
   1 -12   6 1689.39 642.036   8
  -1 -12  -7 2674.85 478.332  44
   1 -12   7 3097.89 501.930  39
   1 -12   7 3481.55 880.733   8
   1 -12   7 2685.48 410.310  27
   1 -12   8 30519.4 1888.45  27
  -1 -12  -8 29583.7 1940.35  44
   1 -12   9 453.094 228.837  27
  -1 -12  -9 1144.52 320.240  44
   1 -12  10 30494.7 1828.23  27
  -1 -12 -10 28914.8 1826.27  44
   1 -12  11 1732.67 299.219  27
   1 -12  11 1928.29 331.965  39
  -1 -12 -11 1859.94 291.510  44
   1 -12  12 2042.06 277.604  27
  -1 -11  13 5215.00 474.409  27
  -1 -11  13 5136.15 492.128  39
  -1 -11  12 5889.45 612.770  27
  -1 -11  12 7679.94 684.187  39
  -1 -11  11 1039.56 301.555  27
  -1 -11  11 1019.64 303.688  39
  -1 -11  10 5851.28 670.266  27
   1 -11 -10 5108.10 656.314  44
  -1 -11  10 7479.74 773.621  39
  -1 -11   9 5420.16 600.126  19
  -1 -11   9 6937.53 717.439  27
  -1 -11   9 6806.27 754.782  39
   1 -11  -9 5842.32 713.837  44
   1 -11  -8 8964.16 905.146  44
  -1 -11   8 7622.82 769.419  19
  -1 -11   8 9311.14 841.557  27
  -1 -11   8 9193.65 900.682  39
  -1 -11   8 10575.1 1555.58   8
  -1 -11   7 2464.26 418.200  19
   1 -11  -7 2904.48 516.150  44
  -1 -11   7 2301.17 438.760  39
   1 -11  -7 2356.36 442.108   4
   1 -11  -6 15123.9 1233.57  44
  -1 -11   6 16995.6 1226.50  39
  -1 -11   6 14108.3 1196.84   6
  -1 -11   6 16071.5 1902.65   8
   1 -11  -6 14875.1 1219.54   4
   1 -11  -5 1715.72 392.600  44
   1 -11  -5 2146.05 626.516   2
   1 -11  -5 1367.29 385.455   4
   1 -11  -5 845.466 471.248   1
  -1 -11   5 840.176 289.247   6
  -1 -11   5 2016.24 642.288   8
  -1 -11   5 1284.64 310.662  39
   1 -11  -4 14864.2 1697.46   1
   1 -11  -4 14066.9 1675.24   2
   1 -11  -4 14524.6 1192.42   4
  -1 -11   4 13930.5 1061.34  39
  -1 -11   4 14104.9 1095.31   6
  -1 -11   4 15164.0 1675.24   8
   1 -11  -3 37183.1 2197.62  44
  -1 -11   3 34055.4 2560.77  22
   1 -11  -3 36153.8 2262.50   4
   1 -11  -3 36047.7 2935.43   2
   1 -11  -3 37866.9 2968.62   1
  -1 -11   3 33060.7 2067.26  39
  -1 -11   3 33059.8 2702.51   8
   1 -11  -2 23172.2 1556.57   4
   1 -11  -2 19252.0 2070.19   1
   1 -11  -2 15930.2 1942.10   2
   1 -11  -2 19183.4 1396.90  44
  -1 -11   2 20586.8 1796.95  22
  -1 -11   2 18821.3 1339.75  20
  -1 -11   2 21904.4 1895.79   8
  -1 -11   2 23064.8 1513.66   7
   1 -11  -1 4664.15 988.243   2
   1 -11  -1 3925.38 899.457   1
  -1 -11   1 3974.10 489.794  20
  -1 -11   1 4516.90 766.450  22
   1 -11  -1 3824.62 497.854  44
   1 -11  -1 3756.25 565.683   8
  -1 -11   1 3828.48 700.073   8
  -1 -11   1 3494.34 507.613   7
   1 -11  -1 3691.70 483.802   7
  -1 -11   0 52914.5 3752.10  22
  -1 -11   0 58032.4 3280.49  20
  -1 -11   0 59131.9 3711.12   8
   1 -11   0 60022.5 3668.79   8
  -1 -11   0 69147.7 3425.91   7
   1 -11   0 66014.4 3399.01   7
   1 -11   0 56363.1 3218.12  37
  -1 -11   0 62220.6 3318.69  44
  -1 -11  -1 20868.8 1419.01  20
  -1 -11  -1 24435.1 1513.11  44
   1 -11   1 22226.8 1870.54   8
   1 -11   1 22131.9 1526.04   7
  -1 -11  -1 21425.6 1706.68   8
  -1 -11  -1 23777.2 1516.47   7
  -1 -11  -2 32294.5 1976.73  44
  -1 -11  -2 31637.3 1939.92   7
   1 -11   2 30290.5 2434.16   8
   1 -11   3 19076.8 1306.35  39
  -1 -11  -3 17715.7 1327.45  44
   1 -11   3 19528.4 1326.22   6
  -1 -11  -3 19233.2 1316.60   7
   1 -11   3 17843.3 1788.32   8
   1 -11   4 41337.7 2475.22  39
   1 -11   4 45092.7 3318.13   8
   1 -11   4 42513.2 2491.33   6
  -1 -11  -5 2258.37 449.357  44
   1 -11   5 2554.02 425.711  39
   1 -11   5 3391.75 825.971   8
   1 -11   5 2889.39 468.150   6
   1 -11   5 3174.90 498.113  28
  -1 -11  -6 14401.5 1161.72  44
   1 -11   6 13241.1 1132.15  39
   1 -11   6 14675.0 1784.17   8
   1 -11   6 13667.0 1138.99   6
   1 -11   6 15975.6 1150.09  28
   1 -11   6 13943.8 1080.14  27
  -1 -11  -7 11423.8 1004.77  44
   1 -11   7 11251.5 967.514  27
   1 -11   7 12007.8 990.261  28
  -1 -11  -8 3232.89 513.123  44
   1 -11   8 4309.39 984.836   8
   1 -11   8 4398.41 558.228  28
   1 -11   8 4248.31 565.341  27
   1 -11   9 13822.2 999.348  28
   1 -11   9 11038.8 979.172  27
  -1 -11  -9 11484.4 997.885  44
   1 -11  10 10956.8 948.287  27
   1 -11  10 12028.3 991.601  39
  -1 -11 -10 11416.9 947.811  44
   1 -11  11 6904.31 674.482  27
   1 -11  11 7089.39 692.478  39
   1 -11  12 12409.6 899.839  27
   1 -11  12 12151.5 894.405  39
   1 -11  13 609.835 164.083  27
  -1 -10  14 14265.8 914.211  27
  -1 -10  13 4288.80 487.468  27
  -1 -10  12 10251.6 887.468  27
  -1 -10  12 10260.6 890.049  39
  -1 -10  11 2094.65 425.020  27
  -1 -10  11 2806.38 480.067  39
   1 -10 -11 2653.56 435.261  44
  -1 -10  10 25345.6 1735.79  27
  -1 -10  10 25034.3 1531.74  28
  -1 -10  10 23369.3 1721.86  39
   1 -10 -10 24825.4 1718.02  44
   1 -10  -9 6816.53 770.942  44
  -1 -10   9 5516.06 662.945  19
  -1 -10   9 7515.98 675.316  28
  -1 -10   9 6775.45 755.492  27
  -1 -10   9 6737.19 784.584  39
  -1 -10   9 7708.31 1358.68   8
   1 -10  -8 5854.20 708.872  44
  -1 -10   8 6422.71 696.249  19
  -1 -10   8 5907.22 610.028  28
  -1 -10   8 5678.23 672.076  27
  -1 -10   8 7228.69 773.425  39
  -1 -10   8 4849.72 1093.64   8
  -1 -10   7 2090.43 761.245   8
   1 -10  -7 3792.88 541.474   4
  -1 -10   7 3903.61 535.353  19
  -1 -10   7 4484.29 547.626  27
  -1 -10   7 4436.41 502.999  28
   1 -10  -7 3716.80 549.045  44
  -1 -10   7 3465.77 524.826  39
  -1 -10   6 30832.3 2033.53   6
  -1 -10   6 35301.1 1968.39  28
   1 -10  -6 32933.9 2076.57   4
  -1 -10   6 31083.4 2019.85  39
   1 -10  -6 32134.4 2072.55  44
   1 -10  -5 2023.19 560.042   1
   1 -10  -5 2233.14 401.481   4
   1 -10  -5 2182.38 582.619   2
   1 -10  -5 2074.08 403.906  44
  -1 -10   5 2228.01 378.060  39
  -1 -10   5 2168.55 637.911   8
  -1 -10   5 1857.48 360.725   6
   1 -10  -4 17020.1 1747.40   1
   1 -10  -4 17478.1 1269.54   4
   1 -10  -4 16113.6 1700.76   2
  -1 -10   4 16754.1 1612.43  22
  -1 -10   4 14391.0 1100.58  39
  -1 -10   4 17623.6 1189.61   6
  -1 -10   4 14968.2 1682.00   8
  -1 -10   3 19522.7 1707.00  22
   1 -10  -3 18051.6 1288.91  44
   1 -10  -3 18653.6 1368.07   4
   1 -10  -3 17821.0 1833.92   2
   1 -10  -3 18712.2 1853.13   1
  -1 -10   3 17386.0 1718.16   8
   1 -10  -2 2663.59 453.082   4
   1 -10  -2 2710.27 699.778   1
   1 -10  -2 1792.15 595.274   2
  -1 -10   2 2046.16 381.100   7
  -1 -10   2 3333.91 651.702   8
  -1 -10   2 2236.85 354.415  20
  -1 -10   2 2292.26 591.592  22
   1 -10  -1 57903.8 3107.92   4
   1 -10  -1 50708.0 3763.28   2
   1 -10  -1 48531.7 3718.28   1
   1 -10  -1 53514.7 3127.74   8
  -1 -10   1 56282.0 2999.36   7
  -1 -10   1 56114.2 3441.77   8
  -1 -10   1 49625.1 2891.08  20
  -1 -10   1 49668.9 3392.98  22
   1 -10   0 11036.1 1530.28   2
   1 -10   0 14239.0 1685.75   1
  -1 -10   0 13065.5 974.966  20
  -1 -10   0 14640.0 1041.23   7
   1 -10   0 13205.0 1240.76   8
  -1 -10   0 13955.2 1291.81   8
   1 -10   0 14351.4 1038.98   7
   1 -10   1 45269.5 2933.48   8
  -1 -10  -1 41666.9 2460.99   7
  -1 -10  -1 44643.1 2765.79   8
   1 -10   1 44414.5 2527.26   7
   1 -10   2 9273.83 778.715  39
   1 -10   2 11441.9 1236.93   8
   1 -10   3 16053.1 1145.22  39
   1 -10   3 19082.3 1746.71   8
  -1 -10  -4 42673.4 2504.36  44
   1 -10   4 42665.9 2463.12  39
   1 -10   4 45885.2 3233.27   8
   1 -10   4 41494.5 2437.39   6
   1 -10   4 42658.9 2465.45  28
  -1 -10  -5 1511.50 342.467  44
   1 -10   5 1529.73 332.735  39
   1 -10   5 1124.09 298.260   6
   1 -10   5 1301.97 546.375   8
   1 -10   5 2165.29 392.411  28
   1 -10   5 1933.77 339.352  27
  -1 -10  -6 36147.3 2164.24  44
   1 -10   6 30571.3 2116.51   6
   1 -10   6 33739.5 2091.42  27
   1 -10   6 37828.6 2137.35  28
  -1 -10  -7 25446.2 1737.45  44
   1 -10   7 23981.6 1690.18  27
   1 -10   7 29458.9 1749.62  28
  -1 -10  -8 3250.50 514.127  44
   1 -10   8 3965.84 984.264   8
   1 -10   8 2865.44 467.529  28
   1 -10   8 4361.42 564.961  27
  -1 -10  -9 10033.7 903.520  44
   1 -10   9 9526.58 918.814  39
   1 -10   9 8536.80 1398.96   8
   1 -10   9 9687.50 910.557  27
   1 -10   9 9604.50 842.856  28
   1 -10  10 558.874 291.822  27
   1 -10  10 544.711 244.692  28
   1 -10  10 1002.34 321.174  39
  -1 -10 -10 495.922 249.638  44
   1 -10  11 1071.10 310.845  27
   1 -10  11 1482.56 315.415  28
   1 -10  11 940.120 289.427  39
   1 -10  12 465.585 240.260  27
   1 -10  12 399.052 208.319  39
   1 -10  13 3772.66 421.779  27
   1 -10  13 4194.09 420.738  39
  -1  -9  15 3295.87 303.139  27
  -1  -9  15 3087.64 289.372  39
  -1  -9  14 4345.24 470.232  27
  -1  -9  14 4794.00 471.002  39
  -1  -9  13 5811.74 627.095  27
  -1  -9  12 4367.92 600.108  27
  -1  -9  11 7245.11 846.868  27
  -1  -9  11 10133.2 936.798  39
   1  -9 -11 8325.78 816.700  44
   1  -9 -10 32144.0 2046.15  44
  -1  -9  10 29321.0 1969.44  19
  -1  -9  10 30025.6 1829.94  28
  -1  -9  10 34696.8 2146.57  27
  -1  -9  10 30994.3 2107.90  39
  -1  -9  10 28093.9 2849.55   8
   1  -9  -9 24392.4 1757.98  44
  -1  -9   9 25125.1 1758.23  19
  -1  -9   9 26417.0 1620.52  28
  -1  -9   9 27458.5 1842.31  27
  -1  -9   9 26438.4 1849.73  39
  -1  -9   9 27748.8 2738.43   8
   1  -9  -8 3175.81 509.822  44
  -1  -9   8 3315.84 513.187  19
  -1  -9   8 3083.20 425.586  28
  -1  -9   8 3560.90 539.382  27
  -1  -9   8 3958.79 575.513  39
  -1  -9   8 3060.71 877.806   8
  -1  -9   7 10186.0 1456.07   8
   1  -9  -7 11458.9 946.829   4
  -1  -9   7 10944.5 941.945  19
  -1  -9   7 10090.4 812.595  28
  -1  -9   7 9075.77 876.958  27
   1  -9  -7 9858.00 903.352  44
  -1  -9   7 9578.41 915.940  39
  -1  -9   6 2712.33 440.464   6
  -1  -9   6 3459.75 415.647  28
  -1  -9   6 2584.33 398.369  27
   1  -9  -6 3433.75 484.097  44
  -1  -9   6 2628.46 424.288  39
   1  -9  -6 3020.04 657.045   1
   1  -9  -6 2723.49 626.336   2
   1  -9  -6 2710.39 433.242   4
   1  -9  -5 2462.46 395.412  44
  -1  -9   5 1886.24 333.284  39
  -1  -9   5 1461.60 318.850   6
   1  -9  -5 1665.56 343.221   4
   1  -9  -5 1251.35 434.247   2
  -1  -9   4 10251.5 1195.97  22
  -1  -9   4 7717.85 1146.95   8
  -1  -9   4 9803.39 789.637   6
   1  -9  -4 10589.1 1238.60   1
   1  -9  -4 8931.77 1164.31   2
   1  -9  -4 9289.84 839.098   4
  -1  -9   3 5007.54 788.718  22
  -1  -9   3 3903.83 527.773   7
  -1  -9   3 5200.45 826.046   8
   1  -9  -3 3818.33 758.856   2
   1  -9  -3 3415.37 712.002   1
   1  -9  -3 4512.53 552.771   4
  -1  -9   2 39109.2 2628.73  22
  -1  -9   2 33053.3 2065.59  20
   1  -9  -2 38504.4 2794.45   2
   1  -9  -2 38412.1 2786.13   1
   1  -9  -2 38528.4 2210.74   4
  -1  -9   2 36019.2 2563.27   8
   1  -9  -2 33000.2 2093.90   8
  -1  -9   2 40165.5 2192.75   7
   1  -9  -1 29731.7 1772.91   4
   1  -9  -1 25256.2 2221.66   2
   1  -9  -1 25879.0 2227.61   1
   1  -9  -1 23675.7 1744.72   8
  -1  -9   1 28689.7 1696.43   7
  -1  -9   1 28083.5 2110.16  22
   1  -9   0 21131.6 1980.93   2
   1  -9   0 21490.2 1973.43   1
   1  -9   0 21801.1 1469.57   4
  -1  -9   0 21681.4 1361.04   7
   1  -9   0 20226.3 1340.14   7
   1  -9   0 20354.7 1573.18   8
   1  -9   1 49745.0 3488.44   2
   1  -9   1 50408.3 3484.59   1
   1  -9   1 44899.3 2565.65   7
  -1  -9  -1 45219.6 2530.78   7
   1  -9   1 44966.9 2920.40   8
   1  -9   2 90637.6 5211.18   8
  -1  -9  -3 6576.73 940.079   1
  -1  -9  -3 7438.89 990.402   2
  -1  -9  -3 5832.41 636.709   4
   1  -9   3 5844.37 900.351   8
   1  -9   3 6779.01 680.603   7
  -1  -9  -4 8520.02 739.853   4
   1  -9   4 6851.93 649.582  39
  -1  -9  -4 6169.85 647.523  44
   1  -9   4 8974.08 1144.16   8
   1  -9   4 6405.62 620.058   6
  -1  -9  -5 19002.3 1277.33  44
   1  -9   5 17919.3 1808.13   8
   1  -9   5 15234.4 1186.33   6
   1  -9   5 18968.5 1236.85  28
   1  -9   5 17481.1 1219.25  27
  -1  -9  -6 2342.51 401.952  44
   1  -9   6 2316.12 413.176   6
   1  -9   6 2962.76 432.153  28
   1  -9   6 2860.49 428.352  27
  -1  -9  -7 34846.7 2152.22  44
   1  -9   7 31877.9 2911.00   8
   1  -9   7 35739.6 2117.88  28
   1  -9   7 35110.4 2175.55  27
  -1  -9  -8 9617.33 907.962  44
   1  -9   8 9493.03 937.030  39
   1  -9   8 12867.9 1717.51   8
   1  -9   8 11295.4 914.593  28
   1  -9   8 10962.8 991.395  27
  -1  -9  -9 13107.4 1080.36  44
   1  -9   9 11892.3 1083.04  39
   1  -9   9 12239.8 1708.46   8
   1  -9   9 13319.1 1038.31  28
   1  -9   9 14152.1 1154.02  27
   1  -9  10 7008.08 781.897  27
   1  -9  10 6818.35 674.858  28
   1  -9  10 7445.65 782.035  39
  -1  -9 -10 6634.20 715.141  44
   1  -9  11 26928.8 1730.19  39
   1  -9  11 25205.5 1542.30  28
   1  -9  11 23073.7 1690.53  27
   1  -9  12 9492.12 814.839  39
   1  -9  12 8817.60 674.818  28
   1  -9  12 8012.96 792.900  27
   1  -9  13 562.363 197.202  39
   1  -9  13 456.770 216.680  27
   1  -9  14 1380.46 206.693  39
   1  -9  14 1857.00 257.636  27
  -1  -8  15 3260.66 332.528  39
  -1  -8  15 3084.69 345.898  27
  -1  -8  14 11630.3 888.609  39
  -1  -8  14 11987.8 922.680  27
  -1  -8  13 1133.31 314.621  27
  -1  -8  12 19558.7 1491.24  27
  -1  -8  11 7828.15 765.020  24
  -1  -8  11 9808.59 963.413  27
  -1  -8  11 7267.77 755.070  11
  -1  -8  10 19325.4 1242.83  28
  -1  -8  10 18256.5 1480.01  27
  -1  -8  10 16253.8 1291.19  24
  -1  -8  10 16926.9 1287.95  11
  -1  -8  10 18200.8 1403.55  19
  -1  -8  10 19316.9 2193.33   8
   1  -8 -10 20886.8 1438.79  44
  -1  -8   9 8393.87 718.082  28
  -1  -8   9 10300.1 953.731  27
  -1  -8   9 8438.40 847.185  19
  -1  -8   9 7146.81 733.079  24
  -1  -8   9 6686.17 1264.00   8
   1  -8  -9 7847.71 823.085  44
  -1  -8   8 10597.8 965.826  27
  -1  -8   8 9429.55 780.682  28
  -1  -8   8 10782.6 941.906  19
  -1  -8   8 9560.45 1420.91   8
   1  -8  -8 8585.55 861.450  44
   1  -8  -7 49890.3 2829.07   4
  -1  -8   7 46396.6 3197.36  10
  -1  -8   7 43484.3 3150.03   9
  -1  -8   7 47494.1 2857.84  27
  -1  -8   7 51434.9 2723.67  28
  -1  -8   7 54659.0 2931.00  19
  -1  -8   7 52677.0 3750.87   8
   1  -8  -7 48444.9 2839.62  44
   1  -8  -6 31759.0 1941.55  44
  -1  -8   6 30942.6 2182.37   9
  -1  -8   6 30705.2 2170.83  10
  -1  -8   6 32082.4 2655.95   8
  -1  -8   6 29142.9 1914.21   6
   1  -8  -6 35127.4 1984.25   4
   1  -8  -6 32783.6 2402.92   2
   1  -8  -6 30426.8 2340.22   1
  -1  -8   5 33267.7 2229.83  21
  -1  -8   5 33477.9 2214.50  10
   1  -8  -5 36058.8 2578.66   1
   1  -8  -5 35134.8 2565.25   2
   1  -8  -5 38580.8 2165.10   4
  -1  -8   5 37575.8 2107.70   6
  -1  -8   4 27289.2 1789.97  21
  -1  -8   4 31374.4 2267.24  22
   1  -8  -4 24656.8 2109.75   2
   1  -8  -4 28029.4 2165.81   1
   1  -8  -4 29850.0 1750.45   4
  -1  -8   4 27689.1 2206.49   8
  -1  -8   4 26446.2 1641.51   6
  -1  -8   3 39662.4 2765.57  22
  -1  -8   3 36809.7 2323.65  21
   1  -8  -3 42603.2 2828.44   2
   1  -8  -3 39450.3 2303.29   4
   1  -8  -3 40791.4 2772.54   1
  -1  -8   3 41776.0 2346.59   7
  -1  -8   3 40168.1 2756.35   8
  -1  -8   2 62266.5 3726.07  22
   1  -8  -2 55157.7 3159.39   8
  -1  -8   2 63058.9 3233.91   7
   1  -8  -2 57815.6 3740.15   2
   1  -8  -2 59907.1 3241.25   4
   1  -8  -2 58721.5 3736.53   1
   1  -8  -1 14276.1 1115.09   8
  -1  -8   1 16333.6 1049.47   7
   1  -8  -1 16914.6 1552.16   2
   1  -8  -1 14067.8 1439.44   1
   1  -8  -1 14345.2 1061.50   4
   1  -8  -1 13675.4 1067.97  22
   1  -8   0 82869.8 4547.05   8
   1  -8   0 79748.5 4334.15  22
   1  -8   0 85779.7 5034.13   1
   1  -8   0 87128.5 4415.69   4
   1  -8   0 82091.8 5013.78   2
   1  -8   1 6072.51 775.939   8
   1  -8   1 6873.52 644.777  22
   1  -8   1 8019.89 1118.58   2
   1  -8   1 7155.76 1059.87   1
  -1  -8  -2 48259.6 3106.40   2
  -1  -8  -2 46749.4 3058.88   1
   1  -8   2 43711.2 2927.62   8
  -1  -8  -3 156105. 8130.61   1
  -1  -8  -3 152002. 8133.14   2
   1  -8   3 152623. 7667.14   7
   1  -8   3 147168. 8169.70   8
  -1  -8  -4 43389.2 2807.82   2
  -1  -8  -4 44094.7 2812.94   1
   1  -8   4 49697.4 3151.37   8
   1  -8   4 40941.6 2373.54   6
   1  -8   5 26660.2 1697.20   6
   1  -8   5 28694.4 1908.66   9
   1  -8   5 29061.4 1913.78  10
   1  -8   6 35444.9 2454.53  10
   1  -8   6 36760.1 2204.01  27
   1  -8   6 39737.1 2169.87  28
   1  -8   6 36914.1 2086.53  19
   1  -8   6 37186.6 2479.43   9
   1  -8   6 37706.6 2914.57   8
   1  -8   6 34134.1 2166.24   6
  -1  -8  -6 34801.4 2147.62  44
  -1  -8  -7 5401.19 621.427  44
   1  -8   7 6256.43 606.687  19
   1  -8   7 5965.89 870.992  10
   1  -8   7 5876.59 673.297  39
   1  -8   7 7220.98 934.862   9
   1  -8   7 5491.97 1053.56   8
   1  -8   7 5877.82 672.032  27
   1  -8   7 7506.23 676.600  28
  -1  -8  -8 2763.80 436.403  44
   1  -8   8 3083.71 504.322  27
   1  -8   8 2882.10 432.502  28
   1  -8   8 2705.89 490.712  39
   1  -8   8 3362.35 868.005   8
  -1  -8  -9 1511.96 347.126  44
   1  -8   9 990.599 258.258  11
   1  -8   9 1622.63 345.562  28
   1  -8   9 1662.91 393.646  27
   1  -8   9 1036.27 344.677  39
   1  -8   9 535.991 441.719   8
   1  -8   9 1515.11 311.370  24
   1  -8  10 26302.9 1686.51  11
   1  -8  10 26255.1 1864.32  27
   1  -8  10 27777.0 1698.50  28
   1  -8  10 26743.8 1848.57  39
   1  -8  10 29141.3 2719.60   8
   1  -8  10 25592.3 1693.78  24
   1  -8  11 7895.31 808.686  27
   1  -8  11 7355.73 622.470  28
   1  -8  11 3698.15 497.207  11
   1  -8  11 8759.18 811.179  39
   1  -8  11 4876.72 559.604  24
   1  -8  12 8372.51 789.103  39
   1  -8  12 7913.24 655.216  28
   1  -8  12 7561.30 802.097  27
   1  -8  13 2432.25 374.721  39
   1  -8  13 2603.39 309.062  28
   1  -8  13 2130.79 388.918  27
   1  -8  14 2786.23 314.029  39
   1  -8  14 3173.76 380.473  27
  -1  -7  15 3092.72 353.947  39
  -1  -7  15 3025.79 375.855  27
  -1  -7  14 8592.83 759.269  39
  -1  -7  14 8536.58 783.566  27
  -1  -7  13 3522.66 570.344  27
  -1  -7  13 3460.53 460.984  11
  -1  -7  13 4038.06 568.080  39
  -1  -7  13 3718.27 480.525  24
  -1  -7  12 1287.57 330.497  11
  -1  -7  12 1137.03 372.937  27
  -1  -7  12 932.444 304.951  24
  -1  -7  11 24210.0 1787.14  27
  -1  -7  11 23305.6 1656.16  24
  -1  -7  11 22468.4 1627.44  11
  -1  -7  11 24284.2 2450.63   8
  -1  -7  10 4839.06 518.544  28
  -1  -7  10 5348.77 719.923  27
  -1  -7  10 3803.49 569.647  24
  -1  -7  10 3850.35 917.315  10
  -1  -7  10 3451.65 529.786  11
  -1  -7  10 4950.51 645.565  19
  -1  -7  10 4585.80 949.693   9
  -1  -7  10 6102.68 1173.54   8
  -1  -7   9 72279.9 3927.31  27
  -1  -7   9 62520.1 3548.44  28
  -1  -7   9 67555.8 3735.14  24
  -1  -7   9 65821.9 3703.72  11
  -1  -7   9 65353.2 4492.63  10
  -1  -7   9 64369.0 4491.07   9
  -1  -7   9 69658.9 3815.82  19
   1  -7  -9 69634.3 3759.91  44
  -1  -7   9 72053.6 4855.09   8
  -1  -7   8 14200.4 997.513  28
  -1  -7   8 13920.0 1080.83  24
  -1  -7   8 13794.1 1548.72   9
  -1  -7   8 12124.1 1465.47  10
  -1  -7   8 15498.2 1176.02  19
  -1  -7   8 15276.8 1761.66   8
   1  -7  -8 13369.1 1091.85  44
   1  -7  -7 19905.4 1697.58   1
   1  -7  -7 17579.8 1638.89   2
  -1  -7   7 20862.0 1353.89  24
  -1  -7   7 23052.1 1474.47  19
   1  -7  -7 20257.5 1382.51  44
  -1  -7   7 18814.2 1750.74   9
  -1  -7   7 19028.6 1756.17  10
  -1  -7   7 19772.8 2041.62   8
   1  -7  -6 98231.4 5398.91   1
   1  -7  -6 93091.9 5363.23   2
  -1  -7   6 104780. 5811.26   8
  -1  -7   6 87519.3 4916.34   6
  -1  -7   6 99153.1 5373.62   9
  -1  -7   6 97019.9 5354.09  10
  -1  -7   5 36196.7 2335.46   9
  -1  -7   5 36061.3 2338.42  10
   1  -7  -5 36304.2 2490.86   1
   1  -7  -5 36790.3 2514.03   2
  -1  -7   5 34699.3 2081.19   6
  -1  -7   5 40495.0 2777.87   8
  -1  -7   5 38423.2 2372.36  21
  -1  -7   4 3623.92 479.423  10
   1  -7  -4 3656.94 626.897   2
   1  -7  -4 3105.01 572.155   1
  -1  -7   4 3663.14 674.046  22
  -1  -7   4 3566.28 524.721  21
  -1  -7   4 3205.21 383.671   6
  -1  -7   4 3643.83 474.907   9
  -1  -7   3 20385.2 1228.29  10
  -1  -7   3 20830.7 1233.68   9
  -1  -7   3 21586.6 1446.46  21
   1  -7  -3 17292.2 1213.72  35
   1  -7  -3 20391.5 1656.44   2
   1  -7  -3 18396.2 1599.72   1
   1  -7  -2 62834.4 3743.89   2
   1  -7  -2 61971.7 3726.90   1
   1  -7  -2 60141.0 3219.72   8
  -1  -7   2 62256.4 3715.34  22
   1  -7  -1 15697.7 1109.35   8
   1  -7  -1 14666.7 1379.64   1
   1  -7  -1 16602.6 1449.12   2
   1  -7   0 36613.1 2582.43   2
   1  -7   0 39408.9 2636.56   1
   1  -7   0 36189.5 2240.56   8
   1  -7   0 36580.8 2105.57  22
  -1  -7  -1 79645.3 4492.49   2
   1  -7   1 75594.3 4602.11   1
   1  -7   1 79084.5 4660.69   2
  -1  -7  -1 77593.7 4469.13   1
   1  -7   1 75646.7 4002.54  22
   1  -7   1 72597.5 4207.96   8
  -1  -7  -2 37832.8 2412.21   2
  -1  -7  -2 37767.0 2404.72   1
   1  -7   2 34906.4 2304.74   8
   1  -7   2 34721.9 1802.32   9
   1  -7   2 33180.3 1798.38  10
  -1  -7  -3 101849. 5333.25   2
  -1  -7  -3 103485. 5332.50   1
   1  -7   3 101442. 4949.30   7
   1  -7   3 97182.3 5410.56   8
   1  -7   3 91131.6 4882.81   9
   1  -7   3 90557.3 4884.28  10
  -1  -7  -4 3007.15 515.541   2
  -1  -7  -4 2820.15 489.438   1
   1  -7   4 3314.32 470.447   9
   1  -7   4 3114.19 366.175   6
   1  -7   4 2670.13 431.631  10
   1  -7   5 25773.8 2022.19   8
   1  -7   5 20132.3 1375.00   6
   1  -7   5 23993.2 1698.74  10
   1  -7   5 22278.2 1667.46   9
   1  -7   6 14191.9 1003.06  19
   1  -7   6 14234.9 1366.85   9
   1  -7   6 12465.3 1298.10  10
   1  -7   6 16357.5 1648.32   8
   1  -7   6 15550.6 1050.36  30
   1  -7   7 103646. 5092.63  28
   1  -7   7 100413. 5204.79  27
   1  -7   7 100493. 5063.14  24
   1  -7   7 91209.3 5610.14  10
   1  -7   7 90065.7 5617.86   9
   1  -7   7 95188.9 5031.95  11
   1  -7   7 95326.8 5035.68  19
  -1  -7  -7 95187.4 5076.61  44
   1  -7   7 102913. 6044.55   8
   1  -7   8 14133.5 1103.86  24
   1  -7   8 16948.3 1151.15  28
   1  -7   8 16521.4 1260.24  27
   1  -7   8 15533.6 1615.47  10
   1  -7   8 13923.8 1089.58  11
   1  -7   8 14016.5 1566.67   9
  -1  -7  -8 14394.8 1126.20  44
   1  -7   8 16867.5 1862.61   8
   1  -7   9 5057.34 617.037  24
   1  -7   9 5836.29 605.496  23
   1  -7   9 6161.92 632.879  28
   1  -7   9 5393.18 713.284  27
   1  -7   9 6374.96 1050.96  10
   1  -7   9 4980.51 597.461  11
   1  -7   9 3397.50 817.742   9
   1  -7   9 7173.56 1258.65   8
  -1  -7  -9 5951.81 641.853  44
   1  -7  10 16339.9 1276.96  11
   1  -7  10 15081.1 1798.46  10
   1  -7  10 18756.7 1257.39  28
   1  -7  10 17204.0 1407.95  27
   1  -7  10 19660.7 1439.22  39
   1  -7  10 15448.2 1839.11   9
   1  -7  10 19333.6 2135.35   8
   1  -7  10 18310.7 1271.56  23
   1  -7  10 17030.1 1305.15  24
   1  -7  11 20497.3 1580.22  27
   1  -7  11 20204.4 1356.77  28
   1  -7  11 21002.4 1451.74  11
   1  -7  11 24028.6 1602.77  39
   1  -7  11 19011.7 1436.72  24
   1  -7  12 7232.37 789.221  27
   1  -7  12 6785.19 619.787  28
   1  -7  12 6463.75 662.841  11
   1  -7  12 8519.99 809.498  39
   1  -7  12 6559.84 681.993  24
   1  -7  13 2513.34 395.221  39
   1  -7  13 3096.22 465.452  27
   1  -7  13 2339.92 320.226  28
   1  -7  14 1952.94 280.451  39
  -1  -6  16 5768.11 440.806  27
  -1  -6  15 10178.2 777.257  39
  -1  -6  14 1457.62 297.682  11
  -1  -6  14 1439.47 330.553  39
  -1  -6  14 945.968 250.157  24
  -1  -6  13 5016.91 570.788  11
  -1  -6  13 5054.98 643.569  27
  -1  -6  13 4385.09 545.188  24
  -1  -6  12 7285.80 813.442  11
  -1  -6  12 7806.55 897.897  27
  -1  -6  12 7112.39 756.097  23
  -1  -6  12 7440.71 829.994  24
  -1  -6  11 13535.5 1283.15  27
  -1  -6  11 14125.2 997.888  28
  -1  -6  11 12730.2 1109.42  23
  -1  -6  11 16006.5 1266.60  24
  -1  -6  11 12172.0 1715.53  10
  -1  -6  11 13497.6 1177.22  11
  -1  -6  11 13587.3 1829.27   9
  -1  -6  11 13224.9 1710.89   8
  -1  -6  10 13393.6 964.021  28
  -1  -6  10 14638.2 1271.22  27
  -1  -6  10 13228.4 1133.55  11
  -1  -6  10 13545.9 1758.00   9
  -1  -6  10 9448.17 1522.87  10
  -1  -6  10 12640.4 1081.71  23
  -1  -6  10 14905.0 1197.60  24
  -1  -6  10 12863.8 1146.92  19
  -1  -6  10 11681.3 1643.35   8
  -1  -6   9 5261.57 541.344  28
  -1  -6   9 5305.05 620.983  23
  -1  -6   9 5034.88 645.095  24
  -1  -6   9 5307.74 1005.69  10
  -1  -6   9 6223.57 1126.03   8
  -1  -6   9 5383.39 1031.38   9
  -1  -6   9 4779.37 641.022  19
  -1  -6   8 69934.9 3892.86  24
  -1  -6   8 68444.2 3812.32  23
  -1  -6   8 73340.2 4659.04  10
  -1  -6   8 66443.9 4584.74   9
  -1  -6   8 75552.3 3969.14  19
  -1  -6   8 65192.1 4660.48   8
   1  -6  -8 75664.4 3889.35  44
  -1  -6   7 587.631 228.747  24
  -1  -6   7 821.902 262.707  19
  -1  -6   7 1095.29 425.614  10
   1  -6  -7 569.306 272.005   1
   1  -6  -7 575.579 262.373   2
  -1  -6   7 1216.84 443.832   9
  -1  -6   7 1401.80 510.898   8
  -1  -6   6 184798. 9325.28  21
  -1  -6   6 184716. 9422.85   9
  -1  -6   6 199215. 9477.47  10
   1  -6  -6 179996. 9280.17   2
   1  -6  -6 177538. 9259.71   1
  -1  -6   6 196079. 9711.85   8
  -1  -6   6 160291. 8853.11   6
  -1  -6   5 118766. 6198.63  21
  -1  -6   5 118072. 6212.11  10
  -1  -6   5 122103. 6233.39   9
   1  -6  -5 116822. 6229.38   2
   1  -6  -5 118589. 6234.26   1
  -1  -6   5 115889. 6494.50   8
  -1  -6   5 108342. 5813.77   6
  -1  -6   4 715.081 362.442  22
  -1  -6   4 1386.86 337.234  21
  -1  -6   4 1529.75 327.935  10
   1  -6  -4 1356.64 344.329   1
   1  -6  -4 1448.76 369.854   2
  -1  -6   4 1126.53 300.112   9
  -1  -6   4 1181.92 400.397   8
  -1  -6   3 4350.85 462.326   9
  -1  -6   3 4412.42 472.004  10
  -1  -6   3 4884.49 598.765  21
  -1  -6   3 6173.01 813.445  22
   1  -6  -3 3857.35 601.080   2
   1  -6  -3 4184.86 616.965   1
   1  -6  -2 11280.1 1058.17   1
   1  -6  -2 12739.5 1108.58   2
   1  -6  -2 10925.5 688.111  35
  -1  -6   2 11019.4 706.792  10
  -1  -6   2 10554.1 694.097   9
  -1  -6   2 11103.7 1092.23  22
   1  -6  -2 11520.1 758.670   8
   1  -6  -1 43607.5 2683.63   1
   1  -6  -1 41090.4 2661.22   2
   1  -6  -1 41829.9 2337.17   8
   1  -6   0 54010.9 3043.93   8
  -1  -6   0 58285.9 3441.98   2
   1  -6   0 51405.6 3320.33   1
   1  -6   0 55543.9 3398.04   2
  -1  -6   0 61154.5 3462.21   1
   1  -6   0 54144.0 2931.06  22
   1  -6   1 48663.2 2788.54   8
   1  -6   1 45690.3 2594.47  22
   1  -6   1 50894.7 3133.47   2
  -1  -6  -1 50369.2 2983.09   2
   1  -6   1 46563.1 3064.01   1
  -1  -6  -1 47693.9 2935.33   1
   1  -6   2 41105.3 2542.04   8
   1  -6   2 38819.8 2168.67   9
  -1  -6  -2 47537.5 2629.09   2
  -1  -6  -2 48052.2 2620.41   1
   1  -6   2 38969.7 2167.65  10
  -1  -6  -3 75148.3 4023.62   2
  -1  -6  -3 73096.8 4003.86   1
   1  -6   3 72726.0 3824.33  10
   1  -6   3 68066.0 3802.85   9
  -1  -6  -4 19771.5 1444.45   1
  -1  -6  -4 22544.2 1504.37   2
   1  -6   4 20610.8 1502.16   9
   1  -6   4 19808.0 1473.89  10
   1  -6   5 2221.62 340.181   6
   1  -6   5 3055.25 543.364   9
   1  -6   5 2434.58 589.166   8
   1  -6   5 3478.76 584.113  10
   1  -6   6 208823. 10349.4  11
   1  -6   6 217246. 10993.3  10
   1  -6   6 209268. 10965.3   9
   1  -6   6 203914. 10331.2  19
   1  -6   6 230499. 11249.9   8
   1  -6   6 207449. 10314.3  23
   1  -6   6 212934. 10376.6  24
   1  -6   7 30915.7 1772.58  30
   1  -6   7 31704.6 1777.48  28
   1  -6   7 27437.2 1846.61  27
   1  -6   7 30137.1 1797.66  24
   1  -6   7 27385.6 1709.34  23
   1  -6   7 27272.4 1744.05  11
   1  -6   7 29297.0 2315.05  10
   1  -6   7 28556.3 2322.18   9
   1  -6   7 26350.7 2347.31   8
   1  -6   7 26185.9 1705.66  19
   1  -6   8 25391.5 1719.23  27
   1  -6   8 24018.2 1551.38  28
   1  -6   8 23232.0 1549.69  23
   1  -6   8 23201.2 1588.39  24
   1  -6   8 25099.0 1597.60  30
   1  -6   8 23039.2 1584.59  11
   1  -6   8 25889.1 2242.08  10
   1  -6   8 25239.7 2225.05   9
  -1  -6  -8 23954.7 1562.56  44
   1  -6   8 23550.9 2247.10   8
   1  -6   9 10371.5 1419.73   9
   1  -6   9 9407.33 1361.27  10
   1  -6   9 9875.56 901.950  11
   1  -6   9 9263.75 851.883  23
   1  -6   9 9977.39 913.552  24
   1  -6   9 9475.92 1404.46   8
   1  -6   9 9989.00 848.715  28
   1  -6   9 10434.7 993.649  27
   1  -6  10 27114.3 2549.47   9
   1  -6  10 24180.0 2421.91  10
   1  -6  10 26723.3 1787.52  11
   1  -6  10 25243.3 1720.15  23
   1  -6  10 26994.3 1803.81  24
   1  -6  10 25810.4 2501.10   8
   1  -6  10 25889.5 1664.04  28
   1  -6  10 26361.7 1886.60  27
   1  -6  11 23780.8 1729.48  11
   1  -6  11 27303.2 1734.57  23
   1  -6  11 27207.6 1793.67  24
   1  -6  11 22739.6 2342.70   8
   1  -6  11 24622.3 1824.32  27
   1  -6  11 25262.1 1604.64  28
   1  -6  12 6560.84 734.809  11
   1  -6  12 8239.59 746.960  23
   1  -6  12 7709.59 801.083  24
   1  -6  12 6762.87 640.086  28
   1  -6  12 8595.01 846.127  39
   1  -6  13 6067.14 622.775  11
   1  -6  13 5159.71 586.582  24
   1  -6  13 6031.25 535.020  28
   1  -6  13 5897.16 632.355  39
   1  -6  14 4735.57 410.891  28
   1  -6  14 5429.75 508.596  39
   1  -6  15 16277.1 1015.90  27
  -1  -5  16 169.375 121.662  27
  -1  -5  16 35.7673 82.0239  39
  -1  -5  15 7474.69 645.906  11
  -1  -5  15 7330.19 647.246  24
  -1  -5  15 7502.64 701.549  27
  -1  -5  15 9329.85 722.415  39
  -1  -5  14 4403.53 500.567  23
  -1  -5  14 4501.57 561.645  24
  -1  -5  14 3454.26 502.053  11
  -1  -5  13 7641.48 780.267  23
  -1  -5  13 7466.72 831.031  24
  -1  -5  13 7650.98 821.958  11
  -1  -5  12 2298.65 444.754  23
  -1  -5  12 2052.11 502.874  24
  -1  -5  12 2764.28 510.754  11
  -1  -5  11 9845.53 981.400  23
  -1  -5  11 11204.8 1075.57  24
  -1  -5  11 10931.4 1652.86  10
  -1  -5  11 10598.3 1036.87  11
  -1  -5  11 9739.24 1622.07   9
  -1  -5  11 8057.64 1310.08   8
  -1  -5  11 11110.5 1128.87  27
  -1  -5  11 10655.8 827.441  28
  -1  -5  10 4788.15 625.931  23
  -1  -5  10 3921.01 620.226  24
  -1  -5  10 4067.17 624.305  19
  -1  -5  10 4802.17 1066.73  10
  -1  -5  10 4512.44 977.418   8
  -1  -5  10 5068.24 1067.05   9
  -1  -5  10 4899.26 505.455  28
  -1  -5   9 8280.03 834.016  23
  -1  -5   9 9393.41 898.137  24
  -1  -5   9 8262.88 861.867  19
  -1  -5   9 8904.79 1373.53  10
  -1  -5   9 10508.7 1448.06   9
  -1  -5   9 8696.03 1290.90   8
  -1  -5   9 9598.32 754.495  28
  -1  -5   8 45396.5 3417.34  10
  -1  -5   8 47165.1 3456.88   9
  -1  -5   8 46139.7 2734.41  19
  -1  -5   8 49579.6 3442.60   8
  -1  -5   8 46344.5 2728.87  24
  -1  -5   8 46564.3 2680.00  23
  -1  -5   7 41399.3 2385.22  23
  -1  -5   7 40331.6 2414.95  24
  -1  -5   7 45206.9 3059.54   9
  -1  -5   7 43109.3 3018.59  10
  -1  -5   7 45284.5 2489.04  19
   1  -5  -7 40987.3 2685.55   1
   1  -5  -7 40058.7 2678.98   2
  -1  -5   7 42296.4 3041.45   8
  -1  -5   6 133509. 7077.14   9
  -1  -5   6 136275. 7102.19  10
  -1  -5   6 121404. 6911.56  21
   1  -5  -6 124755. 6808.79   1
   1  -5  -6 129492. 6848.80   2
  -1  -5   6 132489. 7150.80   8
  -1  -5   5 23533.6 1845.86  10
  -1  -5   5 27271.0 1903.09   9
  -1  -5   5 26157.8 1857.07  21
   1  -5  -5 28522.0 1849.83   2
   1  -5  -5 26499.1 1809.09   1
  -1  -5   5 25954.0 1992.62   8
   1  -5  -4 156211. 8262.40   2
   1  -5  -4 147801. 8217.69   1
  -1  -5   4 158174. 8219.41   9
  -1  -5   4 164308. 8244.90  10
  -1  -5   4 169044. 8312.71  21
  -1  -5   4 183451. 8617.87  22
  -1  -5   3 1429.49 274.253  10
  -1  -5   3 1440.79 342.155  21
  -1  -5   3 2004.16 475.631  22
   1  -5  -3 1742.68 369.255   2
   1  -5  -3 1818.04 374.485   1
  -1  -5   3 1617.05 291.660   9
  -1  -5   2 1777.22 252.994  10
  -1  -5   2 2840.22 508.963  22
   1  -5  -2 2452.88 428.753   1
   1  -5  -2 2013.38 386.733   2
   1  -5  -2 2376.33 246.445   8
  -1  -5   2 2080.89 266.633   9
   1  -5  -1 1955.29 396.397   1
   1  -5  -1 1711.98 384.051   2
  -1  -5   1 1377.58 153.539  10
  -1  -5   1 1568.95 157.402   9
   1  -5  -1 1696.70 253.835   8
   1  -5  -1 1169.33 117.293  35
   1  -5   0 3165.63 342.338  22
   1  -5   0 3053.89 387.801   8
  -1  -5   0 3260.73 547.446   1
  -1  -5   0 3005.83 543.139   2
   1  -5   0 3317.51 538.244   1
   1  -5   0 2824.70 504.196   2
   1  -5   1 30004.5 1693.91  22
   1  -5   1 28871.2 1562.11  10
   1  -5   1 29532.9 2056.97   1
   1  -5   1 33475.7 2135.58   2
  -1  -5  -1 31049.0 1958.41   1
  -1  -5  -1 31271.5 1967.74   2
   1  -5   1 28797.0 1561.78   9
   1  -5   1 31504.5 1859.64   8
   1  -5   2 90543.0 4784.55  10
   1  -5   2 89902.4 4783.79   9
  -1  -5  -2 100009. 5036.96   1
  -1  -5  -2 105492. 5071.46   2
   1  -5   2 98556.4 5076.65   8
  -1  -5  -3 13032.7 1036.44   2
  -1  -5  -3 15361.6 1078.12   1
   1  -5   3 13839.3 1040.14  10
   1  -5   3 13261.2 1035.43   9
   1  -5   4 53128.1 3112.97   9
   1  -5   4 54579.2 3120.16  10
  -1  -5  -4 53087.8 2937.95   1
  -1  -5  -4 51647.3 2942.84   2
   1  -5   4 51675.3 3218.29   8
   1  -5   5 19365.1 1496.97   9
   1  -5   5 16385.6 1420.67  10
   1  -5   5 15197.1 1069.53   6
   1  -5   5 17483.7 1531.76   8
   1  -5   6 120012. 6296.30   9
   1  -5   6 108755. 5581.71  11
   1  -5   6 107706. 6190.35  10
   1  -5   6 108301. 5543.47  19
   1  -5   6 110295. 5563.20  23
   1  -5   6 109111. 5599.82  24
   1  -5   6 105396. 6228.56   8
   1  -5   7 56008.5 3740.55  10
   1  -5   7 55374.8 3104.22  11
   1  -5   7 54325.6 3752.84   9
   1  -5   7 55373.0 3046.83  19
   1  -5   7 56145.0 3765.29   8
   1  -5   7 57116.5 3078.71  23
   1  -5   7 56881.6 3130.25  24
   1  -5   8 4563.43 592.591  24
   1  -5   8 5660.89 610.019  23
   1  -5   8 5562.72 670.984  27
   1  -5   8 5377.93 572.098  28
   1  -5   8 4630.34 944.332  10
   1  -5   8 5716.49 646.664  11
   1  -5   8 5950.96 600.597  30
   1  -5   8 5639.56 576.666  29
   1  -5   8 4561.58 914.911   9
   1  -5   8 4728.28 931.609   8
   1  -5   9 8867.91 840.552  23
   1  -5   9 8857.17 875.458  24
   1  -5   9 9016.10 794.237  28
   1  -5   9 8585.53 905.049  27
   1  -5   9 7403.17 1241.69  10
   1  -5   9 8172.16 834.197  11
   1  -5   9 9439.93 830.539  30
   1  -5   9 7215.69 1230.33   9
   1  -5   9 8676.58 1274.22   8
   1  -5  10 2762.96 499.220  11
   1  -5  10 2120.89 713.031  10
   1  -5  10 2863.79 487.389  23
   1  -5  10 1161.41 387.638  24
   1  -5  10 3073.39 890.480   9
   1  -5  10 2051.93 676.073   8
   1  -5  10 1622.07 329.646  28
   1  -5  11 29465.8 2947.69   9
   1  -5  11 32350.8 3023.38  10
   1  -5  11 34445.7 2229.23  11
   1  -5  11 32782.8 2206.00  24
   1  -5  11 35574.0 2198.40  23
   1  -5  11 33425.8 2860.67   8
   1  -5  11 33931.2 2023.73  28
   1  -5  12 1995.04 346.184  28
   1  -5  12 1875.20 399.948  23
   1  -5  12 2722.55 478.667  24
   1  -5  12 2601.78 495.166  11
   1  -5  13 8576.64 767.759  23
   1  -5  13 7879.03 793.135  24
   1  -5  13 8081.08 666.914  28
   1  -5  13 7373.69 810.389  27
   1  -5  13 8115.55 792.188  39
   1  -5  13 8843.63 813.665  11
   1  -5  14 672.337 270.959  27
   1  -5  14 709.499 188.879  28
   1  -5  14 738.961 216.599  39
   1  -5  14 663.878 246.879  11
   1  -5  15 3976.09 410.692  27
  -1  -4  16 601.960 155.117  27
  -1  -4  16 356.107 135.898  39
  -1  -4  15 8314.78 734.656  24
  -1  -4  15 8267.45 681.140  23
  -1  -4  15 7510.50 726.926  27
  -1  -4  15 9277.14 758.719  39
  -1  -4  15 7712.78 713.592  11
  -1  -4  14 11137.3 1000.60  11
  -1  -4  14 12125.0 1059.33  27
  -1  -4  14 11135.5 945.090  23
  -1  -4  14 10354.1 982.966  24
  -1  -4  13 14858.5 1309.53  11
  -1  -4  13 17131.0 1410.03  27
  -1  -4  13 14568.2 1255.91  23
  -1  -4  13 16562.8 1354.83  24
  -1  -4  12 20927.7 2489.39   9
  -1  -4  12 19989.0 2420.74  10
  -1  -4  12 20290.5 1656.83  11
  -1  -4  12 23685.9 1416.53  28
  -1  -4  12 23978.5 1696.72  23
  -1  -4  12 20210.2 1679.56  24
  -1  -4  11 43413.6 2811.36  11
  -1  -4  11 42185.5 3743.75  10
  -1  -4  11 47943.0 3930.54   9
  -1  -4  11 48139.9 2892.43  24
  -1  -4  11 41173.4 2741.52  23
  -1  -4  11 45635.1 2511.45  28
  -1  -4  10 26501.3 1852.61  24
  -1  -4  10 24602.3 1754.88  23
  -1  -4  10 22723.0 1722.64  19
  -1  -4  10 27908.2 2688.49   9
  -1  -4  10 24416.6 2563.82  10
  -1  -4  10 24776.6 2338.54   8
  -1  -4  10 25451.5 1548.76  28
  -1  -4   9 21133.0 1564.64  24
  -1  -4   9 20447.5 1518.45  23
  -1  -4   9 21376.4 1530.64  19
  -1  -4   9 20741.2 2186.62   9
  -1  -4   9 20267.5 2154.84  10
  -1  -4   9 21055.8 2046.43   8
  -1  -4   9 22581.9 1366.96  28
  -1  -4   8 104711. 5487.60  24
  -1  -4   8 105869. 5460.63  23
  -1  -4   8 102552. 5457.79  19
  -1  -4   8 110562. 6360.59  10
  -1  -4   8 101998. 6285.18   9
   1  -4  -8 101485. 5730.31   2
   1  -4  -8 99534.2 5715.60   1
  -1  -4   8 108299. 6143.88   8
  -1  -4   7 14138.6 1095.24  24
  -1  -4   7 14719.6 1083.13  23
  -1  -4   7 17750.4 1175.72  19
  -1  -4   7 17023.7 1606.15   9
  -1  -4   7 16445.9 1584.67  10
   1  -4  -7 13542.4 1269.38   1
   1  -4  -7 16131.4 1339.37   2
  -1  -4   7 14832.9 1478.26   8
  -1  -4   6 72152.1 4382.38  21
  -1  -4   6 75665.3 4516.30   9
  -1  -4   6 77013.0 4532.94  10
   1  -4  -6 78443.3 4287.21   2
   1  -4  -6 77680.5 4264.61   1
  -1  -4   6 76020.6 4494.58   8
  -1  -4   5 218249. 11144.4  21
  -1  -4   5 211387. 11166.4  10
  -1  -4   5 222416. 11195.1   9
   1  -4  -5 222043. 11036.4   2
   1  -4  -5 227238. 11035.5   1
  -1  -4   5 212170. 11217.6   8
  -1  -4   4 8246.21 808.935   9
  -1  -4   4 8518.96 818.095  10
  -1  -4   4 10144.2 892.220  21
  -1  -4   4 8705.31 938.588  22
   1  -4  -4 9096.76 814.764   2
   1  -4  -4 7753.73 761.144   1
  -1  -4   3 88694.6 4585.95   9
  -1  -4   3 90913.9 4595.75  10
   1  -4  -3 84323.3 4611.67   2
   1  -4  -3 79129.1 4579.85   1
  -1  -4   3 93632.9 4712.18  21
  -1  -4   3 94230.1 4880.59  22
  -1  -4   2 15499.7 948.008   9
  -1  -4   2 13596.1 920.813  10
   1  -4  -2 14868.2 1068.99   2
   1  -4  -2 13721.2 1035.15   1
   1  -4  -2 14319.0 800.457   8
  -1  -4   2 14534.3 1176.92  22
   1  -4  -1 53604.0 2928.48   1
   1  -4  -1 55263.4 2953.52   2
   1  -4  -1 48616.9 2688.27   8
   1  -4  -1 53533.0 2632.90  35
  -1  -4   0 171030. 7609.79   2
   1  -4   0 156918. 7531.32   1
  -1  -4   0 168000. 7586.82   1
   1  -4   0 152824. 7530.44   2
   1  -4   0 139624. 7162.45  22
   1  -4   0 136348. 7273.76   8
   1  -4   0 144528. 7095.26  35
  -1  -4  -1 186226. 8668.84   1
  -1  -4  -1 188680. 8690.08   2
   1  -4   1 162170. 8360.24  10
   1  -4   1 181788. 8441.75  22
   1  -4   1 168083. 8576.00   8
   1  -4   1 156251. 8355.04   9
   1  -4   1 186962. 8420.82  35
   1  -4   2 46921.5 2704.15  10
   1  -4   2 45594.8 2701.31   9
  -1  -4  -2 54751.6 2810.67   2
  -1  -4  -2 55120.2 2802.75   1
   1  -4   2 55008.3 3146.02   2
   1  -4   2 54081.3 3116.37   1
  -1  -4  -3 10035.8 757.927   2
  -1  -4  -3 9692.78 742.657   1
   1  -4   3 8720.46 810.037  10
   1  -4   3 9859.76 832.819   9
   1  -4   3 9144.05 873.430   8
  -1  -4  -4 113660. 5838.30   2
  -1  -4  -4 117185. 5845.29   1
   1  -4   4 117214. 6164.08  10
   1  -4   4 114002. 6153.37   9
   1  -4   4 116848. 6212.54   8
  -1  -4  -5 106517. 5507.92   2
  -1  -4  -5 106827. 5501.59   1
   1  -4   5 107074. 5964.46   8
   1  -4   5 114034. 6024.86   9
   1  -4   5 116424. 6042.87  10
   1  -4   6 36461.1 2594.04  10
   1  -4   6 37539.2 2091.17  11
   1  -4   6 36537.5 2616.85   9
   1  -4   6 34872.2 2018.62  19
   1  -4   6 35184.4 2547.25   8
   1  -4   6 36296.8 2066.90  23
   1  -4   6 34580.4 2073.39  24
   1  -4   7 5208.98 897.986  10
   1  -4   7 4847.55 553.796  11
   1  -4   7 4277.66 509.378  19
   1  -4   7 5117.75 849.686   8
   1  -4   7 6123.65 955.468   9
   1  -4   7 6233.66 626.204  24
   1  -4   7 5064.67 553.415  23
   1  -4   8 43199.7 2447.78  30
   1  -4   8 44698.9 2426.36  29
   1  -4   8 43105.9 2436.02  28
   1  -4   8 38821.2 3037.34   8
   1  -4   8 41571.1 2535.11  11
   1  -4   8 41625.9 3280.23   9
   1  -4   8 43610.9 3301.55  10
   1  -4   8 43603.4 2574.53  24
   1  -4   8 42127.2 2524.63  23
   1  -4   9 20170.3 1318.16  30
   1  -4   9 17209.7 1228.76  29
   1  -4   9 18537.0 1264.04  28
   1  -4   9 17029.5 1813.41   8
   1  -4   9 17735.3 1374.97  11
   1  -4   9 16631.7 1944.63  10
   1  -4   9 17952.0 2051.66   9
   1  -4   9 17204.3 1348.38  23
   1  -4   9 18847.8 1406.92  24
   1  -4  10 19305.5 1379.67  29
   1  -4  10 24097.9 1510.70  30
   1  -4  10 16607.4 1921.77   8
   1  -4  10 20453.7 1596.22  27
   1  -4  10 21739.6 1413.95  28
   1  -4  10 22139.3 1587.87  11
   1  -4  10 18496.5 2183.77  10
   1  -4  10 18708.3 2197.28   9
   1  -4  10 22539.0 1620.17  24
   1  -4  10 19299.0 1508.87  23
   1  -4  11 30341.5 1843.60  28
   1  -4  11 31519.5 2107.89  27
   1  -4  11 28791.3 2031.67  11
   1  -4  11 24374.4 2740.90   9
   1  -4  11 29215.4 2893.96  10
   1  -4  11 29212.8 2056.35  24
   1  -4  11 29539.5 2006.86  23
   1  -4  12 28082.5 1977.18  27
   1  -4  12 26703.2 1724.48  28
   1  -4  12 30123.2 1987.62  11
   1  -4  12 28387.6 1967.80  24
   1  -4  12 29311.8 1935.60  23
   1  -4  13 3905.42 451.026  28
   1  -4  13 2693.46 512.546  27
   1  -4  13 3253.09 512.682  11
   1  -4  13 3377.69 510.484  23
   1  -4  13 3841.97 546.919  24
   1  -4  14 132.522 187.503  11
   1  -4  14 115.515 144.202  23
   1  -4  14 135.512 196.976  24
   1  -4  14 238.235 238.292  27
   1  -4  14 51.6183 129.194  28
   1  -4  14 304.833 186.761  39
   1  -4  15 9742.07 734.951  27
  -1  -3  16 2023.71 264.214  27
  -1  -3  16 1768.39 247.153  39
  -1  -3  15 5357.55 580.602  27
  -1  -3  15 4528.16 549.119  24
  -1  -3  15 4188.00 495.459  23
  -1  -3  15 3923.48 521.890  11
  -1  -3  14 4151.77 617.066  27
  -1  -3  14 3960.88 562.775  23
  -1  -3  14 4209.67 616.153  24
  -1  -3  14 4593.57 640.543  11
  -1  -3  13 6111.24 821.491  27
  -1  -3  13 5723.69 808.635  24
  -1  -3  13 6484.57 781.429  23
  -1  -3  13 6286.60 822.458  11
  -1  -3  12 29011.3 2097.02  27
  -1  -3  12 28202.2 1701.54  28
  -1  -3  12 29930.7 2102.25  24
  -1  -3  12 28040.7 2016.89  23
  -1  -3  12 26934.8 2949.75   9
  -1  -3  12 28163.3 2977.70  10
  -1  -3  12 26266.9 2014.83  11
  -1  -3  11 8285.77 928.830  23
  -1  -3  11 10083.4 1040.42  24
  -1  -3  11 8115.52 719.062  28
  -1  -3  11 8236.13 1530.35   9
  -1  -3  11 7871.17 1456.65  10
  -1  -3  10 84259.7 4616.01  23
  -1  -3  10 86972.7 4679.55  24
  -1  -3  10 81716.4 5685.73   9
  -1  -3  10 82011.1 5676.68  10
  -1  -3  10 82030.9 4290.63  28
  -1  -3  10 74754.8 5088.64   8
  -1  -3   9 58490.2 4312.20  10
  -1  -3   9 60585.5 4362.13   9
  -1  -3   9 60051.8 3455.29  19
  -1  -3   9 62405.6 4048.65   8
  -1  -3   9 64056.3 3519.20  23
  -1  -3   9 58988.5 3513.90  24
  -1  -3   8 14196.0 1046.21  12
  -1  -3   8 15628.0 1528.03   8
  -1  -3   8 15412.4 1696.02   9
  -1  -3   8 13346.1 1585.00  10
  -1  -3   8 16092.4 1184.21  23
  -1  -3   8 16160.2 1217.10  24
  -1  -3   8 14399.3 1056.68  18
  -1  -3   8 16378.8 1186.11  19
   1  -3  -8 15777.9 1378.58   2
   1  -3  -8 15864.5 1380.95   1
  -1  -3   7 152608. 8341.10   8
  -1  -3   7 150628. 7853.02  23
  -1  -3   7 149396. 7864.74  24
   1  -3  -7 161806. 8197.97   1
   1  -3  -7 157592. 8189.72   2
  -1  -3   7 160589. 7883.35  19
  -1  -3   7 162335. 8601.22  10
  -1  -3   7 166215. 8624.46   9
  -1  -3   6 4695.34 390.975  26
  -1  -3   6 6802.88 894.503  10
   1  -3  -6 5728.59 682.880   1
   1  -3  -6 6241.09 718.429   2
  -1  -3   6 6134.14 813.863  21
  -1  -3   6 4969.53 696.433  45
  -1  -3   6 6230.85 790.693   8
  -1  -3   6 4935.70 781.458   9
  -1  -3   5 3106.51 290.604  26
  -1  -3   5 3311.15 578.595  10
   1  -3  -5 4828.90 567.313   1
   1  -3  -5 4371.94 547.684   2
  -1  -3   5 3343.70 547.598  21
  -1  -3   5 3102.05 557.113   9
  -1  -3   5 3977.95 602.499   8
  -1  -3   5 3272.36 524.273  45
  -1  -3   4 18846.4 1428.06   9
  -1  -3   4 19242.2 1434.91  10
  -1  -3   4 22158.3 1503.47  21
   1  -3  -4 20352.6 1378.70   2
   1  -3  -4 21117.7 1384.69   1
  -1  -3   3 19112.6 1302.94  10
  -1  -3   3 20437.6 1323.64   9
   1  -3  -3 17528.1 1246.56   1
   1  -3  -3 21305.6 1306.65   2
  -1  -3   3 21216.6 1396.61  21
   1  -3  -2 239132. 11716.0   1
   1  -3  -2 242131. 11730.3   2
  -1  -3   2 235364. 11918.6  22
   1  -3  -1 568371. 27173.3   1
   1  -3  -1 559655. 27166.7   2
   1  -3  -1 532344. 27008.8  35
   1  -3  -1 592350. 26987.0   8
   1  -3   0 118301. 6077.29   1
   1  -3   0 123217. 6106.94   2
   1  -3   0 113569. 5926.62   8
   1  -3   0 131641. 5842.88  35
   1  -3   0 113754. 5795.84  22
   1  -3   1 171222. 7639.85  35
   1  -3   1 147468. 7580.45  10
   1  -3   1 140857. 7571.31   9
  -1  -3  -1 165280. 7711.83   1
  -1  -3  -1 163846. 7713.58   2
  -1  -3  -2 24039.1 1320.78   2
   1  -3   2 22832.0 1569.84   1
   1  -3   2 24124.7 1602.73   2
  -1  -3  -2 22989.0 1308.74   1
   1  -3   2 21411.2 1361.50   9
   1  -3   2 21652.4 1370.88  10
   1  -3   2 19224.2 1405.79   8
  -1  -3  -3 11745.9 732.332   2
  -1  -3  -3 11495.9 726.475   1
   1  -3   3 9057.68 848.960   9
   1  -3   3 9920.41 872.818  10
   1  -3   3 8952.35 865.918   8
  -1  -3  -4 14294.4 941.781   1
  -1  -3  -4 15139.0 960.239   2
   1  -3   4 16509.6 1280.15  10
   1  -3   4 17270.8 1296.13   9
   1  -3   4 15312.5 1229.11   8
  -1  -3  -5 134757. 6857.75   1
  -1  -3  -5 137900. 6865.45   2
   1  -3   5 137717. 7419.92   9
   1  -3   5 143696. 7441.50  10
   1  -3   5 146258. 7370.44   8
   1  -3   6 35544.8 2547.10  10
   1  -3   6 34146.4 2524.11   9
   1  -3   6 35027.1 2047.44  24
   1  -3   6 35318.8 2459.26   8
   1  -3   7 65650.2 4147.52   9
   1  -3   7 62725.6 4094.53  10
   1  -3   7 62728.7 3941.62   8
   1  -3   7 61508.0 3433.01  24
   1  -3   7 62269.0 3425.65  23
   1  -3   8 2925.49 472.417  24
   1  -3   8 3955.75 530.684  23
   1  -3   8 4331.14 570.340  27
   1  -3   8 4190.21 472.119  28
   1  -3   8 3714.06 454.092  30
   1  -3   8 2791.64 756.309   9
   1  -3   8 4585.79 830.327   8
   1  -3   8 4205.70 864.491  10
   1  -3   8 3870.66 540.645  11
   1  -3   9 27841.6 1887.40  24
   1  -3   9 26040.6 1843.74  23
   1  -3   9 28949.2 1908.94  27
   1  -3   9 26327.5 1692.93  28
   1  -3   9 27586.5 1694.10  29
   1  -3   9 30942.4 1771.07  30
   1  -3   9 25692.4 2309.67   8
   1  -3   9 22654.3 2420.81   9
   1  -3   9 29016.6 2635.06  10
   1  -3   9 27108.7 1859.46  11
   1  -3  10 53101.7 3185.56  23
   1  -3  10 54690.1 3225.17  24
   1  -3  10 50541.7 3178.51  27
   1  -3  10 51934.1 2970.70  28
   1  -3  10 53810.3 2973.11  29
   1  -3  10 58994.0 3078.24  30
   1  -3  10 50302.0 3710.83   8
   1  -3  10 53121.8 4146.54  10
   1  -3  10 56369.7 4254.55   9
   1  -3  10 50620.5 3163.02  11
   1  -3  11 2857.13 558.500  24
   1  -3  11 3135.13 554.951  23
   1  -3  11 2297.59 514.006  27
   1  -3  11 3115.09 442.485  29
   1  -3  11 2336.92 400.811  28
   1  -3  11 3538.28 504.988  30
   1  -3  11 1016.08 715.710  10
   1  -3  11 3077.55 578.204  11
   1  -3  11 2291.30 917.050   9
   1  -3  12 6245.01 802.506  11
   1  -3  12 6000.23 785.813  24
   1  -3  12 7797.44 846.248  23
   1  -3  12 6725.58 667.447  28
   1  -3  12 6657.91 818.447  27
   1  -3  13 9357.51 951.598  11
   1  -3  13 8860.85 900.997  23
   1  -3  13 10512.3 991.874  24
   1  -3  13 9829.37 780.537  28
   1  -3  13 8104.85 895.989  27
   1  -3  14 30649.1 1834.19  24
   1  -3  14 25331.3 1712.99  23
   1  -3  14 28102.6 1704.81  39
   1  -3  14 26631.6 1765.52  11
   1  -3  14 27535.0 1593.73  28
   1  -3  14 26574.3 1756.97  27
   1  -3  15 6119.91 577.444  11
   1  -3  15 6782.01 577.243  27
  -1  -2  16 5772.21 479.223  39
  -1  -2  16 5782.70 523.914  24
  -1  -2  16 4950.67 495.333  11
  -1  -2  15 1944.59 369.528  23
  -1  -2  15 2423.37 418.204  24
  -1  -2  15 2512.53 403.001  27
  -1  -2  15 1689.53 382.590  11
  -1  -2  14 7041.77 838.553  24
  -1  -2  14 7109.35 798.866  23
  -1  -2  14 7135.86 817.027  27
  -1  -2  14 7021.69 832.517  11
  -1  -2  13 15008.9 1342.96  23
  -1  -2  13 14866.3 1367.33  24
  -1  -2  13 14243.9 1017.98  28
  -1  -2  13 13867.1 1329.81  27
  -1  -2  13 16840.2 1409.33  11
  -1  -2  12 74610.4 4226.94  23
  -1  -2  12 73380.4 4280.84  24
  -1  -2  12 71154.3 3797.10  28
  -1  -2  12 73091.7 4272.12  27
  -1  -2  12 71426.8 5531.96   9
  -1  -2  12 68326.2 4204.64  11
  -1  -2  12 69604.8 5451.04  10
  -1  -2  11 20682.3 1695.92  24
  -1  -2  11 20242.7 1645.70  23
  -1  -2  11 21676.4 1373.87  28
  -1  -2  11 21803.4 2571.42  10
  -1  -2  11 20598.3 2519.31   9
  -1  -2  10 13810.3 1249.60  23
  -1  -2  10 14419.9 1273.00  24
  -1  -2  10 15448.4 1960.83   9
  -1  -2  10 15409.0 1954.47  10
  -1  -2  10 14214.3 1002.64  28
  -1  -2   9 2240.71 461.717  24
  -1  -2   9 2072.87 456.870  23
  -1  -2   9 2996.07 822.511  10
  -1  -2   9 1674.91 319.186  12
  -1  -2   9 2527.28 439.144  19
  -1  -2   9 2727.45 382.966  18
  -1  -2   9 3201.23 865.826   9
  -1  -2   9 2732.79 608.406   8
  -1  -2   8 17716.7 1318.97  12
  -1  -2   8 21989.6 1805.57   8
  -1  -2   8 23476.9 1522.43  24
  -1  -2   8 21097.1 1474.24  23
  -1  -2   8 25833.3 2203.54   9
  -1  -2   8 20405.5 2014.42  10
  -1  -2   8 21461.3 1377.03  18
   1  -2  -8 22848.4 1734.66   1
   1  -2  -8 21947.5 1711.54   2
  -1  -2   8 20131.1 1750.57  45
  -1  -2   7 10598.1 1100.04  45
  -1  -2   7 10781.6 868.024  19
  -1  -2   7 10569.3 1272.73   9
  -1  -2   7 10742.5 1267.85  10
  -1  -2   7 10556.8 864.156  26
  -1  -2   7 10289.9 870.651  24
  -1  -2   7 10226.5 859.361  23
   1  -2  -7 12185.7 1118.51   2
   1  -2  -7 11996.0 1105.20   1
  -1  -2   7 10049.8 1073.20   8
  -1  -2   6 32478.3 2033.87  26
  -1  -2   6 34642.7 2490.27   9
  -1  -2   6 35986.6 2531.27  10
  -1  -2   6 33758.1 2330.65  45
  -1  -2   6 33405.1 2401.19  21
  -1  -2   6 36090.9 2346.80   8
   1  -2  -6 40133.7 2375.99   2
  -1  -2   5 12340.4 1132.04  10
  -1  -2   5 10805.3 1090.41   9
  -1  -2   5 11332.1 1032.22  45
  -1  -2   5 12048.4 1110.42  21
  -1  -2   5 11899.7 1035.00   8
   1  -2  -5 14415.3 1085.46   2
   1  -2  -5 13558.7 1063.19   1
  -1  -2   4 309269. 15434.2  21
  -1  -2   4 299459. 15362.1  45
  -1  -2   4 298479. 15428.9   9
  -1  -2   4 295175. 15418.5  10
   1  -2  -4 347779. 15394.0   1
   1  -2  -4 325690. 15406.6   2
   1  -2  -3 133269. 6519.85   2
   1  -2  -3 130718. 6506.84   1
  -1  -2   3 122846. 6596.99  21
   1  -2  -2 11296.6 791.871   2
   1  -2  -2 11840.2 795.305   1
   1  -2  -1 154629. 7562.73   1
   1  -2  -1 157832. 7572.40   2
  -1  -2   1 152438. 7556.60  45
   1  -2  -1 152939. 7427.86   8
   1  -2   0 155497. 7116.90  35
   1  -2   0 146926. 7079.59  10
   1  -2   0 140869. 7144.57   8
   1  -2   0 142579. 7075.39   9
   1  -2   1 103195. 4539.44  35
  -1  -2  -1 94054.4 4436.37   1
  -1  -2  -1 92501.4 4437.13   2
   1  -2   1 81739.2 4462.40   9
   1  -2   1 79458.2 4457.55  10
   1  -2   2 616724. 26742.7  35
  -1  -2  -2 549871. 26455.3   2
  -1  -2  -2 553498. 26452.2   1
   1  -2   2 540808. 26688.6   8
   1  -2   2 535930. 26667.0  10
   1  -2   2 541444. 26663.5   9
  -1  -2  -3 104610. 5178.77   2
  -1  -2  -3 106913. 5176.88   1
   1  -2   3 104161. 5477.86   8
   1  -2   3 105714. 5497.73  10
   1  -2   3 105201. 5494.66   9
  -1  -2  -4 48461.2 2481.36   1
  -1  -2  -4 49270.1 2488.44   2
   1  -2   4 43506.2 2771.63   8
   1  -2   4 45932.7 2840.98   9
   1  -2   4 46721.8 2852.57  10
  -1  -2  -5 214621. 10184.2   1
  -1  -2  -5 212806. 10185.4   2
   1  -2   5 203099. 10694.9   9
   1  -2   5 195342. 10655.9  10
   1  -2   5 195537. 10543.0   8
   1  -2   6 23053.3 1492.62  24
   1  -2   6 25213.2 1994.58  10
   1  -2   6 25102.3 1997.20   9
   1  -2   6 23889.2 1821.98   8
   1  -2   7 3156.90 462.674  24
   1  -2   7 4140.96 498.515  23
   1  -2   7 3050.34 718.938   9
   1  -2   7 2741.07 571.122   8
   1  -2   7 3627.22 790.519  10
   1  -2   8 38285.9 2450.61  23
   1  -2   8 39841.3 2470.15  24
   1  -2   8 39530.6 2857.48   8
   1  -2   8 38189.1 3113.19  10
   1  -2   8 40878.0 3184.97   9
   1  -2   8 36227.9 2419.33  11
   1  -2   9 22571.8 1463.70  28
   1  -2   9 23559.9 1660.72  27
   1  -2   9 24661.2 1482.83  29
   1  -2   9 24526.0 1516.74  30
   1  -2   9 21801.5 1639.21  24
   1  -2   9 22348.6 1631.74  23
   1  -2   9 19516.6 1921.32   8
   1  -2   9 22587.0 1637.43  11
   1  -2   9 24013.9 2389.61  10
   1  -2   9 21152.4 2257.32   9
   1  -2  10 37301.5 2275.18  29
   1  -2  10 42277.7 2373.76  30
   1  -2  10 41880.8 2329.10  28
   1  -2  10 40025.7 2527.92  27
   1  -2  10 36251.4 3322.98  10
   1  -2  10 40724.3 3492.88   9
   1  -2  10 38667.9 2527.73  11
   1  -2  10 36701.4 2493.24  23
   1  -2  10 40833.4 2579.42  24
   1  -2  11 36420.5 2097.27  29
   1  -2  11 41877.9 2235.19  30
   1  -2  11 33581.2 2320.86  23
   1  -2  11 30577.2 2276.27  24
   1  -2  11 34491.4 2302.95  27
   1  -2  11 33903.2 2090.80  28
   1  -2  11 34303.9 2331.42  11
   1  -2  11 33473.4 3235.63   9
   1  -2  11 29340.8 3102.72  10
   1  -2  12 13468.4 1218.65  23
   1  -2  12 13055.6 1235.32  24
   1  -2  12 12609.1 1042.96   5
   1  -2  12 15462.3 1260.00  27
   1  -2  12 14681.0 1063.22  28
   1  -2  12 12285.0 1215.73  11
   1  -2  13 9143.12 859.457  24
   1  -2  13 9640.09 854.135  23
   1  -2  13 8336.38 778.549  27
   1  -2  13 10683.0 692.863  28
   1  -2  13 9482.30 860.083  11
   1  -2  14 3470.69 503.899  27
   1  -2  14 3731.78 431.531  28
   1  -2  14 4552.05 602.565  24
   1  -2  14 4781.88 568.622  23
   1  -2  14 4583.10 598.278  11
   1  -2  15 1902.21 239.730  28
   1  -2  15 2603.04 377.539  11
  -1  -1  16 5289.55 504.111  23
  -1  -1  15 2402.82 420.376  23
  -1  -1  15 2240.49 386.124  27
  -1  -1  14 3556.54 605.203  23
  -1  -1  14 4423.49 628.699  27
  -1  -1  13 7441.19 914.108  23
  -1  -1  13 6418.01 614.509  28
  -1  -1  13 6560.51 855.056  27
  -1  -1  12 11923.8 1204.26  23
  -1  -1  12 12842.4 1239.43  27
  -1  -1  12 11953.9 920.167  28
  -1  -1  11 23182.5 1559.36  18
  -1  -1  11 25401.3 1851.07  23
  -1  -1  11 22525.7 1546.05  12
  -1  -1  11 22279.3 1437.23  28
  -1  -1  10 75565.9 4059.33  28
  -1  -1  10 81801.5 4491.31  23
  -1  -1  10 73615.2 4174.89  18
  -1  -1  10 72491.5 4169.07  12
  -1  -1   9 93630.5 5162.39   8
  -1  -1   9 91947.8 4832.69  23
   1  -1  -9 95891.3 5185.51   1
   1  -1  -9 97820.0 5198.11   2
  -1  -1   9 82492.2 4593.42  18
  -1  -1   9 82535.6 4585.94  12
  -1  -1   9 84579.1 5138.45  45
  -1  -1   8 17371.8 1391.17  26
  -1  -1   8 17799.0 1295.88  23
  -1  -1   8 17587.0 1546.17  45
  -1  -1   8 16831.4 1180.07  18
  -1  -1   8 17766.3 1193.51  12
  -1  -1   8 16707.5 1492.17   8
  -1  -1   7 6714.23 667.348  23
  -1  -1   7 8049.48 882.789   8
  -1  -1   7 6747.52 858.403  45
  -1  -1   7 7161.19 776.734  26
  -1  -1   6 81528.5 4629.51   8
  -1  -1   6 95163.6 4788.72  45
  -1  -1   6 82022.4 4504.10  26
  -1  -1   5 25322.7 1683.80  45
  -1  -1   5 24325.6 1625.49   8
  -1  -1   4 191951. 9461.05  45
  -1  -1   4 186556. 9389.72   8
  -1  -1   3 918646. 44136.1  22
  -1  -1   2 133389. 6705.32  22
  -1  -1   1 119840. 6138.98  45
   1  -1  -1 127448. 6144.44   1
   1  -1  -1 129477. 6151.14   2
  -1  -1   0 306517. 14665.1  45
   1  -1   1 34222.1 1817.25   1
   1  -1   1 35246.6 1827.69   2
   1  -1   1 31438.1 1804.62   8
  -1  -1  -2 241666. 11482.0   2
  -1  -1  -2 245905. 11481.2   1
   1  -1   2 210243. 11688.1   8
   1  -1   3 181807. 9055.59   8
   1  -1   4 232068. 11543.8   8
   1  -1   5 12628.7 1075.24   8
   1  -1   6 53532.2 3215.91   8
   1  -1   7 3347.04 597.259   8
   1  -1   7 3863.29 497.092  23
   1  -1   8 17921.6 1540.52   8
   1  -1   8 14843.9 1209.29  23
   1  -1   9 52914.8 2882.91  29
   1  -1   9 55984.7 2944.06  30
   1  -1   9 50403.8 2882.41  28
   1  -1   9 53175.1 3085.74  27
   1  -1   9 51683.5 3460.56   8
   1  -1   9 51507.5 3113.83  23
   1  -1  10 2918.09 428.160  28
   1  -1  10 3070.81 539.608  27
   1  -1  10 2828.19 412.836  29
   1  -1  10 2710.62 421.193  30
   1  -1  10 2171.15 487.550  23
   1  -1  11 34532.5 2294.30  27
   1  -1  11 33284.6 2096.08  28
   1  -1  11 40449.3 2218.46  30
   1  -1  11 35306.7 2089.93  29
   1  -1  11 31707.2 2318.66  23
   1  -1  12 8123.34 883.646  27
   1  -1  12 9162.28 785.029  28
   1  -1  12 8344.22 748.587  29
   1  -1  12 6742.81 864.999  23
   1  -1  13 6542.02 799.620  23
   1  -1  13 5577.23 634.930   5
   1  -1  13 6999.94 650.798  28
   1  -1  13 5873.97 704.009  27
   1  -1  14 1292.89 342.318  23
   1  -1  14 1280.59 263.077  28
   1  -1  14 1139.76 297.746  27
   1  -1  15 2194.34 354.832  23
   1  -1  15 2936.57 301.752  28
  -1   0  16 5073.13 507.316  11
  -1   0  16 4749.65 482.403  23
  -1   0  16 4995.58 501.238  24
  -1   0  15 4679.06 615.015  23
  -1   0  15 5961.95 689.554  24
  -1   0  15 5485.28 668.194  11
  -1   0  15 5456.40 556.856   5
  -1   0  15 5804.19 576.037  27
  -1   0  14 601.075 346.989  11
  -1   0  14 1033.01 371.427  23
  -1   0  14 986.067 389.144  24
  -1   0  14 1046.21 328.487  27
  -1   0  13 86.0706 310.312  11
  -1   0  13-87.4957 338.844  24
  -1   0  13 300.363 191.455  28
  -1   0  13-152.192 274.355  27
  -1   0  12 5631.97 837.711  24
  -1   0  12 7607.31 904.691  27
  -1   0  12 6215.17 606.806  28
  -1   0  12 3250.95 1097.23  10
  -1   0  12 5504.52 830.144  11
  -1   0  12 5884.16 1382.28   9
  -1   0  11 167.168 323.675  24
  -1   0  11-36.7728 164.430  28
  -1   0  11 460.340 563.720  10
  -1   0  11 105.353 210.677  12
  -1   0  11-52.9535 205.060  18
  -1   0  11-234.400 468.735   9
  -1   0  10 179980. 8995.88  28
  -1   0  10 187806. 9454.35  24
  -1   0  10 192653. 10713.6  10
  -1   0  10 193558. 10745.9   9
  -1   0  10 180808. 9167.66  18
  -1   0  10 177164. 9153.85  12
  -1   0   9 25819.1 2018.98  26
  -1   0   9 25823.6 1778.38  24
  -1   0   9 24635.1 2470.85  10
  -1   0   9 28470.0 2610.34   9
  -1   0   9 26339.1 1656.40  18
  -1   0   9 25962.4 2053.50  45
  -1   0   9 23248.8 1605.33  12
  -1   0   8 6472.53 642.217  12
  -1   0   8 6625.04 874.091  26
  -1   0   8 7539.22 755.242  24
  -1   0   8 9521.44 1263.69  10
  -1   0   8 6917.52 666.641  18
  -1   0   8 7007.81 825.716   8
  -1   0   8 7398.02 1139.88   9
  -1   0   8 9146.38 996.114  45
  -1   0   7 97072.0 5278.70  26
  -1   0   7 91794.0 4981.35  24
  -1   0   7 94960.7 4965.49  19
  -1   0   7 99577.8 5205.33   8
  -1   0   7 100824. 5383.66  45
  -1   0   7 94593.1 5649.33  10
  -1   0   7 95859.3 5660.59   9
  -1   0   6 42968.4 2642.49  26
  -1   0   6 43016.0 2906.86  10
  -1   0   6 43420.0 2928.32   9
  -1   0   6 44411.0 2612.33   8
  -1   0   6 48631.6 2775.59  45
  -1   0   5 9515.82 972.331  10
  -1   0   5 9369.77 964.328   9
  -1   0   5 10791.0 899.694  45
  -1   0   5 9580.09 801.929   8
  -1   0   4 2915.91 472.960  10
  -1   0   4 2484.51 447.396   9
  -1   0   4 2748.11 366.275   8
  -1   0   3 982100. 47135.0  21
  -1   0   2 29173.1 1645.42  21
  -1   0   2 27481.4 1604.32  22
  -1   0   1 758729. 36263.7  22
   1   0   0 96143.6 4658.74  10
   1   0   0 94495.8 4656.35   9
   1   0   1 28639.6 1443.96   8
   1   0   1 25529.7 1346.19   2
   1   0   1 26570.2 1347.92   1
   1   0   1 26417.1 1486.51  10
   1   0   1 26778.9 1490.49   9
   1   0   2 9469.91 675.588   8
   1   0   2 9550.53 751.664  10
   1   0   2 9701.56 750.367   9
   1   0   3 83597.3 4007.35  26
   1   0   3 76649.6 3992.82   8
   1   0   3 74118.3 3847.94  45
   1   0   3 74211.8 4113.57   9
   1   0   3 77721.5 4133.12  10
   1   0   4 269203. 12379.6  26
   1   0   4 258484. 12585.3   9
   1   0   4 250856. 12561.7  10
   1   0   4 242178. 12187.9  45
   1   0   4 241675. 12329.6   8
   1   0   5 78.8458 236.713  10
   1   0   5 348.018 192.782   8
   1   0   5 237.847 263.101   9
   1   0   6 26409.6 1666.31  24
   1   0   6 26082.0 2118.25   9
   1   0   6 29044.7 2212.00  10
   1   0   6 29688.0 1895.11   8
   1   0   7 111120. 5655.62  24
   1   0   7 101274. 6280.92  10
   1   0   7 112772. 6401.87   9
   1   0   7 107098. 5870.15   8
   1   0   8 22981.2 1589.01  24
   1   0   8 21980.0 1772.76   8
   1   0   8 22194.3 2177.12   9
   1   0   8 24980.8 2258.13  10
   1   0   9 25716.9 1564.29  29
   1   0   9 27246.6 1616.12  30
   1   0   9 23763.3 1560.48  28
   1   0   9 22621.9 1685.07  27
   1   0   9 24875.7 2459.76  10
   1   0   9 24915.0 2458.65   9
   1   0   9 23924.5 1744.49  11
   1   0   9 23099.8 1740.45  24
   1   0  10 28470.1 1630.64  30
   1   0  10 22270.1 1497.89  29
   1   0  10 21548.1 1656.02  27
   1   0  10 23272.3 1535.24  28
   1   0  10 25284.1 2572.00  10
   1   0  10 23801.0 1755.44  11
   1   0  10 25790.3 2613.53   9
   1   0  10 23841.8 1762.15  24
   1   0  11 240118. 11493.7  29
   1   0  11 214686. 13046.2   9
   1   0  11 213575. 12982.0  10
   1   0  11 225978. 11794.5  11
   1   0  11 214484. 11784.4  24
   1   0  11 224114. 11499.9  28
   1   0  11 215356. 11664.3  27
   1   0  12 1156.07 294.000  29
   1   0  12 883.238 302.496  28
   1   0  12 1131.88 342.880  27
   1   0  12 1090.76 322.002  30
   1   0  12 1092.11 657.403  10
   1   0  12 1225.57 422.964  11
   1   0  12 1401.59 422.740  24
   1   0  12 1798.33 712.811   9
   1   0  13 13938.4 1254.80  24
   1   0  13 13521.3 1230.94  11
   1   0  13 12322.6 1081.62   5
   1   0  13 13688.0 1029.64  28
   1   0  13 13983.2 1128.19  27
   1   0  14 12245.7 1064.96  24
   1   0  14 12466.9 1055.55  23
   1   0  14 11156.9 1026.98  11
   1   0  14 10333.1 878.916   5
   1   0  14 12287.0 878.774  28
   1   0  15 4042.83 489.235  11
   1   0  15 4468.98 506.312  23
   1   0  15 3846.66 369.186  28
  -1   1  16 5119.92 516.198  11
  -1   1  16 5302.43 513.559  24
  -1   1  15 2772.89 481.248  11
  -1   1  15 3337.94 504.555  24
  -1   1  15 3349.90 457.676   5
  -1   1  14 2676.65 474.162  27
  -1   1  14 3870.04 428.197  28
  -1   1  14 3535.07 625.252  24
  -1   1  13 7064.78 655.017  28
  -1   1  13 6029.54 806.541  27
  -1   1  13 6339.31 884.416  11
  -1   1  13 8513.00 991.111  24
  -1   1  12 11023.8 1029.41  12
  -1   1  12 14230.1 1340.39  24
  -1   1  12 13391.0 1310.29  23
  -1   1  12 12482.0 939.084  28
  -1   1  12 14193.5 1250.43  27
  -1   1  12 11055.6 1199.91  11
  -1   1  12 13693.0 2028.20  10
  -1   1  12 10293.1 1009.46  18
  -1   1  12 13504.9 2056.29   9
  -1   1  11 20406.5 1397.86  28
  -1   1  11 22982.1 1786.69  24
  -1   1  11 23392.4 1837.47  23
  -1   1  11 21132.4 1564.22  18
  -1   1  11 27085.8 2823.88  10
  -1   1  11 24557.8 2723.15   9
  -1   1  11 24421.4 1610.42  12
  -1   1  10 81419.8 4452.95  23
  -1   1  10 78781.6 4408.57  24
  -1   1  10 69662.8 5342.32   9
  -1   1  10 74372.6 5421.00  10
  -1   1  10 76506.9 4198.49  18
  -1   1  10 75396.4 4180.44  12
  -1   1   9 99980.6 5595.39  26
  -1   1   9 95311.1 5065.85  24
  -1   1   9 91890.1 5062.69  23
  -1   1   9 92456.3 5994.13   9
  -1   1   9 95682.5 6012.29  10
  -1   1   9 89709.8 4892.45  18
  -1   1   9 96287.1 5387.11  45
  -1   1   9 89314.3 4889.08  12
  -1   1   8 15330.1 1440.99  26
  -1   1   8 14266.0 1137.12  23
  -1   1   8 15435.1 1157.42  24
  -1   1   8 14567.3 1620.45   9
  -1   1   8 13781.3 1587.64  10
  -1   1   8 13384.8 1041.21  18
  -1   1   8 16117.0 1398.08  45
  -1   1   8 12895.4 1023.17  12
  -1   1   7 5996.63 802.249  26
  -1   1   7 4740.89 861.286  10
  -1   1   7 6362.88 639.048  23
  -1   1   7 6165.06 629.628  24
  -1   1   7 6257.16 644.267   8
  -1   1   7 5977.65 939.077   9
  -1   1   7 7066.23 808.893  45
  -1   1   6 79185.6 4679.28  10
  -1   1   6 79102.1 4686.09   9
  -1   1   6 77725.1 4216.28   8
  -1   1   6 88032.2 4497.87  45
  -1   1   6 79910.6 4476.82  26
  -1   1   5 22161.4 1654.96   9
  -1   1   5 22669.0 1668.96  10
  -1   1   5 21927.8 1346.57   8
  -1   1   4 185507. 8972.10  10
  -1   1   4 183226. 8967.60   9
  -1   1   4 170078. 8613.44   8
  -1   1   4 177266. 8959.63  21
  -1   1   3 851611. 40946.2   8
  -1   1   3 876868. 41235.7  21
  -1   1   2 134806. 6706.58  21
  -1   1   1 120038. 5809.06  22
   1   1   0 347090. 16223.0  35
   1   1   0 335222. 16187.6   9
   1   1   0 333486. 16187.4  10
   1   1   1 37359.5 2080.02   9
   1   1   1 36498.3 2074.62  10
   1   1   2 231175. 11508.4   8
   1   1   2 227899. 11652.4   9
   1   1   2 233202. 11658.5  10
   1   1   2 246531. 11644.6  26
   1   1   2 235099. 11375.4  45
   1   1   3 190902. 9507.51  26
   1   1   3 194726. 9229.75  45
   1   1   3 182027. 9555.53   9
   1   1   3 188874. 9560.75  10
   1   1   3 189652. 9353.55   8
   1   1   4 243375. 11402.0  26
   1   1   4 228085. 11081.7  45
   1   1   4 218969. 11473.6   9
   1   1   4 228604. 11493.4  10
   1   1   4 222802. 11193.0   8
   1   1   5 13251.9 1107.54  26
   1   1   5 10917.9 1137.43   9
   1   1   5 12852.7 1203.59  10
   1   1   5 11899.5 845.144  45
   1   1   5 11724.7 929.865   8
   1   1   6 58084.7 3227.88  26
   1   1   6 52364.8 2830.32  24
   1   1   6 52368.1 2836.30  23
   1   1   6 46240.4 2770.38  45
   1   1   6 51450.7 2945.07   8
   1   1   6 53994.5 3409.76  10
   1   1   6 47946.2 3319.87   9
   1   1   7 3318.32 732.005   9
   1   1   7 2806.55 476.547   8
   1   1   7 3166.30 725.615  10
   1   1   7 3055.87 445.153  24
   1   1   7 3529.33 476.690  23
   1   1   8 14741.9 1161.16  24
   1   1   8 14420.3 1156.63  23
   1   1   8 14626.5 1256.36   8
   1   1   8 15444.4 1727.06  10
   1   1   8 15323.8 1731.06   9
   1   1   8 13607.9 1001.50  18
   1   1   8 13755.4 998.600  12
   1   1   9 52708.9 3022.82  27
   1   1   9 53308.5 3133.45  23
   1   1   9 49141.3 3088.73  24
   1   1   9 57392.0 2933.05  30
   1   1   9 50131.5 2846.51  29
   1   1   9 49748.5 3065.23  11
   1   1   9 48732.1 3884.04   9
   1   1   9 43224.1 3738.69  10
   1   1   9 49753.7 2877.99  18
   1   1   9 48699.1 2869.77  12
   1   1  10 2313.29 434.592  27
   1   1  10 2747.93 405.240  29
   1   1  10 3464.28 463.882  28
   1   1  10 3817.53 472.458  30
   1   1  10 3432.84 565.714  23
   1   1  10 1979.47 498.179  24
   1   1  10 4253.36 1013.55  10
   1   1  10 2885.14 540.335  11
   1   1  10 1380.67 638.176   9
   1   1  11 39555.7 2111.46  30
   1   1  11 34827.8 2007.94  29
   1   1  11 27398.3 3006.63  10
   1   1  11 27491.0 2181.62  11
   1   1  11 31101.1 3143.66   9
   1   1  11 31788.4 2253.05  24
   1   1  11 30798.3 2253.40  23
   1   1  11 35373.5 2060.18  28
   1   1  11 31119.2 2115.39  27
   1   1  12 6273.51 727.296  27
   1   1  12 6624.53 681.375  28
   1   1  12 8166.63 694.427  29
   1   1  12 6707.30 1447.79   9
   1   1  12 5989.17 825.091  23
   1   1  12 6038.29 834.448  24
   1   1  12 6001.72 821.084  11
   1   1  12 4994.05 1248.32  10
   1   1  13 8163.47 905.274  23
   1   1  13 6650.61 831.408  24
   1   1  13 7043.39 781.751   5
   1   1  13 7273.56 861.309  11
   1   1  13 6562.46 703.295  27
   1   1  13 7689.85 704.526  28
   1   1  14 1858.09 408.057  24
   1   1  14 1415.71 314.187   5
   1   1  14 1062.56 356.115  11
   1   1  14 1602.96 301.794  28
   1   1  15 3046.80 422.121  11
   1   1  15 3285.64 340.057  28
  -1   2  16 6839.09 580.570  24
  -1   2  16 6174.01 572.731  23
  -1   2  16 6285.25 562.690  11
  -1   2  15 2118.18 372.314   5
  -1   2  15 2181.13 412.229  24
  -1   2  15 1714.53 394.273  23
  -1   2  15 1806.69 404.872  11
  -1   2  14 7049.56 872.606  24
  -1   2  14 8527.95 943.159  23
  -1   2  14 7301.05 892.553  11
  -1   2  14 8540.60 686.442  28
  -1   2  13 15280.7 1280.10  27
  -1   2  13 16805.7 1122.49  28
  -1   2  13 15641.0 1420.56  11
  -1   2  13 16429.0 1436.10  24
  -1   2  13 16799.7 1469.50  23
  -1   2  13 12996.2 1164.98  12
  -1   2  13 14864.0 1210.58  18
  -1   2  12 68962.2 3647.28  28
  -1   2  12 66470.9 3910.49  27
  -1   2  12 70019.0 5416.29   9
  -1   2  12 66368.5 4041.36  11
  -1   2  12 70576.5 5395.56  10
  -1   2  12 67148.0 4111.68  23
  -1   2  12 67654.9 4079.85  24
  -1   2  12 67106.6 3839.46  12
  -1   2  12 66801.3 3834.06  18
  -1   2  11 21756.4 1397.79  28
  -1   2  11 22780.2 2588.02  10
  -1   2  11 20663.3 2525.47   9
  -1   2  11 20803.4 1705.82  24
  -1   2  11 22000.7 1775.67  23
  -1   2  11 20191.6 1537.77  12
  -1   2  11 22554.2 1594.55  18
  -1   2  10 14933.4 1664.51  26
  -1   2  10 13147.7 1226.99  23
  -1   2  10 12978.8 1199.37  24
  -1   2  10 14354.2 1886.36  10
  -1   2  10 13772.9 1891.69   9
  -1   2  10 11696.0 1069.72  18
  -1   2  10 12916.8 1095.88  12
  -1   2   9 3672.95 761.441  26
  -1   2   9 2506.18 477.445  24
  -1   2   9 2595.74 493.616  23
  -1   2   9 2132.59 388.962  12
  -1   2   9 1844.46 636.883  10
  -1   2   9 2151.78 395.515  18
  -1   2   9 2207.19 687.897   9
  -1   2   9 2156.37 516.669  45
  -1   2   8 23268.3 1938.42  26
  -1   2   8 21927.6 1473.22  24
  -1   2   8 19491.3 1448.91  23
  -1   2   8 19487.7 1968.35   9
  -1   2   8 19323.2 1970.28  10
  -1   2   8 20795.9 1391.45  18
  -1   2   8 18624.1 1350.00  12
  -1   2   8 20766.8 1667.54  45
  -1   2   7 12324.7 1280.42  26
  -1   2   7 12624.6 998.710  24
  -1   2   7 12501.1 1002.36  23
  -1   2   7 11670.8 1364.95   9
  -1   2   7 13299.1 1449.35  10
  -1   2   7 14222.3 983.928  18
  -1   2   7 12608.0 947.489  12
  -1   2   7 13602.4 1203.06  45
  -1   2   6 37399.8 2424.95   9
  -1   2   6 35818.5 2407.72  10
  -1   2   6 31828.2 2231.26  26
  -1   2   6 30576.3 1758.57   8
  -1   2   5 9950.88 644.094   8
  -1   2   5 10560.7 1032.26   9
  -1   2   5 10709.6 1030.46  10
  -1   2   4 302376. 13058.8   9
  -1   2   4 293485. 13051.4  10
  -1   2   3 113401. 5816.25  21
  -1   2   2 8081.33 630.033  21
  -1   2   1 155621. 7589.34  21
   1   2  -1 158012. 7721.82  40
   1   2   0 139235. 6902.16  10
   1   2   0 152501. 6951.17  35
   1   2   0 138238. 6985.03  43
   1   2   0 141591. 6900.75   9
   1   2   1 94684.5 4892.64  26
   1   2   1 108141. 4865.49  35
   1   2   1 91809.9 4804.47   9
   1   2   1 92499.3 4802.60  10
   1   2   2 552338. 28444.1   9
   1   2   2 561138. 28450.4  10
   1   2   3 109060. 5560.64  26
   1   2   3 105762. 5540.34  10
   1   2   3 103633. 5535.93   9
   1   2   4 47468.3 2870.45  26
   1   2   4 49825.3 2520.54  45
   1   2   4 47097.9 2908.40  10
   1   2   4 44070.3 2883.43   9
   1   2   4 49537.4 2625.07   8
   1   2   5 210517. 10693.3  26
   1   2   5 207907. 10773.5   9
   1   2   5 199816. 10743.0  10
   1   2   5 208866. 10209.4  45
   1   2   5 211501. 10326.6   8
   1   2   6 24613.3 1914.23  26
   1   2   6 25785.4 1605.36  23
   1   2   6 25509.7 1591.89  24
   1   2   6 25657.2 2068.82   9
   1   2   6 28929.3 2154.72  10
   1   2   6 23581.0 1514.14  45
   1   2   6 27283.8 1673.46   8
   1   2   7 3729.00 494.067  24
   1   2   7 4316.36 520.513  23
   1   2   7 3963.30 439.762  12
   1   2   7 2983.41 702.650  10
   1   2   7 3095.00 406.273  18
   1   2   7 4139.69 802.383   9
   1   2   8 41509.3 2589.81  23
   1   2   8 44365.3 2613.00  24
   1   2   8 43187.6 2452.72  12
   1   2   8 43460.6 3351.10   9
   1   2   8 43964.3 2592.98  11
   1   2   8 41724.8 3288.11  10
   1   2   8 41974.3 2448.68  18
   1   2   8 44032.9 2402.63  25
   1   2   9 26284.4 1755.65  27
   1   2   9 25135.5 1614.64  29
   1   2   9 27058.6 1873.71  23
   1   2   9 27111.3 1887.74  24
   1   2   9 25466.4 1829.50  11
   1   2   9 25165.5 2520.79   9
   1   2   9 24399.0 2501.35  10
   1   2   9 25518.5 1692.37  18
   1   2   9 26601.5 1702.94  12
   1   2  10 35206.6 2269.72  27
   1   2  10 35967.3 2415.86  24
   1   2  10 38322.2 2455.73  23
   1   2  10 39665.4 2181.28  29
   1   2  10 32543.9 3149.11  10
   1   2  10 38581.9 2437.47  11
   1   2  10 33624.8 3231.44   9
   1   2  10 36575.9 2213.86  18
   1   2  10 36800.9 2212.94  12
   1   2  11 36499.4 2036.57  29
   1   2  11 34390.9 2301.45  24
   1   2  11 32539.1 2279.68  23
   1   2  11 30588.9 3087.08  10
   1   2  11 30214.0 2228.19  11
   1   2  11 32439.4 3210.34   9
   1   2  11 31952.0 2102.28  27
   1   2  11 34024.8 2061.55  28
   1   2  12 10585.1 1111.60  24
   1   2  12 10752.4 1142.66  23
   1   2  12 13451.0 1198.23  11
   1   2  12 12293.9 991.426  28
   1   2  12 11417.7 986.819  27
   1   2  13 9183.83 1000.62  23
   1   2  13 10618.1 1039.90  24
   1   2  13 9327.79 936.843   5
   1   2  13 9505.63 1007.78  11
   1   2  13 11619.2 901.620  28
   1   2  14 4246.44 613.897  23
   1   2  14 4550.22 610.860  24
   1   2  14 5127.77 599.178   5
   1   2  14 4879.53 636.762  11
   1   2  14 4943.45 513.910  28
   1   2  15 2247.90 355.073  23
   1   2  15 1773.59 277.146   5
   1   2  15 1520.86 309.303  11
   1   2  15 1854.69 251.158  28
  -1   3  15 2845.86 450.252   5
  -1   3  15 3859.04 532.500  23
  -1   3  15 4477.85 548.462  24
  -1   3  15 4411.45 544.358  11
  -1   3  14 4947.64 502.872  28
  -1   3  14 4365.23 672.849  11
  -1   3  14 5038.05 699.849  23
  -1   3  14 4873.30 690.391  24
  -1   3  13 7566.93 941.010  23
  -1   3  13 7156.44 888.579  24
  -1   3  13 6158.98 707.828  27
  -1   3  13 7070.78 654.607  28
  -1   3  13 6829.48 879.296  11
  -1   3  13 5897.26 721.496  12
  -1   3  13 6942.23 768.896  18
  -1   3  12 29151.6 2131.49  24
  -1   3  12 30104.2 2177.11  23
  -1   3  12 27398.7 1930.71  27
  -1   3  12 28834.1 1767.79  28
  -1   3  12 25840.3 2967.96  10
  -1   3  12 28593.6 2110.51  11
  -1   3  12 27250.9 3049.32   9
  -1   3  12 28529.9 1959.06  18
  -1   3  12 28110.7 1950.42  12
  -1   3  11 5554.27 836.555  23
  -1   3  11 7110.53 911.599  24
  -1   3  11 7758.03 864.472  18
  -1   3  11 9040.13 1572.28  10
  -1   3  11 7602.61 1480.72   9
  -1   3  11 8851.87 910.977  12
  -1   3  10 80871.5 5388.81  26
  -1   3  10 80085.0 4583.28  24
  -1   3  10 81128.7 4617.91  23
  -1   3  10 83372.4 5669.47  10
  -1   3  10 85150.2 5745.42   9
  -1   3  10 80049.9 4458.60  12
  -1   3  10 79429.2 4457.64  18
  -1   3   9 64306.8 4353.70  26
  -1   3   9 61674.4 3582.15  24
  -1   3   9 63592.1 3612.33  23
  -1   3   9 60685.6 4399.97  10
  -1   3   9 60107.4 4455.52   9
  -1   3   9 60426.6 3490.81  18
  -1   3   9 62987.4 3500.82  12
  -1   3   9 60378.0 3801.49  45
  -1   3   8 14028.4 1018.88  25
  -1   3   8 14619.0 1586.66  26
  -1   3   8 15173.1 1186.53  23
  -1   3   8 14979.5 1173.52  24
  -1   3   8 15899.3 1702.84  10
  -1   3   8 14621.6 1661.81   9
  -1   3   8 14898.7 1128.65  18
  -1   3   8 14134.5 1101.54  12
  -1   3   8 14861.9 1356.41  45
  -1   3   7 157831. 7940.74  24
  -1   3   7 156427. 7952.22  23
  -1   3   7 153396. 8605.90   9
  -1   3   7 166425. 8687.74  10
  -1   3   7 155101. 7891.72  12
  -1   3   7 154447. 7895.80  18
  -1   3   7 163990. 8577.14  26
  -1   3   6 7339.65 964.399  10
  -1   3   6 8089.94 1000.43   9
  -1   3   6 8129.40 974.057  26
  -1   3   5 3322.88 583.106   9
  -1   3   5 4350.06 636.655  26
  -1   3   5 3755.80 604.986  10
  -1   3   4 18772.0 1354.73   9
  -1   3   4 17486.3 1336.04  10
  -1   3   3 22541.5 1487.95  10
  -1   3   3 24270.6 1503.02   9
   1   3  -2 268173. 13137.7  40
   1   3  -1 731980. 31147.3  43
   1   3  -1 662099. 31102.5  40
  -1   3   0 122787. 5767.30  43
   1   3   0 123234. 5797.31  35
   1   3   1 155048. 7786.13   9
   1   3   1 151211. 7778.87  10
   1   3   1 150865. 7963.99  26
   1   3   2 27413.4 1639.27   9
   1   3   2 27496.9 1643.54  10
  -1   3  -2 27313.4 1442.48  40
   1   3   2 23461.1 1690.51  26
   1   3   2 29995.6 1688.33  35
   1   3   3 13116.4 1036.66  10
   1   3   3 12179.9 1010.82   9
   1   3   4 15813.9 1299.73   9
   1   3   4 16185.9 1304.90  10
   1   3   4 14967.3 1296.84  26
   1   3   5 139642. 6923.55  45
   1   3   5 137900. 7487.65  10
   1   3   5 137898. 7489.96   9
   1   3   5 142704. 7491.79  26
   1   3   6 40342.3 2299.01  24
   1   3   6 37905.7 2287.12  23
   1   3   6 39022.3 2824.30  10
   1   3   6 42379.7 2879.16   9
   1   3   6 39604.7 2205.85  45
   1   3   6 42515.1 2799.04  26
   1   3   7 71086.9 3842.94  24
   1   3   7 68841.3 3838.54  23
   1   3   7 69611.3 3752.78  18
   1   3   7 78245.7 4655.20   9
   1   3   7 71630.8 4566.39  10
   1   3   7 70026.8 3727.82  25
   1   3   7 69286.5 4398.49  26
   1   3   7 69789.0 3751.89  12
   1   3   8 3206.11 431.321  25
   1   3   8 3665.76 530.418  24
   1   3   8 4171.25 569.142  23
   1   3   8 3925.49 485.506  18
   1   3   8 3203.69 489.320  11
   1   3   8 4970.77 956.444  10
   1   3   8 3206.47 812.066   9
   1   3   8 3885.91 485.367  12
   1   3   9 28159.0 1965.50  23
   1   3   9 28700.6 1963.12  24
   1   3   9 31520.5 1878.28  18
   1   3   9 29249.3 1955.32  11
   1   3   9 28493.0 2725.71   9
   1   3   9 26777.2 2650.59  10
   1   3   9 28076.0 1830.95  12
   1   3   9 27585.5 1748.80  25
   1   3   9 29883.1 1745.85  29
   1   3  10 53066.9 3374.02  23
   1   3  10 61095.2 3452.34  24
   1   3  10 54676.9 3212.28  18
   1   3  10 57201.2 3396.23  11
   1   3  10 55172.3 4369.29   9
   1   3  10 55548.9 4338.19  10
   1   3  10 58528.7 3239.37  12
   1   3  10 57979.7 3124.49  29
   1   3  11 1452.58 835.662  10
   1   3  11 2560.67 541.448  11
   1   3  11 2292.94 403.353  12
   1   3  11 851.746 743.979   9
   1   3  11 1989.05 387.266  18
   1   3  11 1948.72 489.706  24
   1   3  11 2235.33 503.073  23
   1   3  12 7346.43 882.198  24
   1   3  12 7164.10 894.134  23
   1   3  12 6338.18 831.214  11
   1   3  12 8429.95 773.261  28
   1   3  13 8690.73 950.289  23
   1   3  13 8545.38 941.725  24
   1   3  13 8131.37 921.796  11
   1   3  13 10669.3 840.501  28
   1   3  13 9884.05 943.252   5
   1   3  14 28243.8 1914.53  24
   1   3  14 30938.3 1981.82  23
   1   3  14 25381.1 1872.21  11
   1   3  14 34042.3 1798.69  28
   1   3  14 30102.5 1918.81   5
   1   3  15 8504.03 734.157  23
   1   3  15 8939.15 720.465  11
   1   3  15 8254.48 597.275  28
   1   3  15 9377.75 701.190   5
  -1   4  15 9490.35 786.996  11
  -1   4  15 8958.55 807.116  23
  -1   4  15 7587.02 733.294  24
  -1   4  15 7309.40 740.678   5
  -1   4  14 14992.3 952.602  28
  -1   4  14 11200.9 1084.34  11
  -1   4  14 11904.5 1143.65  23
  -1   4  14 12508.8 1119.79  24
  -1   4  13 19553.0 1590.50  23
  -1   4  13 18234.4 1520.47  24
  -1   4  13 19032.5 1262.92  28
  -1   4  13 18954.3 1534.44  11
  -1   4  13 17659.5 1404.18  12
  -1   4  13 17332.6 1396.19  18
  -1   4  12 26470.3 2919.33  10
  -1   4  12 26711.5 2973.56   9
  -1   4  12 25493.2 1983.99  11
  -1   4  12 29999.1 1978.92  18
  -1   4  12 27134.3 1928.98  12
  -1   4  12 27869.4 2042.45  24
  -1   4  12 26064.0 2032.75  23
  -1   4  11 44891.6 3948.57  10
  -1   4  11 42664.7 3903.11   9
  -1   4  11 47198.9 2929.06  11
  -1   4  11 44410.1 2834.06  18
  -1   4  11 43639.2 2832.28  12
  -1   4  11 48668.4 2964.02  24
  -1   4  11 45269.8 2963.09  23
  -1   4  10 27044.7 1969.76  23
  -1   4  10 27030.5 1941.34  24
  -1   4  10 29911.5 2764.18  26
  -1   4  10 26730.6 2775.92  10
  -1   4  10 27799.7 2820.61   9
  -1   4  10 27094.3 1900.27  18
  -1   4  10 25805.1 1873.10  12
  -1   4   9 19173.8 1461.59  12
  -1   4   9 20001.4 1366.76  25
  -1   4   9 22344.9 2235.27  26
  -1   4   9 20420.6 1548.05  23
  -1   4   9 18518.7 1486.95  24
  -1   4   9 20927.4 2226.77  10
  -1   4   9 20523.7 2225.13   9
  -1   4   9 20715.4 1360.05  16
  -1   4   9 21290.1 1511.00  18
  -1   4   8 107804. 5724.43  12
  -1   4   8 109612. 6564.66  26
  -1   4   8 108168. 5782.54  23
  -1   4   8 111400. 5776.13  24
  -1   4   8 114347. 6654.87   9
  -1   4   8 115405. 6653.16  10
  -1   4   8 111136. 5747.62  18
  -1   4   8 102907. 5574.67  16
  -1   4   8 116129. 6075.67  45
  -1   4   7 16906.8 1720.52  26
  -1   4   7 17050.1 1224.22  24
  -1   4   7 16326.5 1227.30  23
  -1   4   7 19152.5 1244.42  18
  -1   4   7 15804.6 1107.24  16
  -1   4   7 16951.5 1196.45  12
  -1   4   7 16745.7 1694.26  10
  -1   4   7 16869.8 1704.00   9
  -1   4   6 76535.3 4058.70  18
  -1   4   6 76248.0 4637.67  26
  -1   4   6 75174.1 4048.47  12
  -1   4   6 84941.5 4678.51   9
  -1   4   6 79442.0 4617.38  10
  -1   4   5 211170. 11108.8  10
  -1   4   5 224294. 11150.3   9
  -1   4   4 9676.80 861.278   9
  -1   4   4 7996.31 812.677  10
   1   4  -4 7712.56 812.184  40
  -1   4   3 91289.8 4852.84   9
  -1   4   3 94689.5 4870.09  10
   1   4  -3 94517.8 4933.12  40
  -1   4   2 15262.7 991.078   9
  -1   4   2 16355.8 1008.91  10
   1   4  -2 15079.7 1108.05  40
   1   4  -1 57174.2 2826.67  43
   1   4  -1 53188.9 2833.28  40
   1   4   0 171952. 8322.95  40
   1   4   0 173008. 8237.78  26
   1   4   0 164067. 7936.47  35
   1   4   0 153005. 8121.20  43
  -1   4   0 163390. 7975.04  43
   1   4   1 171185. 8749.16  10
   1   4   1 186271. 9079.51  26
   1   4   1 202170. 8834.85  35
   1   4   1 171451. 8750.60   9
   1   4   2 62689.5 3158.20  10
   1   4   2 58047.8 3134.05   9
   1   4   2 57191.1 3346.85  26
  -1   4  -2 56160.0 2865.88  26
  -1   4  -2 63022.5 3020.42  40
   1   4   3 8115.08 785.491  10
   1   4   3 8871.99 806.651   9
  -1   4  -3 8500.84 623.547  40
   1   4   4 123816. 6887.22   9
   1   4   4 128328. 6921.57  10
  -1   4  -4 135725. 6582.53  40
   1   4   5 121707. 6400.93  26
   1   4   5 107922. 6248.82  10
   1   4   5 112236. 6267.08   9
   1   4   6 43753.1 2419.02  24
   1   4   6 39688.4 2408.52  23
   1   4   6 41481.7 2389.71  18
   1   4   6 42171.2 2952.81  10
   1   4   6 41651.1 2398.24  11
   1   4   6 41856.4 2951.93   9
   1   4   6 42684.0 3011.15  26
   1   4   6 42560.4 2385.74  25
   1   4   6 42888.0 2393.80  12
   1   4   7 4408.82 525.753  12
   1   4   7 6966.46 1027.93  26
   1   4   7 5220.22 554.898  25
   1   4   7 4833.85 585.227  23
   1   4   7 4627.43 558.498  24
   1   4   7 4727.87 481.339  16
   1   4   7 4453.48 551.052  11
   1   4   7 5151.91 920.351  10
   1   4   7 4147.24 517.399  18
   1   4   7 5998.46 992.970   9
   1   4   8 44833.7 2740.01  23
   1   4   8 46042.3 2753.41  24
   1   4   8 47475.2 2697.16  18
   1   4   8 48908.0 3569.13   9
   1   4   8 45220.7 2732.84  11
   1   4   8 49809.4 3573.03  10
   1   4   8 45974.1 2675.32  12
   1   4   8 44008.9 2626.20  25
   1   4   9 18218.8 1386.92  24
   1   4   9 16010.7 1328.32  23
   1   4   9 17151.1 1277.98  18
   1   4   9 15703.6 1295.46  11
   1   4   9 17283.6 1988.55   9
   1   4   9 17652.1 1987.51  10
   1   4   9 17187.3 1276.77  12
   1   4   9 16707.5 1146.24  29
   1   4   9 15202.0 1185.99  25
   1   4  10 23250.2 1685.47  24
   1   4  10 21555.0 1653.65  23
   1   4  10 22898.1 1440.32  25
   1   4  10 20957.3 1530.87  18
   1   4  10 22749.6 2459.90   9
   1   4  10 17013.1 2186.33  10
   1   4  10 21383.3 1633.77  11
   1   4  10 20471.0 1519.87  12
   1   4  10 21309.9 1408.32  29
   1   4  11 29116.1 2950.43  10
   1   4  11 31044.8 2089.45  11
   1   4  11 31589.2 3042.00   9
   1   4  11 29636.0 1934.12  18
   1   4  11 28239.9 1916.97  12
   1   4  11 31374.2 2135.21  23
   1   4  11 28517.9 2061.16  24
   1   4  12 29463.9 2048.77  23
   1   4  12 29921.3 2046.93  24
   1   4  12 28945.7 1822.64  28
   1   4  12 26424.6 1971.64  11
   1   4  13 4292.59 625.910  23
   1   4  13 4673.32 644.797  24
   1   4  13 3475.17 570.846   5
   1   4  13 4580.70 531.722  28
   1   4  13 4323.59 622.925  11
   1   4  14 529.765 265.191  23
   1   4  14 439.745 234.685  24
   1   4  14 198.446 216.645   5
   1   4  14 219.692 166.600  28
   1   4  14 189.786 212.589  11
   1   4  15 9362.97 764.699  23
   1   4  15 10193.3 756.976   5
   1   4  15 10209.4 655.297  28
  -1   5  15 8648.42 774.291   5
  -1   5  15 9222.32 733.783  11
  -1   5  15 7784.87 745.264  23
  -1   5  15 8686.79 718.428  24
  -1   5  14 4510.86 607.503  11
  -1   5  14 3854.05 552.744  24
  -1   5  14 3847.45 598.814  23
  -1   5  14 4521.91 458.074  28
  -1   5  13 9637.85 1026.39  23
  -1   5  13 9506.16 980.121  24
  -1   5  13 9553.12 941.137  18
  -1   5  13 8729.01 961.320  11
  -1   5  13 9361.04 935.195  12
  -1   5  13 9200.23 773.840  28
  -1   5  12 3940.99 645.910  11
  -1   5  12 4664.71 682.148  12
  -1   5  12 3712.72 620.338  18
  -1   5  12 3295.92 606.295  24
  -1   5  12 4391.70 716.174  23
  -1   5  11 12747.6 1214.67  11
  -1   5  11 13870.8 1960.42   9
  -1   5  11 12026.6 1818.38  10
  -1   5  11 14190.0 1252.84  18
  -1   5  11 13858.3 1239.44  12
  -1   5  11 12218.6 1243.36  23
  -1   5  11 12962.3 1250.16  24
  -1   5  10 3583.70 504.044  25
  -1   5  10 4882.74 710.478  23
  -1   5  10 3366.04 610.710  24
  -1   5  10 4510.57 655.814  18
  -1   5  10 2849.33 551.635  12
  -1   5  10 4215.81 998.671  10
  -1   5  10 2404.80 795.366  26
  -1   5  10 4905.15 1076.05   9
  -1   5   9 9050.79 923.242  12
  -1   5   9 9108.60 861.872  25
  -1   5   9 11413.1 1610.47  26
  -1   5   9 9325.35 945.761  24
  -1   5   9 10013.1 979.932  23
  -1   5   9 9011.05 822.741  16
  -1   5   9 9276.03 1437.54  10
  -1   5   9 9247.63 935.235  18
  -1   5   9 10129.4 1510.70   9
  -1   5   8 47875.3 2805.06  12
  -1   5   8 49140.9 3665.01  26
  -1   5   8 46887.6 2804.74  24
  -1   5   8 46738.8 2829.23  23
  -1   5   8 44989.3 2674.87  16
  -1   5   8 46507.8 3539.88   9
  -1   5   8 51959.7 3640.67  10
  -1   5   8 51157.5 2841.17  18
   1   5  -8 44243.1 3233.18  40
  -1   5   7 39592.6 2475.35  12
  -1   5   7 41460.8 3176.06  26
  -1   5   7 43918.9 2500.26  24
  -1   5   7 44212.2 2540.61  23
   1   5  -7 46211.0 3026.10  40
  -1   5   7 42683.2 2507.14  18
  -1   5   7 41283.4 2424.51  16
  -1   5   7 46222.4 3170.95   9
  -1   5   7 44552.1 3126.77  10
   1   5  -6 136928. 7329.03  40
  -1   5   6 136835. 7435.41   9
  -1   5   6 132704. 7400.05  10
  -1   5   6 135895. 7629.40  26
   1   5  -5 31414.0 2193.20  40
  -1   5   5 32298.3 2241.17   9
  -1   5   5 34689.9 2280.46  10
   1   5  -4 163821. 8472.36  40
  -1   5   4 164742. 8451.53   9
  -1   5   4 168513. 8462.12  10
  -1   5   4 163353. 8720.98  26
  -1   5   3 1233.66 266.273  10
  -1   5   3 1233.42 269.179   9
   1   5  -3 1035.20 293.004  40
  -1   5   3 848.477 335.824  26
   1   5  -2 2225.16 388.503  40
  -1   5   2 1909.03 258.752   9
  -1   5   2 2034.49 271.418  10
   1   5  -1 1366.48 160.280  35
   1   5  -1 1557.52 311.142  43
   1   5  -1 1179.51 313.708  40
  -1   5   1 1316.28 142.617   9
  -1   5   1 1175.26 144.281  10
   1   5   0 4163.71 534.780  26
  -1   5   0 3716.01 460.170  26
   1   5   0 3974.36 279.920  35
   1   5   0 4959.85 603.182  40
  -1   5   0 4632.68 400.836  43
   1   5   0 4249.46 480.914  43
   1   5   1 34534.9 1759.57  10
   1   5   1 33157.4 1753.80   9
  -1   5  -1 31307.4 1886.56  26
   1   5   1 37665.6 2203.79  26
   1   5   2 104073. 5432.56   9
   1   5   2 103509. 5425.64  10
  -1   5  -2 106499. 5273.91  26
   1   5   2 107892. 5804.94  26
  -1   5  -2 118077. 5467.07  40
   1   5   3 13470.1 1074.37   9
   1   5   3 14055.3 1084.73  10
   1   5   3 12573.5 1250.23  26
  -1   5  -3 14314.3 946.658  40
   1   5   4 64932.8 3601.46  10
   1   5   4 58821.5 3551.56   9
  -1   5  -4 60545.0 3247.85  40
   1   5   5 20347.8 1318.72  18
   1   5   5 18776.6 1613.26  10
   1   5   5 16832.3 1559.87   9
   1   5   5 20808.4 1834.81  26
   1   5   5 21230.5 1326.41  12
   1   5   6 130229. 7090.11  26
   1   5   6 123543. 6232.91  24
   1   5   6 117793. 6247.26  23
   1   5   6 116670. 6167.31  16
   1   5   6 121055. 6872.73  10
   1   5   6 119536. 6872.18   9
   1   5   6 119377. 6207.48  11
   1   5   6 129873. 6287.14  18
   1   5   6 125654. 6268.13  12
   1   5   7 56245.3 4110.71  26
   1   5   7 58644.4 3387.24  25
   1   5   7 62792.2 3450.24  23
   1   5   7 62106.8 3410.71  24
   1   5   7 57930.7 3286.34  16
   1   5   7 59986.2 3394.68  11
   1   5   7 67149.5 4207.44   9
   1   5   7 59083.1 4062.83  10
   1   5   7 66299.1 3455.11  18
   1   5   7 64845.6 3439.87  12
   1   5   8 5054.71 646.052  12
   1   5   8 6343.78 693.755  25
   1   5   8 5815.71 688.788  24
   1   5   8 6998.36 749.466  23
   1   5   8 5799.64 586.886  16
   1   5   8 5605.03 1055.84  10
   1   5   8 6236.99 697.407  11
   1   5   8 6265.59 689.798  18
   1   5   8 7403.99 1189.30   9
   1   5   9 8931.62 753.747  29
   1   5   9 8864.08 844.825  25
   1   5   9 6919.56 846.211  23
   1   5   9 9313.54 910.593  24
   1   5   9 8082.14 862.226  18
   1   5   9 9484.47 915.742  11
   1   5   9 8129.65 1347.30  10
   1   5   9 9217.39 898.049  12
   1   5   9 9717.46 1461.57   9
   1   5  10 1530.23 393.531  12
   1   5  10 1213.01 363.548  11
   1   5  10 1705.06 686.665  10
   1   5  10 1473.59 375.132  18
   1   5  10 1590.27 432.042  24
   1   5  10 1742.87 458.977  23
   1   5  10 1584.38 343.460  25
   1   5  10 1165.23 618.140   9
   1   5  11 33380.4 3207.08   9
   1   5  11 34134.4 2315.07  11
   1   5  11 32030.6 3140.80  10
   1   5  11 35453.0 2252.57  18
   1   5  11 37968.8 2283.58  12
   1   5  11 36920.4 2399.69  23
   1   5  11 34694.3 2339.86  24
   1   5  12 2548.11 414.935  12
   1   5  12 2824.47 511.241  11
   1   5  12 2477.13 414.916  18
   1   5  12 1614.02 411.635  24
   1   5  12 1715.61 447.445  23
   1   5  12 2301.98 407.288  28
   1   5  13 6558.94 730.522  24
   1   5  13 6550.66 758.960  23
   1   5  13 7326.21 661.931  28
   1   5  13 5318.33 673.676  11
   1   5  14 664.410 260.981  23
   1   5  14 476.682 234.695   5
   1   5  14 863.217 224.109  28
   1   5  14 121.443 260.252  11
   1   5  15 3036.45 287.326  28
  -1   6  15 8861.10 735.142  23
  -1   6  14 1273.64 297.031  11
  -1   6  14 302.084 165.578  12
  -1   6  14 466.793 193.278  18
  -1   6  14 1836.79 387.320  23
  -1   6  14 1325.37 315.424  24
  -1   6  14 1260.56 243.725  28
  -1   6  13 5145.67 721.688  23
  -1   6  13 5284.56 679.537  24
  -1   6  13 5960.38 714.714  18
  -1   6  13 5266.65 683.232  11
  -1   6  13 6318.83 730.220  12
  -1   6  13 5767.80 570.220  28
  -1   6  12 9104.58 959.616  11
  -1   6  12 9235.62 984.590  18
  -1   6  12 8983.90 870.317  17
  -1   6  12 10081.2 1020.01  12
  -1   6  12 8271.95 935.625  24
  -1   6  12 9228.31 1021.60  23
  -1   6  11 13443.5 1233.33  24
  -1   6  11 13145.0 1263.62  23
  -1   6  11 12636.4 1235.08  18
  -1   6  11 10807.3 1714.14  10
  -1   6  11 13507.2 1217.79  11
  -1   6  11 13021.7 1903.97   9
  -1   6  11 14206.8 1286.37  12
  -1   6  10 15099.2 2026.30  26
  -1   6  10 13866.7 1133.19  25
  -1   6  10 14131.5 1240.66  24
  -1   6  10 14234.6 1294.49  23
  -1   6  10 13289.5 1109.02  16
  -1   6  10 13204.5 1203.72  11
  -1   6  10 10928.3 1682.19  10
  -1   6  10 13556.2 1857.64   9
  -1   6  10 15853.7 1322.72  18
  -1   6  10 13815.4 1260.58  12
  -1   6   9 4373.00 1060.59  26
  -1   6   9 5442.70 673.683  25
  -1   6   9 6152.39 718.922  24
  -1   6   9 4456.70 678.769  23
  -1   6   9 4374.00 593.849  16
  -1   6   9 4950.65 702.280  12
  -1   6   9 5013.78 1036.51  10
  -1   6   9 6020.44 742.602  18
  -1   6   9 4923.20 1053.19   9
  -1   6   8 75403.3 5096.71  26
  -1   6   8 71998.0 3983.41  24
  -1   6   8 72036.2 4043.08  23
  -1   6   8 70339.1 3928.06  16
  -1   6   8 72235.7 4825.82   9
  -1   6   8 73978.3 4829.40  10
  -1   6   8 74277.0 4060.05  18
  -1   6   8 70714.7 4033.45  12
  -1   6   7 1953.98 574.913   9
  -1   6   7 1088.01 540.673  26
  -1   6   7 592.594 237.729  24
  -1   6   7 1126.23 311.161  23
  -1   6   7 1085.78 454.104  10
   1   6  -7 1429.15 418.247  40
  -1   6   7 1290.93 299.385  16
  -1   6   6 199508. 10009.9  23
   1   6  -6 200085. 10429.0  40
  -1   6   6 219070. 10660.4   9
  -1   6   6 207528. 10593.2  10
  -1   6   6 193736. 9995.30  16
  -1   6   5 130303. 6909.73   9
  -1   6   5 129477. 6892.18  10
  -1   6   5 138255. 7395.34  26
   1   6  -5 127896. 6876.32  40
  -1   6   5 129534. 6565.31  18
  -1   6   5 125354. 6545.03  12
   1   6  -4 2991.66 484.154  40
  -1   6   4 2373.77 568.552  26
  -1   6   4 1997.94 393.723  10
  -1   6   4 1674.73 371.523   9
   1   6  -3 3763.75 561.821  40
  -1   6   3 5287.79 748.666  26
  -1   6   3 3856.76 461.672  10
  -1   6   3 4404.24 486.047   9
  -1   6   2 13631.2 793.516  10
  -1   6   2 11873.3 769.739   9
  -1   6   2 12688.1 1156.61  26
   1   6  -2 10786.6 814.948  35
   1   6  -2 14219.4 1161.72  43
   1   6  -2 14373.1 1131.80  40
   1   6  -1 46356.0 2645.20  43
  -1   6   1 44909.2 2707.14  26
   1   6  -1 42540.6 2699.79  40
  -1   6   0 61242.0 3235.16  43
   1   6   0 60062.7 3391.96  43
   1   6   0 66158.8 3545.77  26
  -1   6   0 59327.9 3416.40  26
  -1   6  -1 46497.3 2504.04  43
  -1   6  -1 41600.9 2491.43  26
   1   6   1 46586.5 2813.15  26
  -1   6  -2 47238.8 2407.18  26
   1   6   2 52193.2 3024.09  26
   1   6   2 44952.4 2417.29  10
   1   6   2 43252.3 2413.36   9
  -1   6  -3 102420. 5004.58  40
   1   6   3 94400.5 5496.58  26
   1   6   3 96878.7 5069.93  10
   1   6   3 91353.3 5049.52   9
   1   6   4 24916.0 2072.59  26
   1   6   4 25591.4 1803.03   9
   1   6   4 25525.9 1790.41  10
   1   6   5 3570.72 633.572   9
   1   6   5 3607.61 439.926  16
   1   6   5 2431.85 534.582  10
   1   6   5 3207.33 448.645  18
   1   6   5 3899.15 483.685  12
   1   6   6 244765. 11774.5  12
   1   6   6 254176. 12776.7  26
   1   6   6 231885. 11701.5  23
   1   6   6 239152. 11665.1  24
   1   6   6 234482. 12326.4   9
   1   6   6 240715. 12321.6  10
   1   6   6 228525. 11637.8  11
   1   6   6 242829. 11781.5  18
   1   6   6 229450. 11668.1  16
   1   6   7 37481.3 2170.01  12
   1   6   7 31783.9 2095.90  25
   1   6   7 37332.5 2945.36  26
   1   6   7 30061.1 2050.68  23
   1   6   7 31692.0 2035.78  24
   1   6   7 36170.5 2735.43   9
   1   6   7 30667.8 2589.13  10
   1   6   7 32157.1 2027.49  11
   1   6   7 34179.2 2131.08  18
   1   6   7 30801.2 1989.46  16
   1   6   8 27779.1 1877.46  25
   1   6   8 28436.2 1903.07  23
   1   6   8 27521.8 1838.13  24
   1   6   8 27401.6 1750.95  16
   1   6   8 27695.8 2480.86  10
   1   6   8 27560.0 1826.66  11
   1   6   8 28118.2 2499.60   9
   1   6   8 30615.3 1942.56  18
   1   6   8 27664.7 1888.97  12
   1   6   9 12774.1 1074.05  12
   1   6   9 9904.56 838.200  29
   1   6   9 12401.7 1038.76  25
   1   6   9 9300.85 983.307  23
   1   6   9 10765.8 1003.89  24
   1   6   9 10221.5 869.026  16
   1   6   9 10971.8 1527.01  10
   1   6   9 11151.3 996.004  11
   1   6   9 11793.5 950.431  17
   1   6   9 9680.54 983.632  18
   1   6   9 9871.54 1483.23   9
   1   6  10 29175.2 1848.87  25
   1   6  10 24725.7 1869.82  24
   1   6  10 27302.8 1957.08  23
   1   6  10 27391.0 1757.88  17
   1   6  10 27027.4 2652.27  10
   1   6  10 26849.6 2676.17   9
   1   6  10 27793.0 1897.81  11
   1   6  10 27736.1 1906.74  12
   1   6  10 29036.4 1932.21  18
   1   6  11 30893.3 2037.50  11
   1   6  11 29443.6 1991.89  18
   1   6  11 27942.0 1963.62  12
   1   6  11 32515.5 2078.36  24
   1   6  11 29980.5 2076.54  23
   1   6  11 29539.3 1843.12  25
   1   6  12 6826.80 808.883  23
   1   6  12 7055.25 779.726  24
   1   6  12 7242.12 740.589  18
   1   6  12 6581.39 749.852  11
   1   6  12 7844.48 761.551  12
   1   6  12 6679.53 799.212   5
   1   6  13 5058.41 631.338  23
   1   6  13 5236.39 529.588  28
   1   6  13 4784.66 593.929  11
   1   6  14 6628.16 535.525  28
   1   6  14 6011.16 619.038  23
  -1   7  15 3314.17 408.904   5
  -1   7  14 9420.82 661.617  28
  -1   7  14 7568.52 755.734  23
  -1   7  14 8176.66 735.938  18
  -1   7  14 7779.00 805.291   5
  -1   7  14 9325.24 777.145  12
  -1   7  13 3886.18 564.032  12
  -1   7  13 4027.84 605.965  23
  -1   7  13 3245.34 528.932  18
  -1   7  12 2391.66 500.536  12
  -1   7  12 672.332 313.354  11
  -1   7  12 1663.45 365.944  17
  -1   7  12 1655.84 393.982  24
  -1   7  12 1477.22 410.414  23
  -1   7  12 1859.01 475.331  18
  -1   7  11 25752.9 1695.31  25
  -1   7  11 24346.3 1797.52  24
  -1   7  11 26635.3 1928.75  23
  -1   7  11 25534.8 1817.43  11
  -1   7  11 27349.9 1977.09  12
  -1   7  11 24935.8 1922.31  18
  -1   7  10 5506.07 698.593  24
  -1   7  10 5810.78 768.849  23
  -1   7  10 5196.74 648.929  16
  -1   7  10 4458.73 706.815  12
  -1   7  10 4602.27 641.344  11
  -1   7  10 4389.29 708.274  18
  -1   7  10 5438.78 685.827  25
  -1   7  10 3900.35 1052.83  26
  -1   7   9 76354.0 5491.52  26
  -1   7   9 74599.0 4239.91  25
  -1   7   9 74342.0 4164.60  24
  -1   7   9 74674.7 4251.81  23
  -1   7   9 72668.1 4140.82  16
  -1   7   9 74315.1 5071.22  10
  -1   7   9 73341.4 4153.59  11
  -1   7   9 75056.7 5093.38   9
  -1   7   9 77486.6 4315.86  12
  -1   7   9 79508.9 4339.90  18
  -1   7   8 12265.0 1094.27  23
  -1   7   8 13017.5 1794.52  26
  -1   7   8 13683.0 1558.10  10
  -1   7   8 9796.92 1390.87   9
  -1   7   8 12893.2 1068.16  16
  -1   7   7 20379.3 1451.49  16
  -1   7   7 19960.7 1851.01  10
  -1   7   7 22012.7 1928.57   9
  -1   7   7 20272.3 1452.99  23
  -1   7   6 104940. 6442.28  26
  -1   7   6 108479. 5921.81  10
  -1   7   6 102756. 5887.63   9
  -1   7   6 107730. 5511.32  12
  -1   7   6 101528. 5455.72  16
  -1   7   6 107415. 5520.22  18
   1   7  -6 96715.0 5764.34  40
  -1   7   5 44254.5 3158.15  26
  -1   7   5 38259.9 2554.95  10
  -1   7   5 39713.2 2586.14   9
  -1   7   5 40375.8 2368.20  12
  -1   7   5 40069.2 2350.22  16
   1   7  -5 40943.9 2656.64  40
  -1   7   5 40542.2 2377.28  18
  -1   7   4 4506.82 519.439  12
  -1   7   4 5416.54 893.992  26
  -1   7   4 4412.25 550.366  10
  -1   7   4 5558.71 556.945  18
  -1   7   4 3060.89 483.142   9
   1   7  -4 4184.60 632.178  40
   1   7  -3 24498.0 1858.73  43
  -1   7   3 21600.3 1880.15  26
   1   7  -3 24437.4 1765.71  40
   1   7  -2 79407.6 4305.79  43
  -1   7   2 76613.1 4458.35  26
   1   7  -2 71402.8 4289.43  40
   1   7  -1 17119.9 1374.30  43
  -1   7   1 19505.5 1545.65  26
   1   7  -1 21178.0 1577.42  40
   1   7   0 41688.7 2618.29  43
  -1   7   0 45070.9 2462.42  43
  -1   7   0 44002.8 2686.53  26
  -1   7  -1 82148.2 4419.95  43
  -1   7  -1 84532.3 4517.98  26
   1   7   1 88568.6 4854.47  26
  -1   7  -2 39376.8 2431.04  43
   1   7   2 42273.4 2796.64  26
   1   7   3 115359. 5562.15  12
   1   7   3 100137. 5453.46  10
   1   7   3 106866. 6174.75  26
   1   7   3 107951. 5504.92  17
   1   7   3 116027. 5574.03  18
   1   7   3 102518. 5468.71   9
   1   7   4 3541.67 523.656   9
   1   7   4 3204.64 759.696  26
   1   7   4 4086.06 480.290  16
   1   7   4 3487.10 516.488  10
   1   7   5 24660.5 2319.22  26
   1   7   5 25270.4 1963.62   9
   1   7   5 28776.0 2013.63  10
   1   7   5 28341.4 1737.47  16
   1   7   6 15179.7 1157.67  16
   1   7   6 14833.0 1142.69  23
   1   7   6 17035.4 1540.57  10
   1   7   6 12363.3 1397.58   9
   1   7   6 16236.1 1239.47  18
   1   7   6 18015.7 1224.36  42
   1   7   6 17723.9 1267.92  12
   1   7   7 121358. 6315.60  12
   1   7   7 111748. 6277.16  25
   1   7   7 114660. 6209.38  23
   1   7   7 115881. 6839.68   9
   1   7   7 109566. 6760.11  10
   1   7   7 120609. 6321.40  18
   1   7   7 114060. 6180.09  16
   1   7   8 18482.8 1455.68  25
   1   7   8 19250.1 1430.44  23
   1   7   8 19199.7 1361.80  24
   1   7   8 20183.5 1480.81  12
   1   7   8 17852.4 1892.23   9
   1   7   8 17721.3 1326.43  11
   1   7   8 16487.2 1812.96  10
   1   7   8 19407.5 1471.38  18
   1   7   8 19534.0 1387.41  17
   1   7   8 18721.4 1335.96  16
   1   7   9 8568.97 877.622  25
   1   7   9 7634.92 693.592  29
   1   7   9 7182.45 820.153  23
   1   7   9 8334.27 824.077  24
   1   7   9 7703.95 861.585  12
   1   7   9 6679.46 735.426  11
   1   7   9 7598.68 856.366  18
   1   7   9 7562.62 765.004  17
   1   7   9 6389.35 692.549  16
   1   7  10 25341.3 1642.53  25
   1   7  10 21355.6 1565.32  24
   1   7  10 20640.5 1613.17  23
   1   7  10 23335.9 1681.09  12
   1   7  10 21356.5 1558.81  11
   1   7  10 22250.6 1649.28  18
   1   7  10 19465.7 1459.58  17
   1   7  11 20062.2 1505.01  11
   1   7  11 20788.6 1562.63  12
   1   7  11 24550.1 1641.92  18
   1   7  11 21965.5 1620.11  23
   1   7  11 20464.6 1440.42  25
   1   7  11 21313.5 1543.21  24
   1   7  12 8990.67 843.358  24
   1   7  12 8774.80 890.483  23
   1   7  12 9288.98 860.670  12
   1   7  12 9458.70 847.168  11
   1   7  12 7812.14 802.909  18
   1   7  12 9352.91 933.123   5
   1   7  13 2837.81 468.041   5
   1   7  13 2394.53 408.955  23
   1   7  13 2298.71 346.916  28
   1   7  14 1847.04 254.235  28
   1   7  14 1570.77 305.195   5
  -1   8  14 12777.6 833.863  28
  -1   8  14 13598.1 967.809  12
  -1   8  14 13378.3 958.050  18
  -1   8  14 12649.2 1024.48   5
  -1   8  13 2115.78 412.647  12
  -1   8  13 1778.98 379.999  23
  -1   8  13 2592.67 447.934  18
  -1   8  12 20922.0 1581.05  12
  -1   8  12 16787.7 1429.77  23
  -1   8  12 20079.1 1429.33  17
  -1   8  12 21051.9 1581.44  18
  -1   8  11 11250.7 986.301  25
  -1   8  11 11838.9 1177.10  12
  -1   8  11 12761.7 1142.55  23
  -1   8  11 10565.6 963.075  16
  -1   8  11 10600.1 1045.61  17
  -1   8  11 13978.9 1238.99  18
  -1   8  10 25109.3 1771.85  25
  -1   8  10 25980.1 2905.81  26
  -1   8  10 26448.0 1903.79  12
  -1   8  10 23375.0 1766.65  23
  -1   8  10 23282.6 1688.22  16
  -1   8  10 23073.1 1842.11  18
  -1   8   9 9555.69 1659.72  26
  -1   8   9 9428.37 1015.19  12
  -1   8   9 9777.72 942.062  16
  -1   8   9 9911.18 975.596  23
  -1   8   9 8620.43 992.033  18
  -1   8   8 10741.8 991.029  23
  -1   8   8 10990.7 1018.84  16
  -1   8   8 11505.2 1799.44  26
  -1   8   7 53147.8 3297.70  18
  -1   8   7 50408.5 3230.45  16
  -1   8   7 53578.5 3294.03  12
  -1   8   6 39198.7 3248.61  26
  -1   8   6 39227.3 2381.21  18
  -1   8   6 37791.7 2336.12  16
  -1   8   6 36846.7 2347.89  12
  -1   8   5 42957.1 2591.54  16
  -1   8   5 43605.5 2613.43  12
  -1   8   5 46365.5 3450.18  26
   1   8  -5 42449.3 2894.30  40
  -1   8   5 47229.9 2660.86  18
  -1   8   4 29324.1 1884.77  16
   1   8  -4 31271.0 1734.37  17
  -1   8   4 31308.3 1912.48  12
  -1   8   4 32879.8 1938.12  18
  -1   8   4 34715.6 2639.47  26
   1   8  -4 25270.8 2109.03  40
   1   8  -4 30224.8 2308.48  43
  -1   8   3 39379.9 2331.42  16
  -1   8   3 39643.6 2314.83  12
  -1   8   3 42188.5 2342.54  18
   1   8  -3 38152.7 2657.23  40
   1   8  -3 39672.2 2688.42  43
  -1   8   3 42175.2 2957.75  26
   1   8  -2 67259.8 4007.01  40
  -1   8   2 66018.6 4139.81  26
  -1   8   2 66593.3 3574.84  16
   1   8  -2 66425.5 3896.91  43
   1   8  -1 19214.6 1477.93  43
  -1   8   1 17509.5 1573.54  26
  -1   8   0 99905.7 5371.97  26
   1   8   0 94769.0 4923.87  17
   1   8   1 7780.61 659.588  12
   1   8   1 8134.65 675.646  18
  -1   8  -1 8308.82 815.149  26
  -1   8  -1 7248.07 709.901  43
   1   8   1 6813.88 643.087  16
   1   8   1 6855.58 640.555  17
   1   8   2 47446.6 2702.16  12
   1   8   2 50435.6 2737.21  18
   1   8   2 50677.3 3324.92  26
  -1   8  -2 47663.8 2827.69  43
   1   8   2 47522.6 2708.33  16
   1   8   2 48510.8 2707.10  17
   1   8   3 185690. 9331.02  18
   1   8   3 195120. 10149.8  26
  -1   8  -3 177810. 9535.16  43
   1   8   3 188488. 9326.50  12
   1   8   4 55067.0 3071.85  12
   1   8   4 52476.1 3787.19  26
   1   8   4 50886.3 3000.99  17
   1   8   4 53504.5 3023.60  16
   1   8   4 56705.7 3092.74  18
   1   8   5 37217.4 3099.66  26
   1   8   5 37533.2 2304.49  17
   1   8   5 40272.4 2355.93  16
   1   8   6 46674.1 2792.93  17
   1   8   6 43634.7 2771.75  16
   1   8   7 7016.10 784.001  12
   1   8   7 5645.63 740.667  25
   1   8   7 5337.65 721.010  18
   1   8   7 6550.60 716.977  17
   1   8   7 8539.79 809.613  42
   1   8   7 6932.75 735.510  16
   1   8   8 3354.63 499.107  23
   1   8   8 3230.52 584.571  25
   1   8   8 1930.69 464.687  18
   1   8   8 2538.39 510.859  12
   1   8   8 2708.88 455.010  16
   1   8   8 2603.37 483.517  17
   1   8   9 2822.30 530.711  25
   1   8   9 2032.74 431.963  23
   1   8   9 1776.50 446.932  12
   1   8   9 1352.76 412.418  18
   1   8   9 1834.83 386.331  17
   1   8   9 1812.71 380.373  16
   1   8  10 31654.5 2036.21  23
   1   8  10 32302.9 2068.25  25
   1   8  10 32601.5 2124.86  12
   1   8  10 31882.5 2111.28  18
   1   8  10 27936.9 1854.81  16
   1   8  10 27830.8 1900.24  17
   1   8  11 8380.51 828.879  23
   1   8  11 7827.17 744.792  25
   1   8  11 9034.11 883.159  12
   1   8  11 8757.74 866.775  18
   1   8  11 7768.56 877.823   5
   1   8  12 10123.8 905.124  12
   1   8  12 8676.42 907.206   5
   1   8  12 9989.14 890.086  18
   1   8  12 10131.1 889.109  23
   1   8  13 2699.64 440.267   5
   1   8  13 2901.78 361.279  28
   1   8  14 2766.85 366.802   5
   1   8  14 3064.20 313.870  28
  -1   9  14 5304.61 533.359   5
  -1   9  14 4610.03 391.601  28
  -1   9  13 7580.91 754.599  18
  -1   9  13 7114.35 752.287   5
  -1   9  13 7320.35 754.338  12
  -1   9  12 5463.22 730.174  12
  -1   9  12 6414.60 768.961  18
  -1   9  12 5666.87 646.933  17
  -1   9  11 10994.7 995.705  25
  -1   9  11 11951.8 1171.76  12
  -1   9  11 12277.4 1174.67  18
  -1   9  11 12669.3 1095.36  17
  -1   9  11 10508.9 957.208  16
  -1   9  10 39637.8 2523.20  25
  -1   9  10 42005.4 2661.56  12
  -1   9  10 38464.1 2599.79  18
  -1   9  10 35010.8 2449.89  17
  -1   9  10 40213.9 2465.56  16
  -1   9   9 27108.2 2027.59  25
  -1   9   9 28916.0 3144.12  26
  -1   9   9 30655.7 2027.43  16
  -1   9   8 4819.07 660.184  16
  -1   9   8 3970.83 658.465  12
  -1   9   8 4508.64 689.798  18
  -1   9   7 12087.5 1797.48  26
  -1   9   7 13991.7 1184.30  16
  -1   9   7 11781.0 1135.89  18
  -1   9   7 11294.9 1116.24  12
  -1   9   7 16439.3 1213.19  42
  -1   9   6 4258.25 1026.80  26
  -1   9   6 4241.61 608.107  12
  -1   9   6 3850.91 584.703  16
  -1   9   6 3963.48 602.960  18
   1   9  -6 4257.20 477.868  14
   1   9  -6 5157.89 943.562  43
  -1   9   6 5410.00 627.156  42
  -1   9   5 3378.68 516.136  18
   1   9  -5 2118.98 617.030  43
  -1   9   5 3341.32 507.723  12
  -1   9   5 2732.60 848.739  26
  -1   9   4 14466.6 1646.42  26
  -1   9   4 12173.4 1028.86  16
   1   9  -4 12776.5 876.159  17
  -1   9   4 12201.8 1022.01  18
  -1   9   4 12617.5 1031.73  12
   1   9  -4 10235.7 1232.95  43
   1   9  -4 13337.3 1315.41  40
  -1   9   3 5470.16 950.253  26
  -1   9   3 6364.09 667.369  16
   1   9  -3 7354.34 593.269  17
  -1   9   3 5431.63 617.559  18
  -1   9   3 6208.27 638.328  12
   1   9  -3 5079.09 779.925  43
   1   9  -3 5646.46 853.628  40
  -1   9   2 36942.9 2263.82  12
  -1   9   2 39411.7 2316.45  17
  -1   9   2 40544.1 2303.39  18
  -1   9   2 41245.5 2967.22  26
   1   9  -2 37162.8 2606.32  43
   1   9  -2 40945.0 2263.28  17
   1   9  -2 41566.0 2258.09  16
  -1   9   2 43006.6 2395.13  16
  -1   9   1 29744.6 1732.09  12
  -1   9   1 28441.6 1722.63  18
  -1   9   1 29953.8 2316.96  26
   1   9  -1 28583.3 2071.60  43
   1   9  -1 30004.0 1767.63  16
  -1   9   1 28326.8 1751.87  17
  -1   9   1 30235.8 1826.32  16
   1   9  -1 29784.7 1754.38  17
   1   9   0 26147.7 1532.09  12
  -1   9   0 23918.8 1881.12  26
   1   9   0 25392.2 1525.68  18
  -1   9   0 21544.3 1445.28  17
  -1   9   0 24678.4 1528.90  16
   1   9   0 24104.9 1532.26  16
   1   9   0 23310.3 1504.33  17
   1   9   1 49608.2 2753.85  12
   1   9   1 54922.5 2796.86  18
  -1   9  -1 51745.7 2992.61  26
  -1   9  -1 48598.5 2845.20  43
   1   9   1 47247.4 2747.35  17
   1   9   1 48315.4 2768.10  16
  -1   9  -1 46544.4 2650.63  17
   1   9   2 121012. 5741.71  18
   1   9   2 111777. 5715.84  16
   1   9   2 107009. 5687.00  17
  -1   9  -2 96503.2 5745.00  43
   1   9   2 112896. 5703.89  12
   1   9   3 8160.88 793.940  12
   1   9   3 9437.69 834.998  18
   1   9   3 7958.43 1184.90  26
  -1   9  -3 7481.78 845.797  43
   1   9   3 8379.43 787.415  16
   1   9   4 12167.7 1010.97  12
   1   9   4 11529.3 1002.65  18
   1   9   4 8938.65 1372.26  26
  -1   9  -4 9830.62 1096.62  43
   1   9   4 12105.0 984.599  17
   1   9   5 24070.7 1645.23  12
   1   9   5 23420.6 1634.30  18
   1   9   5 23273.0 2363.03  26
   1   9   5 21986.0 1522.03  42
   1   9   5 21680.6 1555.77  17
   1   9   5 21671.6 1559.05  16
   1   9   6 3986.59 545.480  42
   1   9   6 3373.41 529.969  17
   1   9   6 3438.51 539.141  16
   1   9   7 39532.4 2552.56  12
   1   9   7 42696.8 2593.43  18
   1   9   7 37462.2 2589.47  25
   1   9   7 37008.9 2449.63  17
   1   9   7 37096.9 2454.60  16
   1   9   8 12145.4 1114.15  12
   1   9   8 11023.6 1094.97  18
   1   9   8 10082.9 963.413  16
   1   9   8 10115.9 989.230  17
   1   9   8 13122.6 1183.03  25
   1   9   9 14426.1 1296.10  12
   1   9   9 15489.9 1324.76  18
   1   9   9 15964.9 1213.46  16
   1   9   9 15076.2 1231.76  17
   1   9   9 15924.7 1357.99  25
   1   9  10 7120.70 730.080  17
   1   9  10 5861.46 651.506  16
   1   9  10 6197.74 792.187  12
   1   9  10 7051.03 817.209   5
   1   9  10 6844.64 823.012  18
   1   9  10 7116.51 804.534  25
   1   9  11 29022.2 1616.23  12
   1   9  11 31117.0 1642.05  18
   1   9  11 28769.9 1621.34   5
   1   9  11 30530.0 1511.34  25
   1   9  12 11176.6 940.868  18
   1   9  12 12078.8 972.353  12
   1   9  12 10203.9 960.056   5
   1   9  13 666.600 248.372   5
   1   9  13 639.742 190.539  28
   1   9  14 1434.22 189.982  28
  -1  10  13 4629.35 531.594   5
  -1  10  13 4511.08 536.548  18
  -1  10  13 5351.26 580.570  12
  -1  10  12 12826.3 1047.96   5
  -1  10  12 10141.5 920.160  17
  -1  10  12 11355.3 1042.46  18
  -1  10  12 14427.3 1135.48  12
  -1  10  11 2049.07 461.291  12
  -1  10  11 2319.91 474.097  18
  -1  10  11 1996.20 372.569  16
  -1  10  11 2849.12 498.125  17
  -1  10  11 1487.80 361.540  25
  -1  10  10 24787.1 1759.76  16
  -1  10  10 25121.9 1821.28  17
  -1  10  10 26016.6 1856.65  25
  -1  10   9 8185.53 903.603  17
  -1  10   9 9017.12 931.341  16
   1  10  -9 8813.82 1340.04  43
  -1  10   9 6519.91 900.390  25
  -1  10   8 4216.93 1194.12  26
  -1  10   8 6165.43 800.146  12
  -1  10   8 6865.36 844.103  18
  -1  10   8 5530.06 728.837  17
   1  10  -8 3498.92 883.545  43
  -1  10   8 6691.79 801.232  16
  -1  10   7 5020.82 702.905  12
  -1  10   7 4613.52 683.562  18
  -1  10   7 4494.69 648.233  17
  -1  10   7 4719.39 677.396  16
  -1  10   7 7718.87 784.855  42
   1  10  -7 5599.57 1029.86  43
  -1  10   7 6018.25 1332.70  26
  -1  10   6 43515.4 3742.60  26
  -1  10   6 42601.6 2681.52  12
   1  10  -6 40409.9 2434.39  14
  -1  10   6 43159.7 2697.51  18
   1  10  -6 34698.4 3038.35  43
  -1  10   6 40084.9 2655.26  16
  -1  10   5 2832.58 502.071  12
  -1  10   5 3415.99 539.188  18
  -1  10   5 3514.37 535.829  17
   1  10  -5 3157.55 689.802  43
  -1  10   5 3648.59 511.741  42
  -1  10   5 3007.94 875.565  26
  -1  10   4 15452.6 1886.66  26
  -1  10   4 16039.1 1254.90  18
  -1  10   4 15808.9 1251.06  17
  -1  10   4 17739.2 1281.33  12
   1  10  -4 12552.9 1420.68  43
   1  10  -4 17838.8 1107.93  17
  -1  10   4 15891.0 1276.16  16
  -1  10   3 16295.9 1874.28  26
  -1  10   3 19036.0 1345.97  12
  -1  10   3 19460.7 1360.95  18
   1  10  -3 16981.5 1591.96  43
   1  10  -3 19931.4 1273.05  17
  -1  10   3 20589.0 1430.23  16
  -1  10   3 18986.2 1367.33  17
  -1  10   2 2257.13 371.676  12
  -1  10   2 2412.90 394.535  18
  -1  10   2 2920.17 469.823  16
  -1  10   2 2267.54 388.780  17
   1  10  -2 2970.24 392.349  16
   1  10  -2 2388.42 365.229  17
   1  10  -2 2696.04 549.061  43
  -1  10   2 2170.19 618.043  26
  -1  10   1 69636.1 4094.28  26
  -1  10   1 59240.1 3238.14  18
   1  10  -1 58822.7 3257.08  17
  -1  10   1 62716.6 3366.83  16
   1  10  -1 60523.0 3278.24  16
  -1  10   1 54109.1 3239.81  17
  -1  10   1 61793.3 3242.41  12
  -1  10   0 20599.3 1720.09  26
  -1  10   0 19997.0 1335.00  16
   1  10   0 20133.9 1355.84  16
   1  10   0 18646.2 1303.38  17
  -1  10   0 17423.8 1246.52  17
  -1  10   0 19991.4 1252.44  12
   1  10   1 63167.3 3243.76  12
  -1  10  -1 54828.4 3102.97  17
  -1  10  -1 55789.3 3133.76  16
   1  10   1 57007.0 3211.25  17
   1  10   1 54833.4 3227.45  16
   1  10   1 63935.9 3257.35  18
   1  10   2 14948.2 1159.48  12
   1  10   2 17111.0 1210.27  18
   1  10   2 16120.2 1195.44  16
   1  10   2 15806.0 1183.09  17
  -1  10  -2 13875.8 1012.38  17
   1  10   3 24089.3 1604.96  12
   1  10   3 22123.4 1476.09  42
   1  10   3 22732.8 1588.29  18
   1  10   3 22361.0 1566.07  17
   1  10   3 22149.3 1576.79  16
   1  10   4 61697.0 3525.49  18
   1  10   4 59218.8 3495.25  12
   1  10   4 62153.6 3399.32  42
   1  10   5 1162.03 373.059  12
   1  10   5 2340.72 474.993  18
   1  10   5 1473.44 300.555   5
   1  10   5 1691.13 366.446  42
   1  10   5 1469.70 380.208  16
   1  10   5 1959.01 426.615  17
   1  10   6 49082.3 2927.44  12
   1  10   6 48575.1 2928.62  18
   1  10   6 57399.5 2929.49  42
   1  10   6 39193.7 2671.05   5
   1  10   6 48216.0 2855.28  17
   1  10   6 47228.1 2866.77  16
   1  10   7 25964.4 1844.06   5
   1  10   7 27232.6 2022.82  25
   1  10   7 29151.2 1963.73  17
   1  10   7 27771.9 1944.25  16
   1  10   8 4246.97 666.881  25
   1  10   8 3786.86 644.332  12
   1  10   8 3998.45 647.409  18
   1  10   8 4152.54 585.544  16
   1  10   8 3821.66 569.035  17
   1  10   8 3317.09 532.886   5
   1  10   9 11827.4 1037.02  16
   1  10   9 11602.0 1050.89  17
   1  10   9 12058.7 1176.87  25
   1  10   9 14211.5 1228.71  12
   1  10   9 12550.3 1088.70   5
   1  10   9 13905.9 1222.73  18
   1  10  10 445.247 312.929  25
   1  10  10 904.085 320.220   5
   1  10  10 474.139 304.278  12
   1  10  10 535.474 260.838  18
   1  10  10 1129.67 300.789  17
   1  10  10 412.944 221.943  16
   1  10  11 2073.49 371.840  25
   1  10  11 2344.67 414.786  12
   1  10  11 1885.58 400.233   5
   1  10  11 2988.49 474.166  18
   1  10  12 479.796 219.156  18
   1  10  12 181.744 199.230   5
   1  10  13 4023.15 443.535   5
   1  10  13 4408.62 395.563  28
  -1  11  13 7166.99 623.704  12
  -1  11  13 5984.56 577.409  18
  -1  11  13 5713.72 465.062  28
  -1  11  12 7869.85 734.389   5
  -1  11  12 9379.77 868.092  12
  -1  11  12 9319.80 851.089  18
  -1  11  12 8739.24 751.959  17
  -1  11  11 1441.80 348.713  25
  -1  11  11 1405.53 333.557   5
  -1  11  11 1153.41 333.185  17
  -1  11  11 1646.30 337.897  16
  -1  11  11 2259.94 457.924  18
  -1  11  11 1900.78 431.094  12
  -1  11  10 7265.54 839.366  25
  -1  11  10 6467.92 735.556   5
  -1  11  10 8048.64 828.053  16
  -1  11  10 6927.55 817.118  17
  -1  11   9 8376.88 954.381  25
  -1  11   9 8025.94 915.408  12
  -1  11   9 7535.80 905.875  18
  -1  11   9 8107.95 890.209  16
  -1  11   9 7766.79 876.282  17
  -1  11   8 10128.1 1807.51  26
  -1  11   8 10710.7 1093.15  12
  -1  11   8 11544.7 1108.74  18
   1  11  -8 9525.01 1399.91  43
  -1  11   8 9676.24 1010.66  17
  -1  11   8 11589.7 1106.52  16
  -1  11   7 4778.24 714.772  12
  -1  11   7 4791.70 716.604  18
  -1  11   7 4422.59 665.432  16
   1  11  -7 4090.37 838.225  43
  -1  11   7 4330.13 1123.05  26
  -1  11   6 21955.1 2530.96  26
  -1  11   6 23361.2 1672.33  12
   1  11  -6 20392.1 1424.12  14
  -1  11   6 21518.6 1628.69  18
   1  11  -6 16957.7 1873.25  43
  -1  11   6 27231.3 1640.91  42
  -1  11   6 19165.7 1571.52  17
  -1  11   5 2847.48 485.942  12
  -1  11   5 1823.45 413.715  18
  -1  11   5 2016.91 466.802  16
  -1  11   5 1993.91 465.662  17
   1  11  -5 1518.69 531.902  43
  -1  11   5 2403.42 420.147  42
  -1  11   5 2018.63 788.102  26
  -1  11   4 22180.8 2323.53  26
  -1  11   4 22431.2 1552.66  18
  -1  11   4 22485.6 1547.64  12
   1  11  -4 17087.8 1716.45  43
  -1  11   4 20950.5 1540.28  17
   1  11  -4 22240.1 1361.26  17
  -1  11   4 18738.2 1526.43  16
  -1  11   3 42189.6 3387.99  26
  -1  11   3 41525.3 2474.41  18
  -1  11   3 42195.7 2480.95  12
   1  11  -3 36612.4 2370.22  42
   1  11  -3 39565.0 2828.78  43
   1  11  -3 48088.7 2425.29  17
  -1  11   3 42664.3 2570.79  16
  -1  11   3 38401.9 2484.83  17
  -1  11   2 24247.5 2334.51  26
  -1  11   2 24991.5 1627.91  18
  -1  11   2 24559.8 1615.37  12
   1  11  -2 24496.8 1953.09  43
   1  11  -2 22554.9 1576.80  42
   1  11  -2 26787.8 1612.31  17
  -1  11   2 26770.1 1747.44  16
  -1  11   2 25063.7 1663.80  17
   1  11  -2 25871.7 1584.54  16
  -1  11   1 4488.54 870.020  26
   1  11  -1 4913.16 558.528  16
   1  11  -1 4877.94 547.949  17
  -1  11   1 4205.74 524.947  17
  -1  11   1 5612.66 636.522  16
   1  11  -1 4826.06 546.501  42
  -1  11   1 4334.91 521.779  18
  -1  11   1 4593.36 538.150  12
   1  11   0 70818.1 4201.37  42
  -1  11   0 78665.0 4231.67  17
  -1  11   0 83856.6 4319.82  16
   1  11   0 85689.3 4354.14  16
   1  11   0 84241.9 4306.82  17
   1  11   1 24219.6 1596.02  42
   1  11   1 26738.3 1731.55  16
  -1  11  -1 25036.2 1571.70  17
  -1  11  -1 24775.8 1589.88  16
   1  11   1 25912.3 1685.94  17
   1  11   2 37874.9 2407.87  17
  -1  11  -2 39748.9 2240.65  17
   1  11   2 39639.9 2437.55  16
   1  11   2 36180.6 2295.15  42
   1  11   2 44398.8 2477.38  18
   1  11   2 41953.8 2444.00  12
   1  11   3 22075.0 1614.74  16
   1  11   3 23629.5 1631.01  17
   1  11   3 22379.1 1519.54  42
   1  11   3 22799.2 1628.02  18
   1  11   3 22540.1 1616.93  12
   1  11   4 54678.3 3344.37  16
   1  11   4 62652.0 3440.26  18
   1  11   4 56804.7 3264.89  42
   1  11   4 57631.9 3391.41  12
   1  11   5 3762.94 589.698  18
   1  11   5 2725.21 511.632  17
   1  11   5 3326.50 509.923  42
   1  11   5 3682.33 607.338  12
   1  11   6 16539.0 1282.92   5
   1  11   6 20001.6 1538.74  18
   1  11   6 19572.5 1451.59  42
   1  11   6 20448.4 1494.02  17
   1  11   6 19067.2 1484.28  16
   1  11   6 18433.9 1486.84  12
   1  11   7 14993.3 1274.41  16
   1  11   7 14966.0 1259.22  17
   1  11   7 13673.9 1143.76   5
   1  11   8 3492.76 550.194  17
   1  11   8 4265.19 589.464  16
   1  11   8 2742.97 466.322   5
   1  11   8 3736.25 634.142  25
   1  11   9 12524.5 1113.92  16
   1  11   9 14889.6 1191.77  17
   1  11   9 14678.2 1267.26  12
   1  11   9 15168.2 1176.37   5
   1  11   9 15336.7 1277.69  18
   1  11   9 16183.9 1349.08  25
   1  11  10 11626.6 1008.53  17
   1  11  10 12047.4 979.783  16
   1  11  10 12099.4 1095.60  25
   1  11  10 15912.6 1226.91  12
   1  11  10 14307.7 1175.80  18
   1  11  10 13930.7 1088.86   5
   1  11  11 9359.72 864.782  12
   1  11  11 8788.21 830.107  18
   1  11  11 9387.78 784.906  25
   1  11  11 7423.36 751.767   5
   1  11  12 11604.2 861.258   5
   1  11  13 341.789 125.452  28
  -1  12  13 6453.88 409.019  28
   1  12 -13 4329.92 391.599  42
  -1  12  12 4974.00 548.629  18
  -1  12  12 4222.40 453.026  17
  -1  12  12 4564.22 548.086  12
  -1  12  11 19960.9 1395.11   5
  -1  12  11 22053.8 1452.57  16
  -1  12  11 24477.0 1549.18  17
  -1  12  11 26030.5 1556.62  25
  -1  12  10 4360.16 619.511  17
  -1  12  10 4844.35 620.171  16
  -1  12  10 5569.84 707.532  25
  -1  12  10 5283.50 688.959  12
  -1  12  10 5660.54 701.396  18
  -1  12  10 4666.37 551.609   5
  -1  12   9 5296.59 755.389  25
  -1  12   9 5760.78 724.322  16
  -1  12   9 4430.06 643.842  17
  -1  12   9 5850.05 769.664  12
  -1  12   9 4452.50 669.035  18
  -1  12   8 14332.1 1306.85  17
  -1  12   8 18339.1 1441.90  16
  -1  12   8 17074.9 1410.31  12
  -1  12   8 16758.6 1406.76  18
  -1  12   7 40472.0 2570.37  16
  -1  12   7 39032.9 2546.89  18
  -1  12   7 37061.2 2515.45  12
  -1  12   6 19333.5 1590.01  12
   1  12  -6 20685.5 1437.51  14
  -1  12   6 20548.4 1620.22  18
  -1  12   6 23334.0 2613.59  26
  -1  12   6 24527.0 1577.28  42
  -1  12   6 21374.8 1618.81  17
   1  12  -5 171995. 8742.26  14
  -1  12   5 177744. 8921.91  12
  -1  12   5 172079. 10277.1  26
  -1  12   5 179112. 8932.42  18
  -1  12   5 170329. 8906.31  17
  -1  12   5 164820. 8921.26  16
  -1  12   4 8384.15 871.465  12
  -1  12   4 9558.56 912.406  18
  -1  12   4 10096.5 1547.22  26
   1  12  -4 7525.05 779.230  42
   1  12  -4 10130.5 774.722  17
  -1  12   4 8299.48 909.505  16
  -1  12   4 7728.52 858.566  17
  -1  12   3 47605.1 2855.33  12
  -1  12   3 49921.8 2881.26  18
  -1  12   3 46739.0 3794.10  26
   1  12  -3 43820.9 2781.88  42
  -1  12   3 52826.9 3022.19  16
   1  12  -3 55815.3 2813.55  17
  -1  12   3 47773.9 2908.84  17
  -1  12   2 41401.8 2438.75  12
  -1  12   2 42721.5 3330.43  26
  -1  12   2 40956.7 2434.39  18
   1  12  -2 37800.6 2390.22  42
   1  12  -2 40381.0 2369.43  16
   1  12  -2 43677.7 2421.64  17
  -1  12   2 39176.8 2461.51  17
  -1  12   2 46557.9 2626.69  16
   1  12  -1 27647.2 1865.68  42
   1  12  -1 33368.6 1949.19  16
   1  12  -1 30345.3 1898.54  17
  -1  12   1 33107.0 2029.39  16
  -1  12   1 29198.9 1892.27  17
  -1  12   0 3441.17 444.548  17
   1  12   0 2657.17 437.723  16
  -1  12   0 2678.00 433.081  16
   1  12   0 3408.61 475.622  17
   1  12   1 15378.3 1147.03  42
   1  12   1 16147.1 1230.77  17
   1  12   1 16897.0 1273.29  16
  -1  12  -1 14399.8 1091.98  17
  -1  12  -1 15340.5 1132.55  16
   1  12   2 21794.9 1495.95  42
   1  12   2 22230.4 1586.72  17
  -1  12  -2 22896.0 1429.60  17
   1  12   2 21524.6 1606.96  16
   1  12   3 1461.56 389.690  18
   1  12   3 1016.50 327.724  12
   1  12   3 924.887 312.266  42
   1  12   3 1193.63 341.923  17
   1  12   3 835.078 305.360  16
   1  12   4 22876.9 1703.96  16
   1  12   4 22871.2 1700.54  17
   1  12   4 25906.3 1770.92  18
   1  12   4 22932.1 1714.82  12
   1  12   4 23728.7 1633.01  42
   1  12   5 46556.1 2947.85  18
   1  12   5 50363.6 2876.68  42
   1  12   5 46300.3 2940.16  12
   1  12   6 1552.72 474.440  25
   1  12   6 1859.97 455.739  18
   1  12   6 1875.93 428.796  17
   1  12   6 2175.98 459.960  16
   1  12   6 1917.86 416.357  42
   1  12   6 2012.03 479.731  12
   1  12   7 3900.96 608.576  18
   1  12   7 4074.59 625.307  12
   1  12   7 3032.87 533.720  17
   1  12   7 3280.34 547.905  16
   1  12   8 40058.1 2478.69  17
   1  12   8 40697.3 2495.23  16
   1  12   8 40504.6 2623.23  25
   1  12   8 38659.5 2343.43   5
   1  12   9 1153.93 398.087  25
   1  12   9 980.566 329.648  12
   1  12   9 690.799 269.139  17
   1  12   9 969.605 296.276  16
   1  12   9 1604.98 398.044  18
   1  12   9 671.602 240.787   5
   1  12  10 36441.6 2212.55  25
   1  12  10 33096.1 2051.64   5
   1  12  10 34756.0 2084.14  17
   1  12  10 31507.3 2017.91  16
   1  12  10 40169.2 2298.53  12
   1  12  10 38787.0 2259.07  18
   1  12  11 2044.86 313.990   5
   1  12  11 2067.33 348.300  25
   1  13 -12 1439.02 212.166  42
  -1  13  11 18806.2 1195.05  25
  -1  13  11 16185.6 1147.45  17
  -1  13  11 15654.4 1096.96  16
   1  13 -11 18032.9 1135.34  42
  -1  13  10 4615.19 596.394  18
  -1  13  10 3757.87 551.934  25
  -1  13  10 4321.99 578.581  12
  -1  13  10 3907.48 519.578  16
  -1  13  10 3881.24 521.983  17
  -1  13   9 64.4281 233.655  12
  -1  13   9 1141.85 378.434  25
  -1  13   9 760.448 293.543  17
  -1  13   9 663.271 296.447  16
  -1  13   9 696.764 291.342  18
  -1  13   8 550.695 302.410  12
  -1  13   8 1163.33 370.418  16
  -1  13   8 748.214 335.340  18
  -1  13   8 888.013 405.372  25
  -1  13   7 26082.2 1878.36  18
  -1  13   7 26435.8 1886.92  12
  -1  13   6 18700.8 1409.82  12
   1  13  -6 14961.9 1160.63  14
  -1  13   6 17696.2 1383.69  18
   1  13  -6 15306.0 1239.19  42
  -1  13   6 17617.1 1394.05  17
  -1  13   6 15272.6 1351.06  16
  -1  13   5 4696.29 659.369  12
   1  13  -5 4871.66 600.784  14
  -1  13   5 4808.28 660.264  18
  -1  13   5 4724.27 680.637  16
  -1  13   5 6221.21 749.311  17
   1  13  -5 5510.89 638.557  42
  -1  13   4 364.589 250.658  12
  -1  13   4-60.6126 210.121  18
   1  13  -4 463.397 241.628  42
  -1  13   4 64.6178 233.115  17
  -1  13   4 350.396 271.519  16
   1  13  -4 155.107 164.726  17
  -1  13   3 5996.62 697.811  18
   1  13  -3 5331.62 643.924  42
  -1  13   3 6236.34 706.134  12
  -1  13   3 7088.83 760.791  17
  -1  13   3 5321.62 722.453  16
   1  13  -3 6881.10 654.994  17
  -1  13   2 60812.9 3438.98  16
   1  13  -2 65527.3 3289.50  17
   1  13  -2 58385.1 3202.92  16
  -1  13   2 56359.6 3306.78  17
   1  13  -2 51863.8 3216.83  42
  -1  13   1 3738.09 553.734  16
  -1  13   1 3080.25 463.967  17
   1  13  -1 3415.45 475.617  17
   1  13  -1 2613.83 432.291  16
   1  13  -1 2916.46 444.403  42
   1  13   0 64246.9 3441.94  17
  -1  13   0 61653.1 3423.36  16
  -1  13   0 59842.1 3355.19  17
   1  13   0 64396.7 3475.86  16
   1  13   0 55396.8 3330.79  42
  -1  13  -1 5316.24 574.198  16
  -1  13  -1 5124.55 571.464  17
   1  13   1 5023.25 636.714  17
   1  13   1 6110.18 716.294  16
   1  13   1 4805.76 586.643  42
   1  13   2 7150.41 777.895  17
   1  13   2 6400.64 769.178  16
   1  13   2 6355.58 689.190  42
   1  13   3 14508.4 1236.76  16
   1  13   3 14000.2 1208.67  17
   1  13   3 14796.3 1154.36  42
   1  13   4 25447.6 1748.00  18
   1  13   4 23440.9 1610.60  42
   1  13   4 20856.7 1646.54  17
   1  13   4 21669.3 1681.00  16
   1  13   4 24659.3 1746.03  12
   1  13   5 22326.7 1724.52  18
   1  13   5 22079.7 1754.54  25
   1  13   5 23770.8 1627.93  42
   1  13   5 24317.7 1754.47  12
   1  13   6 22499.2 1618.12  14
   1  13   6 28758.1 1930.60  12
   1  13   6 27289.1 1900.06  18
   1  13   6 22852.1 1860.79  25
   1  13   6 27419.3 1843.12  17
   1  13   6 29360.4 1819.67  42
   1  13   7 30466.5 1821.63  42
  -1  13  -7 22528.0 1609.35  42
   1  13   7 29585.3 1927.10  12
   1  13   7 23906.6 1761.89  16
   1  13   7 23999.7 1745.34  17
   1  13   7 28034.8 1879.97  18
   1  13   8 2503.14 520.976  25
   1  13   8 2881.54 468.665  17
   1  13   8 3243.77 500.267  16
   1  13   8 2994.05 531.570  12
   1  13   8 3060.63 529.097  18
  -1  13  -8 1978.28 355.138  42
   1  13   9 2780.36 422.686  16
   1  13   9 3154.67 448.949  17
   1  13   9 3296.01 541.024  25
   1  13  10 2376.38 335.290  16
   1  13  10 2288.70 370.382  17
   1  13  10 3216.03 452.100  25
   1  13  11 3954.27 418.222  25
   1  13  12 4259.65 356.776  28
  -1  14  11 4081.92 404.880  17
   1  14 -11 3742.32 361.556  42
  -1  14  10 5248.64 599.681  25
  -1  14  10 4568.62 556.113  18
  -1  14  10 6826.64 656.820  12
  -1  14  10 5169.58 542.496  17
  -1  14  10 4602.46 527.496  16
   1  14 -10 4703.52 488.460  42
  -1  14   9 6891.98 770.349  25
  -1  14   9 6151.17 691.076  12
  -1  14   9 5720.69 665.053  18
  -1  14   9 5807.80 654.973  17
  -1  14   9 6006.24 658.567  16
   1  14  -9 4878.20 567.617  42
  -1  14   8 1600.71 377.592  12
  -1  14   8 1685.05 406.780  16
   1  14  -8 1638.64 342.964  42
  -1  14   8 1690.26 389.724  18
  -1  14   7 7351.26 801.078  12
   1  14  -7 6099.92 690.538  42
  -1  14   7 6855.69 780.422  18
  -1  14   7 6568.04 770.466  17
  -1  14   6 17335.5 1360.51  12
   1  14  -6 16413.9 1184.75  14
   1  14  -6 15978.6 1240.20  42
  -1  14   6 17699.3 1358.28  18
  -1  14   6 16480.0 1325.31  17
  -1  14   6 14918.5 1317.89  16
   1  14  -5 28394.5 1805.26  14
  -1  14   5 30128.7 1954.20  12
  -1  14   5 28765.3 1924.17  18
  -1  14   5 29647.2 1950.27  17
  -1  14   5 24782.4 1895.17  16
   1  14  -5 25419.8 1772.35  42
  -1  14   4 3533.68 515.318  18
   1  14  -4 2643.08 450.258  42
  -1  14   4 2976.36 499.615  12
   1  14  -4 3073.03 497.174  14
  -1  14   4 3277.31 526.755  17
   1  14  -4 2507.64 378.769  17
  -1  14   4 3006.84 516.520  16
   1  14  -3 5613.49 576.367  17
  -1  14   3 4725.93 634.627  17
  -1  14   3 5096.03 682.930  16
   1  14  -3 4660.08 580.916  42
   1  14  -2 21434.7 1415.45  17
  -1  14   2 20589.6 1466.63  17
  -1  14   2 23940.9 1603.38  16
   1  14  -2 17721.4 1376.55  42
   1  14  -1 48900.4 2713.19  17
  -1  14   1 45809.9 2690.69  17
   1  14  -1 46201.1 2687.67  16
  -1  14   1 48116.6 2796.15  16
   1  14  -1 43678.6 2674.71  42
   1  14   0 12589.2 1018.90  17
  -1  14   0 10968.6 961.047  16
   1  14   0 12324.3 1031.22  16
  -1  14   0 11170.9 932.446  17
   1  14   0 11753.9 973.223  42
   1  14   1 40328.2 2409.89  16
  -1  14  -1 38532.6 2230.36  17
   1  14   1 37755.0 2343.58  17
   1  14   1 35648.8 2255.94  42
   1  14   2 28841.2 1888.38  17
   1  14   2 27116.5 1891.32  16
   1  14   2 26737.5 1769.82  42
   1  14   3 3326.84 530.839  17
   1  14   3 2999.48 534.185  16
   1  14   3 3019.05 474.307  42
   1  14   4 66620.3 3840.41  17
   1  14   4 64645.4 3844.04  16
   1  14   4 65381.1 3947.42  25
   1  14   4 73008.5 3791.56  42
   1  14   5 21910.5 1650.33  16
   1  14   5 20660.8 1528.99  14
  -1  14  -5 23161.0 1521.86  14
   1  14   5 24115.1 1786.70  25
   1  14   5 26739.7 1653.24  42
   1  14   6 11643.4 966.798  14
   1  14   6 13161.1 1219.36  25
   1  14   6 13944.8 1071.60  42
   1  14   7 6809.33 839.836  25
   1  14   7 6681.03 744.125  16
   1  14   7 7849.33 766.703  17
   1  14   8 13264.9 1083.08  17
   1  14   8 15942.5 1150.09  16
   1  14   9 5280.37 635.686  25
   1  14   9 5800.29 568.299  16
   1  14   9 4915.97 536.636  17
   1  14  10 474.648 203.684  25
   1  14  10 186.443 139.003  17
  -1  15  10 1211.32 227.831  16
  -1  15  10 1307.13 243.033  17
  -1  15  10 1843.38 308.017  25
   1  15 -10 1312.60 200.761  42
  -1  15   9 115.204 180.261  17
  -1  15   9 159.814 183.230  16
  -1  15   9 152.338 221.449  25
   1  15  -9 210.542 159.324  42
   1  15  -8 2827.48 404.639  42
  -1  15   8 3041.75 464.347  16
  -1  15   7 33469.8 2202.73  25
  -1  15   7 31351.7 1997.70  17
   1  15  -7 30426.5 1909.75  42
   1  15  -6 8555.33 795.362  42
  -1  15   6 8734.69 887.800  16
  -1  15   6 8601.54 854.033  17
   1  15  -6 9530.08 776.377  14
   1  15  -5 21437.5 1480.21  42
  -1  15   5 21864.7 1607.21  16
  -1  15   5 23483.1 1600.37  17
   1  15  -5 21481.7 1478.10  14
   1  15  -4 6477.72 691.791  42
  -1  15   4 7096.36 765.312  17
  -1  15   4 6988.22 787.945  16
   1  15  -4 8453.45 789.324  14
   1  15  -3 46755.1 2861.77  42
  -1  15   3 50800.1 2969.92  17
  -1  15   3 50160.8 3031.98  16
   1  15  -3 52115.3 2832.57  17
   1  15  -3 57344.0 3069.55  14
   1  15  -2 4885.66 575.436  42
   1  15  -2 4913.44 546.207  17
  -1  15   2 5842.30 687.621  16
  -1  15   2 4398.03 579.707  17
   1  15  -1 16815.3 1248.48  42
   1  15  -1 18413.2 1264.32  17
   1  15  -1 15906.4 1201.75  16
  -1  15   1 18261.7 1270.23  17
  -1  15   1 18231.1 1314.68  16
   1  15   0 5587.45 630.654  42
   1  15   0 6816.76 696.440  17
   1  15   0 5784.81 658.630  16
  -1  15   0 6807.16 648.782  17
  -1  15   0 5219.12 598.392  16
   1  15   0 5822.16 694.675  25
   1  15   1 701.231 275.792  42
  -1  15  -1 1366.86 280.488  17
   1  15   1 1333.15 330.375  17
   1  15   1 2331.67 433.889  16
   1  15   1 1778.36 425.034  25
   1  15   2 11017.6 1032.09  25
   1  15   2 10624.7 960.787  17
   1  15   2 10261.5 986.828  16
   1  15   2 11130.7 921.394  42
   1  15   3 22787.7 1669.63  25
   1  15   3 22471.0 1584.95  17
   1  15   3 21063.7 1577.99  16
   1  15   3 21977.2 1495.14  42
   1  15   4 10014.6 962.601  16
   1  15   4 9510.33 932.161  17
   1  15   4 11104.8 911.645  42
   1  15   4 10722.0 1048.87  25
   1  15   4 10652.9 939.895  14
   1  15   5 4542.60 530.345  42
   1  15   5 4303.09 574.364  16
   1  15   5 3899.92 552.429  17
  -1  15  -5 3446.67 451.578  14
   1  15   5 3662.60 496.318  14
   1  15   5 3537.61 611.570  25
   1  15   6 19667.4 1295.79  42
   1  15   6 16598.5 1431.10  25
   1  15   7 5195.42 615.791  16
   1  15   7 6297.03 651.217  17
   1  15   7 6626.74 768.919  25
   1  15   8 3691.08 452.501  17
   1  15   8 3374.84 443.599  16
   1  15   9 7565.00 611.881  16
   1  15   9 8182.11 632.077  17
   1  15   9 6737.84 671.821  25
  -1  16   9 926.663 213.912  16
  -1  16   9 1208.40 275.917  25
  -1  16   8 7238.06 624.441  17
   1  16  -8 6323.16 528.531  42
  -1  16   7 11582.0 971.239  16
  -1  16   7 13211.2 989.868  17
   1  16  -7 11932.6 887.966  42
  -1  16   6 11236.1 977.900  16
  -1  16   6 12299.5 981.843  17
   1  16  -6 11627.1 899.592  42
  -1  16   6 13006.3 1134.69  25
  -1  16   6 11867.1 937.373  14
   1  16  -6 12055.8 872.757  14
   1  16  -5 592.944 218.551  42
  -1  16   5 319.437 227.827  16
  -1  16   5 796.062 269.569  17
   1  16  -5 818.644 257.340  14
  -1  16   5 810.892 325.415  25
   1  16  -4 30998.6 1881.08  14
  -1  16   4 30187.8 1878.72  17
  -1  16   4 31135.4 1940.73  16
   1  16  -4 26326.0 1759.28  42
   1  16  -3 40330.2 2310.40  14
   1  16  -3 35691.4 2071.87  17
  -1  16   3 37475.3 2275.69  16
  -1  16   3 38012.7 2221.04  17
   1  16  -3 33784.2 2125.39  42
   1  16  -2 983.062 325.699  14
   1  16  -2 1573.30 292.270  17
  -1  16   2 884.593 269.910  17
  -1  16   2 1059.27 293.915  16
   1  16  -2 785.566 259.590  42
   1  16  -1 32453.8 2001.83  14
  -1  16   1 29745.4 1802.68  17
   1  16  -1 29985.8 1768.55  16
   1  16  -1 29176.5 1788.65  17
  -1  16   1 29543.3 1836.81  16
   1  16  -1 27260.3 1787.80  42
  -1  16   0 16935.3 1144.37  17
   1  16   0 15959.6 1172.08  16
   1  16   0 17597.1 1217.76  17
   1  16   0 16148.6 1172.30  42
   1  16   1 7582.72 715.091  42
   1  16   1 7269.64 784.262  25
   1  16   1 7103.03 705.480  17
   1  16   1 7667.86 751.674  16
   1  16   2-42.0051 168.009  42
   1  16   2 197.796 221.121  17
   1  16   2 155.990 207.967  16
   1  16   2-55.1897 220.737  14
   1  16   2 58.5117 298.317  25
   1  16   3 11816.2 1019.91  16
   1  16   3 13225.4 1041.80  17
   1  16   3 13076.7 972.423  42
   1  16   3 12486.4 1098.36  25
   1  16   3 11923.2 1026.73  14
   1  16   4 1600.99 316.192  42
   1  16   4 1623.55 350.916  17
   1  16   4 1571.12 353.713  16
  -1  16  -4 2301.22 353.784  14
   1  16   4 1582.33 339.146  14
   1  16   4 2031.31 438.863  25
   1  16   5 4137.37 455.263  42
   1  16   5 2709.79 418.967  14
  -1  16  -5 3507.18 412.970  14
   1  16   5 3688.39 560.621  25
   1  16   5 2962.76 456.267  16
   1  16   5 3391.91 480.198  17
   1  16   6 38708.9 2304.52  25
   1  16   6 34396.2 2136.55  16
   1  16   7 4448.97 569.864  25
   1  16   7 4057.06 460.604  17
   1  16   8 881.119 255.980  25
   1  16   8 677.574 184.529  17
   1  16   8 848.924 206.159  16
  -1  17   8 402.323 175.331  25
  -1  17   8 432.241 139.370  17
  -1  17   7 6437.40 642.385  25
  -1  17   7 5680.64 528.519  17
  -1  17   7 5900.85 546.230  16
  -1  17   6 12995.8 1033.51  25
  -1  17   6 11826.9 913.148  16
  -1  17   6 11521.0 882.757  17
  -1  17   5 1870.42 340.011  16
  -1  17   5 1748.33 328.816  17
   1  17  -5 2347.10 332.434  14
  -1  17   5 2079.20 352.019  14
  -1  17   5 1571.39 386.546  25
  -1  17   4 5037.00 545.037  17
  -1  17   4 4191.07 526.624  16
  -1  17   4 5526.66 657.795  25
   1  17  -4 5255.17 554.496  14
   1  17  -4 5314.43 502.502  42
  -1  17   3 8185.66 734.851  16
  -1  17   3 6834.82 670.791  17
  -1  17   3 8149.03 816.166  25
   1  17  -3 8626.44 765.439  14
   1  17  -3 8416.39 674.791  42
   1  17  -2 38762.5 2152.96  17
  -1  17   2 38084.2 2237.93  16
  -1  17   2 35593.6 2188.12  17
   1  17  -2 39648.6 2203.61  42
  -1  17   2 40070.6 2374.76  25
   1  17  -2 44145.5 2406.82  14
   1  17  -1 3776.46 449.775  42
   1  17  -1 4228.53 441.865  17
  -1  17   1 3624.34 430.223  16
  -1  17   1 4074.28 446.507  17
   1  17  -1 3787.49 531.430  14
  -1  17   1 4088.81 525.960  25
  -1  17   0 2009.17 294.547  17
   1  17   0 2073.38 325.654  17
   1  17   0 1796.25 307.891  16
   1  17   0 1886.19 333.126  42
   1  17   1 16807.9 1256.03  14
   1  17   1 17578.3 1181.20  16
   1  17   1 17826.1 1186.58  17
   1  17   1 16129.3 1127.04  42
   1  17   2 5473.05 570.788  16
   1  17   2 5132.50 558.140  17
   1  17   2 5230.54 517.084  42
   1  17   2 6098.78 637.041  25
   1  17   2 4881.34 583.981  14
  -1  17  -2 4712.70 568.607  14
   1  17   3 1074.07 246.867  42
   1  17   3 1632.18 306.531  17
   1  17   3 1367.38 299.830  16
  -1  17  -3 1269.65 282.166  14
   1  17   3 2094.72 356.645  14
   1  17   3 1026.81 296.194  25
   1  17   4 24332.1 1617.02  16
   1  17   4 27009.4 1643.57  17
   1  17   4 27315.9 1726.10  25
  -1  17  -4 24763.7 1557.42  14
   1  17   4 26242.9 1635.82  14
   1  17   4 28268.7 1558.53  42
   1  17   5 12815.7 985.758  25
   1  17   5 12032.9 884.545  17
   1  17   5 10457.1 855.338  16
   1  17   6 5562.75 579.184  25
   1  17   6 4247.48 462.256  17
   1  17   6 4840.58 482.557  16
   1  17   7 9760.09 774.441  25
  -1  18   6 638.540 212.118  25
  -1  18   6 814.805 185.090  17
  -1  18   6 533.774 161.700  16
  -1  18   5 3887.36 396.387  17
  -1  18   5 4139.14 412.344  16
  -1  18   5 2893.42 355.726  14
  -1  18   5 3858.11 463.225  25
  -1  18   4 15546.5 1024.97  16
  -1  18   4 15268.3 1001.46  17
   1  18  -4 16143.4 1025.57  14
  -1  18   4 14444.5 1037.19  14
  -1  18   4 14771.1 1087.50  25
  -1  18   3 10669.2 814.634  16
  -1  18   3 10664.8 798.250  17
  -1  18   3 12966.7 946.914  25
  -1  18   3 11960.3 906.048  14
   1  18  -3 12967.4 900.437  14
  -1  18   2 2859.57 400.211  25
  -1  18   2 2608.32 320.139  16
  -1  18   2 2714.03 330.435  17
  -1  18   2 3499.44 450.060  14
   1  18  -2 3161.10 435.785  14
   1  18  -1 668.659 170.313  17
  -1  18   1 678.565 167.005  17
   1  18  -1 757.823 254.683  14
   1  18   0 8298.78 664.531  17
  -1  18   0 11607.2 865.238  14
   1  18   1-26.6237 116.034  16
   1  18   1 28.6939 121.721  17
   1  18   1 81.7786 178.208  14
  -1  18  -1-80.0350 169.756  14
   1  18   2 263.830 152.376  16
   1  18   2 60.4188 117.081  17
   1  18   2-38.5037 163.404  14
  -1  18  -2 142.491 159.359  14
   1  18   3 24594.9 1475.21  16
   1  18   3 24967.4 1486.03  17
   1  18   3 25579.9 1528.71  25
  -1  18  -3 23601.7 1464.62  14
   1  18   3 25661.0 1529.59  14
   1  18   4 2916.89 387.105  25
  -1  18  -4 2877.10 318.350  14
   1  18   4 3100.51 365.974  14
   1  18   4 3071.17 356.646  17
   1  18   4 3179.70 363.573  16
   1  18   5 5531.63 477.515  17
   1  18   5 4859.65 453.640  16
   1  18   5 5294.18 510.867  25
  -1  19   3 1006.26 217.548  14
   1  19  -3 1290.35 223.037  14
   1  19  -2 11785.7 824.669  14
  -1  19   2 11421.5 834.750  14
   1  19  -1 2309.80 326.400  14
  -1  19   0 251.066 154.187  14
   1  19   1 2038.63 306.449  14
  -1  19  -1 1537.78 264.630  14
   1  19   2 21832.6 1271.70  17
   1  19   2 23791.6 1368.22  14
  -1  19  -2 22707.9 1326.70  14
   2 -20  -2 4378.42 380.128  36
   2 -20  -2 4254.89 375.177  38
   2 -20  -1 273.030 129.343  36
   2 -20   1 3020.85 310.154  36
   2 -19  -5 5140.65 409.340  44
   2 -19  -4 10690.7 741.009  36
   2 -19  -3 103.569 132.098   6
   2 -19  -2 2422.27 317.352   6
  -2 -19   2 2767.77 331.789   6
  -2 -19   1 329.436 146.536   6
   2 -19  -1 514.847 170.299   6
  -2 -19   0 1693.88 260.345   6
   2 -19   0 1603.15 267.498   6
   2 -19   1 1592.84 300.577  36
   2 -19   1 1628.46 262.787   6
  -2 -19  -1 1832.46 259.207   6
   2 -19   2 4971.20 502.605  36
   2 -19   3 1045.80 205.302  36
  -2 -19  -4 9081.61 621.311  44
   2 -18  -7 14275.5 921.551  44
   2 -18  -6 14226.1 969.869  44
   2 -18  -5 11283.4 837.122  44
   2 -18  -5 10441.9 824.010   7
   2 -18  -4 11287.3 862.068  44
   2 -18  -4 11347.0 888.973   7
   2 -18  -3 4245.21 480.745  44
  -2 -18   3 3960.04 460.539   6
   2 -18  -2 2976.49 385.192   6
  -2 -18   2 2645.08 380.976   6
   2 -18  -1 145.539 158.655   6
  -2 -18   1 70.6917 150.023   6
   2 -18   0 4748.29 512.478   6
  -2 -18   0 4610.57 486.960   6
  -2 -18  -1 3358.18 414.179   6
   2 -18   1 4223.02 475.380   6
  -2 -18  -2 23774.3 1489.43  44
  -2 -18  -2 23904.8 1438.40   6
   2 -18   2 23938.2 1504.48   6
   2 -18   3 3343.86 448.714  36
  -2 -18  -3 3780.38 390.564   6
   2 -18   3 3836.53 441.360   6
  -2 -18  -3 2672.51 388.632  44
  -2 -18  -4 7273.79 559.269   6
  -2 -18  -4 7630.49 642.552  44
   2 -18   4 6620.55 554.535  37
  -2 -18  -5 1682.33 277.601  44
   2 -18   5 2128.15 272.208  37
   2 -18   6 1774.06 217.144  37
   2 -17  -9 572.868 148.607  44
   2 -17  -8 3025.09 373.651  44
   2 -17  -7 6414.67 571.597   7
   2 -17  -6 14685.6 1034.09   7
   2 -17  -6 13302.3 1053.14  44
   2 -17  -5 6534.93 681.155   7
   2 -17  -5 8102.20 747.847  44
  -2 -17   4 4852.42 582.806   6
   2 -17  -4 5822.49 632.280   7
   2 -17  -4 5995.04 657.851  44
   2 -17  -3 1937.57 379.428   7
  -2 -17   3 1497.00 320.445   6
   2 -17  -3 1445.95 342.431  44
   2 -17  -2 823.539 264.514   7
  -2 -17   2 559.820 238.166   6
   2 -17  -2 744.959 257.143  44
  -2 -17   1 376.741 210.037   6
  -2 -17   0 9973.05 668.791   6
   2 -17   0 10944.1 730.039   6
   2 -17   1 11867.6 932.719   6
  -2 -17  -1 11422.2 935.224  44
   2 -17   1 10271.3 834.301  37
   2 -17   2 9474.35 827.774   6
  -2 -17  -2 9803.31 847.832  44
   2 -17   2 8525.45 741.992  37
   2 -17   3 5020.91 565.317   6
  -2 -17  -3 5153.79 580.986  44
   2 -17   3 3952.21 476.372  37
   2 -17   4 7244.42 717.954  36
  -2 -17  -4 6886.37 687.625  44
   2 -17   4 7105.61 636.127  37
  -2 -17  -5 1274.38 310.613  44
   2 -17   5 1525.12 279.550  37
   2 -17   6 3493.39 402.471  37
  -2 -17  -7 5002.59 478.034  44
   2 -17   7 5836.14 478.558  37
  -2 -17  -8 3008.97 298.623  44
   2 -17   8 2736.64 275.071  37
   2 -16 -10 1459.44 213.981  44
   2 -16  -9 13099.5 928.496  44
  -2 -16   9 13361.1 843.395  37
   2 -16  -8 1674.99 284.842   7
   2 -16  -8 1537.70 327.229  44
  -2 -16   8 1387.50 249.360  37
   2 -16  -7 15002.3 1064.64   7
  -2 -16   7 13274.7 939.125  37
   2 -16  -6 4703.28 560.251   7
   2 -16  -6 4547.29 611.044  44
  -2 -16   6 4407.90 460.303  37
   2 -16  -5 4560.44 565.438   7
  -2 -16   5 3501.51 529.504   6
   2 -16  -5 4242.56 591.215  44
   2 -16  -4 23994.3 1621.94   7
  -2 -16   4 22233.6 1572.60   6
   2 -16  -4 24055.1 1662.83  44
   2 -16  -3 163.947 204.684   7
  -2 -16   3 349.269 228.829   6
   2 -16  -3 115.049 230.274  44
  -2 -16   2 12337.2 991.524   6
   2 -16  -2 12102.3 1043.72   7
   2 -16  -2 11944.2 1046.24  44
   2 -16  -1 1095.14 318.759   7
  -2 -16   1 791.824 263.066   6
   2 -16  -1 1015.64 314.791  44
  -2 -16   1 905.328 275.160  44
   2 -16   0 8702.26 874.308   7
  -2 -16   0 9026.88 822.847  44
   2 -16   0 7816.70 738.571  37
   2 -16   1 2893.10 448.121   6
  -2 -16  -1 3058.93 481.170  44
   2 -16   1 2830.94 423.378  37
   2 -16   2 4935.27 603.325   6
  -2 -16  -2 4400.67 588.359  44
   2 -16   2 4561.42 538.299  37
   2 -16   3 18213.9 1344.70   6
  -2 -16  -3 17585.9 1340.41  44
   2 -16   3 19536.8 1303.40  37
   2 -16   4 3863.73 537.111   6
  -2 -16  -4 4337.86 564.835  44
   2 -16   4 3902.53 496.951  37
   2 -16   5 10497.3 944.433  36
   2 -16   5 12292.5 933.498  37
  -2 -16  -6 2744.51 420.196  44
   2 -16   6 3247.84 420.087  37
  -2 -16  -7 13933.5 996.220  44
   2 -16   7 13759.6 969.981  37
  -2 -16  -8 3735.94 414.616  44
   2 -16   8 4216.17 418.761  37
  -2 -16  -9 1528.43 214.234  44
   2 -16   9 1998.19 244.307  37
   2 -15 -11 1817.17 225.396  44
   2 -15 -10 1992.28 304.234  44
   2 -15  -9 3317.85 451.716  44
   2 -15  -9 2957.60 387.396   7
   2 -15  -8 11795.6 1012.56  44
   2 -15  -8 12861.3 972.854   7
   2 -15  -7 4765.06 625.514  44
   2 -15  -7 4400.74 554.496   7
   2 -15  -6 36083.7 2233.49   7
   2 -15  -5 34202.3 2191.33  44
   2 -15  -5 30902.3 2059.62   7
  -2 -15   5 33368.2 2124.02   6
   2 -15  -4 27880.0 1856.69  44
  -2 -15   4 26200.9 1767.07   6
   2 -15  -4 24806.8 1751.55   7
   2 -15  -3 26587.7 1817.24  44
  -2 -15   3 25567.6 1726.51   6
   2 -15  -3 25741.6 1769.62   7
   2 -15  -2 925.795 323.766  44
   2 -15  -2 926.988 315.147   7
  -2 -15   2 967.882 304.633   6
   2 -15  -1 3242.76 452.448  37
  -2 -15   1 3134.46 473.954  44
   2 -15  -1 2858.91 496.193  44
   2 -15  -1 2383.42 470.692   7
   2 -15   0 23850.2 1640.78  37
   2 -15   0 26373.5 1761.82  44
  -2 -15   0 27462.3 1752.59  44
   2 -15   0 26567.2 1824.89   7
   2 -15   1 18640.7 1333.98  37
  -2 -15  -1 20012.7 1434.29  44
   2 -15   1 19676.5 1408.35   6
   2 -15   2 18946.0 1349.70  37
  -2 -15  -2 19344.9 1424.91  44
  -2 -15  -2 20050.4 1429.48   7
   2 -15   2 19462.4 1422.84   6
   2 -15   3 9394.79 841.537  37
  -2 -15  -3 9637.94 900.208  44
  -2 -15  -3 8587.52 824.847   7
   2 -15   3 8945.10 872.757   6
   2 -15   4 1508.91 355.092  37
  -2 -15  -4 2340.61 443.435  44
   2 -15   4 1867.99 401.773   6
   2 -15   5 2803.71 440.291  37
  -2 -15  -6 7609.10 755.215  44
   2 -15   6 7573.69 726.473  37
  -2 -15  -7 4409.41 522.533  44
   2 -15   7 3550.22 470.439  37
  -2 -15  -8 5713.23 564.020  44
   2 -15   8 5842.62 572.640  37
  -2 -15  -9 3477.27 404.115  44
   2 -15   9 4341.78 432.610  37
   2 -15  10 4973.11 416.272  37
   2 -14 -11 2959.88 350.722  44
   2 -14 -10 1144.11 285.537  44
   2 -14 -10 885.361 222.940   7
  -2 -14   9 5657.97 602.802  39
   2 -14  -9 4996.16 607.013  44
   2 -14  -9 4882.68 564.639   7
  -2 -14   8 16826.5 1196.11  39
   2 -14  -8 13849.7 1205.09  44
   2 -14  -8 14452.6 1142.82   7
   2 -14  -7 1848.81 455.841  44
   2 -14  -7 2047.49 403.138   7
  -2 -14   6 5132.83 698.055   6
   2 -14  -6 4992.47 630.462   7
   2 -14  -5 1355.27 400.627  44
   2 -14  -5 1247.19 322.523   7
  -2 -14   5 1465.87 568.042   8
  -2 -14   5 1645.17 400.390   6
   2 -14  -4 3868.97 597.375  44
  -2 -14   4 1980.00 627.915   8
  -2 -14   4 3332.17 535.908   6
   2 -14  -4 3450.80 525.325   7
   2 -14  -3 41936.3 2539.97  44
   2 -14  -3 35524.8 2383.45   7
  -2 -14   3 42455.4 2454.75   6
  -2 -14   3 39102.5 3080.64   8
   2 -14  -2 13244.1 1115.64  44
   2 -14  -2 11608.6 1030.61   7
  -2 -14   2 11264.3 974.817   6
  -2 -14   2 10567.4 1342.05   8
   2 -14  -1 8146.35 776.040  37
   2 -14  -1 7233.81 805.657   7
   2 -14  -1 8735.32 871.491  44
  -2 -14   1 8300.77 795.920  44
  -2 -14   0 3210.30 473.811  20
   2 -14   0 3243.85 462.026  37
  -2 -14   0 2553.48 502.228   7
   2 -14   0 3751.36 567.573   7
  -2 -14   0 2962.84 480.140  44
   2 -14   0 3882.42 558.693  44
  -2 -14  -1 18334.5 1407.34  20
   2 -14   1 21344.8 1443.02  37
  -2 -14  -1 23844.1 1580.44   7
  -2 -14  -1 21398.8 1504.83  44
  -2 -14  -2 3616.25 499.967  20
   2 -14   2 3824.59 525.474  37
   2 -14   2 3969.58 578.861   6
  -2 -14  -2 4213.82 582.465  44
  -2 -14  -3 2909.31 443.118  20
   2 -14   3 3405.25 496.780  37
  -2 -14  -3 2621.70 497.263  44
  -2 -14  -3 3725.86 511.790   7
   2 -14   3 3813.69 556.611   6
   2 -14   3 3158.52 697.449   8
  -2 -14  -4 3138.42 436.993  20
  -2 -14  -4 3778.86 494.972   7
   2 -14   4 2907.42 507.355   6
  -2 -14  -5 12922.3 1116.85  44
   2 -14   5 14089.6 1152.98   6
   2 -14   6 1273.45 329.471  36
  -2 -14  -6 1579.11 390.667  44
  -2 -14  -7 13741.0 1088.92  44
  -2 -14  -8 16701.7 1190.68  44
  -2 -14  -9 8755.62 725.670  44
  -2 -14 -10 1787.20 268.134  44
  -2 -13  12 1270.09 229.257  39
  -2 -13  11-36.7770 147.300  39
   2 -13 -11 319.001 156.456   7
   2 -13 -11 320.209 191.734  44
   2 -13 -10 21780.1 1533.03  44
  -2 -13  10 24792.5 1559.40  39
   2 -13  -9 2558.50 469.008  44
  -2 -13   9 2223.28 431.832  39
   2 -13  -8 9813.39 949.961  44
  -2 -13   8 8624.31 862.569  39
   2 -13  -7 316.615 245.747   4
  -2 -13   7 309.705 183.111  19
   2 -13  -7 265.133 289.334  44
  -2 -13   7 497.416 265.514  39
  -2 -13   6 11026.3 1550.23   8
  -2 -13   6 8456.62 907.237   6
   2 -13  -6 9178.61 949.481  44
  -2 -13   6 9385.02 873.374  39
   2 -13  -6 9054.49 944.135   4
  -2 -13   5 1047.30 295.874  39
  -2 -13   5 1009.49 534.376   8
  -2 -13   5 1212.71 367.265   6
   2 -13  -5 972.149 364.298   4
   2 -13  -4 3285.66 560.875  44
  -2 -13   4 2958.13 773.495   8
  -2 -13   4 3039.23 491.475   6
   2 -13  -4 1888.18 718.123   2
   2 -13  -4 2973.95 841.119   1
   2 -13  -4 2196.87 482.282   4
   2 -13  -3 34282.7 2096.33  44
  -2 -13   3 31121.0 2606.57   8
   2 -13  -3 28112.9 1928.26   7
  -2 -13   3 31897.9 1970.90   6
   2 -13  -3 26500.2 2780.81   2
   2 -13  -3 25679.6 2754.28   1
   2 -13  -2 38270.3 2288.22  44
  -2 -13   2 30912.9 2653.20   8
   2 -13  -2 34584.6 2178.41   7
   2 -13  -2 34288.9 2119.43  37
  -2 -13   1 60293.4 3512.61  20
  -2 -13   1 65630.8 3536.41  44
   2 -13  -1 66236.5 3650.35  44
  -2 -13   1 68923.9 3702.24   7
  -2 -13   1 63661.7 4117.33   8
   2 -13  -1 60206.6 3574.51   7
   2 -13  -1 62299.2 3488.01  37
  -2 -13   0 2414.95 426.227  20
   2 -13   0 2495.91 462.708  44
  -2 -13   0 2894.75 444.658  44
  -2 -13   0 2892.65 487.472   7
   2 -13   0 2403.20 454.971   7
   2 -13   0 2310.75 395.302  37
  -2 -13  -1 4817.08 581.008  20
  -2 -13  -1 4117.61 568.558  44
  -2 -13  -1 5399.10 632.302   7
   2 -13   1 4453.37 538.843  37
  -2 -13  -2 19660.3 1394.23  20
  -2 -13  -2 22837.3 1498.48   7
   2 -13   2 18423.7 1846.05   8
  -2 -13  -2 20144.9 1473.88  44
   2 -13   3 4139.01 814.626   8
   2 -13   3 3239.79 502.301   6
  -2 -13  -3 2758.62 463.793   7
  -2 -13  -3 3065.28 525.004  44
   2 -13   4 30106.6 2634.12   8
   2 -13   4 31040.5 2040.24   6
  -2 -13  -4 33172.5 1990.52   7
   2 -13   5 13708.0 1641.65   8
   2 -13   5 11901.5 1081.84   6
  -2 -13  -5 12642.1 1089.61  44
   2 -13   6 37415.8 2300.41  36
  -2 -13  -6 34305.0 2232.33  44
   2 -13   7 1759.45 318.003  27
  -2 -13  -7 1109.72 311.061  44
   2 -13   8 22116.0 1415.88  27
  -2 -13  -8 21000.1 1470.51  44
   2 -13   9 535.276 202.331  27
  -2 -13  -9 82.9814 190.633  44
   2 -13  10 2332.04 323.743  27
  -2 -13 -10 2660.32 350.397  44
   2 -13  11 4609.37 435.809  37
   2 -13  11 4377.48 376.430  27
  -2 -12  13 4947.82 441.040  39
  -2 -12  12 8899.40 682.554  27
  -2 -12  12 10685.3 780.931  39
   2 -12 -12 9107.99 687.661  44
  -2 -12  11 5090.65 545.099  27
   2 -12 -11 6708.68 651.887  44
  -2 -12  11 6456.17 644.563  39
  -2 -12  10 6716.27 570.496  27
  -2 -12  10 7560.14 679.813  39
   2 -12 -10 6555.06 646.159  44
  -2 -12   9 18690.5 1393.51  39
   2 -12  -9 20395.3 1462.35  44
  -2 -12   9 17632.3 1285.16  19
   2 -12  -8 99716.5 5293.00  44
  -2 -12   8 98741.7 5127.56  19
   2 -12  -8 97007.2 5231.18   4
  -2 -12   8 92819.4 5188.87  39
   2 -12  -7 17640.6 1386.87  44
  -2 -12   7 18248.2 1290.78  19
   2 -12  -7 16072.8 1334.57   4
  -2 -12   7 16484.7 1292.48  39
  -2 -12   7 16373.7 2020.96   8
   2 -12  -6 20562.1 1505.31  44
  -2 -12   6 17101.0 2056.51   8
  -2 -12   6 18989.1 1444.00   6
  -2 -12   6 16196.3 1308.59  39
   2 -12  -6 19968.7 1481.74   4
  -2 -12   5 13815.2 1732.29   8
  -2 -12   5 13750.2 1138.70   6
   2 -12  -5 14397.1 1766.91   2
   2 -12  -5 10188.2 1514.49   1
   2 -12  -5 13052.7 1160.22   4
  -2 -12   5 13774.0 1074.11  39
   2 -12  -4 36725.3 2366.92  44
  -2 -12   4 36405.6 2842.08  22
  -2 -12   4 36876.0 3043.06   8
  -2 -12   4 41705.2 2346.34   6
   2 -12  -4 35153.2 3097.59   1
   2 -12  -4 40476.3 2448.36   4
   2 -12  -4 35684.9 3124.41   2
  -2 -12   4 33714.2 2202.05  39
  -2 -12   3 37995.9 2931.76  22
  -2 -12   3 38632.9 3031.87   8
  -2 -12   3 41526.2 2363.10   6
   2 -12  -3 30907.7 3038.93   1
   2 -12  -3 39222.2 2503.14   4
   2 -12  -3 36210.3 3225.69   2
   2 -12  -3 41139.6 2453.21  44
   2 -12  -2 56856.6 3090.92  44
  -2 -12   2 54954.1 2936.04  44
  -2 -12   2 52909.9 3652.93  22
  -2 -12   2 49719.4 2959.88  20
  -2 -12   2 53741.5 3640.36   8
   2 -12  -2 47653.9 2952.09   7
   2 -12  -2 49056.8 3965.32   2
   2 -12  -2 55442.8 3174.22   4
   2 -12  -2 48246.4 3929.66   1
   2 -12  -2 51285.4 2931.17  37
   2 -12  -1 19783.0 1375.81  44
  -2 -12   1 16447.2 1226.00  44
  -2 -12   1 15495.0 1695.59  22
  -2 -12   1 16138.8 1262.74  20
   2 -12  -1 15920.0 1270.46   7
  -2 -12   1 18312.0 1720.15   8
  -2 -12   1 20596.4 1412.47   7
   2 -12  -1 16448.8 2049.41   2
   2 -12  -1 16535.6 2019.87   1
   2 -12  -1 19277.4 1268.01  37
  -2 -12   0 29781.0 2526.67  22
  -2 -12   0 27870.4 1891.85  20
  -2 -12   0 30146.4 1909.93  44
   2 -12   0 31814.1 1990.45  44
  -2 -12   0 34739.0 2038.60   7
  -2 -12   0 33063.7 2388.75   8
   2 -12   0 32824.5 2268.99   8
   2 -12   0 28861.9 1850.38  37
  -2 -12  -1 61175.2 3232.94   7
   2 -12   1 55820.9 3631.86   8
  -2 -12  -1 55643.7 3165.03  44
  -2 -12  -1 52521.6 3102.73  20
  -2 -12  -2 853.221 303.835  44
   2 -12   2 1044.57 360.105   7
  -2 -12  -2 550.551 257.789   7
   2 -12   2 836.536 415.539   8
  -2 -12  -3 5113.06 639.663  44
  -2 -12  -3 6013.99 633.581   7
   2 -12   3 4673.23 892.124   8
   2 -12   3 5293.54 617.889   6
  -2 -12  -4 3169.14 450.880   7
   2 -12   4 2626.47 682.431   8
   2 -12   4 3241.75 494.567   6
   2 -12   4 2408.52 443.037  39
   2 -12   5 33402.0 2892.33   8
   2 -12   5 32824.6 2145.89   6
  -2 -12  -5 35105.3 2183.22  44
  -2 -12  -6 2784.05 492.849  44
   2 -12   6 3624.45 482.522  27
   2 -12   6 3444.81 834.249   8
   2 -12   6 3138.46 528.648  36
   2 -12   7 6080.91 652.819  27
  -2 -12  -7 5878.70 676.122  44
   2 -12   8 6265.24 667.292  27
  -2 -12  -8 6476.86 707.097  44
   2 -12   8 7647.09 754.519  39
   2 -12   9 16243.8 1167.84  27
  -2 -12  -9 15730.8 1173.61  44
   2 -12   9 16557.5 1208.09  39
   2 -12  10 5572.05 578.969  27
  -2 -12 -10 5153.65 552.835  44
   2 -12  10 5601.82 595.666  39
   2 -12  11 1703.31 280.124  27
   2 -12  12 996.485 180.954  27
   2 -12  12 1164.25 199.386  37
  -2 -11  14 1405.97 210.701  39
  -2 -11  13 4660.56 460.905  27
  -2 -11  13 5498.35 507.622  39
  -2 -11  12 10135.1 846.930  27
  -2 -11  12 12310.6 921.891  39
  -2 -11  11 18384.1 1312.21  27
  -2 -11  11 18505.8 1343.90  39
   2 -11 -11 18243.5 1322.65  44
  -2 -11  10 8975.25 834.406  19
  -2 -11  10 9618.37 883.475  27
   2 -11 -10 9646.60 925.110  44
  -2 -11  10 11174.7 967.317  39
  -2 -11   9 11023.5 1076.98  39
  -2 -11   9 13786.4 1086.66  19
  -2 -11   9 13649.4 1093.27  27
   2 -11  -9 13950.5 1170.26  44
  -2 -11   9 13715.8 1853.36   8
  -2 -11   8 28155.3 2835.05   8
   2 -11  -8 28804.4 2002.85   4
  -2 -11   8 31343.6 1984.12  19
   2 -11  -8 30266.3 2052.48  44
  -2 -11   8 31893.7 1957.09  27
  -2 -11   8 30791.5 2024.93  39
  -2 -11   7 9633.46 901.163  39
   2 -11  -7 9069.30 919.955  44
   2 -11  -7 7987.41 868.832   4
  -2 -11   6 22128.5 1585.26  39
   2 -11  -6 24468.8 1707.12  44
   2 -11  -6 21933.0 2212.86   2
   2 -11  -6 22575.3 2234.45   1
   2 -11  -6 24700.1 1716.39   4
  -2 -11   6 26704.5 2502.05   8
  -2 -11   6 24670.4 1705.95   6
   2 -11  -5 8474.16 864.639   4
   2 -11  -5 7061.34 1164.24   1
   2 -11  -5 7465.00 1198.40   2
  -2 -11   5 7209.03 769.147   6
  -2 -11   5 8135.73 1297.05   8
  -2 -11   5 7446.36 725.747  39
  -2 -11   4 955.224 244.393  39
  -2 -11   4 777.437 411.274  22
   2 -11  -4 612.138 247.466   4
   2 -11  -4 1257.12 522.349   2
   2 -11  -4 464.568 439.422   1
  -2 -11   4 688.198 262.569   6
  -2 -11   4 729.809 414.359   8
   2 -11  -4 740.658 319.218  44
  -2 -11   3 3636.50 464.650  39
   2 -11  -3 3861.53 475.623  37
  -2 -11   3 4195.19 822.354  22
   2 -11  -3 4533.75 966.470   1
   2 -11  -3 3611.02 552.448   4
   2 -11  -3 2222.81 730.772   2
  -2 -11   3 5687.97 969.340   8
   2 -11  -3 3140.47 502.745  44
   2 -11  -2 16919.0 1199.56  37
   2 -11  -2 17592.4 1941.96   2
   2 -11  -2 18875.0 1379.40   4
   2 -11  -2 18107.0 1949.26   1
  -2 -11   2 15840.6 1229.66  20
  -2 -11   2 14855.8 1662.47  22
  -2 -11   2 17999.8 1744.87   8
  -2 -11   2 18002.2 1333.45   7
   2 -11  -2 17853.2 1304.72  44
   2 -11  -1 72621.4 3925.76  37
  -2 -11   1 78848.6 4775.94  22
  -2 -11   1 71541.9 3989.89  20
  -2 -11   1 71830.0 3931.68  44
   2 -11  -1 69392.1 4004.60  44
  -2 -11   1 77105.8 4592.84   8
  -2 -11   1 83387.3 4123.09   7
   2 -11  -1 74513.3 4003.14   7
   2 -11  -1 69651.4 4967.96   2
   2 -11  -1 77136.7 4164.22   4
   2 -11  -1 74336.2 5030.17   1
   2 -11   0 26172.5 2535.89   2
   2 -11   0 26721.8 2547.26   1
  -2 -11   0 26609.0 1682.60  20
   2 -11   0 26791.6 1723.82  44
  -2 -11   0 25416.6 1656.67  44
   2 -11   0 24178.8 1598.42  37
  -2 -11   0 30089.8 1771.47   7
   2 -11   0 26174.1 1968.91   8
  -2 -11  -1 10650.0 891.751  44
   2 -11   1 10588.1 1191.36   8
  -2 -11  -1 8064.35 999.228   8
  -2 -11  -1 11149.7 898.118   7
  -2 -11  -2 3048.73 461.537  44
   2 -11   2 3310.52 532.716   7
   2 -11   2 2387.71 598.394   8
  -2 -11  -2 3484.73 465.367   7
   2 -11   3 22539.9 1566.40  39
   2 -11   3 24269.8 1697.46   7
  -2 -11  -3 26036.6 1593.87   7
   2 -11   3 24133.1 1574.46   6
   2 -11   3 23935.3 2148.16   8
  -2 -11  -4 18335.4 1345.01  44
   2 -11   4 19254.2 1949.00   8
   2 -11   4 16770.6 1274.87   6
  -2 -11  -4 19460.3 1278.01   7
   2 -11   4 17064.5 1301.81  28
  -2 -11  -5 26792.7 1733.53  44
   2 -11   5 25072.2 1683.71   6
   2 -11   5 25174.1 2374.84   8
   2 -11   5 22828.4 1586.24  27
   2 -11   5 25413.5 1669.35  28
  -2 -11  -6 13258.9 1094.84  44
   2 -11   6 10698.6 1566.89   8
   2 -11   6 13502.4 1089.77  28
   2 -11   6 13935.4 1073.35  27
   2 -11   7 5054.59 630.485  39
  -2 -11  -7 5421.63 650.312  44
   2 -11   7 5804.99 1082.50   8
   2 -11   7 5111.11 612.520  27
   2 -11   7 5684.49 663.619  28
   2 -11   8 23864.2 1598.70  28
   2 -11   8 22642.7 1589.32  27
  -2 -11  -8 23842.7 1613.00  44
   2 -11   8 24373.4 1642.30  39
   2 -11   9 11274.3 934.462  28
   2 -11   9 11843.1 983.091  27
  -2 -11  -9 10890.3 951.136  44
   2 -11   9 12530.8 1013.07  39
   2 -11  10 4770.19 517.348  28
   2 -11  10 3412.02 490.888  27
  -2 -11 -10 3588.70 473.853  44
   2 -11  10 3287.48 471.234  39
   2 -11  11 318.821 204.572  27
   2 -11  11 727.403 227.710  39
   2 -11  12 6094.45 545.682  27
  -2 -10  14 12434.0 858.072  27
  -2 -10  14 13579.1 879.543  39
  -2 -10  13 1003.61 262.520  27
  -2 -10  13 835.553 244.067  39
  -2 -10  12 2899.03 455.171  27
  -2 -10  12 3031.21 459.377  39
  -2 -10  11 15734.4 1257.63  27
  -2 -10  11 16326.2 1269.92  39
   2 -10 -11 15514.6 1228.57  44
  -2 -10  10 4721.58 594.715  19
  -2 -10  10 4002.18 607.660  27
  -2 -10  10 4184.62 617.163  39
   2 -10 -10 4595.99 638.327  44
  -2 -10   9 50581.9 3998.67   8
   2 -10  -9 51592.4 2952.10   4
  -2 -10   9 49849.0 2928.88  19
  -2 -10   9 50053.9 2950.40  27
  -2 -10   9 47210.2 2961.53  39
   2 -10  -9 47857.4 2961.82  44
  -2 -10   8 1870.83 703.288   8
   2 -10  -8 1146.54 358.500   4
  -2 -10   8 1804.20 413.131  19
  -2 -10   8 1801.39 383.812  27
  -2 -10   8 1477.32 360.211  39
   2 -10  -8 1063.99 349.618  44
  -2 -10   7 6823.46 731.851  39
   2 -10  -7 5310.03 688.286  44
   2 -10  -7 6545.08 746.005   4
  -2 -10   6 3210.55 462.156  39
   2 -10  -6 3171.50 497.064   4
   2 -10  -6 3105.67 730.762   2
   2 -10  -6 1950.97 604.555   1
  -2 -10   6 2350.38 441.004   6
   2 -10  -6 2296.50 440.425  44
  -2 -10   5 27720.8 1873.61  39
  -2 -10   5 31038.8 2613.47  22
   2 -10  -5 34367.4 2699.78   2
   2 -10  -5 31899.3 2043.55   4
   2 -10  -5 28677.3 2548.00   1
  -2 -10   5 33768.2 2743.26   8
  -2 -10   5 32949.7 1995.98   6
   2 -10  -5 33538.1 2035.92  44
  -2 -10   4 48360.7 2868.31  39
   2 -10  -4 54436.9 3742.47   1
   2 -10  -4 55769.6 3076.16   4
   2 -10  -4 52186.1 3727.15   2
  -2 -10   4 52675.3 3665.21  22
  -2 -10   4 55180.5 2979.22   6
  -2 -10   4 51187.8 3699.94   8
   2 -10  -3 4390.11 891.338   1
   2 -10  -3 3655.83 536.146   4
   2 -10  -3 4598.69 893.864   2
   2 -10  -3 4785.78 563.483  44
  -2 -10   3 4236.42 530.453  20
  -2 -10   3 3845.40 791.449  22
  -2 -10   3 5418.70 911.196   8
  -2 -10   2 49517.4 3507.95  22
  -2 -10   2 47485.8 2844.37  20
  -2 -10   2 57760.9 2992.92   7
   2 -10  -2 47382.3 3573.31   1
   2 -10  -2 50581.5 2953.65   4
   2 -10  -2 51533.6 3665.03   2
  -2 -10   1 54304.6 3881.10  22
  -2 -10   1 59261.1 3275.43  20
  -2 -10   1 66142.5 3363.75   7
   2 -10  -1 57716.0 3427.11   8
   2 -10  -1 61584.1 3400.61   4
   2 -10  -1 55629.5 4078.57   1
   2 -10  -1 56149.6 4089.42   2
  -2 -10   0 90992.6 4473.61   7
   2 -10   0 80261.7 4732.50   8
   2 -10   0 76192.7 5254.35   1
   2 -10   0 77583.4 5295.14   2
   2 -10   1 20140.7 1400.67   7
   2 -10   1 18574.2 1669.98   8
  -2 -10  -1 21766.2 1389.71   7
   2 -10   1 20220.8 2125.23   1
   2 -10   1 24637.6 2280.21   2
  -2 -10  -2 89.0112 166.584  44
   2 -10   2 39.0810 140.986  39
  -2 -10  -2 280.616 170.136   7
   2 -10   2 339.511 205.813   7
   2 -10   2-104.897 234.581   8
   2 -10   3 33847.5 2572.74   8
   2 -10   3 31417.1 1911.70   6
   2 -10   3 33178.1 2049.19   7
  -2 -10  -3 31562.8 1917.59   7
   2 -10   3 32546.2 1951.26  28
  -2 -10  -4 22843.9 1537.33  44
   2 -10   4 22465.5 1484.10   6
   2 -10   4 20618.0 2026.21   8
   2 -10   4 23167.5 1457.77  27
   2 -10   4 22458.3 1492.85  28
  -2 -10  -5 23278.8 1607.53  44
   2 -10   5 24932.8 2297.57   8
   2 -10   5 21540.1 1561.85   6
   2 -10   5 25932.6 1614.13  28
   2 -10   5 25139.0 1587.66  27
   2 -10   6 8583.25 846.145  39
  -2 -10  -6 9085.58 853.529  44
   2 -10   6 10655.7 1456.76   8
   2 -10   6 8474.10 833.480  27
   2 -10   6 11772.4 933.098  28
   2 -10   7 21953.6 1481.87  39
  -2 -10  -7 16838.6 1364.15  44
   2 -10   7 20104.5 1423.42  28
   2 -10   7 21202.6 1452.36  27
   2 -10   8 22406.8 1578.32  39
  -2 -10  -8 22118.0 1544.11  44
   2 -10   8 22252.4 2331.99   8
   2 -10   8 22027.5 1568.07  27
   2 -10   8 23672.7 1558.09  28
   2 -10   9 19395.7 1328.10  28
   2 -10   9 17722.8 1362.54  27
  -2 -10  -9 18452.0 1336.43  44
   2 -10   9 18621.8 1363.67  39
   2 -10  10 9699.08 807.670  28
   2 -10  10 9085.10 875.544  27
  -2 -10 -10 10433.5 855.423  44
   2 -10  10 9600.97 866.566  39
   2 -10  11 1631.72 321.913  39
   2 -10  11 1703.45 319.109  28
   2 -10  11 1507.43 345.071  27
   2 -10  12 3002.79 379.199  39
   2 -10  12 2340.52 366.388  27
   2 -10  13 1713.95 258.511  27
  -2  -9  15 2878.31 303.033  27
  -2  -9  14 5823.05 532.180  39
  -2  -9  14 4446.03 496.831  27
  -2  -9  13 9534.80 827.834  39
  -2  -9  13 9660.73 857.805  27
  -2  -9  12 18011.9 1324.59  39
  -2  -9  12 16351.1 1317.26  27
  -2  -9  11 389.141 255.034  19
  -2  -9  11 134.041 251.054  27
   2  -9 -11 504.432 286.032  44
  -2  -9  11 191.245 255.274  39
  -2  -9  10 24270.4 1798.98  39
  -2  -9  10 25074.1 1763.24  19
  -2  -9  10 25037.4 1825.39  27
   2  -9 -10 27085.4 1816.80  44
  -2  -9  10 25587.0 2632.74   8
  -2  -9   9 8212.42 1419.66   8
   2  -9  -9 8205.41 831.032   4
  -2  -9   9 8091.92 850.282  19
  -2  -9   9 8187.48 874.485  27
  -2  -9   9 8384.00 897.969  39
   2  -9  -9 8717.97 896.974  44
  -2  -9   8 3971.07 967.945   8
   2  -9  -8 3176.77 494.991   4
  -2  -9   8 3176.35 515.240  19
  -2  -9   8 3207.61 538.002  27
  -2  -9   8 3532.04 545.378  39
   2  -9  -8 3360.24 515.809  44
  -2  -9   7 9637.87 1409.19   8
  -2  -9   7 8776.02 822.662  27
  -2  -9   7 8378.71 833.963  39
   2  -9  -7 8598.46 850.156  44
   2  -9  -7 5870.73 1024.05   2
   2  -9  -7 9618.93 879.538   4
   2  -9  -7 8768.15 1215.32   1
  -2  -9   6 82797.9 4378.60  39
   2  -9  -6 78405.2 5038.52   1
   2  -9  -6 86243.5 4451.50   4
   2  -9  -6 78272.3 5046.02   2
  -2  -9   6 77891.0 4394.20   6
  -2  -9   6 84986.6 5339.77   8
   2  -9  -6 80796.2 4411.49  44
  -2  -9   5 44387.6 2633.89  39
   2  -9  -5 47653.6 2758.73   4
   2  -9  -5 42517.8 3235.22   1
   2  -9  -5 48215.6 3366.36   2
   2  -9  -5 47389.2 2727.46  44
  -2  -9   5 52957.3 3512.53  22
  -2  -9   5 49552.9 2720.67   6
  -2  -9   4 1349.20 353.897  21
  -2  -9   4 1864.51 586.580  22
  -2  -9   4 1594.78 305.366   6
  -2  -9   4 1247.75 503.277   8
   2  -9  -4 1174.20 312.383   4
   2  -9  -4 1950.30 548.939   2
   2  -9  -4 840.376 420.907   1
  -2  -9   3 84570.4 4957.91  22
  -2  -9   3 81214.2 4472.86  21
  -2  -9   3 77189.1 4175.23  20
   2  -9  -3 79272.4 4906.79   1
   2  -9  -3 73813.2 4839.25   2
   2  -9  -3 78867.3 4238.84   4
  -2  -9   2 74298.1 4436.67  22
  -2  -9   2 62273.1 3651.10  20
  -2  -9   2 77884.4 3806.70   7
   2  -9  -2 66517.1 3677.13   8
   2  -9  -2 73097.1 3778.30   4
   2  -9  -2 67810.4 4370.13   1
   2  -9  -2 63184.4 4324.93   2
  -2  -9   1 70458.4 3848.87  20
   2  -9  -1 68758.0 4595.10   2
   2  -9  -1 77284.3 3983.02   4
   2  -9  -1 68405.9 4559.14   1
  -2  -9   1 79417.6 3927.67   7
   2  -9  -1 68170.5 4002.25   8
   2  -9   0 34423.0 2692.74   1
   2  -9   0 28866.5 2558.59   2
   2  -9   0 32899.9 2215.48   8
  -2  -9   0 34516.7 1970.61   7
   2  -9   1 63645.9 4452.29   2
   2  -9   1 67336.9 4497.63   1
   2  -9   1 64648.8 3620.73   7
   2  -9   1 67665.4 4028.68   8
  -2  -9  -1 72528.8 3621.45   7
   2  -9   2 36817.0 2262.55   7
   2  -9   2 40429.8 2748.06   8
  -2  -9  -2 40792.4 2231.82   7
   2  -9   3 35406.9 2053.33   6
   2  -9   3 36220.3 2168.24   7
   2  -9   3 36672.6 2660.10   8
   2  -9   4 60998.3 3386.33  39
  -2  -9  -4 63950.7 3424.80  44
   2  -9   4 67131.4 4190.17   8
   2  -9   4 58620.8 3346.10   6
   2  -9   4 64665.4 3387.29  28
   2  -9   5 137.916 138.028  39
  -2  -9  -5 92.4030 172.950  44
   2  -9   5-136.442 236.368   8
   2  -9   5 362.271 226.468   6
   2  -9   5 85.0435 212.664  28
   2  -9   5 178.332 183.892  27
   2  -9   6 602.337 236.014  39
  -2  -9  -6 433.547 210.634  44
   2  -9   6 322.400 261.056  28
   2  -9   6 149.486 193.705  27
   2  -9   7 56446.2 3219.08  39
  -2  -9  -7 51618.8 3146.92  44
   2  -9   7 59433.9 4177.57   8
   2  -9   7 54820.5 3207.80  27
   2  -9   7 61770.9 3218.90  28
   2  -9   8 24870.2 1729.92  39
  -2  -9  -8 24987.6 1695.44  44
   2  -9   8 28318.4 2610.28   8
   2  -9   8 26108.2 1766.08  27
   2  -9   8 25826.2 1701.64  28
   2  -9   9 9515.73 918.858  39
  -2  -9  -9 10757.8 917.296  44
   2  -9   9 9961.93 1513.16   8
   2  -9   9 11854.2 942.412  28
   2  -9   9 9564.10 945.434  27
   2  -9  10 21467.6 1449.10  28
   2  -9  10 24101.8 1625.09  27
  -2  -9 -10 19993.6 1453.01  44
   2  -9  10 24340.7 1578.35  39
   2  -9  11 6820.35 685.457  39
   2  -9  11 7431.18 759.183  27
   2  -9  11 6441.35 620.853  28
   2  -9  12 2457.62 366.934  39
   2  -9  12 2128.34 311.223  28
   2  -9  12 2707.37 417.301  27
   2  -9  13 2998.27 329.197  39
   2  -9  13 3023.07 383.688  27
   2  -9  14 4094.40 354.892  27
  -2  -8  15 2563.70 328.163  27
  -2  -8  14 2378.82 405.305  27
  -2  -8  13 8078.48 799.108  39
  -2  -8  13 8421.74 851.041  27
  -2  -8  12 1568.63 425.904  27
  -2  -8  12 326.821 161.838  24
  -2  -8  12 1053.56 361.375  39
  -2  -8  12 45.2891 64.3561  11
  -2  -8  11 7582.09 757.044  24
  -2  -8  11 7080.85 730.399  11
  -2  -8  11 7315.25 871.719  27
  -2  -8  11 6677.61 769.617  19
  -2  -8  10 1913.63 470.089  27
  -2  -8  10 1013.40 326.714  24
  -2  -8  10 1950.15 365.204  11
  -2  -8  10 2050.31 444.130  19
  -2  -8  10 571.701 508.426   8
   2  -8 -10 1045.60 332.043  44
   2  -8  -9 617.561 253.392   4
  -2  -8   9 754.668 358.100  27
  -2  -8   9 648.553 275.377  24
  -2  -8   9 1195.19 340.453  19
   2  -8  -9 545.839 292.854  44
  -2  -8   9 926.429 586.856   8
  -2  -8   8 13303.4 1147.10  19
   2  -8  -8 12865.0 1093.42  44
  -2  -8   8 12428.8 1440.73  10
  -2  -8   8 13071.2 1480.48   9
  -2  -8   8 14922.6 1825.06   8
  -2  -8   7 8919.27 1118.19  10
  -2  -8   7 11840.1 1247.75   9
   2  -8  -7 9255.97 1206.53   1
   2  -8  -7 9358.09 1217.59   2
   2  -8  -7 11090.3 941.841  44
  -2  -8   6 1975.65 477.350  10
  -2  -8   6 1844.96 353.345   6
  -2  -8   6 1611.98 463.340   9
  -2  -8   6 2513.51 661.345   8
  -2  -8   6 2050.51 488.821  21
   2  -8  -6 1787.50 495.567   1
   2  -8  -6 1131.39 418.178   2
   2  -8  -6 3070.33 447.600  44
  -2  -8   5 35963.3 2422.15   9
  -2  -8   5 38458.7 2446.65  10
   2  -8  -5 43133.7 2387.60   4
   2  -8  -5 40953.0 2871.45   1
   2  -8  -5 39156.1 2853.59   2
  -2  -8   5 45860.7 3129.98  22
  -2  -8   5 42053.9 2706.72  21
  -2  -8   5 40060.4 2322.78   6
   2  -8  -4 25556.8 2136.59   1
   2  -8  -4 27111.7 2187.39   2
   2  -8  -4 28261.2 1763.81   4
  -2  -8   4 28173.1 2301.03  22
  -2  -8   4 30212.2 2072.02  21
  -2  -8   4 28593.7 1692.12   6
   2  -8  -3 15736.9 1093.49   4
   2  -8  -3 14278.7 1450.14   2
   2  -8  -3 17477.1 1534.93   1
  -2  -8   3 12991.6 1014.81  20
  -2  -8   3 15820.6 1547.73  22
   2  -8  -2 3182.18 682.054   2
   2  -8  -2 3933.22 715.238   1
   2  -8  -2 4714.09 520.614   4
  -2  -8   2 4129.05 766.234  22
  -2  -8   2 5108.43 533.700   7
   2  -8  -2 4398.76 482.455   8
   2  -8  -1 44758.0 2536.44   4
   2  -8  -1 40080.5 2994.93   1
   2  -8  -1 43975.6 3068.11   2
   2  -8  -1 47068.1 2639.40   8
   2  -8   0 162515. 9000.13   2
   2  -8   0 166845. 9005.09   1
   2  -8   0 166262. 8514.58   8
   2  -8   1 12992.0 979.193   4
   2  -8   1 11346.7 1336.28   1
   2  -8   1 10852.4 1326.10   2
   2  -8   1 11303.9 857.020   7
   2  -8   1 11335.0 1102.76   8
   2  -8   2 44531.4 2513.41   7
   2  -8   2 47087.3 2972.55   8
   2  -8   3 236.368 171.917   7
   2  -8   3 151.530 132.372   6
   2  -8   3 194.521 322.651   8
   2  -8   4 10166.6 861.598  10
   2  -8   4 8880.93 827.519   9
   2  -8   4 8316.91 1108.34   8
   2  -8   4 8592.55 728.424   6
   2  -8   5 30611.5 2076.19   9
   2  -8   5 26780.6 1804.60   6
   2  -8   5 33215.4 1839.76  30
   2  -8   5 30544.1 2062.03  10
   2  -8   5 29792.6 1821.25  28
   2  -8   5 31961.5 1882.05  27
   2  -8   5 30854.7 1868.34  39
  -2  -8  -5 29052.1 1829.13  44
  -2  -8  -6 4204.66 528.106  44
   2  -8   6 5273.87 776.675  10
   2  -8   6 4532.18 551.911  39
   2  -8   6 3145.61 641.137   9
   2  -8   6 5863.00 1002.18   8
   2  -8   6 5527.93 578.835  28
   2  -8   6 5276.69 594.707  27
  -2  -8  -7 9307.86 858.221  44
   2  -8   7 10639.4 898.699  28
   2  -8   7 9866.41 926.077  27
   2  -8   7 11393.8 950.717  39
   2  -8   7 10920.1 1459.72   8
  -2  -8  -8 3285.59 481.236  44
   2  -8   8 2679.90 387.138  11
   2  -8   8 3216.18 472.001  28
   2  -8   8 3339.88 536.378  27
   2  -8   8 3189.72 506.796  39
   2  -8   8 2656.00 756.285   8
  -2  -8  -9 51055.0 2803.99  44
   2  -8   9 45043.5 2676.26  11
   2  -8   9 50073.7 2785.17  28
   2  -8   9 45726.3 2869.34  27
   2  -8   9 49684.2 2855.79  39
   2  -8   9 41828.5 3650.19   8
   2  -8   9 48946.4 2725.61  24
   2  -8  10 7555.45 738.783  11
   2  -8  10 10811.5 923.801  39
   2  -8  10 9675.68 937.860  27
   2  -8  10 9812.02 831.186  28
   2  -8  11 5927.96 652.924  39
   2  -8  11 6100.61 598.441  28
   2  -8  11 5097.86 667.408  27
   2  -8  12 1323.46 298.226  39
   2  -8  12 1068.57 258.466  28
   2  -8  12 1402.47 333.599  27
   2  -8  13 5424.03 497.249  39
   2  -8  13 5170.34 554.452  27
   2  -8  13 4980.22 442.481  28
   2  -8  14 5283.06 463.242  27
  -2  -7  16 4398.02 365.430  27
  -2  -7  15 6189.48 576.904  27
  -2  -7  14 3843.30 528.030  27
  -2  -7  13 6385.66 693.024  24
  -2  -7  13 7100.46 710.692  11
  -2  -7  13 8604.27 873.981  27
  -2  -7  12 17452.5 1294.03  24
  -2  -7  12 16650.8 1394.42  27
  -2  -7  12 14414.0 1212.45  11
  -2  -7  11 4954.38 743.435  27
  -2  -7  11 5269.09 679.300  24
  -2  -7  11 4483.69 1130.06  10
  -2  -7  11 5709.31 682.713  11
  -2  -7  11 4417.53 652.030  19
  -2  -7  11 3882.17 1041.82   9
  -2  -7  11 7450.77 1252.30   8
  -2  -7  10 24233.4 1727.25  24
  -2  -7  10 21652.1 2328.10   9
  -2  -7  10 25102.0 2438.27  10
  -2  -7  10 26079.3 1801.86  19
   2  -7 -10 25144.7 1729.30  44
  -2  -7  10 25412.7 2596.75   8
  -2  -7   9 22059.4 1585.43  24
  -2  -7   9 21686.3 2194.52  10
  -2  -7   9 19897.5 2162.55   9
  -2  -7   9 23036.5 1656.27  19
   2  -7  -9 24030.0 1635.12  44
  -2  -7   9 25906.0 2483.90   8
   2  -7  -8 20710.0 1907.68   1
   2  -7  -8 22582.8 1968.20   2
  -2  -7   8 23426.4 1525.90  24
  -2  -7   8 22157.8 2074.63   9
  -2  -7   8 22510.2 2066.75  10
  -2  -7   8 25340.0 1667.09  19
   2  -7  -8 21090.8 1532.79  44
  -2  -7   8 18975.9 2125.65   8
   2  -7  -7 5497.03 872.437   1
   2  -7  -7 5126.34 840.859   2
  -2  -7   7 5492.91 587.267  24
  -2  -7   7 5051.44 836.416  21
  -2  -7   7 4907.39 819.462   9
  -2  -7   7 6464.68 1087.49   8
   2  -7  -7 6510.37 652.065  44
  -2  -7   7 4643.51 838.538  10
  -2  -7   6 13435.7 1329.03  10
  -2  -7   6 14057.1 1358.42   9
   2  -7  -6 16053.1 1484.01   1
   2  -7  -6 14555.3 1440.66   2
  -2  -7   6 15046.2 1423.56  21
  -2  -7   6 16610.9 1672.46   8
  -2  -7   6 14921.9 1092.08   6
  -2  -7   5 18678.4 1439.38   9
  -2  -7   5 20030.1 1482.13  10
   2  -7  -5 17233.8 1596.45   2
   2  -7  -5 16353.1 1548.85   1
  -2  -7   5 18696.6 1227.95   6
  -2  -7   5 19869.5 1618.82  21
  -2  -7   5 18727.6 1800.71  22
  -2  -7   4 6200.64 817.543  21
  -2  -7   4 7605.16 1022.79  22
  -2  -7   4 4908.45 592.253   9
  -2  -7   4 5326.73 613.941  10
   2  -7  -4 5583.36 794.991   2
   2  -7  -4 5670.05 821.875   1
   2  -7  -4 4905.93 638.388  35
  -2  -7   4 6858.45 559.929   6
  -2  -7   3 7358.97 661.571  10
  -2  -7   3 8443.17 677.871   9
   2  -7  -3 8974.05 1008.27   1
   2  -7  -3 7751.99 963.512   2
   2  -7  -3 7980.99 655.971  35
  -2  -7   3 10266.4 1137.55  22
   2  -7  -2 61165.5 2880.88   8
  -2  -7   2 50422.3 2680.54   9
  -2  -7   2 48688.8 2677.91  10
   2  -7  -2 55471.7 3347.49   1
   2  -7  -2 61148.3 3440.43   2
   2  -7  -1 9221.95 783.648   8
   2  -7  -1 7635.72 950.687   1
   2  -7  -1 7694.98 961.818   2
   2  -7   0 7974.31 785.821   8
   2  -7   0 7190.94 983.333   2
   2  -7   0 8240.48 1000.94   1
   2  -7   1 24849.0 1754.07   8
   2  -7   2 93108.1 4548.33   9
   2  -7   2 90821.3 4995.73   8
   2  -7   2 85760.1 4526.10  10
   2  -7   2 87818.7 5360.28   2
   2  -7   2 85578.5 5331.48   1
   2  -7   3 71159.2 3624.64   7
   2  -7   3 67926.5 3674.99   9
   2  -7   3 62138.9 3511.45   6
   2  -7   3 75065.2 4184.05   8
   2  -7   3 73788.5 3707.18  10
   2  -7   4 60434.0 3370.77   9
   2  -7   4 55948.9 3091.03   6
   2  -7   4 60606.6 3373.23  10
   2  -7   5 23207.2 1775.33   9
   2  -7   5 22369.3 2035.12   8
   2  -7   5 22813.8 1488.79   6
   2  -7   5 26271.6 1836.27  10
   2  -7   6 28849.2 2371.38   8
   2  -7   6 28088.1 2111.31   9
   2  -7   6 27032.4 1755.63  27
   2  -7   6 26199.3 1687.68  28
   2  -7   6 27449.4 1651.29  24
   2  -7   6 30008.7 1699.94  30
   2  -7   6 25831.9 1616.54  11
   2  -7   6 26380.7 2077.91  10
  -2  -7  -6 27755.3 1695.99  44
   2  -7   6 26298.4 1720.18  39
   2  -7   7 78039.4 5039.34   8
   2  -7   7 72740.3 4712.06   9
   2  -7   7 74789.2 4227.06  27
   2  -7   7 81691.9 4180.17  28
   2  -7   7 81015.3 4133.70  24
   2  -7   7 82724.8 4167.41  30
   2  -7   7 75029.4 4711.05  10
   2  -7   7 72766.7 4076.57  11
   2  -7   7 80361.1 4219.65  39
  -2  -7  -7 73866.8 4122.60  44
  -2  -7  -8 15644.6 1109.63  44
   2  -7   8 12945.5 1492.10  10
   2  -7   8 13078.0 1035.97  11
   2  -7   8 13787.7 1082.27  28
   2  -7   8 13763.9 1154.58  27
   2  -7   8 13542.7 1105.26  39
   2  -7   8 13576.0 1525.97   9
   2  -7   8 13237.3 1654.82   8
   2  -7   8 12693.1 1039.25  24
   2  -7   8 14816.3 1043.13  23
   2  -7   9 1356.58 511.637  10
   2  -7   9 918.372 276.780  11
   2  -7   9 1550.31 398.181  27
   2  -7   9 1731.10 368.734  28
   2  -7   9 1259.92 340.119  39
   2  -7   9 1109.06 484.527   9
   2  -7   9 2007.18 672.098   8
   2  -7   9 1656.28 346.477  24
   2  -7   9 1389.49 291.981  23
   2  -7  10 493.066 211.346  11
   2  -7  10 394.501 256.412  27
   2  -7  10 1004.33 304.287  28
   2  -7  10 577.269 284.383  39
   2  -7  10 675.626 478.634   8
   2  -7  10 920.917 281.822  24
   2  -7  11 1896.56 348.547  11
   2  -7  11 1561.81 357.427  39
   2  -7  11 1301.76 297.809  28
   2  -7  11 2002.97 435.957  27
   2  -7  12 2927.60 410.520  11
   2  -7  12 3514.77 477.351  39
   2  -7  12 4331.60 577.464  27
   2  -7  12 3549.34 432.235  28
   2  -7  13 2140.95 333.210  39
   2  -7  13 3100.37 344.385  28
   2  -7  14 4091.52 331.022  28
  -2  -6  16 5972.86 472.356  39
  -2  -6  15 5476.14 546.155  39
  -2  -6  15 4527.18 525.227  27
  -2  -6  14 1989.50 362.505  24
  -2  -6  14 2391.02 460.108  27
  -2  -6  14 2274.85 376.956  11
  -2  -6  13 8068.80 807.070  24
  -2  -6  13 8358.65 896.323  27
  -2  -6  13 7691.18 786.246  11
  -2  -6  12 29452.2 2028.31  24
  -2  -6  12 28380.2 1918.74  23
  -2  -6  12 30325.1 2031.86  11
  -2  -6  12 30429.7 2139.26  27
  -2  -6  11 6047.29 790.554  24
  -2  -6  11 6381.45 728.085  23
  -2  -6  11 5825.99 1203.67   9
  -2  -6  11 6604.94 1199.66   8
  -2  -6  11 7251.02 811.978  19
  -2  -6  11 6981.87 810.734  11
  -2  -6  11 4380.01 1085.89  10
  -2  -6  10 3046.62 481.529  23
  -2  -6  10 3732.81 590.591  24
  -2  -6  10 2145.09 749.487  10
  -2  -6  10 2909.30 863.619   9
  -2  -6  10 3821.41 912.728   8
  -2  -6  10 2186.15 474.207  19
  -2  -6   9 135500. 7056.08  24
  -2  -6   9 134316. 6968.47  23
  -2  -6   9 130923. 7950.26   9
  -2  -6   9 138829. 8014.48  10
  -2  -6   9 135814. 7099.97  19
  -2  -6   9 133932. 8042.25   8
   2  -6  -9 137647. 7016.24  44
   2  -6  -8 17107.9 1713.45   2
   2  -6  -8 19007.6 1761.20   1
  -2  -6   8 19403.4 1430.15  24
  -2  -6   8 20173.1 1382.72  23
  -2  -6   8 22123.7 2059.81   9
  -2  -6   8 20516.4 1991.64  10
  -2  -6   8 24256.8 1567.73  19
  -2  -6   8 23334.0 2182.40   8
   2  -6  -8 21558.0 1453.71  44
  -2  -6   7 2173.66 359.558  24
  -2  -6   7 1878.72 540.429  10
  -2  -6   7 2672.61 648.346   9
  -2  -6   7 2239.56 640.544   8
   2  -6  -7 2212.99 528.809   1
   2  -6  -7 1938.81 505.475   2
  -2  -6   7 2958.39 628.737  21
  -2  -6   6 11949.8 1260.73  10
  -2  -6   6 12637.8 1284.48   9
  -2  -6   6 14289.9 1515.60   8
  -2  -6   6 11685.7 945.340   6
   2  -6  -6 13570.2 1294.60   1
   2  -6  -6 14853.2 1339.92   2
  -2  -6   6 14931.7 1397.15  21
  -2  -6   5 2040.31 450.455  10
  -2  -6   5 1764.08 411.382   9
  -2  -6   5 1136.18 246.585   6
   2  -6  -5 1206.10 375.101   2
   2  -6  -5 1668.49 418.761   1
  -2  -6   5 2279.14 537.775  21
  -2  -6   5 1458.34 518.814  22
   2  -6  -4 4259.77 638.115   1
   2  -6  -4 4619.57 675.718   2
  -2  -6   4 4325.18 568.767  10
  -2  -6   4 4821.80 594.978   9
  -2  -6   4 4377.66 771.396  22
  -2  -6   4 4625.90 718.667  21
  -2  -6   3 19041.3 1271.36   9
  -2  -6   3 19252.1 1285.45  10
   2  -6  -3 17775.8 1478.55   2
   2  -6  -3 18381.1 1480.76   1
   2  -6  -3 17636.0 1285.88  35
  -2  -6   3 21660.6 1707.35  22
   2  -6  -2 64791.0 3866.70   2
   2  -6  -2 68931.2 3892.30   1
   2  -6  -2 67193.7 3456.97  35
   2  -6  -2 66916.3 3476.29   8
   2  -6  -1 6400.22 778.732   1
   2  -6  -1 6015.72 764.898   2
   2  -6  -1 5449.59 414.322  35
   2  -6  -1 5977.94 578.624   8
   2  -6   0 175505. 8941.45   1
   2  -6   0 168037. 8925.12   2
   2  -6   0 168289. 8309.61  35
   2  -6   0 176434. 8634.07   8
   2  -6   1 30366.7 2136.00   8
   2  -6   1 37343.3 1936.83  10
   2  -6   2 82541.4 4286.60   9
   2  -6   2 86231.0 4640.03   8
   2  -6   2 87474.3 4980.56   2
   2  -6   2 86344.7 4955.73   1
   2  -6   2 79752.3 4271.69  10
   2  -6   3 71982.9 3879.53  10
   2  -6   3 71134.4 3876.39   9
   2  -6   4 4151.65 583.287  10
   2  -6   4 3866.87 426.786   6
   2  -6   4 4749.98 633.165   9
   2  -6   5 58008.3 3120.73  24
   2  -6   5 50055.1 3131.13   6
   2  -6   5 64464.7 3859.12   8
   2  -6   5 63136.7 3649.02   9
   2  -6   5 63469.9 3132.35  11
   2  -6   5 62833.0 3624.03  10
   2  -6   6 6206.23 582.142  23
   2  -6   6 6634.32 617.979  24
   2  -6   6 6045.11 582.854  30
   2  -6   6 7586.29 644.723  29
   2  -6   6 6170.14 906.534   9
   2  -6   6 5698.53 940.557   8
   2  -6   6 7378.77 969.783  10
   2  -6   6 6422.50 602.634  11
   2  -6   7 12162.5 949.743  28
   2  -6   7 12487.8 1022.27  27
   2  -6   7 13185.1 972.195  24
   2  -6   7 10939.6 881.974  23
   2  -6   7 12563.8 943.389  29
   2  -6   7 10555.5 895.105  11
   2  -6   7 12504.9 1420.48  10
   2  -6   7 11513.7 1363.63   9
   2  -6   7 9758.51 1324.19   8
  -2  -6  -7 10956.9 895.020  44
   2  -6   8 1063.24 304.630  24
   2  -6   8 1170.56 290.101  23
   2  -6   8 1724.52 365.253  28
   2  -6   8 1263.79 355.255  27
   2  -6   8 947.496 452.309  10
   2  -6   8 1316.92 309.611  11
   2  -6   8 987.353 274.945  30
   2  -6   8 1240.79 480.752   9
   2  -6   8 739.040 470.654   8
   2  -6   9 77192.5 4162.88  24
   2  -6   9 76973.4 4095.63  23
   2  -6   9 74336.1 4068.67  28
   2  -6   9 76713.0 4262.61  27
   2  -6   9 72614.9 4109.53  11
   2  -6   9 75167.1 4983.15  10
   2  -6   9 69700.1 4952.81   8
   2  -6   9 73121.1 4958.04   9
   2  -6   9 77604.1 4104.14  30
   2  -6  10 16821.5 1198.46  28
   2  -6  10 14750.5 1293.06  27
   2  -6  10 12525.9 1666.45  10
   2  -6  10 15512.4 1229.50  11
   2  -6  10 15876.4 1251.01  24
   2  -6  10 17212.3 1238.33  23
   2  -6  10 16573.5 1897.56   9
   2  -6  10 15903.1 1862.14   8
   2  -6  10 15669.5 1263.54  39
   2  -6  11 2268.85 420.284  11
   2  -6  11 2959.78 474.420  24
   2  -6  11 2648.49 437.878  23
   2  -6  11 2823.89 482.726  39
   2  -6  11 2787.66 430.523  28
   2  -6  12 10293.4 899.315  11
   2  -6  12 10913.2 929.637  39
   2  -6  12 10974.8 849.175  28
   2  -6  13 602.338 197.726  11
   2  -6  13 891.341 236.629  28
   2  -6  13 815.612 278.177  27
   2  -6  13 999.956 245.145  39
   2  -6  14 5072.02 410.163  28
   2  -6  14 4391.73 481.525  27
  -2  -5  16 3427.43 365.982  27
  -2  -5  16 3490.27 358.803  39
  -2  -5  15 3984.91 492.588  39
  -2  -5  15 3538.61 440.228  24
  -2  -5  15 3195.60 420.856  11
  -2  -5  14 21410.5 1458.62  23
  -2  -5  14 23147.9 1563.38  24
  -2  -5  14 21623.3 1532.95  11
  -2  -5  13 267.872 276.772  24
  -2  -5  13 627.884 280.283  23
  -2  -5  13 227.671 274.289  27
  -2  -5  13 524.676 271.084  11
  -2  -5  12 9648.68 956.386  23
  -2  -5  12 10241.4 1052.11  24
  -2  -5  12 9947.35 1012.69  11
  -2  -5  12 8458.19 1501.24  10
  -2  -5  12 8445.74 1518.63   9
  -2  -5  12 9953.10 1083.66  27
  -2  -5  11 4271.42 1118.38  10
  -2  -5  11 4490.33 666.828  19
  -2  -5  11 5804.32 1229.62   9
  -2  -5  11 5356.74 1033.81   8
  -2  -5  11 4720.87 661.917  23
  -2  -5  11 4722.90 701.643  24
  -2  -5  10 746.667 649.605  10
  -2  -5  10 1054.80 354.437  19
  -2  -5  10 379.521 540.334   9
  -2  -5  10 2245.65 683.350   8
  -2  -5  10 1991.71 469.986  24
  -2  -5  10 1606.88 400.662  23
  -2  -5   9 187.786 199.847  12
  -2  -5   9 487.221 429.953  10
  -2  -5   9 428.432 218.753  18
  -2  -5   9 242.588 257.808  19
  -2  -5   9 329.197 368.380   9
  -2  -5   9 602.065 451.794   8
  -2  -5   9 770.646 296.860  23
  -2  -5   9 242.968 211.048  24
  -2  -5   8 44346.6 2574.46  24
  -2  -5   8 42424.3 2515.88  23
  -2  -5   8 47277.6 2626.84  19
  -2  -5   8 40041.5 3164.02  10
  -2  -5   8 41225.0 3195.27   9
   2  -5  -8 40658.0 2923.27   2
   2  -5  -8 40674.2 2913.18   1
  -2  -5   8 45043.3 3276.34   8
  -2  -5   7 144039. 7603.57  23
  -2  -5   7 150032. 7667.96  24
  -2  -5   7 161854. 8412.56   9
  -2  -5   7 159438. 8403.20  10
  -2  -5   7 158249. 8390.35  21
   2  -5  -7 145918. 8111.93   2
   2  -5  -7 152372. 8133.54   1
  -2  -5   7 165255. 8531.13   8
  -2  -5   6 91.1437 328.818  10
  -2  -5   6 98.3441 295.260  21
   2  -5  -6 888.493 352.253   2
   2  -5  -6 559.592 253.076   1
  -2  -5   6 91.4468 289.414   9
  -2  -5   6 209.476 296.470   8
  -2  -5   5 8752.18 921.951   9
  -2  -5   5 7644.79 873.326  10
  -2  -5   5 7676.68 1059.18  22
  -2  -5   5 7246.49 933.403  21
   2  -5  -5 7604.67 867.862   1
   2  -5  -5 7053.42 856.037   2
  -2  -5   4 118765. 6036.45   9
  -2  -5   4 116523. 6028.48  10
   2  -5  -4 109218. 6049.25   1
   2  -5  -4 104287. 6026.90   2
  -2  -5   4 120606. 6444.62  22
  -2  -5   4 117740. 6237.38  21
   2  -5  -3 11926.7 1062.86   2
   2  -5  -3 12611.8 1073.79   1
  -2  -5   3 13733.2 1273.61  22
   2  -5  -2 6692.04 594.275  35
   2  -5  -2 7457.39 751.577   1
   2  -5  -2 6677.12 729.937   2
   2  -5  -2 6520.53 507.892   8
   2  -5  -1 38992.3 2013.73  35
   2  -5  -1 36710.1 2330.62   2
   2  -5  -1 36280.4 2315.11   1
   2  -5  -1 35534.3 2077.94   8
   2  -5   0 98717.6 5020.95   8
   2  -5   0 95232.9 4827.91  35
   2  -5   1 210149. 10733.2   8
   2  -5   1 209564. 10491.3   9
   2  -5   1 222859. 10556.0  35
   2  -5   1 216009. 10501.4  10
   2  -5   2 55388.1 2842.62  35
   2  -5   2 47109.2 2718.29   9
   2  -5   2 47869.9 2945.79   8
   2  -5   2 46247.1 2704.68  10
   2  -5   2 57642.5 3243.65   1
   2  -5   2 51665.0 3183.76   2
   2  -5   3 104259. 5621.09  10
   2  -5   3 110989. 5649.59   9
   2  -5   4 60223.5 3479.80   9
   2  -5   4 56630.2 3434.95  10
   2  -5   4 60561.0 3638.05   8
   2  -5   5 13411.8 1301.06  10
   2  -5   5 13822.0 1328.78   9
   2  -5   5 14747.8 1410.25   8
   2  -5   6 47373.2 3194.19  10
   2  -5   6 45914.3 2612.26  11
   2  -5   6 47690.6 3204.15   9
   2  -5   6 45084.2 3202.09   8
   2  -5   6 49072.0 2649.77  24
   2  -5   6 45955.2 2594.26  23
   2  -5   7 12233.1 972.227  23
   2  -5   7 13108.5 1023.84  24
   2  -5   7 14326.0 1026.82  28
   2  -5   7 12748.5 1065.03  27
   2  -5   7 11488.5 1418.71  10
   2  -5   7 13298.0 1490.38   9
   2  -5   7 11187.7 966.094  11
   2  -5   7 16138.0 1120.27  31
   2  -5   7 13473.2 971.550  30
   2  -5   7 12327.7 953.590  29
   2  -5   7 13020.3 1486.50   8
   2  -5   8 12255.7 985.041  23
   2  -5   8 11129.3 989.858  24
   2  -5   8 12178.9 1060.46  27
   2  -5   8 11919.8 965.527  28
   2  -5   8 11843.2 1499.29   9
   2  -5   8 10050.5 1426.52  10
   2  -5   8 10943.9 969.431  11
   2  -5   8 12773.3 962.336  30
   2  -5   8 13014.8 966.047  29
   2  -5   8 13153.2 1528.61   8
   2  -5   9 15609.0 1228.65  23
   2  -5   9 15249.1 1267.68  24
   2  -5   9 17812.5 1239.43  28
   2  -5   9 16120.4 1262.36  11
   2  -5   9 13847.6 1755.46  10
   2  -5   9 16286.7 1889.34   9
   2  -5   9 15749.9 1170.93  29
   2  -5   9 17524.0 1224.13  30
   2  -5   9 16254.2 1844.26   8
   2  -5  10 9402.57 958.647  24
   2  -5  10 9800.31 934.791  23
   2  -5  10 10301.5 904.365  28
   2  -5  10 10315.2 975.194  11
   2  -5  10 11871.2 1615.76  10
   2  -5  10 11054.0 932.696  30
   2  -5  10 10046.9 1493.70   9
   2  -5  10 12580.4 1563.22   8
   2  -5  11 5865.68 619.651  28
   2  -5  11 4536.95 685.106  27
   2  -5  11 5597.75 692.063  11
   2  -5  11 6816.47 748.893  24
   2  -5  11 5805.85 678.835  23
   2  -5  12 17440.8 1277.17  11
   2  -5  12 14875.0 1192.12  23
   2  -5  12 16993.2 1277.45  24
   2  -5  12 16819.3 1239.34  39
   2  -5  12 15682.5 1130.86  28
   2  -5  12 16994.2 1316.00  27
   2  -5  13 30291.1 1840.44  11
   2  -5  13 29854.3 1793.27  39
   2  -5  13 31001.4 1744.64  28
   2  -5  13 26901.4 1865.03  27
   2  -5  14 8787.58 699.702  11
   2  -5  14 9316.45 773.295  27
   2  -5  14 9855.31 664.312  28
   2  -5  15 5470.43 437.181  27
  -2  -4  16 5959.67 515.363  27
  -2  -4  16 5521.08 511.016  39
  -2  -4  15 9975.02 866.179  24
  -2  -4  15 9914.92 806.339  23
  -2  -4  15 11132.8 919.005  27
  -2  -4  15 10052.3 860.192  11
  -2  -4  14 9189.13 916.282  24
  -2  -4  14 8706.45 846.031  23
  -2  -4  14 8630.99 918.430  27
  -2  -4  14 8869.31 895.181  11
  -2  -4  13 48492.0 2889.89  23
  -2  -4  13 44654.9 2926.20  24
  -2  -4  13 47736.1 2948.85  11
  -2  -4  12 10683.3 1753.35   9
  -2  -4  12 10279.4 1031.36  23
  -2  -4  12 11333.1 1127.51  24
  -2  -4  12 7345.82 1488.22  10
  -2  -4  11 33581.5 3360.63  10
  -2  -4  11 39875.6 3593.99   9
  -2  -4  11 39339.3 2522.36  19
  -2  -4  11 40464.3 2630.86  24
  -2  -4  11 40870.5 2565.85  23
  -2  -4  10 37903.5 2416.04  23
  -2  -4  10 38619.1 2474.18  24
  -2  -4  10 36664.9 2253.46  12
  -2  -4  10 38663.0 3333.31  10
  -2  -4  10 33791.0 3190.00   9
  -2  -4  10 40192.9 3085.22   8
  -2  -4  10 39845.8 2431.62  19
  -2  -4  10 35222.3 2238.07  18
  -2  -4   9 56117.3 3147.53  19
  -2  -4   9 51632.3 2986.26  18
  -2  -4   9 49855.6 3870.41  10
  -2  -4   9 56108.2 4009.22   9
  -2  -4   9 53971.3 3130.06  24
  -2  -4   9 53760.1 3089.66  23
  -2  -4   9 51632.4 2979.08  12
  -2  -4   9 52275.0 3718.48   8
   2  -4  -9 49846.4 3449.63   2
   2  -4  -9 52030.7 3483.92   1
   2  -4  -8 44123.7 3052.77   2
   2  -4  -8 47413.8 3090.51   1
  -2  -4   8 44873.7 2695.96  24
  -2  -4   8 45224.2 2676.41  23
  -2  -4   8 45508.0 3388.79   9
  -2  -4   8 46423.9 3411.08  10
  -2  -4   8 47778.7 3337.32   8
  -2  -4   8 47729.4 2731.30  19
  -2  -4   8 46103.0 2649.04  18
   2  -4  -7 18745.6 1603.66   1
   2  -4  -7 19070.4 1628.86   2
  -2  -4   7 18437.5 1302.80  24
  -2  -4   7 17440.8 1255.98  23
  -2  -4   7 20546.8 1807.46  21
  -2  -4   7 18822.6 1689.79  45
  -2  -4   7 20161.4 1766.48   8
  -2  -4   7 21796.0 1850.64  10
  -2  -4   7 20073.0 1793.16   9
  -2  -4   6 25147.2 2034.95   9
  -2  -4   6 26842.8 2079.70  10
   2  -4  -6 29148.6 2003.30   2
   2  -4  -6 28366.6 1974.00   1
  -2  -4   6 24924.3 2078.81  21
  -2  -4   6 28594.7 2136.20   8
  -2  -4   6 24947.7 1986.71  45
   2  -4  -5 86687.6 4878.89   1
   2  -4  -5 89833.4 4900.57   2
  -2  -4   5 85148.5 4940.77   9
  -2  -4   5 90907.3 4989.61  10
  -2  -4   5 92852.4 5125.15  21
  -2  -4   4 172438. 8137.09  21
   2  -4  -4 150787. 7850.74   1
   2  -4  -4 150285. 7859.83   2
  -2  -4   4 143518. 7895.86  45
   2  -4  -3 34168.8 2194.62   2
   2  -4  -3 37827.5 2229.78   1
  -2  -4   3 37936.2 2268.73  45
   2  -4  -2 166039. 8269.20  35
   2  -4  -2 159733. 8337.28   2
   2  -4  -2 158581. 8331.46   1
   2  -4  -2 169141. 8034.04   8
   2  -4  -1 44212.0 2262.68  35
   2  -4  -1 38054.6 2397.61   1
   2  -4  -1 40066.0 2430.66   2
   2  -4  -1 42019.4 2259.62   8
   2  -4   0 199215. 10439.1   8
   2  -4   0 222184. 10368.4  35
   2  -4   1 192599. 9015.81  35
   2  -4   1 171746. 8925.30   9
   2  -4   1 185016. 9118.83   8
   2  -4   1 184262. 9278.76   1
   2  -4   1 182759. 9293.06   2
   2  -4   1 180661. 8936.17  10
   2  -4   2 130527. 6160.67  35
   2  -4   2 110163. 6039.05   9
   2  -4   2 111590. 6037.97  10
   2  -4   2 129597. 6427.31   1
   2  -4   2 125850. 6420.89   2
   2  -4   3 60515.0 3400.52   9
   2  -4   3 59624.1 3393.51  10
   2  -4   3 61626.2 3518.13   8
   2  -4   4 7497.68 838.855  10
   2  -4   4 8998.87 934.212   8
   2  -4   5 159649. 8306.58   9
   2  -4   5 159040. 8294.25  10
   2  -4   5 148011. 8276.32   8
   2  -4   6 19807.0 1766.66   9
   2  -4   6 18509.8 1712.24  10
   2  -4   6 18749.7 1264.51  11
   2  -4   6 19557.9 1715.80   8
   2  -4   6 18134.7 1277.95  24
   2  -4   6 20513.7 1291.91  23
   2  -4   7 1146.60 308.250  24
   2  -4   7 1704.11 335.538  23
   2  -4   7 2042.32 327.749  29
   2  -4   7 1892.40 341.108  28
   2  -4   7 1140.00 463.191  10
   2  -4   7 2025.97 362.050  11
   2  -4   7 2356.85 407.381  31
   2  -4   7 1966.35 319.164  30
   2  -4   7 577.166 335.555   8
   2  -4   7 1413.64 503.677   9
   2  -4   8 6474.49 697.895  23
   2  -4   8 6893.43 731.367  24
   2  -4   8 7073.50 680.162  28
   2  -4   8 7249.49 741.177  11
   2  -4   8 7849.74 1192.48  10
   2  -4   8 7143.45 657.003  29
   2  -4   8 7335.55 761.291  31
   2  -4   8 6525.21 645.862  30
   2  -4   8 5862.26 1038.02   9
   2  -4   8 5820.91 987.948   8
   2  -4   9 1740.68 389.495  23
   2  -4   9 1295.83 354.158  24
   2  -4   9 1196.03 307.930  29
   2  -4   9 1580.87 384.092  27
   2  -4   9 1167.87 315.610  28
   2  -4   9 670.148 414.706  10
   2  -4   9 1255.97 363.803  11
   2  -4   9 1588.55 332.725  30
   2  -4   9 1197.15 544.075   9
   2  -4   9 710.497 430.460   8
   2  -4  10 14866.1 1280.07  24
   2  -4  10 15406.9 1260.07  23
   2  -4  10 15789.2 1301.31  27
   2  -4  10 13503.9 1119.94  28
   2  -4  10 15795.3 1291.46  11
   2  -4  10 14681.5 1899.31   9
   2  -4  10 16505.9 1996.98  10
   2  -4  10 16008.7 1156.29  29
   2  -4  10 16401.7 1198.60  30
   2  -4  10 16151.8 1806.20   8
   2  -4  11 65531.7 3791.87  24
   2  -4  11 65718.2 3748.23  23
   2  -4  11 67455.9 3618.00  28
   2  -4  11 62006.2 3757.67  27
   2  -4  11 57891.1 4625.01  10
   2  -4  11 64705.7 3768.40  11
   2  -4  11 56650.4 4645.12   9
   2  -4  11 74165.0 3712.93  30
   2  -4  12 7367.32 779.494  11
   2  -4  12 6324.56 726.691  23
   2  -4  12 6622.01 759.087  24
   2  -4  12 5585.62 612.841  28
   2  -4  12 5426.66 719.570  27
   2  -4  12 7096.65 722.315  39
   2  -4  13 12523.0 1077.10  11
   2  -4  13 15003.1 1139.50  24
   2  -4  13 15601.3 1112.80  23
   2  -4  13 13578.9 1028.91  39
   2  -4  13 14044.8 1127.29  27
   2  -4  13 14259.4 999.488  28
   2  -4  14 4224.89 418.599  28
   2  -4  14 4570.18 517.167  27
   2  -4  14 4833.75 501.409  11
   2  -4  15 8508.98 596.266  27
  -2  -3  16 1798.36 280.367  11
  -2  -3  16 1687.86 284.169  24
  -2  -3  16 1343.73 255.703  27
  -2  -3  16 2115.64 305.967  39
  -2  -3  15 2600.32 435.785  24
  -2  -3  15 2978.32 433.902  23
  -2  -3  15 3154.13 485.507  27
  -2  -3  15 2732.09 444.426  11
  -2  -3  14 2017.53 429.687  23
  -2  -3  14 965.755 352.420  24
  -2  -3  14 1477.53 434.026  27
  -2  -3  14 1967.50 450.708  11
  -2  -3  13 7310.80 924.687  24
  -2  -3  13 5902.11 796.936  23
  -2  -3  13 7830.13 948.907  27
  -2  -3  13 7282.92 883.159  11
  -2  -3  12 14439.4 2170.33  10
  -2  -3  12 14257.0 2169.12   9
  -2  -3  12 18388.5 1491.25  23
  -2  -3  12 18742.1 1566.76  24
  -2  -3  11 14595.5 1292.01  24
  -2  -3  11 12547.9 1187.47  23
  -2  -3  11 11766.9 1000.16  18
  -2  -3  11 9154.01 1689.65  10
  -2  -3  11 10544.9 965.169  12
  -2  -3  11 12953.8 1955.59   9
  -2  -3  10 17552.9 1455.14  24
  -2  -3  10 17563.5 1413.94  23
  -2  -3  10 17577.1 1301.43  18
  -2  -3  10 18000.6 2157.35   9
  -2  -3  10 18728.1 2176.15  10
  -2  -3  10 18019.2 1831.39   8
  -2  -3  10 16912.7 1284.41  12
  -2  -3   9 30477.0 1881.01  12
  -2  -3   9 30749.0 1893.16  18
  -2  -3   9 31607.6 2800.36  10
  -2  -3   9 27016.0 2686.04   9
  -2  -3   9 29396.5 1988.71  24
  -2  -3   9 29403.3 1979.17  23
  -2  -3   9 29205.2 2414.87   8
   2  -3  -9 30464.9 2314.32   1
   2  -3  -9 25639.8 2209.71   2
  -2  -3   8 31073.9 1989.82  12
  -2  -3   8 34919.3 2526.81   8
  -2  -3   8 32275.5 2040.62  23
  -2  -3   8 34085.3 2094.61  24
  -2  -3   8 34817.5 2748.98   9
  -2  -3   8 33370.1 2706.55  10
  -2  -3   8 33577.5 2022.70  18
  -2  -3   8 34459.2 2562.32  45
   2  -3  -8 31333.9 2376.23   1
   2  -3  -8 31262.8 2368.00   2
   2  -3  -7 75286.4 4226.65   2
   2  -3  -7 70586.1 4173.66   1
  -2  -3   7 64009.5 3663.81  26
  -2  -3   7 69987.6 3751.02  23
  -2  -3   7 66636.8 3760.81  24
  -2  -3   7 76976.8 4445.00  21
  -2  -3   7 70339.4 4274.57  45
  -2  -3   7 75680.0 4295.44   8
  -2  -3   7 73871.1 4442.15   9
  -2  -3   7 72819.6 4441.10  10
  -2  -3   6 115468. 6408.11   9
  -2  -3   6 103510. 6342.47  10
   2  -3  -6 124146. 6314.57   2
   2  -3  -6 126966. 6318.61   1
  -2  -3   6 114072. 6421.85  21
  -2  -3   6 114027. 6310.38   8
  -2  -3   6 108047. 6270.67  45
   2  -3  -5 12522.6 1099.21   1
   2  -3  -5 11942.6 1088.73   2
  -2  -3   5 12112.6 1156.50   9
  -2  -3   5 11453.6 1133.09  10
  -2  -3   5 14211.5 1296.72  21
  -2  -3   4 209696. 10383.2  21
   2  -3  -4 198093. 10177.1   2
   2  -3  -4 210332. 10200.4   1
  -2  -3   4 191995. 10195.1  45
   2  -3  -3 106485. 5514.97   2
   2  -3  -3 108668. 5512.67   1
  -2  -3   3 102677. 5546.52  45
   2  -3  -2 77152.5 4161.80   1
   2  -3  -2 75916.8 4166.65   2
  -2  -3   2 86198.0 4225.10  45
   2  -3  -1 281179. 14260.5   1
   2  -3  -1 283641. 14274.0   2
   2  -3  -1 294709. 14127.2   8
  -2  -3   1 285037. 14198.1  45
   2  -3  -1 311176. 14201.3  35
   2  -3   0 69455.2 3844.94   8
   2  -3   0 77500.7 3793.16   9
   2  -3   0 70476.8 3816.36  35
   2  -3   0 79271.2 3799.45  10
   2  -3   1 70861.3 3575.04  35
   2  -3   1 64143.1 3482.59   9
   2  -3   1 68409.7 3695.75   2
   2  -3   1 68815.8 3688.39   1
   2  -3   1 65974.6 3492.76  10
   2  -3   2 9646.76 826.071  35
   2  -3   2 11089.3 945.305   2
   2  -3   2 9645.76 895.360   1
   2  -3   2 10305.0 821.973  10
   2  -3   2 8558.25 767.574   9
   2  -3   3 12718.1 1113.62   9
   2  -3   3 15426.8 1172.36  10
   2  -3   3 14202.0 1175.06   8
   2  -3   4 110803. 5994.95  10
   2  -3   4 109179. 5981.00   9
   2  -3   4 113152. 6007.64   8
   2  -3   5 38703.7 2614.74  10
   2  -3   5 37156.3 2590.13   9
   2  -3   5 37369.4 2524.71   8
   2  -3   6 65873.8 4105.90   8
   2  -3   6 67796.3 3610.67  11
   2  -3   6 64433.2 4179.16  10
   2  -3   6 67876.6 4224.08   9
   2  -3   6 69161.1 3624.08  23
   2  -3   6 66976.5 3624.47  24
   2  -3   7 8132.66 1071.56   8
   2  -3   7 7942.13 758.706  23
   2  -3   7 9098.65 806.402  24
   2  -3   7 7842.02 758.206  11
   2  -3   7 9325.56 1225.38  10
   2  -3   7 11140.1 1338.24   9
   2  -3   8 5352.71 653.553  27
   2  -3   8 5716.61 592.627  28
   2  -3   8 4201.99 575.762  23
   2  -3   8 5189.40 630.926  24
   2  -3   8 4509.91 517.455  29
   2  -3   8 5047.43 539.829  30
   2  -3   8 4872.31 957.239   9
   2  -3   8 5069.49 887.142   8
   2  -3   8 7229.32 759.346  34
   2  -3   8 4941.39 954.236  10
   2  -3   8 4968.60 618.417  11
   2  -3   9 24232.7 1743.38  23
   2  -3   9 24022.3 1765.38  24
   2  -3   9 24681.3 1644.23  28
   2  -3   9 24040.0 1757.31  27
   2  -3   9 22719.8 2190.23   8
   2  -3   9 25455.1 1613.77  29
   2  -3   9 26288.9 1646.34  30
   2  -3   9 25731.3 2536.09   9
   2  -3   9 24851.9 1756.73  11
   2  -3   9 25220.2 2474.01  10
   2  -3  10 22848.8 1633.00  23
   2  -3  10 20899.2 1609.74  24
   2  -3  10 22018.5 1478.87  28
   2  -3  10 18399.3 1522.61  27
   2  -3  10 17781.2 1346.99   5
   2  -3  10 22989.1 2158.71   8
   2  -3  10 24776.0 1483.79  29
   2  -3  10 24229.6 1507.00  30
   2  -3  10 19634.8 1568.10  11
   2  -3  10 21068.2 2337.59  10
   2  -3  10 22336.7 2398.52   9
   2  -3  11 3673.18 603.054  23
   2  -3  11 3345.37 583.127  24
   2  -3  11 3630.55 574.300  27
   2  -3  11 3516.43 486.312  29
   2  -3  11 3392.16 479.650  28
   2  -3  11 4165.26 1006.23   9
   2  -3  11 4243.31 554.365  30
   2  -3  11 3669.36 941.722  10
   2  -3  11 3269.32 566.948  11
   2  -3  12 25724.8 1827.54  24
   2  -3  12 25352.1 1794.36  23
   2  -3  12 26440.0 1830.64  11
   2  -3  12 24363.3 1779.12  27
   2  -3  12 27116.0 1675.42  28
   2  -3  13 17488.2 1338.32  24
   2  -3  13 17267.2 1295.48  23
   2  -3  13 19827.4 1373.81  11
   2  -3  13 15229.5 1258.56  27
   2  -3  13 18038.5 1194.26  28
   2  -3  13 17072.9 1213.19  39
   2  -3  14 1199.96 295.289  27
   2  -3  14 1233.78 248.778  28
   2  -3  14 1655.67 316.136  11
  -2  -2  16 2433.67 329.286  27
  -2  -2  16 3013.33 357.436  23
  -2  -2  16 2369.55 340.644  24
  -2  -2  16 2640.66 360.471  11
  -2  -2  15 1190.55 311.158  27
  -2  -2  15 706.551 272.693  23
  -2  -2  15 1560.48 365.351  24
  -2  -2  15 1552.05 354.869  11
  -2  -2  14 8169.39 929.230  27
  -2  -2  14 9167.79 929.227  23
  -2  -2  14 7688.70 918.295  24
  -2  -2  14 8443.29 935.309  11
  -2  -2  13 26992.8 1984.85  27
  -2  -2  13 25544.6 1903.34  23
  -2  -2  13 26108.4 1979.76  24
  -2  -2  13 22830.8 1896.43  11
  -2  -2  12 54546.2 3350.36  24
  -2  -2  12 46583.9 3193.99  23
  -2  -2  12 57199.3 4616.08  10
  -2  -2  12 56357.8 4664.40   9
  -2  -2  11 50285.7 4218.43  10
  -2  -2  11 50219.6 4237.18   9
  -2  -2  11 54186.3 3215.05  24
  -2  -2  11 52809.8 3133.20  23
  -2  -2  11 45160.8 2828.13  12
  -2  -2  11 47041.1 2848.93  18
  -2  -2  10 11332.6 1013.36  18
  -2  -2  10 11462.2 1698.01  10
  -2  -2  10 13226.5 1196.05  24
  -2  -2  10 14146.5 1214.78  23
  -2  -2  10 11611.4 1741.54   9
  -2  -2  10 11624.8 1015.22  12
  -2  -2   9 39053.1 2332.94  12
  -2  -2   9 37659.0 2871.92  45
  -2  -2   9 39979.8 2358.02  18
  -2  -2   9 36535.9 3211.97   9
  -2  -2   9 37725.5 3219.18  10
  -2  -2   9 38431.3 2466.28  24
  -2  -2   9 41069.6 2468.02  23
  -2  -2   9 35167.9 2730.56   8
   2  -2  -9 40937.1 2812.42   2
   2  -2  -9 38271.9 2761.57   1
   2  -2  -8 47925.2 3161.88   1
   2  -2  -8 52861.7 3228.74   2
  -2  -2   8 47364.7 2726.56  12
  -2  -2   8 46626.5 2831.61  26
  -2  -2   8 45789.5 2789.83  24
  -2  -2   8 44656.1 2753.63  23
  -2  -2   8 51268.7 3588.17  10
  -2  -2   8 46218.9 3474.87   9
  -2  -2   8 49368.8 2753.05  18
  -2  -2   8 51701.7 3197.68   8
  -2  -2   8 47197.8 3257.53  45
  -2  -2   7 216863. 11017.7  45
  -2  -2   7 212576. 11169.1  21
  -2  -2   7 210078. 10482.2  19
  -2  -2   7 201192. 11155.1   9
  -2  -2   7 212398. 11204.0  10
  -2  -2   7 194166. 10521.4  26
  -2  -2   7 206727. 10492.3  24
  -2  -2   7 211310. 10879.2   8
   2  -2  -7 234712. 10995.8   1
   2  -2  -7 230588. 10988.5   2
  -2  -2   6 23598.6 1956.96   9
  -2  -2   6 21648.2 1910.09  10
  -2  -2   6 24339.6 1871.22  45
  -2  -2   6 23983.7 1947.05  21
  -2  -2   6 25544.4 1822.74   8
   2  -2  -6 29173.3 1932.12   2
   2  -2  -6 26676.8 1874.28   1
  -2  -2   5 232945. 12125.5  21
  -2  -2   5 230182. 11983.0  45
   2  -2  -5 241664. 12002.4   1
   2  -2  -5 235654. 11995.4   2
  -2  -2   5 239963. 12100.5   9
  -2  -2   5 248236. 12125.1  10
  -2  -2   4 305759. 16056.8  21
  -2  -2   4 309011. 16075.1  22
   2  -2  -4 341418. 15966.8   2
   2  -2  -4 330980. 15938.7   1
  -2  -2   3 57458.4 3431.40  22
   2  -2  -3 60091.6 3279.57   1
   2  -2  -3 61622.7 3303.28   2
  -2  -2   2-34.3714 161.433  45
   2  -2  -2 403.713 204.801   1
   2  -2  -2 309.286 175.424   2
   2  -2  -1 922290. 45530.9  35
  -2  -2   1 999999. 45504.6  45
   2  -2  -1 935921. 45408.3   8
  -2  -2   0 150282. 7787.07  45
   2  -2   0 168318. 7933.59  35
   2  -2   0 152319. 7926.44   2
   2  -2   0 154116. 7923.51   1
   2  -2   0 166025. 7885.64  10
   2  -2   0 176469. 7894.19   9
   2  -2   0 161156. 7912.68   8
   2  -2   1 388415. 17823.7  35
   2  -2   1 376795. 17824.9   2
   2  -2   1 364422. 17808.2   1
   2  -2   1 354619. 17738.4  10
   2  -2   1 354327. 17743.7   9
   2  -2   2 28782.0 1717.49  35
   2  -2   2 25442.6 1640.44   1
   2  -2   2 26220.7 1658.21   2
   2  -2   2 26101.0 1654.77   8
   2  -2   2 25121.3 1626.51   9
   2  -2   2 25853.6 1635.46  10
   2  -2   3 53534.3 2872.42  35
   2  -2   3 45624.0 2737.34  10
   2  -2   3 42845.0 2707.63   9
   2  -2   3 45670.1 2713.75   8
   2  -2   4 59577.3 3525.06  10
   2  -2   4 58134.8 3516.81   9
   2  -2   4 62344.6 3491.57   8
   2  -2   5 78699.1 4683.84  10
   2  -2   5 78356.0 4694.55   9
   2  -2   5 83989.5 4585.18   8
   2  -2   6 33467.9 2003.97  11
   2  -2   6 35739.8 2589.90  10
   2  -2   6 32378.3 2526.59   9
   2  -2   6 37286.6 2439.69   8
   2  -2   6 34125.0 2019.45  23
   2  -2   6 33403.1 2018.60  24
   2  -2   7 4268.55 512.107  11
   2  -2   7 3315.94 743.189  10
   2  -2   7 4266.17 846.765   9
   2  -2   7 2662.80 618.085   8
   2  -2   7 3511.95 485.381  24
   2  -2   7 4309.11 525.662  23
   2  -2   8 27689.7 1673.54  31
   2  -2   8 22109.4 1422.47  29
   2  -2   8 22632.5 1443.32  30
   2  -2   8 21603.2 1568.66  23
   2  -2   8 21311.5 1561.21  24
   2  -2   8 20208.7 1530.13  27
   2  -2   8 23419.8 1473.13  28
   2  -2   8 22222.3 2188.60  10
   2  -2   8 20391.5 1527.75  11
   2  -2   8 20447.4 2140.81   9
   2  -2   8 19860.2 1888.17   8
   2  -2   9 58242.5 3405.80  27
   2  -2   9 56877.3 3265.41  28
   2  -2   9 58782.6 3261.02  30
   2  -2   9 58936.4 3236.92  29
   2  -2   9 58046.4 3440.01  23
   2  -2   9 59267.8 3450.55  24
   2  -2   9 56575.5 4286.22   9
   2  -2   9 61153.4 4369.85  10
   2  -2   9 54858.1 3393.63  11
   2  -2   9 56753.1 3955.66   8
   2  -2  10 15904.6 1155.82  29
   2  -2  10 17129.0 1203.22  30
   2  -2  10 15347.2 1946.58  10
   2  -2  10 15939.9 1317.16  11
   2  -2  10 14155.2 1908.26   9
   2  -2  10 18090.2 1388.44  23
   2  -2  10 14645.7 1294.44  24
   2  -2  10 14614.8 1259.62  27
   2  -2  10 14916.9 1163.78  28
   2  -2  11 18109.5 1270.58  28
   2  -2  11 15901.1 1321.00  27
   2  -2  11 17030.1 1222.19  29
   2  -2  11 18080.3 1276.68  30
   2  -2  11 16539.8 1382.78  23
   2  -2  11 16900.7 1399.34  24
   2  -2  11 16959.3 2115.50   9
   2  -2  11 15238.1 1342.68  11
   2  -2  11 15509.1 2008.59  10
   2  -2  11 16335.5 1218.17   5
   2  -2  12 2498.02 393.663  29
   2  -2  12 2268.87 421.320  28
   2  -2  12 2008.91 420.763  27
   2  -2  12 3202.08 475.657  30
   2  -2  12 1817.64 332.200   5
   2  -2  12 2341.28 483.735  23
   2  -2  12 1455.74 410.923  24
   2  -2  12 1967.83 466.332  11
   2  -2  13 4220.03 610.923  24
   2  -2  13 3865.64 577.652  23
   2  -2  13 5089.73 611.924  27
   2  -2  13 4498.16 518.748  28
   2  -2  13 4467.63 623.098  11
   2  -2  14 16833.5 1201.19  23
   2  -2  14 18464.5 1116.46  28
   2  -2  14 14672.1 1135.60  27
   2  -2  14 18275.2 1250.51  11
   2  -2  15 3096.47 288.591  28
  -2  -1  16 1543.56 248.699  27
  -2  -1  16 1548.78 282.855  23
  -2  -1  15 8173.00 777.872  27
  -2  -1  15 6945.82 758.326  23
  -2  -1  14 2454.99 528.918  27
  -2  -1  14 1619.97 445.469  23
  -2  -1  13 50044.2 3220.88  27
  -2  -1  13 50749.3 3210.74  23
  -2  -1  12 35340.7 2238.24  18
  -2  -1  12 40515.1 2589.34  23
  -2  -1  12 33210.0 2209.69  12
  -2  -1  11 9832.90 928.764  18
  -2  -1  11 9763.59 925.638  12
  -2  -1  11 9892.69 1083.34  23
  -2  -1  10 19820.9 1566.65  23
  -2  -1  10 20537.3 1908.36  45
  -2  -1  10 18207.2 1377.42  18
   2  -1 -10 18496.9 1777.67   1
   2  -1 -10 18371.8 1761.38   2
  -2  -1  10 18996.4 1390.64  12
  -2  -1   9 33595.9 2045.32  12
   2  -1  -9 38141.5 2590.36   2
   2  -1  -9 35016.4 2513.65   1
  -2  -1   9 32220.7 2145.07  23
  -2  -1   9 31028.5 2021.81  18
  -2  -1   9 33010.5 2085.91  19
  -2  -1   9 31771.8 2531.65  45
  -2  -1   9 28300.4 2277.92   8
  -2  -1   8 2457.13 483.307  26
  -2  -1   8 3122.76 473.997  23
  -2  -1   8 2546.68 405.245  12
  -2  -1   8 3321.19 449.991  18
  -2  -1   8 2413.75 413.760  19
  -2  -1   8 3040.68 625.390  45
  -2  -1   8 2802.46 562.386   8
  -2  -1   7 36540.0 2124.09  19
  -2  -1   7 38745.4 2561.08  45
  -2  -1   7 32701.0 2295.51   8
  -2  -1   6 5432.91 743.195  45
  -2  -1   6 5563.36 677.095   8
  -2  -1   5 224947. 11357.6  45
  -2  -1   4 60428.2 3494.16  22
  -2  -1   3 150482. 7707.91  22
  -2  -1   2 312273. 15296.7  22
   2  -1  -1 64054.3 3156.39  43
   2  -1   0 228740. 11719.2   1
   2  -1   0 230740. 11725.2   2
   2  -1   0 262163. 11684.7  40
   2  -1   1 791137. 37568.6   8
   2  -1   1 779469. 37509.0   2
   2  -1   1 780871. 37504.0   1
   2  -1   2 38223.5 2105.85   8
   2  -1   2 36380.3 2002.09   2
   2  -1   2 33730.8 1976.92   1
   2  -1   3 113789. 5892.85   8
  -2  -1  -4 38633.6 1936.87   2
  -2  -1  -4 38735.3 1932.96   1
   2  -1   5 48039.4 2923.53   8
   2  -1   6 34499.8 2246.72   8
   2  -1   6 30703.8 1905.86  23
   2  -1   7 24412.7 1924.89   8
   2  -1   7 25178.8 1639.23  23
   2  -1   8 35494.5 2198.35  30
   2  -1   8 38389.7 2204.20  29
   2  -1   8 37369.5 2335.28  27
   2  -1   8 38137.7 2241.83  28
   2  -1   8 38525.7 2775.77   8
   2  -1   8 38580.9 2390.29  23
   2  -1   9 25758.1 1581.41  29
   2  -1   9 26036.4 1604.20  30
   2  -1   9 23685.8 1678.02  27
   2  -1   9 23249.3 1581.10  28
   2  -1   9 22181.3 2059.96   8
   2  -1   9 20762.0 1683.01  23
   2  -1  10 76913.6 4072.22  28
   2  -1  10 73090.4 4167.07  27
   2  -1  10 78171.2 4075.99  30
   2  -1  10 76748.6 4034.74  29
   2  -1  10 68511.5 4218.80  23
   2  -1  11 38638.4 2144.00  29
   2  -1  11 37280.9 2172.11  30
   2  -1  11 33925.1 2228.11  27
   2  -1  11 35130.2 2153.91  28
   2  -1  11 31377.6 2125.84   5
   2  -1  11 32833.4 2303.23  23
   2  -1  12 20879.0 1406.34  29
   2  -1  12 24314.8 1507.12  30
   2  -1  12 17617.9 1395.10   5
   2  -1  12 19738.0 1589.38  23
   2  -1  12 24840.4 1513.28  28
   2  -1  12 20154.1 1506.04  27
   2  -1  13 4182.02 509.336  27
   2  -1  13 2797.37 411.118  28
   2  -1  13 2832.91 474.789  23
   2  -1  14 16138.7 1024.63  28
   2  -1  14 13097.4 1090.80  23
   2  -1  15 6116.81 459.090  28
  -2   0  16 644.122 206.639  24
  -2   0  16 842.047 228.029  23
  -2   0  16 605.411 216.520  11
  -2   0  15 58.3847 193.613  23
  -2   0  15-60.2571 255.614  24
  -2   0  15-47.6431 178.239  27
  -2   0  15 60.0420 240.135  11
  -2   0  14 7624.71 915.782  23
  -2   0  14 7856.52 939.342  24
  -2   0  14 7760.77 919.424  11
  -2   0  14 7251.23 853.459  27
  -2   0  13 509.762 240.530  12
  -2   0  13 90.2090 312.649  11
  -2   0  13 269.785 284.558  23
  -2   0  13 184.102 379.647  24
  -2   0  13 169.927 196.504  18
  -2   0  13 84.0921 291.477  27
  -2   0  12 18913.9 1638.40  24
  -2   0  12 16528.5 1364.72  18
  -2   0  12 14873.8 2296.34  10
  -2   0  12 18244.9 1395.76  12
  -2   0  11 28606.4 2101.62  24
  -2   0  11 29103.1 3127.62   9
  -2   0  11 30983.9 3156.03  10
  -2   0  11 25943.0 1850.99  18
  -2   0  11 27747.7 1879.58  12
  -2   0  10 126122. 7018.84  24
  -2   0  10 139726. 8312.20  10
  -2   0  10 148201. 8449.49   9
  -2   0  10 134189. 6859.72  18
  -2   0  10 125115. 7438.13  45
  -2   0  10 129717. 6834.85  12
  -2   0   9 103.546 179.329  26
  -2   0   9 128.548 257.065  24
  -2   0   9 103.479 171.583  12
  -2   0   9 512.546 566.564  10
  -2   0   9 54.1274 209.611  19
  -2   0   9 157.117 173.682  18
  -2   0   9-172.245 544.614   9
  -2   0   9-114.705 303.442  45
  -2   0   8 39320.0 2308.08  12
  -2   0   8 38371.8 2642.48  26
  -2   0   8 37860.7 2354.25  24
  -2   0   8 43875.7 3145.50  10
  -2   0   8 39733.1 3060.38   9
  -2   0   8 37590.5 2299.74  19
  -2   0   8 37992.0 2295.64  18
  -2   0   8 37176.5 2458.32   8
  -2   0   8 40934.5 2778.82  45
  -2   0   7 25702.6 1711.24  24
  -2   0   7 29839.0 1719.17  19
  -2   0   7 28441.1 2075.92  45
  -2   0   7 27271.5 1851.01   8
  -2   0   7 26320.0 2260.26   9
  -2   0   7 26151.0 2233.90  10
  -2   0   6 100329. 5905.17  21
  -2   0   6 107571. 5757.52  45
  -2   0   6 106368. 5942.86  10
  -2   0   6 106880. 5960.92   9
  -2   0   6 104502. 5511.56   8
  -2   0   5 1737.83 441.781  21
  -2   0   4 565.804 309.114  21
  -2   0   3 145050. 7298.54  22
  -2   0   3 141358. 7367.07  21
  -2   0   2 1775.80 341.815  22
   2   0  -1 100959. 4988.21  43
   2   0   0 112280. 5784.30  10
   2   0   0 112663. 5780.60   9
   2   0   0 117335. 5706.85   1
   2   0   0 120396. 5713.25   2
   2   0   0 117859. 5758.44  40
   2   0   1 18042.5 1174.25  10
   2   0   1 20047.3 1204.35   9
   2   0   1 17488.4 1119.19   8
   2   0   1 18186.6 1001.47   2
   2   0   1 17656.9 995.420   1
   2   0   1 18433.6 1085.44  40
   2   0   2 146511. 7368.23   8
   2   0   2 147856. 7473.88  10
   2   0   2 148300. 7474.12   9
   2   0   3 5947.20 688.354  35
   2   0   3 4852.12 606.352  10
   2   0   3 4161.01 586.404   9
   2   0   3 4997.97 538.060   8
   2   0   4 416.031 286.797  10
   2   0   4 418.964 271.403   9
   2   0   4 588.384 231.125   8
   2   0   5 59079.7 3883.71   9
   2   0   5 66782.7 3966.85  10
   2   0   5 68580.2 3710.31   8
   2   0   6 33554.4 2582.15   9
   2   0   6 39041.4 2692.95  10
   2   0   6 35634.5 2071.09  11
   2   0   6 33991.0 2299.15   8
   2   0   6 35218.4 2083.96  24
   2   0   7 74193.0 4685.48  10
   2   0   7 71606.9 3907.42  11
   2   0   7 67886.5 4603.52   9
   2   0   7 72982.4 4232.23   8
   2   0   7 73121.6 3939.46  24
   2   0   8 1615.32 359.340  31
   2   0   8 826.320 228.648  30
   2   0   8 1012.37 306.044  24
   2   0   8 1312.45 264.443  29
   2   0   8 459.590 196.508  28
   2   0   8 1333.76 407.994  34
   2   0   8 1376.56 553.167   9
   2   0   8 1138.53 393.625   8
   2   0   8 752.765 453.755  10
   2   0   8 814.328 285.497  11
   2   0   9 42741.1 2508.46  30
   2   0   9 43118.4 2490.18  29
   2   0   9 41363.9 2602.31  27
   2   0   9 42044.4 2526.21  28
   2   0   9 44118.4 3560.82   9
   2   0   9 46562.8 3592.38  10
   2   0   9 43870.5 2697.38  11
   2   0   9 40926.7 2687.25  24
   2   0  10 25910.2 1677.05  29
   2   0  10 30136.2 1754.52  30
   2   0  10 26177.8 1868.03  11
   2   0  10 24611.2 2611.51   9
   2   0  10 23863.7 2566.39  10
   2   0  10 23947.8 1848.55  24
   2   0  10 27607.6 1734.54  28
   2   0  10 26395.3 1800.11  27
   2   0  11 56351.7 2991.04  28
   2   0  11 47804.2 2986.77  27
   2   0  11 55102.1 2939.46  29
   2   0  11 56370.6 2976.17  30
   2   0  11 48449.0 3124.65  24
   2   0  11 47378.5 2961.32   5
   2   0  11 49827.8 3128.07  11
   2   0  11 49610.6 4144.74   9
   2   0  11 44643.7 3971.16  10
   2   0  12 163.541 196.636  27
   2   0  12 215.076 206.372  29
   2   0  12 342.005 249.181  28
   2   0  12 46.8964 220.033  30
   2   0  12 71.5893 286.394  24
   2   0  12 108.286 187.648   5
   2   0  12 70.0155 232.278  11
   2   0  13 11940.7 1005.36  27
   2   0  13 15388.6 1059.27  28
   2   0  13 12858.5 953.319  29
   2   0  13 12703.0 1025.18   5
   2   0  13 13730.5 1180.31  24
   2   0  13 13517.2 1159.92  11
   2   0  14 19134.5 1187.62  28
   2   0  14 17445.7 1299.71  23
   2   0  14 17062.0 1293.28  11
   2   0  15 22442.2 1200.81  28
   2   0  15 19175.9 1294.94  11
  -2   1  16 1081.63 259.861  24
  -2   1  16 895.033 234.517  11
  -2   1  15 9317.64 915.489  24
  -2   1  15 9484.65 922.341  11
  -2   1  14 1619.69 385.507  27
  -2   1  14 1657.41 492.523  11
  -2   1  14 1593.45 457.180  24
  -2   1  13 50928.1 3278.63  24
  -2   1  13 53117.7 3207.05  27
  -2   1  13 53178.2 3278.79  11
  -2   1  13 47080.9 2955.41  18
  -2   1  13 49142.4 2979.03  12
  -2   1  12 38555.0 3800.24  10
  -2   1  12 42310.7 3971.36   9
  -2   1  12 40500.8 2740.40  24
  -2   1  12 37043.9 2445.52  18
  -2   1  12 38487.0 2459.42  12
  -2   1  11 11354.1 1018.38  18
  -2   1  11 9523.26 1720.42  10
  -2   1  11 10230.0 1146.44  24
  -2   1  11 10948.8 1174.95  23
  -2   1  11 7999.41 1627.38   9
  -2   1  11 9890.60 973.197  12
  -2   1  10 23300.6 2099.78  26
  -2   1  10 19725.5 1624.43  24
  -2   1  10 20063.3 1658.31  23
  -2   1  10 21127.7 2446.86  10
  -2   1  10 17874.4 2273.89   9
  -2   1  10 23036.2 1577.24  18
  -2   1  10 21180.8 1531.77  12
  -2   1  10 19062.1 1879.91  45
  -2   1   9 34217.1 2594.47  26
  -2   1   9 31187.7 2138.35  23
  -2   1   9 31380.5 2130.61  24
  -2   1   9 35315.6 2978.64   9
  -2   1   9 32461.2 2905.85  10
  -2   1   9 30876.6 2036.13  18
  -2   1   9 35056.5 2553.02  45
  -2   1   9 32084.0 2046.68  12
  -2   1   8 3585.31 475.206  12
  -2   1   8 2633.43 609.968  26
  -2   1   8 2975.06 488.676  23
  -2   1   8 2780.15 466.559  24
  -2   1   8 3645.13 819.634  10
  -2   1   8 3537.28 480.863  18
  -2   1   8 2954.12 435.423  19
  -2   1   8 4264.91 728.400  45
  -2   1   8 3523.22 823.762   9
  -2   1   7 37843.2 2154.05  12
  -2   1   7 34501.4 2150.59  24
  -2   1   7 37558.2 2154.73  18
  -2   1   7 34697.0 2099.13  19
  -2   1   7 40171.5 2540.95  45
  -2   1   7 35822.3 2724.59   9
  -2   1   7 36082.4 2720.86  10
  -2   1   7 36371.8 2165.44   8
  -2   1   6 1990.71 510.089  21
  -2   1   6 2507.80 585.114  10
  -2   1   6 3064.79 641.309   9
  -2   1   6 2670.42 372.930   8
  -2   1   5 219406. 10935.1   8
  -2   1   5 233622. 11438.9  21
  -2   1   4 57962.9 3362.60  21
  -2   1   3 161666. 8207.15  21
  -2   1   2 360360. 17432.1  22
   2   1  -1 55030.5 2949.62  35
   2   1   0 228179. 11617.8  35
   2   1   0 242568. 11588.2   9
   2   1   0 245885. 11592.5  10
   2   1   0 235464. 11625.6  40
   2   1   1 894695. 41036.3  35
   2   1   1 823689. 40960.9   9
   2   1   1 841383. 40966.8  10
   2   1   1 864600. 40964.3  40
   2   1   2 41723.4 2353.82  35
   2   1   2 39593.9 2171.50   8
   2   1   2 36913.5 2261.75  10
   2   1   2 37132.6 2268.88   9
   2   1   3 145995. 6831.73  35
   2   1   3 121720. 6624.60  10
   2   1   3 122891. 6634.99   9
   2   1   3 125903. 6468.17   8
   2   1   4 47913.7 2775.08  10
   2   1   4 40202.4 2677.25   9
   2   1   4 42185.5 2491.81   8
   2   1   5 45113.0 3026.07   9
   2   1   5 47255.0 3051.66  10
   2   1   5 47183.2 2765.03   8
   2   1   6 31889.6 1896.97  11
   2   1   6 29723.1 2403.29  10
   2   1   6 28628.4 2369.75   9
   2   1   6 34214.5 2125.78   8
   2   1   6 30845.8 1901.69  23
   2   1   6 32312.0 1917.30  24
   2   1   7 24446.1 2161.10  10
   2   1   7 23955.7 1575.33  11
   2   1   7 23975.0 2141.68   9
   2   1   7 26486.0 1845.01   8
   2   1   7 23321.2 1582.22  23
   2   1   7 24135.4 1437.35  25
   2   1   7 21613.5 1554.14  24
   2   1   8 32982.8 2243.42  23
   2   1   8 34210.0 2257.15  24
   2   1   8 34588.6 2079.37  29
   2   1   8 49445.4 2578.26  34
   2   1   8 33288.0 2908.47  10
   2   1   8 33156.4 2241.45  11
   2   1   8 34285.2 2970.64   9
   2   1   8 48637.2 2437.80  31
   2   1   9 25722.3 1568.58  30
   2   1   9 23364.9 1530.66  29
   2   1   9 23014.2 1610.89  27
   2   1   9 20833.0 2322.33  10
   2   1   9 20091.1 1648.61  11
   2   1   9 21591.2 2382.82   9
   2   1   9 24558.9 1743.84  23
   2   1   9 23764.2 1723.64  24
   2   1  10 74227.9 3855.16  29
   2   1  10 80907.5 3910.69  30
   2   1  10 68377.8 3908.11  27
   2   1  10 72954.1 3891.97  28
   2   1  10 66347.7 4031.67  11
   2   1  10 63364.7 4946.92  10
   2   1  10 66603.6 5046.81   9
   2   1  10 66330.2 4056.20  23
   2   1  10 68938.8 4058.78  24
   2   1  11 38305.7 2126.87  30
   2   1  11 38494.4 2120.02  29
   2   1  11 29234.1 3046.09  10
   2   1  11 30251.8 3065.25   9
   2   1  11 31068.2 2239.47  11
   2   1  11 29311.0 2235.09  23
   2   1  11 31553.9 2258.05  24
   2   1  11 37030.3 2145.09  28
   2   1  11 32586.9 2118.03  27
   2   1  12 23965.9 1486.90  28
   2   1  12 16132.6 1357.08  27
   2   1  12 24600.0 1450.77  30
   2   1  12 22652.0 1410.80  29
   2   1  12 20158.8 1583.65  23
   2   1  12 18294.1 1531.42  24
   2   1  12 17560.1 1434.50   5
   2   1  12 20598.7 1579.85  11
   2   1  13 4383.97 519.936  28
   2   1  13 3655.54 438.555  29
   2   1  13 3127.46 488.932   5
   2   1  13 4150.07 619.264  24
   2   1  13 4401.33 623.705  23
   2   1  13 3690.74 571.324  11
   2   1  14 13156.7 959.145   5
   2   1  14 12900.6 1053.86  11
   2   1  14 13974.5 951.946  28
   2   1  15 5495.00 532.042  11
   2   1  15 6748.39 478.941  28
  -2   2  16 2405.46 363.156  11
  -2   2  16 3707.17 422.859  24
  -2   2  16 3087.61 401.271  23
  -2   2  16 3076.01 356.544   5
  -2   2  15 1208.10 352.904  11
  -2   2  15 891.056 317.651  23
  -2   2  15 862.003 307.516  24
  -2   2  14 7368.89 823.042  11
  -2   2  14 9750.12 948.858  23
  -2   2  14 8274.44 884.978  24
  -2   2  14 8010.53 733.410  27
  -2   2  13 24462.0 1843.77  27
  -2   2  13 24058.5 1937.92  11
  -2   2  13 29643.4 2088.35  24
  -2   2  13 25899.5 2028.55  23
  -2   2  13 23008.9 1740.02  12
  -2   2  13 25319.0 1777.28  18
  -2   2  12 52143.4 4675.82  10
  -2   2  12 63003.1 5028.11   9
  -2   2  12 57578.7 3546.76  24
  -2   2  12 54680.1 3555.09  23
  -2   2  12 56376.3 3328.36  12
  -2   2  12 53003.8 3293.51  18
  -2   2  11 44439.4 2509.94  28
  -2   2  11 43977.8 2952.13  24
  -2   2  11 50514.8 3099.70  23
  -2   2  11 47250.2 4089.71  10
  -2   2  11 49079.4 4164.81   9
  -2   2  11 43568.5 2794.08  18
  -2   2  11 46079.1 2820.80  12
  -2   2  10 13065.9 1097.82  12
  -2   2  10 12217.5 1583.38  26
  -2   2  10 10959.2 1114.41  24
  -2   2  10 12769.1 1206.94  23
  -2   2  10 11467.8 1727.06  10
  -2   2  10 10975.9 1034.60  18
  -2   2  10 9351.66 1608.69   9
  -2   2  10 10342.7 1287.94  45
  -2   2   9 42803.5 3154.70  26
  -2   2   9 41669.8 2610.36  23
  -2   2   9 41430.5 2572.94  24
  -2   2   9 38698.9 3310.63  10
  -2   2   9 39756.4 3335.67   9
  -2   2   9 38947.3 2472.19  18
  -2   2   9 39774.1 2475.76  12
  -2   2   9 46244.8 3021.38  45
  -2   2   8 51781.1 3360.46  26
  -2   2   8 45195.2 2804.85  23
  -2   2   8 45757.9 2774.85  24
  -2   2   8 51995.4 3580.20   9
  -2   2   8 48346.4 3513.03  10
  -2   2   8 47010.3 2753.04  18
  -2   2   8 46980.3 2747.92  12
  -2   2   8 51119.9 3199.12  45
  -2   2   7 202011. 10742.7  26
  -2   2   7 200231. 10254.2  24
  -2   2   7 212237. 11033.0   9
  -2   2   7 202835. 10968.8  10
  -2   2   7 212718. 10251.2  18
  -2   2   7 205231. 10235.1  12
  -2   2   6 26502.9 2035.47   9
  -2   2   6 25574.1 2033.40  10
  -2   2   5 229865. 10724.1  21
  -2   2   5 226132. 10740.0   9
  -2   2   5 236340. 10760.8  10
  -2   2   5 195690. 10033.0   8
  -2   2   4 288917. 14381.6  21
  -2   2   3 63891.4 3507.12  21
  -2   2   2 419.070 235.081  21
  -2   2   1 930927. 44679.3  22
   2   2  -1 966232. 44942.4  35
   2   2   0 179591. 8699.90  10
   2   2   0 174730. 8739.21  35
   2   2   0 177894. 8693.39   9
   2   2   1 389670. 19276.9  10
   2   2   1 397873. 19281.3   9
   2   2   1 405512. 19339.8  35
   2   2   1 401647. 19383.7  40
   2   2   2 24203.7 1526.76  10
   2   2   2 20528.8 1472.16   9
   2   2   2 24109.7 1554.54  35
   2   2   3 51257.4 3121.25  10
   2   2   3 51956.6 3136.50   9
   2   2   3 61439.9 3268.78  35
   2   2   4 66927.8 3886.32  10
   2   2   4 66496.0 3884.80   9
   2   2   5 81616.0 4937.54  10
   2   2   5 91511.6 5029.74   9
   2   2   6 37666.0 2684.46  10
   2   2   6 35929.4 2085.55  11
   2   2   6 32562.4 2580.32   9
   2   2   6 34836.8 2095.31  23
   2   2   6 35496.0 2096.58  24
   2   2   7 5256.87 511.081  25
   2   2   7 3928.50 532.254  24
   2   2   7 4534.45 564.813  23
   2   2   7 4490.39 473.826  18
   2   2   7 4296.44 544.591  11
   2   2   7 4597.53 877.764  10
   2   2   7 4503.05 474.071  12
   2   2   7 4261.33 889.133   9
   2   2   8 25535.1 1570.48  31
   2   2   8 21253.8 1331.20  29
   2   2   8 20143.9 1317.26  25
   2   2   8 18665.0 1458.52  23
   2   2   8 18903.0 1457.48  24
   2   2   8 19120.7 2052.20   9
   2   2   8 20507.2 2084.29  10
   2   2   8 20713.8 1483.34  11
   2   2   8 18501.9 1305.56  18
   2   2   8 18424.4 1300.69  12
   2   2   9 62722.0 3294.67  30
   2   2   9 57330.2 4348.91  10
   2   2   9 52748.0 4254.21   9
   2   2   9 54358.8 3439.23  11
   2   2   9 58344.6 3492.58  23
   2   2   9 56485.1 3462.38  24
   2   2   9 56746.0 3316.13  27
   2   2   9 59502.9 3271.17  29
   2   2  10 14267.0 1133.62  27
   2   2  10 16071.2 1171.12  28
   2   2  10 17133.3 1156.62  30
   2   2  10 15917.5 1129.71  29
   2   2  10 13279.0 1249.84  23
   2   2  10 13626.0 1238.59  24
   2   2  10 11201.2 1734.31   9
   2   2  10 14449.6 1264.56  11
   2   2  10 13820.8 1866.07  10
   2   2  11 23487.9 1449.50  30
   2   2  11 22756.6 1440.44  29
   2   2  11 16683.4 2192.49   9
   2   2  11 18255.6 1548.52  11
   2   2  11 15424.7 2106.60  10
   2   2  11 21451.5 1625.60  23
   2   2  11 20486.1 1595.43  24
   2   2  11 18350.7 1391.86  27
   2   2  11 21585.0 1465.17  28
   2   2  12 1748.93 437.987  24
   2   2  12 2580.55 522.289  23
   2   2  12 1709.25 423.131  11
   2   2  12 2294.34 455.635   5
   2   2  12 2260.68 379.431  29
   2   2  12 2656.66 435.734  28
   2   2  13 4774.11 635.817  24
   2   2  13 4214.90 621.074  23
   2   2  13 3319.60 542.309  11
   2   2  13 3995.16 558.120   5
   2   2  13 4726.98 553.946  28
   2   2  14 17582.5 1289.17  23
   2   2  14 16622.9 1247.38  11
   2   2  14 16073.8 1183.48   5
   2   2  14 20153.6 1186.06  28
   2   2  15 3231.99 309.221  28
  -2   3  16 1763.38 281.257   5
  -2   3  16 2036.53 305.254  24
  -2   3  16 2014.96 325.095  23
  -2   3  16 2322.33 321.332  11
  -2   3  15 2091.59 403.931  24
  -2   3  15 2401.39 454.380  23
  -2   3  15 3005.71 463.940  11
  -2   3  14 1842.48 396.171  12
  -2   3  14 1897.81 491.519  11
  -2   3  14 1291.34 338.104  18
  -2   3  14 2720.67 556.118  23
  -2   3  14 1982.09 483.227  24
  -2   3  13 8384.54 1024.95  23
  -2   3  13 8712.36 1025.73  24
  -2   3  13 8245.86 882.824  27
  -2   3  13 6719.12 919.703  11
  -2   3  13 7552.94 862.264  18
  -2   3  13 7497.42 866.127  12
  -2   3  12 17376.4 1442.93  12
  -2   3  12 17397.9 1569.28  24
  -2   3  12 17516.3 1604.67  23
  -2   3  12 18261.8 1206.12  28
  -2   3  12 16109.0 2348.49  10
  -2   3  12 18218.9 1477.96  18
  -2   3  12 14923.8 2309.77   9
  -2   3  11 12275.4 1166.66  12
  -2   3  11 10896.3 1634.49  26
  -2   3  11 14459.3 1352.21  23
  -2   3  11 12151.4 1239.65  24
  -2   3  11 12885.7 1993.63  10
  -2   3  11 12764.2 1179.53  18
  -2   3  11 10982.9 1897.71   9
  -2   3  10 19565.7 2136.14  26
  -2   3  10 18645.2 1509.32  24
  -2   3  10 17729.4 1520.49  23
  -2   3  10 15152.2 2036.78  10
  -2   3  10 20162.9 2318.75   9
  -2   3  10 17170.5 1404.45  18
  -2   3  10 16491.9 1707.99  45
  -2   3  10 18036.3 1421.15  12
  -2   3   9 31543.4 2017.14  12
  -2   3   9 35508.9 2799.74  26
  -2   3   9 33982.5 2107.46  24
  -2   3   9 32262.0 2116.57  23
  -2   3   9 30969.8 2816.45   9
  -2   3   9 29289.4 2758.96  10
  -2   3   9 31490.3 2022.91  18
  -2   3   9 26377.0 1793.68  16
  -2   3   9 32026.4 2413.44  45
  -2   3   8 32226.8 2644.67  26
  -2   3   8 33745.2 2805.62   9
  -2   3   8 34242.9 2790.12  10
  -2   3   8 33520.7 2163.25  23
  -2   3   8 32919.6 2120.44  24
  -2   3   8 33164.5 2084.36  12
  -2   3   8 36022.6 2123.18  18
  -2   3   7 67061.6 4210.45  26
  -2   3   7 63616.6 3620.96  24
  -2   3   7 71306.6 4330.54   9
  -2   3   7 75131.9 4378.07  10
  -2   3   7 66379.8 3616.92  18
  -2   3   7 65890.1 3615.19  12
  -2   3   6 114521. 6413.70   9
  -2   3   6 115393. 6412.67  10
  -2   3   5 9953.68 1050.47   9
  -2   3   5 11179.0 1094.37  10
  -2   3   4 203361. 10269.2  21
   2   3  -3 121312. 6457.47  40
  -2   3   3 124710. 6312.58  21
   2   3  -2 82697.8 4388.67  40
  -2   3   2 81505.9 4219.66  21
   2   3  -1 320893. 15539.1  35
  -2   3   1 319370. 15413.7  21
   2   3   0 70369.0 3877.75  35
   2   3   0 76040.3 3841.46   9
   2   3   0 79714.3 3857.72  10
   2   3   1 74794.9 3809.54  35
   2   3   1 70137.1 3733.11   9
   2   3   1 70994.9 3737.07  10
   2   3   2 12057.2 950.008  35
   2   3   2 9925.21 874.968   9
   2   3   2 11286.7 911.408  10
   2   3   3 14553.1 1189.63  35
   2   3   3 12829.7 1124.16  10
   2   3   3 14517.1 1163.06   9
   2   3   4 113215. 6155.57  10
   2   3   4 113772. 6163.79   9
   2   3   5 34616.4 2537.41  10
   2   3   5 40468.1 2646.02   9
   2   3   6 68502.0 3757.17  23
   2   3   6 69592.5 3758.59  24
   2   3   6 70624.7 3684.04  18
   2   3   6 68089.1 4369.51  10
   2   3   6 69575.3 3749.59  11
   2   3   6 68476.9 4370.70   9
   2   3   6 72097.9 3687.85  12
   2   3   6 69028.6 3694.57  25
   2   3   7 7604.50 680.950  25
   2   3   7 8168.94 775.720  23
   2   3   7 8026.05 763.749  24
   2   3   7 6721.43 650.718  18
   2   3   7 7563.67 740.012  11
   2   3   7 7079.51 1108.23  10
   2   3   7 6722.36 646.608  12
   2   3   7 7589.64 1139.07   9
   2   3   8 5559.50 1032.19   9
   2   3   8 6909.95 696.289  31
   2   3   8 5023.76 553.481  25
   2   3   8 4512.52 508.008  29
   2   3   8 3833.46 581.477  23
   2   3   8 5604.67 674.640  24
   2   3   8 6856.91 768.231  34
   2   3   8 4214.78 914.344  10
   2   3   8 4673.46 611.079  11
   2   3   8 4668.65 543.677  18
   2   3   8 4924.52 552.970  12
   2   3   9 25492.1 1613.89  29
   2   3   9 25771.1 1811.09  23
   2   3   9 25596.5 1612.48  25
   2   3   9 23128.9 1765.11  24
   2   3   9 26694.6 1621.58  30
   2   3   9 33377.1 1886.66  31
   2   3   9 25043.8 2506.77  10
   2   3   9 25417.1 1791.80  11
   2   3   9 25566.5 2534.25   9
   2   3   9 24096.0 1618.17  12
   2   3   9 22653.4 1600.79  18
   2   3  10 24327.8 1569.65  29
   2   3  10 22613.9 1715.07  11
   2   3  10 20980.1 2409.78   9
   2   3  10 24106.5 2499.69  10
   2   3  10 25017.4 1779.34  23
   2   3  10 23711.3 1747.20  24
   2   3  11 2759.10 866.564  10
   2   3  11 2225.26 485.349  11
   2   3  11 2431.01 792.853   9
   2   3  11 2481.64 518.487  23
   2   3  11 1713.29 465.800  24
   2   3  11 2495.49 455.693  28
   2   3  11 2991.66 449.619  29
   2   3  12 29854.4 1827.64  28
   2   3  12 31131.4 1767.20  29
   2   3  12 24116.5 1868.47  11
   2   3  12 25519.9 1930.51  23
   2   3  12 29768.3 1985.39  24
   2   3  12 26698.2 1883.54   5
   2   3  13 20748.7 1514.68  23
   2   3  13 19674.6 1478.42  24
   2   3  13 19998.6 1472.10  11
   2   3  13 18966.9 1430.01   5
   2   3  13 21464.2 1378.44  28
   2   3  14 1567.56 345.081  23
   2   3  14 1469.99 309.824  11
   2   3  14 1780.13 330.730   5
   2   3  14 1838.04 299.650  28
   2   3  15 991.385 166.046  28
  -2   4  16 5636.28 526.919  23
  -2   4  15 10061.9 879.607  11
  -2   4  15 10385.8 925.162  23
  -2   4  15 9809.08 876.209  24
  -2   4  14 11120.8 1048.61  11
  -2   4  14 9730.52 926.688  12
  -2   4  14 10695.8 948.718  18
  -2   4  14 9444.78 1017.59  23
  -2   4  14 10132.0 1010.56  24
  -2   4  13 51390.6 3262.75  23
  -2   4  13 49446.4 3195.23  24
  -2   4  13 51694.6 2797.55  28
  -2   4  13 51617.6 3206.98  11
  -2   4  13 50638.9 3106.14  18
  -2   4  13 49855.6 3099.76  12
  -2   4  12 10605.2 1145.16  24
  -2   4  12 8991.95 1096.31  23
  -2   4  12 10521.6 1835.24   9
  -2   4  12 9058.50 1693.43  10
  -2   4  12 10147.5 1054.24  12
  -2   4  12 11006.2 1093.81  18
  -2   4  11 44177.0 3704.23  26
  -2   4  11 35945.8 3636.45   9
  -2   4  11 41738.2 3818.85  10
  -2   4  11 41947.1 2763.54  24
  -2   4  11 42186.5 2830.93  23
  -2   4  11 40629.2 2673.86  12
  -2   4  11 42314.5 2699.22  18
  -2   4  10 39842.3 3492.31  26
  -2   4  10 44381.0 2701.02  24
  -2   4  10 42335.6 2716.93  23
  -2   4  10 37230.2 3503.85  10
  -2   4  10 36371.8 3493.71   9
  -2   4  10 40882.9 2619.50  18
  -2   4  10 39923.4 2596.12  12
  -2   4   9 51961.4 3024.63  12
  -2   4   9 52344.9 3897.52  26
  -2   4   9 49622.4 3017.15  24
  -2   4   9 52259.8 3089.86  23
  -2   4   9 53963.2 3987.89  10
  -2   4   9 47524.6 3851.13   9
  -2   4   9 49541.4 3002.88  18
  -2   4   9 49566.4 2836.42  16
  -2   4   9 47664.0 3332.16  45
  -2   4   8 44968.1 2712.17  24
  -2   4   8 44050.0 2750.32  23
  -2   4   8 50067.9 3507.54  26
  -2   4   8 46291.4 3451.02   9
  -2   4   8 48428.5 3485.02  10
  -2   4   8 44124.5 2692.38  12
  -2   4   8 48303.4 2736.75  18
  -2   4   7 18378.9 1769.39  26
  -2   4   7 17000.7 1258.00  24
  -2   4   7 18888.5 1800.25  10
  -2   4   7 18729.1 1786.46   9
  -2   4   6 28011.6 2144.21   9
  -2   4   6 27303.6 2133.79  10
  -2   4   5 82106.3 4660.93   9
  -2   4   5 81712.8 4657.04  10
   2   4  -4 154639. 8081.34  40
   2   4  -3 46029.4 2752.17  40
   2   4  -2 185814. 9404.14  40
   2   4  -2 169608. 9306.61  35
   2   4  -1 43300.2 2566.09  40
   2   4  -1 42696.6 2357.91  35
   2   4  -1 44434.8 2514.85  43
   2   4   0 234658. 11640.5  40
   2   4   0 228440. 11363.2  35
   2   4   0 210197. 11455.9  43
  -2   4   0 239986. 11173.4  43
   2   4   1 191666. 9387.40  10
   2   4   1 194783. 9458.81  35
   2   4   1 184631. 9380.99   9
   2   4   1 195881. 9755.15  40
   2   4   2 128664. 6492.27  10
   2   4   2 130307. 6539.76  35
   2   4   2 122417. 6477.99   9
   2   4   3 71321.4 3993.59   9
   2   4   3 64667.0 3949.53  10
   2   4   4 5811.53 786.395  10
   2   4   4 6095.79 789.711   9
   2   4   5 155108. 8033.24  25
   2   4   5 168422. 8648.83   9
   2   4   5 170971. 8651.73  10
   2   4   6 19439.8 1330.96  23
   2   4   6 18844.1 1313.36  24
   2   4   6 21149.9 1318.47  18
   2   4   6 19123.6 1799.65   9
   2   4   6 19874.7 1813.16  10
   2   4   6 18187.6 1289.79  11
   2   4   6 19787.3 1308.34  25
   2   4   6 18493.7 1274.83  12
   2   4   7 2718.66 392.601  12
   2   4   7 2287.69 643.445  10
   2   4   7 2642.98 436.531  11
   2   4   7 2528.12 391.663  18
   2   4   7 2937.34 363.665  17
   2   4   7 2187.93 653.456   9
   2   4   7 2565.05 443.333  23
   2   4   7 2287.50 406.898  24
   2   4   7 3024.28 435.604  25
   2   4   8 8085.24 747.888  31
   2   4   8 7164.15 643.478  29
   2   4   8 6275.41 665.831  25
   2   4   8 6557.94 760.395  23
   2   4   8 7024.63 743.329  24
   2   4   8 6187.53 672.305  18
   2   4   8 5166.00 1001.69  10
   2   4   8 6498.62 719.937  11
   2   4   8 3988.15 941.057   9
   2   4   8 6611.59 676.150  12
   2   4   9 1979.93 368.102  29
   2   4   9 1804.51 432.535  23
   2   4   9 1354.37 329.644  25
   2   4   9 1368.30 385.104  24
   2   4   9 1109.56 292.189  18
   2   4   9 1002.49 303.172  12
   2   4   9 1058.39 502.855  10
   2   4   9 945.310 350.878  11
   2   4   9 1262.14 601.257   9
   2   4   9 1743.32 382.650  31
   2   4  10 17935.9 1464.37  23
   2   4  10 18629.9 1273.58  25
   2   4  10 18372.4 1456.26  24
   2   4  10 16760.3 1282.07  18
   2   4  10 18938.1 1453.35  11
   2   4  10 16689.2 2056.56  10
   2   4  10 16539.1 2082.63   9
   2   4  10 19394.2 1308.01  29
   2   4  10 17921.5 1302.75  12
   2   4  11 66706.4 4987.02  10
   2   4  11 68438.4 3977.39  11
   2   4  11 64815.4 3923.48   5
   2   4  11 62299.6 4910.71   9
   2   4  11 70635.0 4042.51  23
   2   4  11 70581.7 4015.62  24
   2   4  11 76525.2 3817.26  29
   2   4  12 7004.10 697.455  28
   2   4  12 6255.48 753.553  11
   2   4  12 5652.74 724.599   5
   2   4  12 6830.48 791.987  23
   2   4  12 5850.90 752.224  24
   2   4  12 7351.75 655.825  29
   2   4  13 16004.8 1244.01  23
   2   4  13 14325.2 1165.59  11
   2   4  13 15886.6 1106.43  28
   2   4  13 14773.8 1192.56   5
   2   4  14 5522.62 586.461  23
   2   4  14 4919.43 530.847  11
   2   4  14 5482.78 497.311  28
   2   4  14 5070.90 558.232   5
   2   4  15 9362.69 589.990  28
  -2   5  15 4492.90 507.010  11
  -2   5  15 3777.29 524.050  23
  -2   5  15 4190.29 490.370  24
  -2   5  14 27050.9 1815.73  11
  -2   5  14 26198.6 1760.59  12
  -2   5  14 26164.0 1752.85  18
  -2   5  14 25794.4 1856.31  23
  -2   5  14 24818.0 1780.16  24
  -2   5  13-83.2578 322.428  23
  -2   5  13-151.472 273.050  24
  -2   5  13 287.780 287.758  12
  -2   5  13-75.1420 281.135  11
  -2   5  13 214.993 268.126  18
  -2   5  13 323.584 212.701  28
  -2   5  12 10448.1 1140.95  24
  -2   5  12 13465.2 1314.31  23
  -2   5  12 11840.6 1169.91  12
  -2   5  12 12636.0 1222.71  11
  -2   5  12 12677.2 1948.55  10
  -2   5  12 13041.4 1228.65  18
  -2   5  12 9635.68 1747.07   9
  -2   5  11 6000.85 1307.94  26
  -2   5  11 6878.57 901.056  23
  -2   5  11 6240.24 841.361  24
  -2   5  11 6084.43 803.082  12
  -2   5  11 5248.01 1219.18  10
  -2   5  11 5457.82 784.609  18
  -2   5  11 5590.95 1286.24   9
  -2   5  10 1889.38 843.200   9
  -2   5  10 2116.44 766.937  26
  -2   5  10 1939.36 484.271  23
  -2   5  10 980.756 399.592  24
  -2   5  10 1920.87 484.999  12
  -2   5  10 1856.55 828.673  10
  -2   5  10 2228.52 487.586  18
  -2   5  10 1386.69 337.795  16
  -2   5   9 301.531 230.560  16
  -2   5   9 539.195 508.420   9
  -2   5   9-188.013 376.155  26
  -2   5   9 282.780 274.010  23
  -2   5   9 592.977 263.766  24
  -2   5   9 325.483 234.965  12
  -2   5   9 886.249 560.556  10
  -2   5   9 65.5931 217.829  18
   2   5  -9 431.681 407.103  40
  -2   5   9 105.969 237.207  45
  -2   5   8 46338.6 3493.47  26
  -2   5   8 43609.2 2660.44  23
  -2   5   8 46320.0 2656.42  24
  -2   5   8 39506.6 2585.28  12
  -2   5   8 44594.4 3362.29  10
  -2   5   8 47380.8 3442.89   9
   2   5  -8 42784.7 3229.89  40
  -2   5   8 43546.3 2637.17  18
  -2   5   7 143265. 7544.55  23
  -2   5   7 148008. 7518.70  24
  -2   5   7 151460. 8283.56   9
  -2   5   7 152394. 8284.26  10
   2   5  -7 149423. 8228.31  40
  -2   5   7 150522. 8435.35  26
  -2   5   6 486.699 203.703  12
  -2   5   6 291.427 275.416  10
  -2   5   6 369.334 214.099  18
  -2   5   6 292.289 276.227   9
   2   5  -6 696.692 359.333  40
   2   5  -5 7317.69 922.333  40
  -2   5   5 7411.19 892.303   9
  -2   5   5 6405.09 843.991  10
   2   5  -4 110972. 6153.31  40
  -2   5   4 118038. 6086.84   9
  -2   5   4 114623. 6067.99  10
   2   5  -3 14264.5 1192.14  40
   2   5  -2 9223.48 885.470  40
   2   5  -2 9183.92 909.288  43
   2   5  -2 8741.00 758.012  35
   2   5  -1 36537.0 2448.24  40
   2   5  -1 40509.1 2428.46  43
   2   5  -1 41689.0 2197.99  35
   2   5   0 120712. 6458.48  40
   2   5   0 119860. 6075.76  35
  -2   5   0 126002. 5949.06  43
   2   5   0 112674. 6269.57  43
   2   5   1 238661. 11597.4  10
   2   5   1 236947. 11671.1  35
   2   5   1 237237. 11595.5   9
   2   5   2 54209.7 3042.44  10
   2   5   2 60619.4 3151.25  35
   2   5   2 53288.2 3042.18   9
   2   5   3 136998. 7130.14   9
   2   5   3 137787. 7128.05  10
   2   5   4 71291.9 4031.33  10
   2   5   4 66313.7 3987.30   9
   2   5   5 14972.9 1087.10  25
   2   5   5 13599.9 1047.70  23
   2   5   5 15427.2 1033.50  17
   2   5   5 15616.8 1089.53  18
   2   5   5 16318.7 1486.58   9
   2   5   5 16103.9 1462.90  10
   2   5   5 14643.2 1063.46  12
   2   5   5 16209.3 1053.43  16
   2   5   6 47715.7 2823.06  25
   2   5   6 48730.7 2834.24  23
   2   5   6 50428.4 2824.30  24
   2   5   6 45631.3 2720.18  17
   2   5   6 52399.9 2851.25  18
   2   5   6 51176.0 2821.74  11
   2   5   6 53691.2 3472.39  10
   2   5   6 46323.6 3364.93   9
   2   5   6 56198.5 2876.55  12
   2   5   6 51519.4 2756.84  16
   2   5   7 10722.4 929.420  25
   2   5   7 10659.2 942.270  23
   2   5   7 10938.6 926.938  24
   2   5   7 11831.2 948.124  18
   2   5   7 10062.5 829.997  17
   2   5   7 10254.4 893.146  11
   2   5   7 8939.00 1260.67  10
   2   5   7 11271.6 1429.35   9
   2   5   7 11460.9 933.255  12
   2   5   7 10138.1 811.518  16
   2   5   8 12589.8 1053.76  25
   2   5   8 12233.7 1085.79  23
   2   5   8 13561.4 1097.90  24
   2   5   8 12690.1 1052.39  18
   2   5   8 12499.9 1587.32  10
   2   5   8 12540.4 1071.49  11
   2   5   8 12917.0 1630.99   9
   2   5   8 13558.6 1068.72  12
   2   5   8 11134.7 916.831  17
   2   5   9 17521.4 1235.11  29
   2   5   9 18049.1 1307.58  25
   2   5   9 18305.8 1422.73  23
   2   5   9 18436.7 1400.94  24
   2   5   9 18430.6 1384.22  11
   2   5   9 17524.1 2025.71   9
   2   5   9 16421.2 1963.52  10
   2   5   9 16379.7 1297.95  18
   2   5   9 16088.6 1288.76  12
   2   5  10 9177.52 835.905  29
   2   5  10 10211.2 1009.67  23
   2   5  10 9754.16 871.223  25
   2   5  10 10751.9 1019.00  24
   2   5  10 9252.01 1500.93   9
   2   5  10 11219.4 1608.90  10
   2   5  10 9876.78 979.753  11
   2   5  10 10666.0 928.265  18
   2   5  10 9274.08 887.243  12
   2   5  11 5053.90 706.204  24
   2   5  11 6135.49 752.060  23
   2   5  11 5036.08 596.570  12
   2   5  11 5724.66 718.754  11
   2   5  11 5239.34 604.615  18
   2   5  11 6418.00 629.027  29
   2   5  12 18565.9 1379.47  24
   2   5  12 17476.4 1373.79  23
   2   5  12 17166.8 1238.09  28
   2   5  12 15772.3 1298.91  11
   2   5  13 32908.7 2067.92  23
   2   5  13 31697.3 2046.71   5
   2   5  13 33625.9 1930.99  28
   2   5  13 31642.6 1996.92  11
   2   5  14 12642.1 803.322  28
   2   5  14 11229.0 823.231  11
  -2   6  15 5450.37 574.487  23
  -2   6  15 5088.61 574.900   5
  -2   6  14 2823.55 478.556  12
  -2   6  14 2660.98 439.242  11
  -2   6  14 3949.18 544.274  18
  -2   6  14 2597.00 434.292  24
  -2   6  14 2861.68 506.206  23
  -2   6  13 9011.10 996.346  23
  -2   6  13 7987.15 898.714  24
  -2   6  13 8129.92 919.507  18
  -2   6  13 9320.25 939.824  11
  -2   6  13 8754.40 726.227  28
  -2   6  13 9823.85 993.247  12
  -2   6  12 34101.6 2365.94  11
  -2   6  12 36283.8 2443.76  18
  -2   6  12 34008.1 2447.43  23
  -2   6  12 35183.3 2387.94  24
  -2   6  12 37324.5 2467.65  12
  -2   6  11 7791.95 940.152  12
  -2   6  11 5411.09 1268.28  26
  -2   6  11 6703.60 870.859  24
  -2   6  11 7682.93 950.900  23
  -2   6  11 6794.13 739.391  16
  -2   6  11 5907.99 1301.58  10
  -2   6  11 6969.01 851.056  11
  -2   6  11 8308.85 974.491  18
  -2   6  11 8503.60 1538.62   9
  -2   6  10 4103.79 1080.70  26
  -2   6  10 2733.54 475.118  25
  -2   6  10 3379.11 612.659  24
  -2   6  10 3479.46 630.719  23
  -2   6  10 3398.36 531.133  16
  -2   6  10 2229.34 850.152  10
  -2   6  10 3984.43 649.095  12
  -2   6  10 4314.51 692.778  18
  -2   6  10 2479.10 866.056   9
  -2   6   9 145900. 8801.60  26
  -2   6   9 142564. 7410.65  24
  -2   6   9 142444. 7490.12  23
  -2   6   9 131949. 7292.67  16
  -2   6   9 147908. 8515.07  10
  -2   6   9 146527. 8523.56   9
  -2   6   9 144302. 7476.79  18
  -2   6   9 144260. 7465.59  12
  -2   6   8 25281.6 2496.97  26
  -2   6   8 23591.6 1656.07  23
  -2   6   8 21684.6 1574.52  24
  -2   6   8 22708.6 1560.74  16
   2   6  -8 23007.3 2084.09  40
  -2   6   8 21266.4 2155.50  10
  -2   6   8 24105.3 2273.45   9
  -2   6   7 1412.03 592.476  26
  -2   6   7 1770.63 384.057  23
  -2   6   7 1383.80 313.013  24
   2   6  -7 1596.75 490.506  40
  -2   6   7 1716.18 567.442   9
  -2   6   7 2244.75 408.968  18
  -2   6   7 1809.15 381.327  12
  -2   6   7 1701.99 562.847  10
   2   6  -6 14795.5 1478.03  40
  -2   6   6 15238.6 1146.37  12
  -2   6   6 17630.1 1573.76   9
  -2   6   6 16073.1 1514.88  10
  -2   6   6 16671.4 1176.25  18
  -2   6   5 1602.28 553.290  26
  -2   6   5 1752.50 321.723  12
  -2   6   5 1068.14 348.337  10
  -2   6   5 1497.33 292.685  18
   2   6  -5 1629.76 442.940  40
  -2   6   5 1376.82 403.578   9
   2   6  -4 6045.12 764.599  40
  -2   6   4 5522.22 676.192   9
  -2   6   4 6627.35 724.492  10
   2   6  -3 20751.4 1585.84  40
   2   6  -3 19111.4 1487.13  35
  -2   6   3 19639.9 1357.12   9
  -2   6   3 20161.3 1367.54  10
   2   6  -2 67027.3 4019.76  40
   2   6  -2 78976.2 4143.54  43
   2   6  -2 68911.7 3697.37  35
   2   6  -1 5583.61 726.732  40
   2   6  -1 7331.85 763.214  43
   2   6  -1 5605.61 469.951  35
   2   6   0 187227. 9707.50  40
   2   6   0 179568. 9165.43  35
   2   6   0 179813. 9495.37  43
  -2   6   0 197932. 9141.64  43
   2   6   1 37021.0 2116.02  35
  -2   6  -1 37942.2 2095.17  43
  -2   6  -2 90227.1 4756.72  26
   2   6   2 96602.3 4885.48  10
   2   6   2 100287. 4900.92   9
   2   6   3 83826.7 4599.03  10
   2   6   3 87320.6 4628.15   9
   2   6   4 3530.05 594.080   9
   2   6   4 3693.11 471.380  12
   2   6   4 3997.34 609.927  10
   2   6   4 4480.80 497.842  18
   2   6   4 4325.32 467.324  17
   2   6   4 4716.09 485.199  16
   2   6   5 68585.5 3647.12  16
   2   6   5 69774.8 3636.07  17
   2   6   5 70353.6 3709.25  12
   2   6   5 63863.9 3673.88  25
   2   6   5 68689.4 3648.20  23
   2   6   5 63950.6 4075.46  10
   2   6   5 69198.1 4152.55   9
   2   6   5 69790.3 3715.31  18
   2   6   6 8091.43 775.128  12
   2   6   6 7768.20 768.197  25
   2   6   6 7675.07 739.398  23
   2   6   6 8477.44 742.877  24
   2   6   6 7687.93 711.430  11
   2   6   6 8456.63 1105.16  10
   2   6   6 7932.78 1076.60   9
   2   6   6 9082.12 806.882  18
   2   6   6 9667.58 811.789  42
   2   6   6 7029.13 695.135  17
   2   6   6 8103.91 720.209  16
   2   6   7 13892.7 1094.27  12
   2   6   7 12854.6 1077.06  25
   2   6   7 11959.5 1032.34  23
   2   6   7 12178.7 1011.85  24
   2   6   7 13326.1 1536.36   9
   2   6   7 12017.9 998.961  11
   2   6   7 10996.4 1401.88  10
   2   6   7 14686.1 1114.01  18
   2   6   7 14130.6 1098.85  42
   2   6   7 12226.4 958.735  16
   2   6   7 11426.2 949.783  17
   2   6   8 1090.36 341.441  23
   2   6   8 1350.66 365.883  25
   2   6   8 942.061 303.137  24
   2   6   8 1155.49 263.175  16
   2   6   8 1463.49 311.834  17
   2   6   8 815.828 312.918  12
   2   6   8 1333.36 515.921  10
   2   6   8 1551.20 346.606  11
   2   6   8 645.169 286.287  18
   2   6   8 1665.08 626.319   9
   2   6   9 80849.5 4336.80  12
   2   6   9 78306.3 4165.77  29
   2   6   9 81843.0 4326.28  25
   2   6   9 80956.9 4391.82  23
   2   6   9 79969.4 4344.73  24
   2   6   9 71580.2 4114.58  17
   2   6   9 77367.8 4298.38  11
   2   6   9 73997.5 5152.41  10
   2   6   9 79531.5 4326.60  18
   2   6   9 77194.2 5239.24   9
   2   6  10 17874.8 1249.67  29
   2   6  10 18390.2 1331.42  25
   2   6  10 17669.3 1416.60  23
   2   6  10 17613.0 1385.32  24
   2   6  10 17016.9 1329.40  18
   2   6  10 16586.3 1981.65  10
   2   6  10 17356.3 1369.52  11
   2   6  10 17755.2 1340.34  12
   2   6  10 18118.8 2066.06   9
   2   6  11 2812.05 418.050  25
   2   6  11 2819.98 504.708  24
   2   6  11 3374.25 549.984  23
   2   6  11 2721.18 445.284  18
   2   6  11 2510.34 499.266   5
   2   6  11 2706.07 397.847  29
   2   6  11 2950.67 466.113  12
   2   6  11 2892.25 483.715  11
   2   6  12 12924.6 1111.20  23
   2   6  12 13196.8 1124.26   5
   2   6  12 12330.2 985.590  28
   2   6  12 13493.0 1071.56  11
   2   6  13 989.984 277.248  23
   2   6  13 718.300 229.762  28
   2   6  13 666.831 224.831  11
   2   6  14 5278.30 536.978   5
   2   6  14 5845.15 483.158  28
  -2   7  15 8058.40 709.612   5
  -2   7  14 2242.74 415.223  23
  -2   7  14 3244.72 458.117  18
  -2   7  14 2745.09 442.579  12
  -2   7  13 8399.48 916.738  23
  -2   7  13 7708.76 897.433  12
  -2   7  13 10402.0 994.853  18
  -2   7  13 8859.56 831.928  17
  -2   7  13 8793.49 850.123  11
  -2   7  12 19336.1 1593.23  23
  -2   7  12 18195.0 1472.69  24
  -2   7  12 16672.8 1438.32  11
  -2   7  12 21810.4 1670.67  12
  -2   7  12 22955.8 1698.14  18
  -2   7  11 6618.23 1455.16  26
  -2   7  11 5534.72 635.059  25
  -2   7  11 5012.18 718.383  24
  -2   7  11 6027.98 833.984  23
  -2   7  11 5359.38 672.149  16
  -2   7  11 6298.87 757.199  11
  -2   7  11 7716.44 907.081  12
  -2   7  11 5259.74 788.681  18
  -2   7  10 23167.0 1712.64  25
  -2   7  10 25115.5 2874.86  26
  -2   7  10 24254.7 1800.46  24
  -2   7  10 27738.5 1958.36  23
  -2   7  10 23458.8 1739.11  16
  -2   7  10 24559.5 1796.89  11
  -2   7  10 28696.1 1984.57  12
  -2   7  10 27011.2 1965.78  18
  -2   7   9 27606.6 1865.80  24
  -2   7   9 27120.9 1939.92  23
  -2   7   9 31070.5 3055.91  26
  -2   7   9 22662.7 2478.63  10
  -2   7   9 26705.4 2616.99   9
  -2   7   9 26530.4 1838.47  16
  -2   7   8 25192.2 1718.74  23
  -2   7   8 23431.8 1646.85  16
  -2   7   8 23693.2 2219.12  10
  -2   7   8 18265.8 2044.81   9
  -2   7   8 24211.1 2559.75  26
  -2   7   7 4472.07 600.247  12
  -2   7   7 3698.22 761.968   9
  -2   7   7 3934.78 562.970  23
  -2   7   7 4447.66 584.257  16
  -2   7   7 3650.38 743.529  10
   2   7  -7 4916.99 832.786  40
  -2   7   7 4286.02 574.897  18
  -2   7   6 15660.8 1801.96  26
  -2   7   6 15154.2 1133.90  23
   2   7  -6 15320.6 1499.07  40
  -2   7   6 15790.0 1191.51  18
   2   7  -6 15047.3 1006.34  14
  -2   7   6 16079.0 1191.35  12
  -2   7   6 16587.9 1522.92  10
  -2   7   6 14286.5 1443.97   9
  -2   7   5 20105.5 1395.13  12
   2   7  -5 20814.6 1280.70  14
  -2   7   5 17330.5 1862.28  26
  -2   7   5 20197.6 1606.23  10
  -2   7   5 19971.1 1601.39   9
   2   7  -5 19720.7 1717.29  40
   2   7  -5 25145.6 1328.76  17
  -2   7   5 20513.0 1407.09  18
  -2   7   4 5820.77 921.234  26
  -2   7   4 5403.04 622.655   9
  -2   7   4 4693.91 604.471  10
  -2   7   4 4898.71 539.763  18
   2   7  -4 5259.81 769.372  40
   2   7  -4 6750.89 954.685  43
  -2   7   4 4836.60 531.516  12
  -2   7   3 6130.77 888.483  26
   2   7  -3 8433.72 979.886  43
   2   7  -3 5919.08 640.588  35
   2   7  -3 7689.51 899.304  40
   2   7  -2 71754.7 4007.90  43
   2   7  -2 63285.9 3947.42  40
  -2   7   2 67253.5 3996.42  26
   2   7  -1 11838.8 1107.69  43
   2   7  -1 10633.1 1105.36  40
  -2   7   1 10866.9 1078.31  26
  -2   7   0 6073.87 718.422  26
  -2   7  -1 28963.5 1731.41  43
  -2   7  -1 31916.6 1919.32  26
   2   7   2 113206. 5483.93  12
   2   7   2 102224. 5369.60  10
   2   7   2 104311. 5377.24   9
   2   7   2 114388. 5497.40  18
   2   7   2 102392. 5425.04  17
   2   7   3 70655.0 3980.00   9
   2   7   3 75146.1 3997.19  10
   2   7   3 74768.7 3921.20  17
   2   7   3 76216.0 3938.85  16
   2   7   4 80018.1 4121.05  12
   2   7   4 72694.0 4264.43  10
   2   7   4 73753.1 4282.99   9
   2   7   4 82324.2 4141.21  18
   2   7   4 74290.2 4037.86  17
   2   7   4 75244.0 4057.55  16
   2   7   5 32230.4 1931.80  12
   2   7   5 27388.2 2130.48   9
   2   7   5 28674.8 2148.19  10
   2   7   5 31064.3 1919.27  18
   2   7   5 28603.6 1819.39  17
   2   7   5 30020.3 1841.20  16
   2   7   6 31176.6 1903.97  17
   2   7   6 28313.8 1867.04  16
   2   7   6 31648.6 1991.64  12
   2   7   6 29306.4 1966.74  25
   2   7   6 29060.8 1874.67  23
   2   7   6 29825.9 2340.08  10
   2   7   6 33852.3 2023.22  18
   2   7   6 27505.9 2289.06   9
   2   7   6 34692.7 1988.44  42
   2   7   7 87552.0 4894.79  16
   2   7   7 90694.4 4929.05  17
   2   7   7 97018.4 5069.02  12
   2   7   7 89467.0 5041.76  25
   2   7   7 97921.8 5004.28  23
   2   7   7 94534.5 5645.33  10
   2   7   7 94737.6 5062.88  18
   2   7   7 78168.0 5497.01   9
   2   7   7 108377. 5112.09  42
   2   7   8 16110.6 1245.89  12
   2   7   8 15542.1 1253.82  25
   2   7   8 13076.8 1136.07  23
   2   7   8 13561.1 1096.42  24
   2   7   8 12472.4 1052.56  17
   2   7   8 13221.2 1044.95  16
   2   7   8 14159.6 1607.02  10
   2   7   8 12985.6 1070.14  11
   2   7   8 16058.2 1248.42  18
   2   7   8 12241.5 1526.04   9
   2   7   9 1696.80 397.578  23
   2   7   9 1528.66 402.815  25
   2   7   9 1721.30 385.938  24
   2   7   9 1202.26 295.719  17
   2   7   9 1404.64 292.557  16
   2   7   9 886.992 329.271  12
   2   7   9 1281.98 322.364  11
   2   7   9 1259.02 313.524  29
   2   7   9 1457.36 385.462  18
   2   7  10 454.510 284.698  25
   2   7  10 509.392 253.834  24
   2   7  10 447.113 279.061  23
   2   7  10 59.7208 232.087  18
   2   7  10 600.481 282.286  12
   2   7  10 434.747 231.351  11
   2   7  10 336.718 193.837  29
   2   7  10 741.601 323.870   5
   2   7  11 2467.80 398.792  25
   2   7  11 2538.94 471.057  23
   2   7  11 2583.14 439.794  18
   2   7  11 2960.48 398.885  29
   2   7  11 2276.54 478.317   5
   2   7  11 3349.35 486.163  12
   2   7  11 3307.33 481.805  11
   2   7  12 3897.10 529.360  23
   2   7  12 3402.63 464.347  28
   2   7  12 4171.43 583.625   5
   2   7  13 3769.75 423.975  28
   2   7  13 3724.50 497.395   5
   2   7  14 5592.64 445.377  28
  -2   8  14 3197.16 439.159  12
  -2   8  14 2207.76 385.954  18
  -2   8  14 2510.31 363.808  23
  -2   8  14 2346.85 412.079   5
  -2   8  13 8979.48 878.533  23
  -2   8  13 9680.47 948.863  12
  -2   8  13 8051.67 796.847  17
  -2   8  13 10476.1 977.384  18
  -2   8  12 1515.04 391.903  23
  -2   8  12 1975.56 474.460  12
  -2   8  12 1399.84 374.411  17
  -2   8  12 2435.63 544.670  18
  -2   8  11 9079.69 1003.85  23
  -2   8  11 8776.92 1723.05  26
  -2   8  11 8892.95 862.188  25
  -2   8  11 10908.0 1113.19  12
  -2   8  11 8987.01 903.537  16
  -2   8  11 10805.5 1114.85  18
  -2   8  10 2313.65 893.479  26
  -2   8  10 1551.15 415.374  25
  -2   8  10 1193.27 394.498  23
  -2   8  10 1816.78 415.898  16
  -2   8   9 985.660 698.192  26
  -2   8   9 762.043 342.044  23
  -2   8   9 1030.42 346.100  16
  -2   8   8 15447.6 1329.96  12
  -2   8   8 16970.1 1337.57  16
  -2   8   8 16743.9 1375.88  18
  -2   8   8 15066.0 1268.55  23
  -2   8   7 16421.4 1278.33  12
  -2   8   7 17184.0 2069.57  26
  -2   8   7 14079.6 1209.42  16
  -2   8   7 15353.9 1257.04  18
   2   8  -7 15029.2 1576.44  40
   2   8  -6 2135.83 325.359  14
  -2   8   6 1217.38 585.413  26
  -2   8   6 2115.68 410.062  12
   2   8  -6 2065.11 530.793  40
  -2   8   6 2079.73 428.751  18
   2   8  -6 2845.47 345.614  17
  -2   8   6 1633.47 358.693  16
  -2   8   5 46726.4 2783.20  12
   2   8  -5 47331.0 2644.20  14
   2   8  -5 53481.4 2651.34  17
  -2   8   5 47783.5 2795.47  18
  -2   8   5 49895.3 3643.97  26
   2   8  -5 40848.9 3112.18  40
   2   8  -5 48694.0 3415.73  43
  -2   8   4 32419.1 1979.11  12
   2   8  -4 35071.4 1886.12  17
  -2   8   4 33530.4 1998.32  18
  -2   8   4 31073.8 2617.11  26
   2   8  -4 27425.1 2289.92  40
   2   8  -4 32616.3 2479.55  43
  -2   8   3 16833.8 1230.70  12
  -2   8   3 18708.8 1259.00  18
   2   8  -3 18991.9 1678.86  43
   2   8  -3 16479.6 1563.52  40
  -2   8   3 18071.3 1719.03  26
   2   8  -2 5893.84 538.291  17
   2   8  -2 5199.52 765.453  43
   2   8  -2 3699.65 679.955  40
  -2   8   2 5375.70 813.672  26
   2   8  -1 53332.2 2786.84  17
   2   8  -1 50830.2 2766.82  16
   2   8  -1 48552.0 3150.80  43
  -2   8   1 53836.1 3274.10  26
   2   8  -1 44768.7 3211.62  40
  -2   8   0 201865. 10691.9  26
   2   8   0 210457. 10323.7  16
   2   8   0 210870. 10321.2  17
  -2   8  -1 12446.0 1079.53  26
   2   8   1 14030.8 995.585  12
   2   8   1 12697.0 973.906  18
   2   8   1 12977.8 962.571  17
   2   8   1 13351.8 976.275  16
   2   8   2 57610.9 3034.21  12
   2   8   2 58300.2 3047.97  18
  -2   8  -2 51328.7 3002.54  43
   2   8   2 50357.5 2961.81  16
   2   8   3 649.975 250.831  12
   2   8   3 290.289 156.034   5
   2   8   3 424.400 190.889  17
   2   8   3 612.350 245.592  18
   2   8   4 9723.51 818.928   5
   2   8   4 11056.3 895.893  17
   2   8   4 11414.4 918.594  16
   2   8   5 34344.5 2166.14  18
   2   8   5 32867.7 2088.85  17
   2   8   5 32794.5 2091.57  16
   2   8   5 35699.4 2102.72  42
   2   8   5 36374.8 2186.89  12
   2   8   6 5510.22 686.044  12
   2   8   6 5918.07 701.423  18
   2   8   6 5875.49 715.820  25
   2   8   6 6233.86 677.443  42
   2   8   6 6124.95 661.064  17
   2   8   6 5533.60 628.097  16
   2   8   7 12744.0 1111.33  12
   2   8   7 12551.9 1120.56  25
   2   8   7 10968.9 1060.09  18
   2   8   7 12694.9 1066.60  42
   2   8   7 10774.3 956.913  16
   2   8   7 12097.9 1015.31  17
   2   8   8 4494.87 660.030  25
   2   8   8 5131.86 610.967  23
   2   8   8 4326.51 550.660  16
   2   8   8 4058.73 552.019  17
   2   8   8 4179.04 625.415  12
   2   8   8 5449.00 696.476  18
   2   8   8 3643.28 560.609   5
   2   8   9 50355.2 3001.74  17
   2   8   9 53128.0 3002.16  16
   2   8   9 53864.2 3104.12  23
   2   8   9 50970.3 2949.08  29
   2   8   9 57691.3 3239.53  25
   2   8   9 56928.8 3226.34  12
   2   8   9 56037.7 3213.97  18
   2   8   9 51114.5 3162.46   5
   2   8  10 12000.8 1034.92  23
   2   8  10 12332.2 1059.09  25
   2   8  10 11355.4 892.733  29
   2   8  10 12182.0 1060.45  12
   2   8  10 11283.5 1030.49  18
   2   8  10 9654.90 1025.74   5
   2   8  11 6176.40 678.921  12
   2   8  11 5783.22 720.339   5
   2   8  11 5840.47 626.128  25
   2   8  11 6621.37 691.352  23
   2   8  11 5759.83 651.081  18
   2   8  12 1179.22 312.933   5
   2   8  13 6599.93 630.223   5
   2   8  13 5976.43 531.479  28
   2   8  14 6383.64 455.751  28
  -2   9  14 5902.50 583.733  12
  -2   9  14 5567.37 566.251  18
  -2   9  14 5944.91 599.563   5
  -2   9  13 10934.7 996.389  18
  -2   9  13 11218.6 1015.76  12
  -2   9  13 11257.4 908.741  17
  -2   9  12 22982.3 1684.43  18
  -2   9  12 18854.1 1503.38  17
  -2   9  12 22595.5 1673.17  12
  -2   9  11 217.948 218.216  25
  -2   9  11 421.318 298.093  17
  -2   9  11 359.003 274.392  16
  -2   9  11 161.761 313.413  18
  -2   9  11 81.1630 281.349  12
  -2   9  10 29062.7 2013.21  16
   2   9 -10 27190.7 2686.73  43
  -2   9  10 28521.9 1996.18  25
  -2   9  10 32437.3 3358.84  26
  -2   9   9 12313.5 1980.23  26
  -2   9   9 9537.15 998.033  16
  -2   9   9 9567.66 1051.48  18
  -2   9   9 10339.0 1067.29  12
   2   9  -9 8459.69 1398.16  43
  -2   9   8 4096.56 643.269  18
  -2   9   8 4664.63 685.225  16
  -2   9   8 4299.51 657.458  12
   2   9  -8 4175.19 1022.75  43
  -2   9   7 10333.9 1020.51  16
  -2   9   7 10139.9 1013.53  18
  -2   9   7 8377.96 1557.85  26
  -2   9   7 11422.3 1041.64  12
   2   9  -7 9854.28 1428.79  43
  -2   9   6 104584. 5627.76  12
   2   9  -6 102883. 5394.87  14
   2   9  -6 109015. 5367.77  17
  -2   9   6 105544. 5646.82  18
  -2   9   6 108456. 6873.47  26
   2   9  -6 96296.6 6042.03  40
   2   9  -6 107437. 6400.55  43
  -2   9   5 56053.8 3153.80  12
   2   9  -5 54257.4 2987.52  14
  -2   9   5 57116.3 4120.02  26
   2   9  -5 59234.4 2961.45  17
  -2   9   5 52140.9 3124.29  16
  -2   9   5 54152.0 3148.65  18
   2   9  -5 49843.3 3659.89  43
   2   9  -5 46197.5 3489.47  40
  -2   9   4 1617.40 557.574  26
  -2   9   4 2073.45 372.115  12
  -2   9   4 1777.02 359.751  16
   2   9  -4 2149.21 319.174  17
  -2   9   4 1853.61 363.309  18
   2   9  -4 1694.11 513.165  43
   2   9  -4 1848.02 529.168  40
  -2   9   3 84415.5 5401.86  26
  -2   9   3 84100.9 4644.33  16
   2   9  -3 88996.4 4503.46  16
   2   9  -3 95498.8 4582.63  17
  -2   9   3 86899.3 4597.76  18
  -2   9   3 86071.9 4588.67  12
   2   9  -3 86921.3 5160.65  43
   2   9  -3 79202.3 5124.94  40
  -2   9   2 82996.4 4946.82  26
   2   9  -2 84769.8 4215.83  16
  -2   9   2 82354.7 4304.57  16
   2   9  -2 92071.2 4270.55  17
  -2   9   2 77472.0 4187.98  18
  -2   9   2 71311.2 4155.72  12
   2   9  -2 78000.6 4737.05  43
   2   9  -2 75707.6 4811.74  40
  -2   9   1 89546.2 4976.58  26
   2   9  -1 83861.1 4320.39  17
   2   9  -1 85775.9 4330.05  16
  -2   9   1 77386.3 4251.54  17
  -2   9   1 79821.0 4333.18  16
   2   9  -1 81185.4 4772.15  43
  -2   9   0 42606.5 2779.90  26
  -2   9   0 42762.4 2356.40  16
   2   9   0 41855.3 2373.36  17
   2   9   0 43151.7 2388.04  16
  -2   9   0 37667.2 2265.22  17
   2   9   1 82648.7 4222.17  18
   2   9   1 83247.7 4215.76  12
   2   9   1 76346.0 4164.85  17
   2   9   1 72831.4 4154.72  16
   2   9   2 55993.0 3124.84  18
   2   9   2 57097.1 3126.33  12
   2   9   2 52733.5 3074.44  16
   2   9   3 50724.2 2705.40  12
   2   9   3 49894.9 2705.20  18
   2   9   3 44424.4 2609.73  17
   2   9   4 71040.4 3905.01   5
   2   9   4 74232.4 3971.03  42
   2   9   4 74531.6 4026.64  17
   2   9   4 75639.6 4056.16  16
   2   9   5 45.9986 210.978   5
   2   9   5 237.370 237.528  25
   2   9   5 199.902 193.762  42
   2   9   5 436.061 231.420  16
   2   9   5 267.072 200.058  17
   2   9   6 511.371 256.571  12
   2   9   6 450.051 273.598  18
   2   9   6 412.475 219.794   5
   2   9   6 662.871 308.283  42
   2   9   6 505.308 239.160  16
   2   9   6 333.745 209.228  17
   2   9   7 65428.1 3800.17  17
   2   9   7 65758.3 3784.23  16
   2   9   7 68098.2 3911.82  12
   2   9   7 73241.8 3951.06  18
   2   9   7 69685.2 3963.98  25
   2   9   7 59739.0 3753.81   5
   2   9   7 79787.2 3935.08  42
   2   9   8 29057.4 1855.99  16
   2   9   8 27580.8 1850.91  17
   2   9   8 28565.9 1980.23  12
   2   9   8 25554.8 1854.24   5
   2   9   8 30022.0 2010.10  18
   2   9   8 29148.3 2017.31  25
   2   9   9 11274.3 955.237  17
   2   9   9 10293.2 923.084  16
   2   9   9 11762.9 1095.39  12
   2   9   9 11998.8 1068.73   5
   2   9   9 11885.2 1087.85  18
   2   9   9 11021.0 897.891  29
   2   9   9 12372.3 1125.89  25
   2   9  10 22844.5 1600.80  17
   2   9  10 25838.6 1793.09  25
   2   9  10 27441.9 1620.69  29
   2   9  10 30115.7 1885.41  12
   2   9  10 27892.1 1833.47  18
   2   9  10 25540.9 1803.46   5
   2   9  11 8376.35 813.119  12
   2   9  11 8380.04 844.232   5
   2   9  11 8190.62 754.170  25
   2   9  11 7777.13 777.496  18
   2   9  12 3170.31 461.495   5
   2   9  13 2576.17 315.164  28
   2   9  13 3382.40 394.349   5
  -2  10  13 874.298 231.176  17
  -2  10  13 929.073 275.324  18
  -2  10  13 699.165 262.719  12
  -2  10  13 984.565 280.433   5
  -2  10  12 2909.19 516.158  18
  -2  10  12 2814.98 522.189  12
  -2  10  12 3153.67 494.501  17
  -2  10  11 19548.3 1388.88  25
  -2  10  11 19557.0 1469.13  17
  -2  10  11 16617.6 1350.69  16
  -2  10  10 5692.58 801.660  12
  -2  10  10 5881.28 763.822  16
  -2  10  10 5515.39 795.533  18
  -2  10  10 6493.34 790.413  17
  -2  10  10 6855.76 814.646  25
  -2  10   9 59676.6 3538.84  16
  -2  10   9 60567.5 3586.18  18
  -2  10   9 56237.8 3535.64  12
   2  10  -9 55299.5 4202.50  43
[truncated: 1,294,172 more chars]
