# Supplementary material for: Enantioconvergent Access to Chiral S(VI) Stereocenters by Kinetic Resolution of Sulfonimidoyl Chlorides
Source: Angew Chem Int Ed Engl. 2025 Nov 17;65(2):e19733. doi: 10.1002/anie.202519733 (PMC12790358; doi:10.1002/anie.202519733)
Supplement: Supplementary file 2 — Supporting Information [file ANIE-65-e19733-s001.zip › 7_hpd824_auto.cif]

data_hpd824_auto
_audit_creation_date               2023-12-13
_audit_creation_method
;
Olex2 1.5-ac5-024
(compiled 2022.04.12 svn.rca3783a0 for Rigaku Oxford Diffraction, GUI svn.r6498)
;
_shelx_SHELXL_version_number       '2018/3'
_audit_contact_author_address      ?
_audit_contact_author_email        ?
_audit_contact_author_name         ''
_audit_contact_author_phone        ?
_publ_contact_author_id_orcid      ?
_publ_section_references
;
Dolomanov, O.V., Bourhis, L.J., Gildea, R.J, Howard, J.A.K. & Puschmann, H.
 (2009), J. Appl. Cryst. 42, 339-341.

Sheldrick, G.M. (2015). Acta Cryst. A71, 3-8.

Sheldrick, G.M. (2015). Acta Cryst. C71, 3-8.
;
_chemical_name_common              ?
_chemical_name_systematic          ?
_chemical_formula_moiety           'C18 H22 N2 O3 S2'
_chemical_formula_sum              'C18 H22 N2 O3 S2'
_chemical_formula_weight           378.49
_chemical_absolute_configuration   ad
_chemical_melting_point            ?
_chemical_oxdiff_formula           'C H N O S'
_chemical_oxdiff_usercomment       'AD 443-2'
loop_
  _atom_type_symbol
  _atom_type_description
  _atom_type_scat_dispersion_real
  _atom_type_scat_dispersion_imag
  _atom_type_scat_source
 'C' 'C' 0.0181 0.0091 'International Tables Vol C Tables 4.2.6.8 and 6.1.1.4'
 'H' 'H' 0.0000 0.0000 'International Tables Vol C Tables 4.2.6.8 and 6.1.1.4'
 'N' 'N' 0.0311 0.0180 'International Tables Vol C Tables 4.2.6.8 and 6.1.1.4'
 'O' 'O' 0.0492 0.0322 'International Tables Vol C Tables 4.2.6.8 and 6.1.1.4'
 'S' 'S' 0.3331 0.5567 'International Tables Vol C Tables 4.2.6.8 and 6.1.1.4'

_shelx_space_group_comment
;
The symmetry employed for this shelxl refinement is uniquely defined
by the following loop, which should always be used as a source of
symmetry information in preference to the above space-group names.
They are only intended as comments.
;
_space_group_crystal_system        'monoclinic'
_space_group_IT_number             4
_space_group_name_H-M_alt          'P 1 21 1'
_space_group_name_Hall             'P 2yb'
loop_
  _space_group_symop_operation_xyz
 'x, y, z'
 '-x, y+1/2, -z'

_cell_length_a                     8.89007(17)
_cell_length_b                     10.91158(17)
_cell_length_c                     9.92393(19)
_cell_angle_alpha                  90
_cell_angle_beta                   107.893(2)
_cell_angle_gamma                  90
_cell_volume                       916.11(3)
_cell_formula_units_Z              2
_cell_measurement_reflns_used      6390
_cell_measurement_temperature      101(2)
_cell_measurement_theta_max        75.1720
_cell_measurement_theta_min        4.6650
_shelx_estimated_absorpt_T_max     0.880
_shelx_estimated_absorpt_T_min     0.685
_exptl_absorpt_coefficient_mu      2.801
_exptl_absorpt_correction_T_max    1.000
_exptl_absorpt_correction_T_min    0.664
_exptl_absorpt_correction_type     gaussian
_exptl_absorpt_process_details
;
CrysAlisPro 1.171.42.102a (Rigaku Oxford Diffraction, 2023)
Numerical absorption correction based on gaussian integration over
a multifaceted crystal model
Empirical absorption correction using spherical harmonics,
implemented in SCALE3 ABSPACK scaling algorithm.
;
_exptl_absorpt_special_details     ?
_exptl_crystal_colour              'clear colourless'
_exptl_crystal_colour_lustre       clear
_exptl_crystal_colour_modifier     .
_exptl_crystal_colour_primary      colourless
_exptl_crystal_density_diffrn      1.372
_exptl_crystal_density_meas        ?
_exptl_crystal_density_method      ?
_exptl_crystal_description         plate
_exptl_crystal_F_000               400
loop_
  _exptl_crystal_face_index_h
  _exptl_crystal_face_index_k
  _exptl_crystal_face_index_l
  _exptl_crystal_face_perp_dist
 -1 -7 -1 0.0527
 -5 2 1 0.0628
 1 7 1 0.0678
 6 -2 -1 0.0369
 -1 -1 6 0.0264
 -2 6 3 0.0404
 1 0 -6 0.0191

_exptl_crystal_size_max            0.146
_exptl_crystal_size_mid            0.111
_exptl_crystal_size_min            0.047
loop_
  _exptl_oxdiff_crystal_face_indexfrac_h
  _exptl_oxdiff_crystal_face_indexfrac_k
  _exptl_oxdiff_crystal_face_indexfrac_l
  _exptl_oxdiff_crystal_face_x
  _exptl_oxdiff_crystal_face_y
  _exptl_oxdiff_crystal_face_z
 -0.8700 -6.7111 -1.4304 0.1117 0.4558 0.8830
 -5.4263 2.3752 1.4868 0.1853 0.7764 -0.6024
 0.5709 6.7724 1.4960 -0.1007 -0.4098 -0.9066
 5.5804 -1.6840 -1.3505 -0.1994 -0.8338 0.5147
 -1.1559 -0.8478 6.3570 0.9613 -0.2309 -0.1504
 -2.0384 5.9671 3.1996 0.2171 -0.0500 -0.9749
 1.2504 0.4722 -6.3989 -0.9517 0.2285 0.2050

_exptl_transmission_factor_max     ?
_exptl_transmission_factor_min     ?
_diffrn_reflns_av_R_equivalents    0.0394
_diffrn_reflns_av_unetI/netI       0.0392
_diffrn_reflns_Laue_measured_fraction_full  0.998
_diffrn_reflns_Laue_measured_fraction_max  0.953
_diffrn_reflns_limit_h_max         10
_diffrn_reflns_limit_h_min         -11
_diffrn_reflns_limit_k_max         9
_diffrn_reflns_limit_k_min         -13
_diffrn_reflns_limit_l_max         12
_diffrn_reflns_limit_l_min         -12
_diffrn_reflns_number              9205
_diffrn_reflns_point_group_measured_fraction_full  0.810
_diffrn_reflns_point_group_measured_fraction_max  0.753
_diffrn_reflns_theta_full          67.684
_diffrn_reflns_theta_max           76.412
_diffrn_reflns_theta_min           4.682
_diffrn_ambient_environment        N~2~
_diffrn_ambient_temperature        101(2)
_diffrn_detector                   'Hybrid Pixel Array Detector'
_diffrn_detector_area_resol_mean   10.0000
_diffrn_detector_type              HyPix
_diffrn_measured_fraction_theta_full  0.998
_diffrn_measured_fraction_theta_max  0.953
_diffrn_measurement_details
;
List of Runs (angles in degrees, time in seconds):

  # Type    Start    End  Width  t~exp~   \w     \q     \k     \f   Frames
--------------------------------------------------------------------------
  1  \w    -51.00 -19.00   0.50    0.17    --  -91.75  45.00-180.00   64
  2  \w    -71.00 -19.00   0.50    0.17    --  -91.75  61.00-150.00  104
  3  \w    -51.00 -19.00   0.50    0.17    --  -91.75  45.00 -90.00   64
  4  \w    -36.00  28.00   0.50    0.05    --  -46.89  29.00 -66.00  128
  5  \w    -51.00 -19.00   0.50    0.17    --  -91.75  45.00 -60.00   64
  6  \w    -51.00 -19.00   0.50    0.17    --  -91.75  45.00  60.00   64
  7  \w    -85.00 -22.00   0.50    0.17    --  -91.75 125.00  30.00  126
  8  \w    -28.00  30.00   0.50    0.05    --   46.89 -19.00   0.00  116
  9  \w    -25.00  63.00   0.50    0.05    --   46.89 -57.00 120.00  176
 10  \w    -28.00  36.00   0.50    0.05    --   46.89 -29.00 133.00  128
 11  \w   -122.00 -32.00   0.50    0.05    --  -46.89 -29.00 133.00  180
 12  \w   -167.00 -77.00   0.50    0.17    --  -91.75 -29.00 133.00  180
 13  \w     33.00 122.00   0.50    0.05    --   46.89  29.00 -66.00  178
 14  \w     93.00 178.00   0.50    0.17    --  106.92  29.00 -66.00  170
 15  \w     95.00 177.00   0.50    0.17    --  106.92 125.00 120.00  164
 16  \w     32.00 121.00   0.50    0.05    --   46.89  37.00  60.00  178
 17  \w     32.00  87.00   0.50    0.05    --   46.89  37.00 150.00  110
 18  \w     34.00 101.00   0.50    0.17    --  106.92 -77.00 -30.00  134
 19  \w     34.00  71.00   0.50    0.17    --  106.92 -61.00  30.00   74
 20  \w     34.00  71.00   0.50    0.17    --  106.92 -61.00   0.00   74
 21  \w     34.00  71.00   0.50    0.17    --  106.92 -61.00 150.00   74
 22  \w     34.00  71.00   0.50    0.17    --  106.92 -61.00 -30.00   74
 23  \w     34.00  71.00   0.50    0.17    --  106.92 -61.00 -60.00   74
 24  \w     34.00  71.00   0.50    0.17    --  106.92 -61.00 -90.00   74
 25  \w     34.00  71.00   0.50    0.17    --  106.92 -61.00-150.00   74
 26  \w     34.00  71.00   0.50    0.17    --  106.92 -61.00-180.00   74
;
_diffrn_measurement_device         'four-circle diffractometer'
_diffrn_measurement_device_type    'XtaLAB Synergy, Dualflex, HyPix'
_diffrn_measurement_method         '\w scans'
_diffrn_orient_matrix_type        
 'CrysAlisPro convention (1999,Acta A55,543-557)'
_diffrn_orient_matrix_UB_11        -0.0148459000
_diffrn_orient_matrix_UB_12        -0.0450958000
_diffrn_orient_matrix_UB_13        0.1425043000
_diffrn_orient_matrix_UB_21        -0.1758814000
_diffrn_orient_matrix_UB_22        -0.0297190000
_diffrn_orient_matrix_UB_23        -0.0722649000
_diffrn_orient_matrix_UB_31        0.0449365000
_diffrn_orient_matrix_UB_32        -0.1303948000
_diffrn_orient_matrix_UB_33        -0.0328757000
_diffrn_radiation_monochromator    mirror
_diffrn_radiation_probe            x-ray
_diffrn_radiation_type             'Cu K\a'
_diffrn_radiation_wavelength       1.54184
_diffrn_source                     'micro-focus sealed X-ray tube'
_diffrn_source_type                'PhotonJet (Cu) X-ray Source'
_reflns_Friedel_coverage           0.499
_reflns_Friedel_fraction_full      0.599
_reflns_Friedel_fraction_max       0.531
_reflns_number_gt                  2803
_reflns_number_total               2900
_reflns_special_details
;
 Reflections were merged by SHELXL according to the crystal
 class for the calculation of statistics and refinement.
 
 _reflns_Friedel_fraction is defined as the number of unique
 Friedel pairs measured divided by the number that would be
 possible theoretically, ignoring centric projections and
 systematic absences.
;
_reflns_threshold_expression       'I > 2\s(I)'
_computing_cell_refinement         'CrysAlisPro 1.171.42.102a (Rigaku OD, 2023)'
_computing_data_collection         'CrysAlisPro 1.171.42.102a (Rigaku OD, 2023)'
_computing_data_reduction          'CrysAlisPro 1.171.42.102a (Rigaku OD, 2023)'
_computing_molecular_graphics      'Olex2 1.5-ac5-024 (Dolomanov et al., 2009)'
_computing_publication_material    'Olex2 1.5-ac5-024 (Dolomanov et al., 2009)'
_computing_structure_refinement    'SHELXL 2018/3 (Sheldrick, 2015)'
_computing_structure_solution      'SHELXT  (Sheldrick, 2015)'
_refine_diff_density_max           0.212
_refine_diff_density_min           -0.324
_refine_diff_density_rms           0.047
_refine_ls_abs_structure_details
;
 Flack x determined using 910 quotients [(I+)-(I-)]/[(I+)+(I-)]
 (Parsons, Flack and Wagner, Acta Cryst. B69 (2013) 249-259).
;
_refine_ls_abs_structure_Flack     -0.032(12)
_refine_ls_extinction_coef         .
_refine_ls_extinction_method       none
_refine_ls_goodness_of_fit_ref     1.008
_refine_ls_hydrogen_treatment      constr
_refine_ls_matrix_type             full
_refine_ls_number_parameters       227
_refine_ls_number_reflns           2900
_refine_ls_number_restraints       1
_refine_ls_R_factor_all            0.0317
_refine_ls_R_factor_gt             0.0304
_refine_ls_restrained_S_all        1.008
_refine_ls_shift/su_max            0.000
_refine_ls_shift/su_mean           0.000
_refine_ls_structure_factor_coef   Fsqd
_refine_ls_weighting_details      
 'w=1/[\s^2^(Fo^2^)+(0.0486P)^2^+0.1813P] where P=(Fo^2^+2Fc^2^)/3'
_refine_ls_weighting_scheme        calc
_refine_ls_wR_factor_gt            0.0777
_refine_ls_wR_factor_ref           0.0789
_refine_special_details            ?
_olex2_refinement_description
;
1. Fixed Uiso
 At 1.2 times of:
  All C(H) groups, All C(H,H) groups
 At 1.5 times of:
  All C(H,H,H) groups
2.a Secondary CH2 refined with riding coordinates:
 C8(H8A,H8B), C10(H10A,H10B), C12(H12A,H12B), C11(H11A,H11B), C9(H9A,H9B)
2.b Aromatic/amide H refined with riding coordinates:
 C18(H18), C14(H14), C15(H15), C6(H6), C17(H17), C16(H16), C3(H3), C2(H2),
 C5(H5)
2.c Idealised Me refined as rotating group:
 C7(H7A,H7B,H7C)
;
_atom_sites_solution_hydrogens     geom
_atom_sites_solution_primary       dual
_atom_sites_solution_secondary     ?
loop_
  _atom_site_label
  _atom_site_type_symbol
  _atom_site_fract_x
  _atom_site_fract_y
  _atom_site_fract_z
  _atom_site_U_iso_or_equiv
  _atom_site_adp_type
  _atom_site_occupancy
  _atom_site_site_symmetry_order
  _atom_site_calc_flag
  _atom_site_refinement_flags_posn
  _atom_site_refinement_flags_adp
  _atom_site_refinement_flags_occupancy
  _atom_site_disorder_assembly
  _atom_site_disorder_group
 S1 S 0.97862(7) 0.33412(6) 0.35445(6) 0.01924(16) Uani 1 1 d . . . . .
 S2 S 0.65706(8) 0.28187(7) 0.24948(7) 0.02445(17) Uani 1 1 d . . . . .
 O1 O 0.9878(3) 0.45480(19) 0.2998(2) 0.0263(5) Uani 1 1 d . . . . .
 O3 O 0.5691(3) 0.1858(2) 0.2902(3) 0.0372(6) Uani 1 1 d . . . . .
 C1 C 0.5615(3) 0.4209(3) 0.2619(3) 0.0187(6) Uani 1 1 d . . . . .
 N1 N 0.8237(3) 0.2866(3) 0.3754(2) 0.0233(5) Uani 1 1 d . . . . .
 C13 C 1.1116(3) 0.3221(3) 0.5273(3) 0.0186(5) Uani 1 1 d . . . . .
 C18 C 1.1055(3) 0.2209(3) 0.6105(3) 0.0196(6) Uani 1 1 d . . . . .
 H18 H 1.024478 0.161224 0.578467 0.024 Uiso 1 1 calc R U . . .
 C14 C 1.2288(3) 0.4113(3) 0.5726(3) 0.0229(6) Uani 1 1 d . . . . .
 H14 H 1.231443 0.479781 0.514290 0.027 Uiso 1 1 calc R U . . .
 O2 O 0.6756(3) 0.2761(3) 0.1113(2) 0.0395(6) Uani 1 1 d . . . . .
 C15 C 1.3410(4) 0.3984(3) 0.7040(3) 0.0255(6) Uani 1 1 d . . . . .
 H15 H 1.420621 0.458908 0.737315 0.031 Uiso 1 1 calc R U . . .
 C6 C 0.4745(3) 0.4787(3) 0.1380(3) 0.0237(6) Uani 1 1 d . . . . .
 H6 H 0.478386 0.449766 0.048843 0.028 Uiso 1 1 calc R U . . .
 C17 C 1.2200(3) 0.2085(3) 0.7415(3) 0.0212(6) Uani 1 1 d . . . . .
 H17 H 1.218184 0.139763 0.799699 0.025 Uiso 1 1 calc R U . . .
 C16 C 1.3369(3) 0.2968(3) 0.7871(3) 0.0228(6) Uani 1 1 d . . . . .
 H16 H 1.415312 0.287573 0.876454 0.027 Uiso 1 1 calc R U . . .
 C7 C 0.2731(4) 0.7319(3) 0.2821(5) 0.0432(9) Uani 1 1 d . . . . .
 H7A H 0.255331 0.734031 0.374789 0.065 Uiso 1 1 calc R U . . .
 H7B H 0.171387 0.724627 0.207543 0.065 Uiso 1 1 calc R U . . .
 H7C H 0.325869 0.807621 0.268339 0.065 Uiso 1 1 calc R U . . .
 C8 C 1.0276(4) 0.1052(3) 0.2838(3) 0.0230(6) Uani 1 1 d . . . . .
 H8A H 0.929234 0.086905 0.306780 0.028 Uiso 1 1 calc R U . . .
 H8B H 1.118570 0.082384 0.366338 0.028 Uiso 1 1 calc R U . . .
 C3 C 0.4687(3) 0.5668(3) 0.3987(3) 0.0242(6) Uani 1 1 d . . . . .
 H3 H 0.469426 0.598621 0.488044 0.029 Uiso 1 1 calc R U . . .
 N2 N 1.0346(3) 0.2378(2) 0.2536(2) 0.0205(5) Uani 1 1 d . . . . .
 C4 C 0.3761(3) 0.6231(3) 0.2755(4) 0.0265(6) Uani 1 1 d . . . . .
 C2 C 0.5600(3) 0.4653(3) 0.3934(3) 0.0224(6) Uani 1 1 d . . . . .
 H2 H 0.620988 0.426274 0.478163 0.027 Uiso 1 1 calc R U . . .
 C10 C 1.1782(4) 0.0621(3) 0.1123(3) 0.0302(7) Uani 1 1 d . . . . .
 H10A H 1.274087 0.035080 0.187516 0.036 Uiso 1 1 calc R U . . .
 H10B H 1.174182 0.018210 0.023931 0.036 Uiso 1 1 calc R U . . .
 C12 C 1.1806(3) 0.2716(3) 0.2199(3) 0.0236(6) Uani 1 1 d . . . . .
 H12A H 1.274625 0.252058 0.301097 0.028 Uiso 1 1 calc R U . . .
 H12B H 1.180953 0.360630 0.200901 0.028 Uiso 1 1 calc R U . . .
 C11 C 1.1859(4) 0.1997(3) 0.0897(3) 0.0281(7) Uani 1 1 d . . . . .
 H11A H 1.095913 0.224597 0.007316 0.034 Uiso 1 1 calc R U . . .
 H11B H 1.284807 0.219533 0.068205 0.034 Uiso 1 1 calc R U . . .
 C9 C 1.0317(4) 0.0314(3) 0.1547(3) 0.0284(7) Uani 1 1 d . . . . .
 H9A H 0.935880 0.049388 0.074654 0.034 Uiso 1 1 calc R U . . .
 H9B H 1.031602 -0.057202 0.176291 0.034 Uiso 1 1 calc R U . . .
 C5 C 0.3817(3) 0.5792(3) 0.1454(3) 0.0270(6) Uani 1 1 d . . . . .
 H5 H 0.321207 0.618497 0.060677 0.032 Uiso 1 1 calc R U . . .

loop_
  _atom_site_aniso_label
  _atom_site_aniso_U_11
  _atom_site_aniso_U_22
  _atom_site_aniso_U_33
  _atom_site_aniso_U_23
  _atom_site_aniso_U_13
  _atom_site_aniso_U_12
 S1 0.0206(3) 0.0146(3) 0.0222(3) 0.0012(3) 0.0060(2) 0.0042(3)
 S2 0.0198(3) 0.0215(3) 0.0291(3) -0.0068(3) 0.0032(2) 0.0038(3)
 O1 0.0349(11) 0.0155(11) 0.0274(10) 0.0036(8) 0.0080(9) 0.0067(9)
 O3 0.0251(11) 0.0177(12) 0.0626(16) -0.0036(11) 0.0045(11) -0.0002(10)
 C1 0.0165(13) 0.0157(14) 0.0232(13) -0.0015(11) 0.0048(10) -0.0004(11)
 N1 0.0191(10) 0.0254(13) 0.0242(11) -0.0004(11) 0.0049(8) 0.0049(11)
 C13 0.0180(11) 0.0151(13) 0.0233(12) -0.0014(11) 0.0071(9) 0.0021(11)
 C18 0.0182(13) 0.0159(14) 0.0256(13) -0.0015(11) 0.0082(11) -0.0009(11)
 C14 0.0229(14) 0.0158(15) 0.0312(14) -0.0001(11) 0.0102(11) 0.0000(12)
 O2 0.0300(11) 0.0545(16) 0.0296(10) -0.0160(12) 0.0027(8) 0.0136(13)
 C15 0.0246(14) 0.0171(14) 0.0339(15) -0.0042(12) 0.0077(12) -0.0020(12)
 C6 0.0242(14) 0.0217(15) 0.0234(13) 0.0005(12) 0.0044(11) -0.0053(13)
 C17 0.0268(14) 0.0164(14) 0.0220(13) -0.0001(11) 0.0100(11) 0.0011(12)
 C16 0.0234(13) 0.0185(15) 0.0243(12) -0.0026(11) 0.0041(10) 0.0027(12)
 C7 0.0314(18) 0.0228(18) 0.073(2) 0.0035(17) 0.0120(17) 0.0084(15)
 C8 0.0257(14) 0.0157(15) 0.0297(14) 0.0016(11) 0.0118(12) 0.0013(12)
 C3 0.0240(14) 0.0189(15) 0.0331(14) -0.0015(12) 0.0137(12) -0.0018(12)
 N2 0.0214(11) 0.0148(12) 0.0259(11) -0.0007(9) 0.0084(9) 0.0011(10)
 C4 0.0181(13) 0.0149(14) 0.0453(17) 0.0036(13) 0.0079(12) -0.0018(12)
 C2 0.0249(14) 0.0200(15) 0.0224(13) 0.0005(11) 0.0074(11) 0.0024(12)
 C10 0.0316(16) 0.0300(18) 0.0306(15) -0.0075(14) 0.0121(13) 0.0039(14)
 C12 0.0254(14) 0.0217(15) 0.0263(13) -0.0017(12) 0.0117(11) -0.0022(14)
 C11 0.0282(15) 0.0335(18) 0.0247(13) -0.0036(13) 0.0115(12) 0.0011(14)
 C9 0.0281(16) 0.0201(16) 0.0350(15) -0.0063(12) 0.0069(12) 0.0017(13)
 C5 0.0209(13) 0.0177(14) 0.0352(15) 0.0072(13) -0.0020(12) -0.0018(12)

_geom_special_details
;
 All esds (except the esd in the dihedral angle between two l.s. planes)
 are estimated using the full covariance matrix.  The cell esds are taken
 into account individually in the estimation of esds in distances, angles
 and torsion angles; correlations between esds in cell parameters are only
 used when they are defined by crystal symmetry.  An approximate (isotropic)
 treatment of cell esds is used for estimating esds involving l.s. planes.
;
loop_
  _geom_bond_atom_site_label_1
  _geom_bond_atom_site_label_2
  _geom_bond_distance
  _geom_bond_site_symmetry_2
  _geom_bond_publ_flag
 S1 O1 1.436(2) . ?
 S1 N1 1.545(2) . ?
 S1 C13 1.764(3) . ?
 S1 N2 1.631(2) . ?
 S2 O3 1.438(3) . ?
 S2 C1 1.761(3) . ?
 S2 N1 1.619(2) . ?
 S2 O2 1.432(2) . ?
 C1 C6 1.387(4) . ?
 C1 C2 1.395(4) . ?
 C13 C18 1.390(4) . ?
 C13 C14 1.396(4) . ?
 C18 C17 1.389(4) . ?
 C14 C15 1.384(4) . ?
 C15 C16 1.389(4) . ?
 C6 C5 1.388(5) . ?
 C17 C16 1.387(4) . ?
 C7 C4 1.514(5) . ?
 C8 N2 1.482(4) . ?
 C8 C9 1.523(4) . ?
 C3 C4 1.390(4) . ?
 C3 C2 1.384(4) . ?
 N2 C12 1.483(3) . ?
 C4 C5 1.392(5) . ?
 C10 C11 1.523(5) . ?
 C10 C9 1.523(5) . ?
 C12 C11 1.525(4) . ?

loop_
  _geom_angle_atom_site_label_1
  _geom_angle_atom_site_label_2
  _geom_angle_atom_site_label_3
  _geom_angle
  _geom_angle_site_symmetry_1
  _geom_angle_site_symmetry_3
  _geom_angle_publ_flag
 O1 S1 N1 121.02(14) . . ?
 O1 S1 C13 109.70(14) . . ?
 O1 S1 N2 107.19(13) . . ?
 N1 S1 C13 101.71(12) . . ?
 N1 S1 N2 108.59(13) . . ?
 N2 S1 C13 108.00(12) . . ?
 O3 S2 C1 106.99(13) . . ?
 O3 S2 N1 104.71(14) . . ?
 N1 S2 C1 105.40(14) . . ?
 O2 S2 O3 118.03(16) . . ?
 O2 S2 C1 107.74(14) . . ?
 O2 S2 N1 113.14(12) . . ?
 C6 C1 S2 118.6(2) . . ?
 C6 C1 C2 120.5(3) . . ?
 C2 C1 S2 120.5(2) . . ?
 S1 N1 S2 123.32(15) . . ?
 C18 C13 S1 120.0(2) . . ?
 C18 C13 C14 121.6(2) . . ?
 C14 C13 S1 118.2(2) . . ?
 C17 C18 C13 118.8(3) . . ?
 C15 C14 C13 118.9(3) . . ?
 C14 C15 C16 119.8(3) . . ?
 C1 C6 C5 119.4(3) . . ?
 C16 C17 C18 119.9(3) . . ?
 C17 C16 C15 121.0(3) . . ?
 N2 C8 C9 109.5(2) . . ?
 C2 C3 C4 121.0(3) . . ?
 C8 N2 S1 117.73(19) . . ?
 C8 N2 C12 112.5(2) . . ?
 C12 N2 S1 115.6(2) . . ?
 C3 C4 C7 120.7(3) . . ?
 C3 C4 C5 118.9(3) . . ?
 C5 C4 C7 120.3(3) . . ?
 C3 C2 C1 119.2(3) . . ?
 C11 C10 C9 109.8(3) . . ?
 N2 C12 C11 108.7(2) . . ?
 C10 C11 C12 111.6(3) . . ?
 C8 C9 C10 111.1(3) . . ?
 C6 C5 C4 120.8(3) . . ?

_shelx_res_file
;
TITL hpd824_auto in P21 #4
    hpd824_auto.res
    created by SHELXL-2018/3 at 14:20:25 on 13-Dec-2023
REM reset to P21 #4
CELL 1.54184 8.890065 10.911576 9.923933 90 107.8926 90
ZERR 2 0.000173 0.000168 0.000185 0 0.0021 0
LATT -1
SYMM -X,0.5+Y,-Z
SFAC C H N O S
UNIT 36 44 4 6 4

L.S. 5
PLAN  3
SIZE 0.047 0.111 0.146
TEMP -172
fmap 2
ACTA
REM <olex2.extras>
REM <HklSrc "%.\\olex2\\history.hkl">
REM </olex2.extras>

WGHT    0.048600    0.181300
FVAR       8.61718
S1    5    0.978624    0.334121    0.354453    11.00000    0.02056    0.01464 =
         0.02216    0.00123    0.00602    0.00422
S2    5    0.657058    0.281870    0.249482    11.00000    0.01979    0.02153 =
         0.02911   -0.00685    0.00321    0.00381
O1    4    0.987782    0.454799    0.299763    11.00000    0.03489    0.01555 =
         0.02738    0.00357    0.00800    0.00670
O3    4    0.569077    0.185803    0.290188    11.00000    0.02511    0.01768 =
         0.06258   -0.00362    0.00450   -0.00024
C1    1    0.561463    0.420857    0.261904    11.00000    0.01646    0.01566 =
         0.02317   -0.00154    0.00478   -0.00045
N1    3    0.823673    0.286552    0.375370    11.00000    0.01913    0.02537 =
         0.02420   -0.00043    0.00494    0.00485
C13   1    1.111580    0.322059    0.527322    11.00000    0.01801    0.01511 =
         0.02331   -0.00140    0.00712    0.00214
C18   1    1.105472    0.220868    0.610542    11.00000    0.01823    0.01589 =
         0.02565   -0.00151    0.00819   -0.00089
AFIX  43
H18   2    1.024478    0.161224    0.578467    11.00000   -1.20000
AFIX   0
C14   1    1.228755    0.411315    0.572639    11.00000    0.02289    0.01584 =
         0.03116   -0.00011    0.01018    0.00003
AFIX  43
H14   2    1.231443    0.479781    0.514290    11.00000   -1.20000
AFIX   0
O2    4    0.675640    0.276141    0.111266    11.00000    0.02998    0.05454 =
         0.02961   -0.01603    0.00269    0.01362
C15   1    1.340987    0.398400    0.704037    11.00000    0.02458    0.01709 =
         0.03392   -0.00418    0.00768   -0.00204
AFIX  43
H15   2    1.420621    0.458908    0.737315    11.00000   -1.20000
AFIX   0
C6    1    0.474470    0.478692    0.137994    11.00000    0.02416    0.02167 =
         0.02342    0.00046    0.00441   -0.00532
AFIX  43
H6    2    0.478386    0.449766    0.048843    11.00000   -1.20000
AFIX   0
C17   1    1.219978    0.208528    0.741501    11.00000    0.02682    0.01644 =
         0.02197   -0.00013    0.00995    0.00106
AFIX  43
H17   2    1.218184    0.139763    0.799699    11.00000   -1.20000
AFIX   0
C16   1    1.336891    0.296770    0.787105    11.00000    0.02340    0.01854 =
         0.02431   -0.00264    0.00411    0.00272
AFIX  43
H16   2    1.415312    0.287573    0.876454    11.00000   -1.20000
AFIX   0
C7    1    0.273091    0.731931    0.282120    11.00000    0.03139    0.02280 =
         0.07255    0.00351    0.01198    0.00843
AFIX 137
H7A   2    0.255331    0.734031    0.374789    11.00000   -1.50000
H7B   2    0.171387    0.724627    0.207543    11.00000   -1.50000
H7C   2    0.325869    0.807621    0.268339    11.00000   -1.50000
AFIX   0
C8    1    1.027632    0.105216    0.283763    11.00000    0.02567    0.01572 =
         0.02972    0.00163    0.01181    0.00126
AFIX  23
H8A   2    0.929234    0.086905    0.306780    11.00000   -1.20000
H8B   2    1.118570    0.082384    0.366338    11.00000   -1.20000
AFIX   0
C3    1    0.468739    0.566849    0.398730    11.00000    0.02396    0.01890 =
         0.03307   -0.00149    0.01374   -0.00180
AFIX  43
H3    2    0.469426    0.598621    0.488044    11.00000   -1.20000
AFIX   0
N2    3    1.034635    0.237778    0.253595    11.00000    0.02144    0.01481 =
         0.02590   -0.00066    0.00837    0.00114
C4    1    0.376077    0.623072    0.275463    11.00000    0.01810    0.01489 =
         0.04528    0.00361    0.00792   -0.00177
C2    1    0.560044    0.465267    0.393372    11.00000    0.02491    0.02003 =
         0.02242    0.00052    0.00738    0.00243
AFIX  43
H2    2    0.620988    0.426274    0.478163    11.00000   -1.20000
AFIX   0
C10   1    1.178176    0.062085    0.112283    11.00000    0.03165    0.03005 =
         0.03065   -0.00748    0.01213    0.00393
AFIX  23
H10A  2    1.274087    0.035080    0.187516    11.00000   -1.20000
H10B  2    1.174182    0.018210    0.023931    11.00000   -1.20000
AFIX   0
C12   1    1.180588    0.271572    0.219855    11.00000    0.02539    0.02171 =
         0.02632   -0.00168    0.01169   -0.00218
AFIX  23
H12A  2    1.274625    0.252058    0.301097    11.00000   -1.20000
H12B  2    1.180953    0.360630    0.200901    11.00000   -1.20000
AFIX   0
C11   1    1.185918    0.199693    0.089662    11.00000    0.02815    0.03354 =
         0.02473   -0.00356    0.01148    0.00113
AFIX  23
H11A  2    1.095913    0.224597    0.007316    11.00000   -1.20000
H11B  2    1.284807    0.219533    0.068205    11.00000   -1.20000
AFIX   0
C9    1    1.031746    0.031370    0.154707    11.00000    0.02808    0.02014 =
         0.03496   -0.00625    0.00688    0.00172
AFIX  23
H9A   2    0.935880    0.049388    0.074654    11.00000   -1.20000
H9B   2    1.031602   -0.057202    0.176291    11.00000   -1.20000
AFIX   0
C5    1    0.381672    0.579177    0.145420    11.00000    0.02086    0.01772 =
         0.03519    0.00719   -0.00203   -0.00184
AFIX  43
H5    2    0.321207    0.618497    0.060677    11.00000   -1.20000
AFIX   0
HKLF 4


REM  hpd824_auto in P21 #4
REM wR2 = 0.0789, GooF = S = 1.008, Restrained GooF = 1.008 for all data
REM R1 = 0.0304 for 2803 Fo > 4sig(Fo) and 0.0317 for all 2900 data
REM 227 parameters refined using 1 restraints

END

WGHT      0.0475      0.1520

REM Highest difference peak  0.212,  deepest hole -0.324,  1-sigma level  0.047
Q1    1   0.6931  0.2851  0.1785  11.00000  0.05    0.21
Q2    1   1.0503  0.3232  0.4447  11.00000  0.05    0.21
Q3    1   1.0204  0.3300  0.2760  11.00000  0.05    0.20
;
_shelx_res_checksum                4292
_shelx_hkl_file
;
   0 -13   0-130.716 134.378  18
   0 -13   1 21151.3 1069.92  18
   0 -13   2 4000.27 354.886  15
   0 -13   2 4472.71 391.677  18
   0 -13   3 783.628 154.960  15
   0 -12   0 653.530 221.835  15
   0 -12   0 286.691 198.992  18
   0 -12  -1 6091.51 571.180  18
   0 -12   1 7091.19 598.651  15
   0 -12   1 7324.32 633.803  18
   0 -12   2 14142.7 884.357  15
   0 -12   2 13258.6 904.380  18
   0 -12   3 1539.04 261.318  22
   0 -12   3 1754.11 290.690  15
   0 -12   4 14030.3 785.189  22
   0 -12   4 12923.7 787.088  15
   0 -12   4 13365.6 822.067  18
   0 -12   5 567.466 140.665  22
   0 -12   5 452.143 140.743  15
   0 -12   5 518.685 147.309  18
   0 -11   0 102.442 226.474  18
   0 -11   0 45.2871 184.615  15
   0 -11   0 66.5078 139.500  20
   0 -11   1 29524.5 1493.21  20
   0 -11   1 30311.5 1586.18  22
   0 -11  -1 32052.3 1622.77  15
   0 -11   1 32276.3 1722.66  18
   0 -11   1 30752.8 1640.07  15
   0 -11  -1 31281.3 1658.65  18
   0 -11   2 13883.4 867.831  20
   0 -11  -2 14161.5 958.688  18
   0 -11   2 13771.3 987.314  15
   0 -11   2 13825.8 951.590  22
   0 -11   3 10058.5 690.344  20
   0 -11   3 9294.78 811.254  18
   0 -11   3 10099.3 780.651  22
   0 -11   3 8883.23 783.923  15
   0 -11   4 4194.48 410.463  20
   0 -11   4 3747.86 487.717  18
   0 -11   4 4125.28 484.091  22
   0 -11   4 4584.20 508.740  15
   0 -11   5 18859.6 1129.62  15
   0 -11   5 20171.3 1126.54  22
   0 -11   5 22016.9 1173.59  18
   0 -11   6 5361.63 445.962  22
   0 -11   6 5283.57 454.331  15
   0 -11   6 5715.67 457.749  18
   0 -10   0 3173.77 425.889  22
   0 -10   0 3131.08 492.338  18
   0 -10   0 3910.16 497.004  15
   0 -10   0 2389.25 462.724   7
   0 -10   0 3243.77 400.492  20
   0 -10  -1 12552.9 833.079  20
   0 -10  -1 12512.0 947.243  18
   0 -10   1 13187.0 971.525  15
   0 -10   1 12036.8 979.688  18
   0 -10   1 11877.9 841.335  20
   0 -10   1 14738.7 970.259  22
   0 -10  -1 11849.1 771.899  19
   0 -10  -1 12806.6 1033.56   7
   0 -10  -1 11986.2 894.562  15
   0 -10   2 3998.61 583.490  23
   0 -10   2 3697.62 456.944  20
   0 -10  -2 4115.53 499.432  15
   0 -10   2 4072.02 520.407  22
   0 -10  -2 3991.79 580.622   7
   0 -10   2 5246.43 603.603  15
   0 -10  -2 4288.59 432.215  19
   0 -10  -2 4253.19 523.272  18
   0 -10   3 10859.0 917.942  18
   0 -10  -3 10518.6 913.522   7
   0 -10   3 9657.55 916.006  23
   0 -10   3 10498.9 902.674  15
   0 -10   3 9731.60 847.157  22
   0 -10  -3 9937.45 797.810  18
   0 -10   3 11229.6 814.164  20
   0 -10   4 9389.04 736.013  20
   0 -10   4 9318.19 834.762  15
   0 -10  -4 9523.69 819.138   7
   0 -10   4 8825.63 799.164  22
   0 -10   4 8596.24 820.105  18
   0 -10   5 242.002 203.140  22
   0 -10   5 150.076 221.295  18
   0 -10   5 220.654 261.648  23
   0 -10   5 209.843 207.584  15
   0 -10   6 12305.0 851.346  18
   0 -10   6 13762.9 923.048  23
   0 -10   6 11697.9 876.813  15
   0 -10   7 1835.83 282.298  18
   0 -10   8 895.137 148.202  22
   0  -9   0-105.079 194.349  18
   0  -9   0-57.8097 213.844   7
   0  -9   0 37.9871 140.519  20
   0  -9   0-43.2191 176.170  22
   0  -9   0-47.8261 176.914  15
   0  -9   0 31.5471 112.451  19
   0  -9  -1 6074.62 528.001  19
   0  -9   1 7213.02 735.075  23
   0  -9   1 6476.53 627.804  22
   0  -9   1 5503.87 552.709  20
   0  -9  -1 6323.10 641.702  18
   0  -9  -1 6060.30 598.522  15
   0  -9  -1 5092.02 638.859   7
   0  -9  -1 5705.29 535.856  20
   0  -9   1 8008.29 714.256  15
   0  -9   1 6306.54 676.866   7
   0  -9  -1 6674.20 599.678  22
   0  -9   1 6119.80 543.898   6
   0  -9   1 7172.50 711.078  18
   0  -9  -2 25226.4 1414.67  18
   0  -9   2 24061.5 1441.31  22
   0  -9   2 24580.9 1550.17  23
   0  -9  -2 22540.6 1262.27  20
   0  -9  -2 25443.4 1531.95   7
   0  -9   2 23045.5 1314.42   6
   0  -9  -2 26465.1 1382.94  15
   0  -9   2 23143.0 1333.20  20
   0  -9   2 25482.9 1492.93  15
   0  -9  -2 23411.3 1261.55  19
   0  -9  -3 13285.2 1029.29   7
   0  -9  -3 12140.3 830.708  19
   0  -9   3 12435.2 916.050   6
   0  -9   3 13378.3 1103.32  23
   0  -9  -3 12815.6 932.195  18
   0  -9   3 14721.4 1086.04  18
   0  -9   3 12344.6 992.510  22
   0  -9   3 14742.4 1077.35  15
   0  -9   4 21368.9 1435.66  15
   0  -9   4 19562.5 1361.93  18
   0  -9  -4 20997.9 1346.39   7
   0  -9   4 20825.5 1360.20  22
   0  -9   5 25415.4 1613.74  23
   0  -9   5 26453.3 1584.00  18
   0  -9  -5 25584.5 1486.74   7
   0  -9   5 27761.3 1655.28  15
   0  -9   6 3524.11 493.631  18
   0  -9   6 3556.88 529.697  23
   0  -9   6 3621.91 527.928  15
   0  -9   7 11965.6 867.801  22
   0  -9   7 13439.2 916.443  23
   0  -9   7 13388.4 873.132  18
   0  -9   8 2461.45 282.929  18
   0  -9   8 2663.80 324.609  22
   0  -8   0 45788.2 2150.76  22
   0  -8   0 47383.3 2115.80  20
   0  -8   0 46268.3 2021.06   6
   0  -8   0 47097.5 2208.80  15
   0  -8   0 45435.6 2273.58   7
   0  -8   0 51521.7 2315.32  23
   0  -8   0 47760.0 2051.00  19
   0  -8   0 48605.2 2261.89  18
   0  -8  -1 18796.2 1118.20  18
   0  -8  -1 15630.8 963.560  20
   0  -8  -1 17538.8 1158.03   7
   0  -8   1 17023.5 1014.34  20
   0  -8  -1 17751.0 1026.65  22
   0  -8   1 17291.1 1174.12  23
   0  -8   1 15882.8 1111.43  18
   0  -8   1 15703.6 1054.39  22
   0  -8  -1 16866.9 951.559  19
   0  -8   1 17772.5 1121.87  15
   0  -8   1 17990.7 995.977   6
   0  -8  -1 17744.4 1055.86  15
   0  -8   1 17434.4 1127.78   7
   0  -8   2 4037.07 510.987  22
   0  -8   2 6175.32 681.673  23
   0  -8   2 4390.66 483.229   6
   0  -8  -2 5183.21 474.071  19
   0  -8   2 4724.64 535.669   7
   0  -8  -2 5240.26 520.317  15
   0  -8  -2 5003.11 472.269  20
   0  -8   2 4742.68 574.343  15
   0  -8  -2 5268.25 545.704  18
   0  -8  -3 28255.9 1548.53   7
   0  -8   3 23645.4 1473.47  22
   0  -8  -3 24420.7 1407.07  18
   0  -8   3 25046.5 1537.58  18
   0  -8  -3 25134.7 1380.70  15
   0  -8  -3 25933.8 1337.51  19
   0  -8   3 26410.2 1427.77   6
   0  -8   3 25940.2 1562.77  15
   0  -8  -4 36978.7 1943.62   7
   0  -8   4 40566.3 2138.94  15
   0  -8   4 37923.3 2034.71  18
   0  -8  -4 37930.6 1820.85  19
   0  -8   4 35704.4 1895.73   6
   0  -8   4 37125.8 2117.72  23
   0  -8   5 3295.70 566.322  23
   0  -8   5 2670.48 496.993  15
   0  -8  -5 2276.54 399.987   7
   0  -8   5 2007.08 421.106  18
   0  -8   6 16534.0 1142.70  18
   0  -8   6 16302.2 1189.89  23
   0  -8   7 5775.30 637.628  23
   0  -8   7 5296.40 577.584  18
   0  -8   8 114.163 164.284  22
   0  -8   8 224.660 189.010  23
   0  -8   8 528.055 250.106  15
   0  -8   8 410.068 188.357  18
   0  -8   9 3301.64 330.257  22
   0  -8   9 3307.49 342.866  15
   0  -8   9 2699.95 251.483  18
   0  -7   0-41.3385 158.291   7
   0  -7   0-48.9908 90.6258   6
   0  -7   1 74774.5 3098.48  15
   0  -7  -1 75877.7 3127.57   7
   0  -7   1 70401.1 3062.07   7
   0  -7   1 69498.3 2928.25   6
   0  -7   2 25066.8 1275.14   6
   0  -7   2 22877.7 1368.18  18
   0  -7  -2 24198.8 1297.74  18
   0  -7   2 24067.3 1310.74   7
   0  -7  -2 24053.7 1265.43  15
   0  -7   2 26021.9 1406.44  15
   0  -7   2 22444.1 1431.45  23
   0  -7   2 25645.3 1527.39  24
   0  -7  -3 37683.5 1830.64  18
   0  -7   3 38041.2 1842.56   6
   0  -7  -3 37744.7 1817.53  15
   0  -7   3 45457.5 2089.49  15
   0  -7  -3 35656.9 2276.20   9
   0  -7   3 36949.8 1971.43  18
   0  -7  -3 38218.8 1916.44   7
   0  -7  -3 39518.4 1787.68  19
   0  -7  -4 14687.5 929.458  19
   0  -7  -4 16225.0 1056.10   7
   0  -7  -4 13997.5 1425.66   9
   0  -7   4 16127.9 1164.87  15
   0  -7  -4 15879.4 990.318  18
   0  -7   4 14890.2 1094.09  18
   0  -7   4 16632.9 1230.51  24
   0  -7   4 14857.1 1164.58  23
   0  -7   4 12884.4 1400.41   8
   0  -7  -5 61970.3 2697.90   7
   0  -7  -5 55657.4 3479.27   9
   0  -7   5 58297.1 2886.64  23
   0  -7   5 57132.5 2687.22   6
   0  -7  -5 58455.2 2583.26   1
   0  -7  -6 146.775 290.211   9
   0  -7  -6 42.6648 173.911   7
   0  -7   6 66.2190 253.549  23
   0  -7  -6-44.4368 219.658   1
   0  -7   6-57.8162 228.635  18
   0  -7   7 20154.4 1361.00  23
   0  -7   7 21185.6 1313.86  18
   0  -7  -7 20170.2 1213.33   1
   0  -7   8 5966.45 583.346  18
   0  -7   8 5815.35 651.696  15
   0  -7   8 6703.76 640.017  23
   0  -7   9 4455.94 412.103  18
   0  -7   9 5762.32 536.197  15
   0  -7   9 5552.03 442.515  23
   0  -7  10 471.514 126.516  15
   0  -7  10 439.195 116.110  22
   0  -6   0 99857.8 3909.75   7
   0  -6   0 96012.3 3927.39   8
   0  -6   1 8415.00 729.239   8
   0  -6   1 8207.51 609.483   7
   0  -6  -1 8844.46 647.201   7
   0  -6  -1 7907.71 645.546   9
   0  -6   1 8133.55 552.713   6
   0  -6   2 56016.3 2370.30   7
   0  -6  -2 55915.7 2429.17   7
   0  -6  -2 54919.0 2286.50   2
   0  -6   2 57076.5 2815.53   8
   0  -6  -2 54979.2 2737.53   9
   0  -6   2 55261.3 2344.57   6
   0  -6  -3 4009.11 392.208   2
   0  -6   3 4282.59 697.302   8
   0  -6   3 3703.63 409.430   6
   0  -6  -3 3484.57 604.708   9
   0  -6  -3 3215.51 404.057   7
   0  -6  -3 3779.77 362.683   1
   0  -6  -4 38643.2 1783.67   1
   0  -6  -4 38059.8 1801.98  19
   0  -6   4 41875.5 2128.86  24
   0  -6  -4 41580.3 1900.19   7
   0  -6  -4 38117.1 1826.50   2
   0  -6   4 41554.5 2086.59  15
   0  -6  -4 37945.4 1820.18  18
   0  -6  -4 40333.1 2565.85   9
   0  -6   4 36986.7 2029.03  23
   0  -6  -5 1123.22 258.705   1
   0  -6   5 490.892 259.211  23
   0  -6   5 1038.06 269.484   6
   0  -6  -5 650.540 240.704   2
   0  -6   5 1352.14 388.423  24
   0  -6  -5 660.453 392.974   9
   0  -6  -5 1009.41 269.539   7
   0  -6  -6 52981.0 2433.01   1
   0  -6  -6 52055.6 2356.44   7
   0  -6  -6 53043.9 3438.13   9
   0  -6   6 53494.8 2657.94  23
   0  -6  -7 31036.1 1663.13   1
   0  -6   7 30380.8 1878.73  15
   0  -6  -7 30296.1 2544.33   9
   0  -6   7 31262.3 1795.08  23
   0  -6  -7 31856.1 1714.28   2
   0  -6   8 4226.22 545.805  23
   0  -6  -8 4247.55 501.049   1
   0  -6   8 4396.73 616.335  15
   0  -6   9 3247.67 462.562  15
   0  -6   9 2584.78 354.252  18
   0  -6  -9 2709.12 360.686   1
   0  -6  10 2009.31 285.867  15
   0  -5   0 66.5395 118.615   8
   0  -5   1 127149. 4971.69   8
   0  -5  -1 120287. 4868.84   9
   0  -5   2 118868. 4634.73   6
   0  -5  -2 127655. 4710.87   7
   0  -5  -2 119850. 5096.36   9
   0  -5  -3 23372.7 1212.24   7
   0  -5  -3 23962.0 1121.48   1
   0  -5  -3 25524.3 1688.30   9
   0  -5   3 23801.8 1324.38  11
   0  -5  -3 23884.2 1154.41   2
   0  -5  -3 21667.3 1247.90  10
   0  -5   4 3080.60 375.373   6
   0  -5  -4 2526.82 322.751   1
   0  -5  -4 3503.57 385.972   7
   0  -5  -4 3539.66 386.366   2
   0  -5  -4 3629.37 685.284   9
   0  -5   4 3586.85 533.221  11
   0  -5  -4 3422.06 497.410  10
   0  -5  -5 38003.4 1789.08   1
   0  -5   5 40998.5 2059.06  24
   0  -5  -5 36989.7 2583.66   9
   0  -5   5 38341.3 1848.52   6
   0  -5  -5 39453.4 1784.35   7
   0  -5  -5 34609.7 2169.48  10
   0  -5   5 34525.2 2276.07  11
   0  -5  -6 25026.8 1360.43   1
   0  -5  -6 24411.6 1835.00  10
   0  -5   6 23847.4 1575.54  15
   0  -5  -6 24131.1 1371.96   2
   0  -5   6 21888.8 1445.97  23
   0  -5   6 22426.2 1220.61  12
   0  -5   6 25012.4 1532.60  24
   0  -5  -6 25503.9 2194.88   9
   0  -5   6 23322.1 1906.99  11
   0  -5   7 26506.7 1715.97  15
   0  -5   7 24810.5 2201.86  11
   0  -5  -7 25985.6 1352.24  14
   0  -5  -7 28693.7 2459.43   9
   0  -5   7 27047.8 1632.71  23
   0  -5  -7 28689.8 1569.81   2
   0  -5   7 27773.1 1430.52  12
   0  -5  -7 29027.4 1553.38   1
   0  -5  -8 2146.09 385.515   2
   0  -5   8 2254.30 463.453  15
   0  -5  -8 1415.64 276.692  14
   0  -5   8 2729.14 441.929  23
   0  -5   8 2046.45 329.934  12
   0  -5  -8 2328.35 409.987   1
   0  -5   9 6896.09 710.703  15
   0  -5   9 6004.46 516.144  12
   0  -5  -9 6988.40 622.662   1
   0  -5  10 516.166 216.120  15
   0  -5 -10 358.857 148.523   1
   0  -4   0 213362. 7971.80   8
   0  -4   0 216245. 7797.27   9
   0  -4  -1 31609.0 1567.81   9
   0  -4   1 32246.1 1623.31   8
   0  -4  -2 37428.4 1701.47  10
   0  -4  -2 41081.0 2027.81   9
   0  -4   2 39939.4 1742.88  11
   0  -4  -3 45690.7 2325.86   9
   0  -4  -3 39583.4 1967.06  10
   0  -4   3 39606.5 1999.55  11
   0  -4  -4 41129.5 1815.01   1
   0  -4  -4 41517.6 2464.02   9
   0  -4   4 46637.9 2359.16  11
   0  -4  -4 44035.1 2254.93  10
   0  -4   4 40831.3 1847.49   6
   0  -4   5 19483.3 1086.32   6
   0  -4   5 19907.2 1022.92  12
   0  -4  -5 17970.7 990.108   7
   0  -4  -5 18179.6 1643.19   9
   0  -4  -5 21008.8 1115.87   2
   0  -4   5 18918.4 1542.79  11
   0  -4  -5 18539.1 1461.23  10
   0  -4  -5 20207.9 1086.44   1
   0  -4  -6 32901.2 2483.07   9
   0  -4  -6 33053.4 1656.04   2
   0  -4   6 29969.8 1535.94  12
   0  -4  -6 30816.1 1499.80  14
   0  -4  -6 28555.8 2133.14  10
   0  -4   6 35570.6 1810.92  24
   0  -4  -6 34168.0 1656.00   1
   0  -4   6 30808.3 2288.69  11
   0  -4   7 37425.5 2841.69  11
   0  -4   7 40545.8 1956.66  12
   0  -4  -7 39591.2 2007.88   1
   0  -4  -7 40741.2 2024.68   2
   0  -4   7 44008.0 2163.53  23
   0  -4  -7 41159.5 1896.64  14
   0  -4  -7 40227.2 2729.96  10
   0  -4   8 39442.1 1913.07  12
   0  -4   8 37974.9 2928.28  11
   0  -4  -8 39645.0 1840.26  14
   0  -4   8 35751.7 1950.89  23
   0  -4  -8 38072.3 1943.29   2
   0  -4  -8 38083.5 2687.93  10
   0  -4  -9 10033.5 710.658  14
   0  -4   9 9598.31 752.385  12
   0  -4  10 9848.42 798.999  15
   0  -4  10 10505.4 686.685  12
   0  -4  11 2688.89 270.711  15
   0  -3   0-43.7501 83.7588   8
   0  -3   0 13.9026 71.4191   9
   0  -3   1 66148.6 2441.93  11
   0  -3  -1 61055.4 2418.49  10
   0  -3  -1 68908.6 2693.87   9
   0  -3   2 9195.53 622.100  11
   0  -3  -2 9928.83 759.399   9
   0  -3  -2 8664.88 599.543  10
   0  -3  -3 61.3278 181.891   9
   0  -3   3 46.8148 146.358  11
   0  -3  -3-43.4658 128.915  10
   0  -3  -4 3582.77 525.629  10
   0  -3   4 3366.34 340.353   6
   0  -3  -4 3434.69 344.176   2
   0  -3   4 4077.56 579.413  11
   0  -3   5 26741.4 1852.88  11
   0  -3   5 24339.0 1242.21   6
   0  -3  -5 25569.1 1736.05  10
   0  -3   5 25234.4 1227.42  12
   0  -3  -5 25291.1 1269.92   2
   0  -3   6 38971.3 2582.46  11
   0  -3  -6 35370.4 1720.55   2
   0  -3   6 35536.3 1691.81  12
   0  -3  -6 35688.9 2375.36  10
   0  -3  -6 34634.6 1628.08  14
   0  -3  -7 18419.0 1799.51  10
   0  -3  -7 21436.8 2038.33   9
   0  -3   7 20828.2 1218.34  12
   0  -3  -7 22149.0 1254.27   2
   0  -3   7 22681.7 2068.43  11
   0  -3  -7 20223.8 1156.70  14
   0  -3  -8 9916.36 1442.27   9
   0  -3  -8 9503.17 773.090   2
   0  -3   8 11892.5 1550.01  11
   0  -3  -8 10077.4 812.848   1
   0  -3   8 9600.76 788.041  12
   0  -3  -8 8090.63 690.051  14
   0  -3  -8 9454.95 1277.97  10
   0  -3   9 28936.0 1544.06  12
   0  -3  -9 30156.7 1585.77   1
   0  -3  -9 27017.1 1435.54  14
   0  -3  -9 26505.0 1469.97   2
   0  -3  10 1266.64 262.109  12
   0  -3 -10 1649.27 297.335   1
   0  -3  10 971.684 303.499  15
   0  -3 -10 1347.05 244.827  14
   0  -3  11 12706.4 778.669  15
   0  -3 -11 14716.8 775.055   1
   0  -2   0 442957. 15301.6   8
   0  -2   0 418977. 15222.7   9
   0  -2  -1 118376. 4337.77   9
   0  -2   1 110645. 4178.32  11
   0  -2   2 177125. 6636.90  11
   0  -2   3 35006.8 1797.94  11
   0  -2  -4 68547.2 3138.83  10
   0  -2   4 65863.6 3170.93  11
   0  -2  -4 66376.2 3252.42   9
   0  -2  -5 7811.87 890.104  10
   0  -2   5 7168.31 903.605  11
   0  -2  -5 6955.55 522.070   2
   0  -2  -5 7995.70 966.002   9
   0  -2   6 48605.8 2188.61  12
   0  -2   6 51643.1 3095.95  11
   0  -2  -6 49888.0 2186.62   2
   0  -2  -6 52328.3 2982.65  10
   0  -2  -6 46168.6 2120.11  14
   0  -2   7 69531.8 4049.66  11
   0  -2  -7 60510.0 2802.18   2
   0  -2  -7 66542.5 2820.50  14
   0  -2  -7 61150.0 3738.97  10
   0  -2  -7 70197.8 4046.01   9
   0  -2   7 69705.7 2903.93  12
   0  -2  -8 34154.6 2624.64  10
   0  -2  -8 31535.3 2656.00   9
   0  -2   8 32536.7 2743.51  11
   0  -2  -8 32328.2 1652.73  14
   0  -2  -8 31578.3 1651.02   2
   0  -2   8 32286.3 1727.89  12
   0  -2  -9 11037.7 813.794  14
   0  -2  -9 9870.00 756.597   2
   0  -2  -9 10713.5 854.855   1
   0  -2   9 11265.8 876.489  12
   0  -2 -10 13597.2 912.976   1
   0  -2 -10 14124.6 880.293  14
   0  -2  10 14809.8 956.933  12
   0  -2 -11 6687.04 496.935   1
   0  -2  11 6423.72 536.466  15
   0  -2  11 7279.21 519.433  12
   0  -1   0-7.76571 36.8201   8
   0  -1   0 15.3732 29.9723   9
   0  -1   1 411405. 14771.9  11
   0  -1  -1 416693. 14773.4  13
   0  -1   2 62611.6 2581.80  11
   0  -1  -3 7418.87 683.242   9
   0  -1  -4 96246.0 4247.51   9
   0  -1  -5 9581.75 602.525   2
   0  -1  -5 10173.0 1067.16   9
   0  -1  -6 11281.9 1229.56   9
   0  -1  -6 9997.06 1157.32  10
   0  -1  -6 9906.73 674.109   2
   0  -1   6 10547.4 734.160  12
   0  -1  -7 39975.7 2819.25   9
   0  -1  -7 38513.7 1873.71   2
   0  -1  -7 43176.9 1940.19  14
   0  -1  -7 39381.6 2762.01  10
   0  -1  -8 16366.8 1824.15   9
   0  -1  -8 18568.7 1885.47  10
   0  -1  -8 16095.2 1027.98   2
   0  -1  -8 18850.8 1123.89  14
   0  -1   8 15828.8 1895.15  11
   0  -1  -9 27007.9 1394.24   2
   0  -1 -10 649.773 224.708   1
   0  -1  11 7504.36 590.676  15
   0  -1 -11 8518.64 568.939   1
   0   0  -1 95514.5 3579.31   9
   0   0   1 97359.3 3586.85  11
   0   0   2 999999. 35301.4  11
   0   0  -2 982509. 35282.6   9
   0   0  -3 51777.8 2365.36   9
   0   0   3 52205.2 2417.60  17
   0   0   3 51029.1 2386.80  11
   0   0   4 195.383 203.729  11
   0   0  -4 239.422 187.257   9
   0   0   4 133.585 238.188  17
   0   0   5 40007.5 2394.67  11
   0   0  -5 38830.8 2321.45  10
   0   0  -5 41847.3 2350.91   9
   0   0   6 62766.0 2643.84  12
   0   0  -6 57135.9 2522.90   2
   0   0  -6 71301.4 3576.98  10
   0   0  -6 67437.3 3473.29   9
   0   0   6 68673.4 3654.90  11
   0   0   7 3345.56 804.071  11
   0   0  -7 3873.55 447.826  14
   0   0  -7 2732.14 690.566   9
   0   0   7 3718.70 471.790  12
   0   0  -7 3397.08 768.865  10
   0   0  -7 2885.81 361.011   2
   0   0   8 78591.9 3390.58  12
   0   0  -8 72264.0 4318.22   9
   0   0   8 76170.1 4657.69  11
   0   0  -8 74609.0 4465.11  10
   0   0  -8 78815.4 3318.49  14
   0   0   9 3037.51 468.672  12
   0   0  -9 3285.29 462.949  14
   0   0  10 5214.75 554.018  12
   0   0 -10 5108.46 520.351   1
   0   0 -10 6358.61 569.742  14
   0   0  11 3676.95 388.638  12
   0   0 -11 3796.38 370.410  14
   0   0 -11 3284.32 331.445   1
   0   1  -1 419043. 14898.2  13
   0   1   1 422707. 14896.5  11
   0   1   1 415724. 14930.9  17
   0   1  -1 414425. 14828.8   9
   0   1   2 72066.7 2880.26  11
   0   1   2 71185.1 2895.48  17
   0   1  -2 69816.1 2805.36   9
   0   1  -3 7906.75 629.782   9
   0   1   3 7985.96 704.982  17
   0   1   3 7365.89 656.404  11
   0   1  -4 92761.3 3945.72   9
   0   1   4 92886.2 4088.18  11
   0   1   4 89938.3 4080.19  17
   0   1  -5 9895.66 960.814   9
   0   1   5 9612.10 1062.02  17
   0   1   5 9813.88 1041.59  11
   0   1  -5 9717.38 999.929  10
   0   1  -6 12012.7 1218.30   9
   0   1   6 12847.6 820.565  12
   0   1  -6 10618.1 1225.35  10
   0   1   6 14450.3 1435.74  11
   0   1   7 43274.9 3046.06  11
   0   1  -7 43829.3 2035.39  14
   0   1   7 43418.4 2074.34  12
   0   1  -7 46515.2 2994.01  10
   0   1  -7 43276.1 2787.27   9
   0   1  -8 13050.4 1492.43   9
   0   1  -8 10864.9 1503.78  10
   0   1   8 15790.2 1058.07  12
   0   1  -8 15702.5 1014.92  14
   0   1   8 17666.8 1939.12  11
   0   1  -9 32777.1 1654.45  14
   0   1   9 29468.6 1678.00  12
   0   1 -10 412.458 189.322  14
   0   1  10 387.468 199.922  12
   0   1 -10 186.530 152.443   1
   0   1  11 8570.42 595.643  12
   0   1 -11 8135.47 536.544   1
   0   1 -11 8192.37 560.080  14
   0   2   1 111056. 4245.05  11
   0   2   1 118806. 4205.86  16
   0   2   2 173132. 6234.59  11
   0   2   2 170861. 6293.86  17
   0   2  -2 158348. 6060.75   9
   0   2   3 32543.7 1672.63  17
   0   2   3 28816.4 1589.27  11
   0   2  -3 31291.8 1480.56   9
   0   2  -4 69725.3 3228.62  10
   0   2  -4 68224.6 3063.97   9
   0   2   4 70671.9 3318.52  17
   0   2   4 71248.2 3290.70  11
   0   2   5 8273.66 967.341  17
   0   2   5 7431.30 902.899  11
   0   2  -5 7252.90 785.086   9
   0   2  -5 8909.53 950.502  10
   0   2  -6 51615.7 2230.05  14
   0   2  -6 52139.1 3037.26  10
   0   2   6 50485.2 3099.57  11
   0   2   6 51962.5 2265.47  12
   0   2   6 54559.2 3186.97  17
   0   2  -6 49594.7 2792.90   9
   0   2  -7 62629.4 2692.75  14
   0   2  -7 65363.3 3729.77  10
   0   2   7 63103.1 2744.72  12
   0   2  -7 56379.9 3307.11   9
   0   2   7 62538.3 3820.97  11
   0   2  -8 27762.6 2402.60  10
   0   2   8 29799.8 2614.15  11
   0   2   8 28953.4 1610.66  12
   0   2  -8 32197.2 1609.48  14
   0   2   9 10989.1 859.694  12
   0   2  -9 10992.6 818.810  14
   0   2  10 14412.1 937.814  12
   0   2 -10 14341.0 897.811  14
   0   2 -10 13979.0 867.846   1
   0   2  11 6622.77 492.685  12
   0   3   1 63433.1 2396.49  11
   0   3   1 66717.9 2489.74  16
   0   3  -1 61228.6 2402.12  10
   0   3  -2 11069.3 660.317  10
   0   3   2 11866.6 679.269  11
   0   3   2 11657.4 769.657  17
   0   3  -3 177.114 169.664  10
   0   3  -3 211.973 109.408   9
   0   3   3 228.389 169.092  11
   0   3   3 53.1242 189.475  17
   0   3   4 5339.28 692.877  17
   0   3   4 4133.83 600.871  11
   0   3  -4 3802.22 444.793   9
   0   3  -4 4325.81 596.949  10
   0   3  -5 24316.5 1714.22  10
   0   3   5 24611.3 1187.22  12
   0   3   5 24114.9 1764.72  11
   0   3   5 22895.5 1755.84  17
   0   3  -5 24490.9 1485.45   9
   0   3   6 33276.2 1627.11  12
   0   3   6 35324.2 2463.03  17
   0   3  -6 33481.6 1591.29  14
   0   3  -6 36382.1 2371.91  10
   0   3   6 38260.2 2520.42  11
   0   3   7 23029.5 2094.93  11
   0   3  -7 22792.2 1242.50  14
   0   3   7 23162.4 1303.11  12
   0   3  -7 22489.9 1986.93  10
   0   3   8 9002.85 747.853  12
   0   3  -8 8099.94 677.172  14
   0   3   8 7619.66 1231.39  11
   0   3  -8 8331.11 1236.74  16
   0   3  -8 8435.13 1213.35  10
   0   3   9 29921.3 1580.17  12
   0   3  -9 28957.1 1511.02  14
   0   3 -10 1800.81 279.488  14
   0   3 -10 1435.52 238.132   1
   0   3  10 1732.03 291.713  12
   0   4   0 187866. 7177.88  16
   0   4   1 38052.6 1682.71  16
   0   4   2 31746.4 1447.70  11
   0   4  -2 32307.6 1465.98  10
   0   4   2 30855.3 1304.29  16
   0   4   2 33616.6 1699.65  17
   0   4   3 51053.1 2412.76  17
   0   4  -3 45455.2 2179.84  10
   0   4   3 44028.4 2171.82  11
   0   4  -4 36068.0 1975.00  10
   0   4   4 32991.4 1960.56  11
   0   4   4 36498.0 2131.68  17
   0   4   5 18784.6 988.532  12
   0   4   5 19529.6 1604.66  17
   0   4   5 20754.6 1568.68  11
   0   4  -5 18086.0 1438.02  10
   0   4   6 29579.8 2164.27  11
   0   4   6 27299.7 1367.53  12
   0   4  -6 29789.4 2064.86  10
   0   4   6 26658.7 2139.40  17
   0   4  -6 25981.8 1311.96  14
   0   4   7 37474.1 1821.46  12
   0   4  -7 40101.7 2669.87  10
   0   4  -7 37190.3 1759.14  14
   0   4   7 36456.4 2712.01  11
   0   4   8 33943.6 2725.45  11
   0   4  -8 32918.5 2471.52  10
   0   4  -8 34623.6 1661.23  14
   0   4  -8 30687.8 2644.05  16
   0   4   8 33782.7 1720.39  12
   0   4   9 8768.61 697.192  12
   0   4  -9 8839.18 647.168  14
   0   4  10 10192.4 663.875  12
   0   5   0 104.814 155.477  16
   0   5   1 116912. 4588.68  16
   0   5   2 119333. 4953.78  17
   0   5   3 23139.4 1527.76  17
   0   5   4 4085.70 653.586  17
   0   5  -4 2919.24 472.484  10
   0   5   5 37305.6 2413.35  17
   0   5  -5 33385.1 2092.90  10
   0   5   6 23561.3 2022.91  17
   0   5  -8 3111.76 369.636  14
   0   5  -9 5039.47 424.980  14
   0   6   0 82454.6 3705.45  16
   0   6  -1 5449.41 762.871  16
   0   6   1 6748.31 596.573  16
   0   6   2 54164.6 2713.37  17
   0   6   3 4776.60 673.644  17
   0   6   4 42795.3 2549.62  17
   0   6   5 451.046 315.711  17
   0   6  -7 28765.8 2566.92  16
   0   7   0 216.499 174.927  16
   0   7  -1 73091.5 3707.65  16
   0   7   2 16464.3 1317.54  17
   0   7  -2 18899.6 1655.58  16
   0   7  -3 32724.7 2488.73  16
   0   7  -4 15365.7 1703.07  16
   0   7  -5 51659.0 3531.25  16
   0   7  -6-176.145 348.340  16
   0   8  -1 17904.6 1553.74  16
   0   8  -2 3495.92 767.236  16
   0   8  -3 26125.1 2261.80  16
   0   8  -4 34550.3 2736.05  16
   0   8  -5 1557.23 595.095  16
   0   9  -3 11879.3 1480.76  16
   0   9  -4 18448.8 1944.95  16
  -1 -13   4 393.358 102.385  18
  -1 -13   3 7956.85 486.359  15
  -1 -13   3 11776.5 615.393  18
  -1 -13   2 4306.29 336.889  15
  -1 -13   1 12249.5 740.714  18
   1 -13   0 2397.76 265.226  18
  -1 -13   0 2609.80 312.958  18
   1 -13   1 1205.83 208.063  15
   1 -13   1 1181.03 203.949  18
   1 -13   2 5209.71 390.902  15
   1 -13   2 4589.42 376.747  18
   1 -13   3 2947.84 262.839  15
   1 -13   3 3817.14 294.536  18
  -1 -12   5 3698.86 329.153  22
  -1 -12   5 3606.76 335.140  18
  -1 -12   4 10121.4 657.087  15
  -1 -12   4 10223.9 696.226  18
  -1 -12   4 10265.0 672.325  22
  -1 -12   3 711.996 232.484  18
  -1 -12   3 505.552 183.571  15
  -1 -12   3 740.629 174.594  20
  -1 -12   2 33.1013 142.646  15
  -1 -12   2-27.8949 117.004  20
   1 -12  -2-58.2128 134.970  18
  -1 -12   2 82.4714 186.818  18
  -1 -12   1 893.851 230.348  15
  -1 -12   1 602.761 174.256  20
   1 -12  -1 613.777 209.179  18
   1 -12   0 5918.84 543.913  15
  -1 -12   0 5437.06 553.364  18
   1 -12   0 5943.04 543.321  18
  -1 -12   0 5749.58 506.573  15
   1 -12   1 21200.9 1136.72  15
   1 -12   1 19029.3 1115.04  18
  -1 -12  -1 18275.5 1107.16  18
   1 -12   2 1665.34 309.595  18
   1 -12   2 2368.41 345.898  15
   1 -12   3 13946.3 854.847  18
   1 -12   3 12849.0 811.548  15
   1 -12   5 1198.90 183.408  18
  -1 -11   7 6063.16 386.622  18
  -1 -11   7 6103.64 428.772  15
  -1 -11   6 11544.8 739.120  15
  -1 -11   6 12485.1 738.548  18
  -1 -11   6 11999.0 693.072  20
  -1 -11   5 6804.35 588.454  15
  -1 -11   5 7213.08 590.976  18
  -1 -11   5 5455.76 493.730  20
  -1 -11   4 1349.34 313.656  18
  -1 -11   4 1373.57 265.431  20
  -1 -11   4 780.759 249.354  15
  -1 -11   4 990.455 278.602  22
   1 -11  -3 5505.91 502.754  18
  -1 -11   3 4948.42 508.828  20
  -1 -11   3 5023.87 558.171  15
  -1 -11   3 5429.37 576.386  22
  -1 -11   3 6584.51 651.155  18
  -1 -11   2 7629.33 637.600  20
  -1 -11   2 6989.32 658.352  15
  -1 -11   2 7195.48 714.312  18
  -1 -11   2 7164.59 666.012  22
   1 -11  -2 7692.74 639.580  18
  -1 -11   1 22547.5 1243.13  20
  -1 -11   1 22754.7 1294.71  15
   1 -11  -1 21826.4 1285.56  18
   1 -11  -1 23162.9 1313.08  15
  -1 -11   1 22001.4 1146.54  19
   1 -11   0 17199.4 1094.21  15
  -1 -11   0 16514.3 1011.16  20
  -1 -11   0 16583.0 1036.87  15
  -1 -11   0 16265.3 1160.42   7
  -1 -11   0 15853.8 940.117  19
  -1 -11   0 18109.0 1163.62  18
   1 -11   0 17640.6 1119.08  18
  -1 -11  -1 5651.37 617.525  18
   1 -11   1 5121.11 511.630  22
  -1 -11  -1 5811.10 557.831  15
  -1 -11  -1 6474.03 522.216  19
  -1 -11  -1 5464.60 661.920   7
   1 -11   1 6971.19 640.270  15
   1 -11   1 7355.80 691.155  18
   1 -11   2 6443.04 586.862  22
  -1 -11  -2 6663.13 683.917   7
   1 -11   2 6418.05 661.192  18
  -1 -11  -2 6520.90 530.518  19
   1 -11   2 6750.96 651.452  15
  -1 -11  -2 6581.93 630.064  18
   1 -11   3 7256.43 677.160  18
   1 -11   3 6995.89 638.016  15
   1 -11   3 5642.07 551.492  22
   1 -11   4 1519.14 289.303  22
   1 -11   4 2701.59 422.259  23
   1 -11   5 3562.56 411.930  18
   1 -11   5 3722.60 385.060  22
   1 -11   6 1391.70 215.054  15
   1 -11   6 1933.85 231.927  22
   1 -11   6 1625.17 242.131  18
  -1 -10   8 11923.7 678.137  15
  -1 -10   8 13044.9 677.436  22
  -1 -10   8 12334.7 627.871  20
  -1 -10   7 7298.77 599.029  15
  -1 -10   7 8190.40 591.579  22
  -1 -10   7 6670.40 517.045  18
  -1 -10   6 975.617 255.283  18
  -1 -10   6 793.886 260.218  22
  -1 -10   6 1192.60 299.315  15
  -1 -10   5 7886.74 709.657  18
  -1 -10   5 6561.66 687.078  15
  -1 -10   4 1862.40 384.599  18
  -1 -10   4 2242.68 412.467  15
  -1 -10   4 1583.10 328.705  20
   1 -10  -3 6545.24 605.916  18
  -1 -10   3 6122.33 666.630  15
  -1 -10   3 6829.09 722.630  18
  -1 -10   3 6962.45 687.748  22
  -1 -10   3 6246.60 631.515  20
  -1 -10   3 5934.29 593.079   6
  -1 -10   2 21050.7 1217.81   6
  -1 -10   2 21207.8 1157.74  19
  -1 -10   2 21948.7 1338.24  15
  -1 -10   2 19925.7 1358.00  18
  -1 -10   2 21224.2 1332.16  22
   1 -10  -2 22311.3 1306.11  15
  -1 -10   2 22452.2 1295.36  20
   1 -10  -2 22771.9 1292.30  18
  -1 -10   1 15892.6 934.022  19
  -1 -10   1 13709.5 1052.74   7
  -1 -10   1 14479.3 1027.40  22
  -1 -10   1 14032.1 970.312  20
  -1 -10   1 14357.8 896.872   6
   1 -10  -1 15418.8 1043.06  18
   1 -10  -1 15350.9 1024.69  15
  -1 -10   1 13215.6 979.061  15
  -1 -10   0 88072.6 3687.02  20
   1 -10   0 92756.8 3840.43  18
   1 -10   0 88686.2 3652.80  22
  -1 -10   0 86225.2 3613.23  19
   1 -10   0 93044.7 3813.20  15
  -1 -10   0 86307.3 3830.95  18
  -1 -10   0 87352.9 3715.40  15
  -1 -10   0 88080.3 3907.37   7
   1 -10   1 35411.9 1863.61  15
   1 -10   1 32089.7 1590.28  20
   1 -10   1 35203.2 1894.89  23
  -1 -10  -1 34600.7 1858.49  18
  -1 -10  -1 34690.3 1937.71   7
  -1 -10  -1 34388.6 1713.96  20
  -1 -10  -1 36039.8 1699.02  19
   1 -10   1 34226.1 1875.58  18
   1 -10   1 33331.5 1731.18  22
  -1 -10  -1 34243.9 1727.25  15
   1 -10   2 6493.23 560.279  20
  -1 -10  -2 7379.61 757.084   7
   1 -10   2 7464.20 768.464  18
   1 -10   2 7105.21 724.804  15
  -1 -10  -2 7260.27 613.893  19
  -1 -10  -2 8609.95 742.678  18
   1 -10   2 7609.08 692.092  22
   1 -10   2 7102.43 769.695  23
   1 -10   3 23707.2 1268.15  20
   1 -10   3 22672.7 1411.37  22
  -1 -10  -3 27180.0 1569.49   7
   1 -10   3 24691.0 1589.82  23
  -1 -10  -3 26293.2 1343.92  19
  -1 -10  -4 26776.3 1485.76   7
   1 -10   4 23352.8 1244.82  20
   1 -10   4 23608.9 1408.92  22
   1 -10   4 25863.3 1557.15  23
  -1 -10  -5 8350.34 694.268   7
   1 -10   5 8393.12 744.955  18
   1 -10   5 8196.43 708.507  22
   1 -10   6 2225.83 371.525  23
   1 -10   6 2439.92 348.883  15
   1 -10   6 2618.76 364.270  18
   1 -10   6 2129.00 342.924  22
   1 -10   7 1088.41 200.718  18
   1 -10   7 858.482 193.738  15
   1 -10   7 1227.30 222.292  23
   1 -10   7 1132.07 198.492  22
  -1  -9   9 8755.09 501.442  22
  -1  -9   9 9351.00 543.561  15
  -1  -9   8 17040.2 970.894  15
  -1  -9   8 15342.1 889.298  22
  -1  -9   8 14261.0 808.711  18
  -1  -9   7 890.558 286.249  22
  -1  -9   7 1050.42 248.209  18
  -1  -9   7 887.277 286.057  15
  -1  -9   7 875.767 272.344  23
  -1  -9   6 10427.3 910.587  15
  -1  -9   6 10970.0 886.595  22
  -1  -9   6 11908.2 933.215  23
  -1  -9   6 10563.0 846.979  18
  -1  -9   5 3916.33 539.175  22
  -1  -9   5 3590.28 571.193  15
  -1  -9   5 3955.78 602.396  23
  -1  -9   5 4434.78 573.835  18
  -1  -9   5 4127.70 520.884   6
  -1  -9   4 12499.8 1005.37  18
  -1  -9   4 11322.9 897.449   6
   1  -9  -4 12742.6 996.108   7
  -1  -9   4 12936.8 1056.47  23
  -1  -9   4 11018.0 977.625  15
   1  -9  -3 28325.3 1525.03  15
   1  -9  -3 29213.7 1673.43   7
  -1  -9   3 27393.4 1515.99   6
   1  -9  -3 27314.0 1469.50  18
  -1  -9   3 28502.5 1665.20  18
  -1  -9   3 27224.4 1642.68  15
  -1  -9   3 26176.3 1598.84  22
  -1  -9   2 5844.16 634.879  22
  -1  -9   2 5133.53 571.208  20
  -1  -9   2 5188.28 538.433   6
  -1  -9   2 5802.96 606.144   7
   1  -9  -2 6434.21 605.582  18
   1  -9  -2 5647.95 679.947   7
  -1  -9   2 5027.38 630.803  18
  -1  -9   2 5996.29 689.218  23
  -1  -9   2 5697.08 614.575  15
   1  -9  -2 5518.94 575.428  15
   1  -9  -1 40005.5 2055.32   7
  -1  -9   1 37776.3 1916.39  15
  -1  -9   1 37103.4 1864.12  20
   1  -9  -1 36187.9 1718.70  20
   1  -9  -1 40102.0 1923.07  15
   1  -9  -1 37002.3 1771.69  22
  -1  -9   1 35555.4 1961.80   7
  -1  -9   1 37746.7 1794.38   6
  -1  -9   1 40895.5 1966.05  22
   1  -9  -1 37586.1 1902.17  18
   1  -9   0 5442.50 621.931  23
   1  -9   0 5963.20 565.488  22
  -1  -9   0 7013.89 720.949   7
   1  -9   0 6349.01 527.176  20
  -1  -9   0 6800.20 622.740  15
   1  -9   0 6575.02 646.441  15
  -1  -9   0 5859.12 602.548  22
  -1  -9   0 5993.47 578.063  20
   1  -9   0 6266.92 655.474  18
  -1  -9   0 5698.24 539.339  19
  -1  -9  -1 35160.0 1916.20   7
   1  -9   1 36985.9 1898.45  18
  -1  -9  -1 35545.5 1725.45  15
   1  -9   1 31491.7 1604.77  20
  -1  -9  -1 33546.4 1804.91  18
   1  -9   1 30796.4 1844.94  23
   1  -9   1 34089.8 1833.14  15
   1  -9   1 36812.7 1780.37  22
  -1  -9  -1 34147.9 1677.04  19
  -1  -9  -1 33113.7 1689.70  20
  -1  -9  -2 14361.2 927.909  19
  -1  -9  -2 15688.0 1053.39  18
  -1  -9  -2 14262.7 937.588  15
   1  -9   2 13335.1 1055.43  18
   1  -9   2 13644.8 1115.21  23
   1  -9   2 14475.2 1025.63  22
   1  -9   2 11811.6 849.519  20
   1  -9   2 14986.0 1072.80  15
  -1  -9  -2 14353.6 939.424  20
   1  -9   3 31362.9 1781.73  22
  -1  -9  -3 31777.7 1830.49   7
   1  -9   3 33713.1 1966.32  23
  -1  -9  -3 33254.2 1657.36  19
  -1  -9  -3 33628.8 1766.13  18
   1  -9   4 30124.4 1767.24  18
  -1  -9  -4 29366.9 1681.78   7
   1  -9   4 29450.3 1691.95  22
   1  -9   5 10499.4 917.852  22
   1  -9   5 13192.2 1065.84  23
   1  -9   5 12840.5 1001.96  15
   1  -9   5 13168.6 1024.77  18
  -1  -9  -5 12690.7 922.284   7
   1  -9   6 7862.13 756.838  23
   1  -9   6 8732.94 751.830  18
  -1  -9  -6 7829.97 634.032   7
   1  -9   6 7598.52 697.704  22
   1  -9   6 7633.15 720.213  15
   1  -9   7 72.9993 157.359  18
   1  -9   7 199.614 189.344  23
   1  -9   7 150.775 166.721  15
   1  -9   8 2692.66 285.560  15
   1  -9   8 3457.16 319.702  23
   1  -9   8 2997.43 296.533  18
  -1  -8   9 1015.02 237.407  15
  -1  -8   9 701.686 182.134  22
  -1  -8   8 3130.25 420.068  22
  -1  -8   8 3886.27 409.736  18
  -1  -8   8 3671.08 504.890  15
  -1  -8   7 25601.5 1535.61  15
  -1  -8   7 21834.5 1318.17  18
  -1  -8   7 23444.0 1415.10  23
  -1  -8   7 23533.9 1396.25  22
  -1  -8   6 10658.2 881.132  18
  -1  -8   6 9886.80 945.083  15
  -1  -8   6 10951.0 945.726  23
  -1  -8   6 10538.8 896.460  22
  -1  -8   5 16666.8 1253.19  23
  -1  -8   5 17132.2 1208.77  18
  -1  -8   5 18990.3 1251.67  22
  -1  -8   5 17875.1 1297.24  15
   1  -8  -5 16809.1 1143.94   7
  -1  -8   4 20959.3 1392.39  15
   1  -8  -4 20897.5 1310.93   7
  -1  -8   4 21355.3 1428.65  23
  -1  -8   4 20039.1 1325.26  18
   1  -8  -4 19855.8 1158.65  18
  -1  -8   4 20682.9 1333.17  22
  -1  -8   4 19734.8 1237.93   6
   1  -8  -3 39342.6 1889.95  15
  -1  -8   3 37524.3 1993.45  18
   1  -8  -3 38821.9 1850.20  18
  -1  -8   3 41615.7 2081.05  15
   1  -8  -3 36941.0 1729.42  19
  -1  -8   3 33517.8 1838.80   6
   1  -8  -3 41869.3 2031.05   7
  -1  -8   2 41025.9 1924.45   6
  -1  -8   2 40857.9 2034.83  15
   1  -8  -2 36946.8 1772.09  20
  -1  -8   2 41737.0 2126.45  23
   1  -8  -2 42015.8 1940.26  18
  -1  -8   2 38353.7 2018.14  18
   1  -8  -2 43128.5 1964.53  15
  -1  -8   2 38898.1 2012.75  22
  -1  -8   2 40534.1 1971.51   7
  -1  -8   1 17113.2 1015.79   6
   1  -8  -1 17573.9 1090.93  18
  -1  -8   1 18531.2 1158.56   7
   1  -8  -1 17267.0 966.056  20
  -1  -8   1 17170.2 1059.30  20
  -1  -8   1 18580.1 1211.44  23
   1  -8  -1 15474.1 1128.22   7
   1  -8  -1 16711.5 985.981  22
  -1  -8   1 18532.1 1117.09  15
   1  -8  -1 18077.7 1097.36  15
  -1  -8   1 18890.0 1180.20  18
  -1  -8   1 18209.7 1121.23  22
   1  -8  -1 19164.7 1106.48  23
   1  -8   0 51520.4 2339.76  22
   1  -8   0 54249.8 2478.31  18
  -1  -8   0 50891.1 2251.33   6
   1  -8   0 54004.8 2533.78   7
  -1  -8   0 53783.5 2394.60  15
   1  -8   0 59305.9 2549.11  23
  -1  -8   0 54805.5 2521.82   7
  -1  -8   0 53050.3 2403.23  22
   1  -8   0 54532.5 2452.61  15
  -1  -8   0 51843.1 2356.07  20
   1  -8   0 50740.0 2251.34  20
   1  -8   1 83094.8 3467.28  15
   1  -8   1 76914.1 3527.40  23
  -1  -8  -1 75165.9 3279.53  15
   1  -8   1 81486.0 3494.90  18
   1  -8   1 81780.9 3644.51  24
  -1  -8  -1 81929.9 3435.65  18
  -1  -8  -1 87082.8 3534.79   7
  -1  -8  -1 78417.5 3330.60  22
  -1  -8  -1 80946.7 3310.02  20
   1  -8   1 80759.0 3372.73  22
   1  -8   1 74177.5 3214.37  20
  -1  -8  -1 78505.4 3261.22  19
   1  -8   2 35641.0 2029.31  23
  -1  -8  -2 38246.4 1781.85  15
  -1  -8  -2 35877.4 1759.37  20
  -1  -8  -2 37524.9 1875.96  18
   1  -8   2 35625.3 1862.75  22
   1  -8   2 35394.5 2066.06  24
   1  -8   2 34223.0 1928.47  18
  -1  -8  -2 39056.4 1796.66  19
  -1  -8  -3 58007.1 2666.56   7
   1  -8   3 56417.4 2859.21  24
  -1  -8  -3 58103.5 2486.65  19
   1  -8   3 50291.1 2751.54  23
  -1  -8  -3 53101.5 2536.76  18
   1  -8   4 11227.5 983.954  18
  -1  -8  -4 11608.5 846.208  19
   1  -8   4 12210.9 1102.02  24
  -1  -8  -4 12299.5 952.101   7
   1  -8   4 11799.0 999.065  15
   1  -8   5 21769.9 1551.15  24
   1  -8   5 21741.7 1520.72  23
   1  -8   5 23334.7 1481.72  15
   1  -8   5 21638.9 1441.33  18
  -1  -8  -5 22166.9 1328.66   7
  -1  -8  -6 8227.30 685.910   7
   1  -8   6 8608.80 817.599  18
   1  -8   6 8467.60 828.555  15
   1  -8   6 9601.97 900.354  23
   1  -8   7 99.3534 184.126  15
   1  -8   7 467.142 253.221  18
   1  -8   7 670.098 269.904  23
   1  -8   8 1460.77 277.648  23
   1  -8   8 1541.91 272.489  18
   1  -8   8 1375.27 274.647  15
   1  -8   9 1256.25 167.379  15
   1  -8   9 2175.45 230.275  22
  -1  -7  10 1981.66 223.267  22
  -1  -7   9 12745.0 821.619  22
  -1  -7   8 48973.3 2234.53  23
  -1  -7   8 49604.6 2424.09  15
  -1  -7   8 46335.8 2151.31  18
   1  -7  -8 43171.9 2101.64   1
   1  -7  -8 47285.5 2063.49  21
  -1  -7   7 4215.02 633.100  15
  -1  -7   7 3965.81 512.838  18
   1  -7  -7 4219.74 444.218  21
  -1  -7   7 4502.26 588.738  23
   1  -7  -7 4085.83 519.723   2
   1  -7  -7 4774.08 504.201   1
   1  -7  -6 32572.9 1670.16   2
  -1  -7   6 31789.7 1679.76   6
   1  -7  -6 26703.2 2304.65   9
  -1  -7   6 31472.0 1886.38  15
  -1  -7   6 30930.3 1790.61  23
   1  -7  -6 31557.0 1569.41   1
  -1  -7   6 29554.5 1692.50  18
  -1  -7   6 24828.3 2389.57   8
   1  -7  -6 28357.4 1480.13  21
   1  -7  -5 19348.3 1797.58   9
  -1  -7   5 21454.9 1302.86  18
  -1  -7   5 20134.7 1362.43  23
  -1  -7   5 20138.0 1235.91   6
   1  -7  -5 20902.1 1202.76   2
   1  -7  -5 18930.7 1197.32   7
   1  -7  -5 17409.3 1063.89   1
  -1  -7   5 22802.1 1460.95  15
  -1  -7   5 15290.3 1798.80   8
   1  -7  -4 139.518 145.582   7
   1  -7  -4 320.354 279.411   9
   1  -7  -4 526.953 193.515  18
  -1  -7   4 266.421 263.495   8
  -1  -7   4 298.804 257.636  23
  -1  -7   4 51.9013 192.132  18
   1  -7  -4 113.828 135.452   2
  -1  -7   4 354.407 247.865  15
   1  -7  -3 34180.5 1597.94   2
  -1  -7   3 36880.7 1905.54  23
  -1  -7   3 33992.9 2315.40   8
  -1  -7   3 36984.0 1866.59  15
   1  -7  -3 33294.6 1565.49  19
   1  -7  -3 35518.3 1692.57  15
  -1  -7   3 34821.4 1708.41   6
   1  -7  -3 32049.8 1617.27  18
   1  -7  -3 34175.0 2107.44   9
  -1  -7   3 33364.2 1778.51  18
   1  -7  -3 34758.1 1753.09   7
  -1  -7   2 7422.53 654.469  15
  -1  -7   2 8828.23 940.492   8
  -1  -7   2 5987.91 545.951   6
   1  -7  -2 7940.70 613.341  15
  -1  -7   2 6121.26 605.066  22
  -1  -7   2 7174.24 645.735  18
  -1  -7   2 6397.62 581.395   7
  -1  -7   1 10853.9 797.033  18
  -1  -7   1 10908.2 716.876   6
  -1  -7   1 10020.6 806.898  23
   1  -7  -1 10771.7 749.794  15
   1  -7  -1 10985.5 824.888   7
  -1  -7   1 11015.2 992.780   8
  -1  -7   1 10981.2 787.386   7
  -1  -7   1 10634.3 771.546  22
  -1  -7   0 33816.1 1567.74   6
   1  -7   0 37119.9 1780.52   7
   1  -7   0 36396.4 1717.43  15
   1  -7   0 33655.1 1530.78   6
  -1  -7   0 36207.3 1761.54   7
  -1  -7   0 34208.0 1934.15   8
  -1  -7  -1 25410.3 1366.56  18
   1  -7   1 25097.9 1477.43  23
  -1  -7  -1 24481.8 1298.34  22
   1  -7   1 25123.4 1255.87   6
  -1  -7  -1 28048.5 1454.51   7
  -1  -7  -1 24516.2 1260.89  19
   1  -7   1 25550.9 1392.77   7
   1  -7   1 26933.4 1436.67  18
   1  -7   1 26584.6 1541.67  24
  -1  -7  -1 25218.1 1297.83  20
   1  -7   2 10083.4 864.797  23
  -1  -7  -2 9363.21 666.203  19
  -1  -7  -2 9902.04 734.666  18
   1  -7   2 8728.39 827.635  24
   1  -7   2 8196.74 746.841  18
  -1  -7  -2 7894.90 617.081  15
   1  -7   2 8124.56 640.251   6
  -1  -7  -2 9388.05 670.743  20
  -1  -7  -3 1482.48 440.245   9
   1  -7   3 1062.22 310.832  15
  -1  -7  -3 1743.29 295.959  19
  -1  -7  -3 1457.99 295.551  18
  -1  -7  -3 1957.39 363.434   7
   1  -7   4 7020.99 803.609  24
  -1  -7  -4 7833.45 640.164  19
  -1  -7  -4 5519.54 933.570   9
  -1  -7  -4 6856.30 655.949   7
   1  -7   4 7376.55 813.662  23
   1  -7   4 7313.19 750.875  15
   1  -7   5 35762.3 2053.65  15
  -1  -7  -5 35643.7 2677.18   9
   1  -7   5 39659.6 2163.04  23
   1  -7   5 37987.9 2166.49  24
  -1  -7  -5 38043.9 1904.37   7
  -1  -7  -6 18593.9 1144.85   7
   1  -7   6 21812.6 1471.01  24
  -1  -7  -6 16595.1 1783.82   9
   1  -7   6 22244.0 1451.94  23
   1  -7   6 18045.8 1356.29  15
   1  -7   7 7044.08 739.603  15
   1  -7   7 7503.92 772.835  23
   1  -7   8 9761.15 786.258  15
   1  -7   8 9849.50 779.594  23
   1  -7   8 9269.69 741.428  18
   1  -7   9 2914.40 308.819  18
   1  -7   9 2238.91 297.864  15
   1  -7   9 2654.36 290.869  23
   1  -6 -10 8539.47 538.204  21
   1  -6 -10 9144.26 582.919   1
  -1  -6  10 8074.39 564.905  22
   1  -6  -9 2143.62 324.386   1
  -1  -6   8 12009.1 864.879  18
   1  -6  -8 11414.3 850.277   1
  -1  -6   8 11612.3 1032.12  15
  -1  -6   8 11610.4 887.818  23
   1  -6  -8 11593.1 899.446   2
  -1  -6   7 32441.5 1776.11  18
   1  -6  -7 34056.2 2682.16   9
  -1  -6   7 33506.1 2011.53  15
   1  -6  -7 33920.6 1743.36   1
  -1  -6   7 35788.6 1904.65  23
  -1  -6   6 9172.69 927.460  15
   1  -6  -6 9029.44 700.543   7
   1  -6  -6 10110.4 1354.04   9
  -1  -6   6 9195.92 766.715   6
   1  -6  -6 8833.48 756.126   2
   1  -6  -6 8613.21 707.726   1
  -1  -6   6 8936.34 838.331  23
  -1  -6   5 12731.6 879.250   6
  -1  -6   5 12739.1 997.503  23
  -1  -6   5 11576.0 1015.81  15
   1  -6  -5 12110.8 793.348   1
   1  -6  -5 11087.1 820.843   2
   1  -6  -5 11411.3 816.526   7
   1  -6  -5 12557.1 1395.92   9
  -1  -6   4 12335.4 1448.66   8
   1  -6  -4 15764.8 920.719   2
   1  -6  -4 14361.1 1384.20   9
  -1  -6   4 17049.4 1132.55  15
   1  -6  -4 15414.0 969.784   7
   1  -6  -4 14728.6 849.030   1
  -1  -6   4 15760.1 1087.48  23
  -1  -6   4 14633.2 1002.37  18
  -1  -6   3 11369.2 772.198   6
   1  -6  -3 9951.60 1031.83   9
   1  -6  -3 12280.9 719.338   2
   1  -6  -3 10978.7 649.157   1
  -1  -6   3 11258.8 1233.87   8
   1  -6  -3 11361.3 782.239   7
  -1  -6   2 7594.22 884.189   8
   1  -6  -2 7202.65 492.150   2
  -1  -6   2 8103.71 588.769   6
  -1  -6   2 7844.35 585.944   7
   1  -6  -2 7313.87 773.506   9
  -1  -6   1 96685.4 4321.79   8
  -1  -6   1 98701.9 3918.11   7
   1  -6  -1 99742.0 3955.46   7
  -1  -6   0 44197.5 1951.14   7
  -1  -6   0 40033.0 2154.20   8
   1  -6   0 41943.7 1935.11   7
   1  -6   1 7802.42 627.508   7
   1  -6   1 8948.78 580.461   6
  -1  -6  -1 9431.24 678.873   7
  -1  -6  -1 8234.10 731.156   9
  -1  -6  -2 15174.2 961.059   7
   1  -6   2 16201.3 909.359   6
  -1  -6  -2 16585.1 1289.39   9
   1  -6   3 32372.4 1786.92  24
  -1  -6  -3 34983.6 2191.31   9
  -1  -6  -3 30343.4 1493.01   1
  -1  -6  -3 31324.1 1579.94  18
   1  -6   3 34635.3 1731.26  15
  -1  -6  -3 30580.7 1603.51   7
  -1  -6  -3 33324.7 1551.07  19
   1  -6   3 31156.5 1569.48   6
  -1  -6  -4 12090.7 838.858   7
   1  -6   4 11908.4 997.729  24
  -1  -6  -4 10823.0 774.861  19
  -1  -6  -4 11180.6 1280.16   9
  -1  -6  -4 11689.9 795.786   1
   1  -6   4 13858.0 1014.14  15
  -1  -6  -5 3115.90 749.127   9
  -1  -6  -5 3090.76 410.071   7
   1  -6   5 2781.14 486.024  15
  -1  -6  -5 3197.74 414.889   1
   1  -6   5 3625.87 562.387  24
  -1  -6  -6 22630.6 1269.08   7
   1  -6   6 23762.7 1540.72  15
  -1  -6  -6 23613.3 2187.44   9
   1  -6   6 23314.6 1570.99  24
  -1  -6  -6 22127.7 1330.46   1
   1  -6   6 24341.4 1566.77  23
   1  -6   7 6950.13 757.340  15
  -1  -6  -7 6151.82 636.352   1
   1  -6   7 7223.73 763.348  23
  -1  -6  -8 27617.3 1499.92   1
   1  -6   8 28596.4 1636.04  15
   1  -6   8 28892.4 1599.34  23
   1  -6   9 1317.00 245.942  23
   1  -6   9 1650.23 276.674  18
   1  -6   9 1536.77 302.825  15
   1  -5 -11 4219.13 311.317  21
  -1  -5  11 4707.29 395.193  15
   1  -5 -10 5182.86 477.693   1
  -1  -5  10 5315.21 571.379  15
  -1  -5   9 15003.4 928.520  12
   1  -5  -9 17750.1 1067.40   1
   1  -5  -9 15748.4 1041.22   2
   1  -5  -8 19745.7 1079.38  14
  -1  -5   8 19414.9 1131.30  12
  -1  -5   8 18646.9 1215.31  23
   1  -5  -8 21394.9 2072.06   9
   1  -5  -8 21893.9 1289.25   2
   1  -5  -8 19494.8 1222.76   1
  -1  -5   7 8267.69 775.528  23
  -1  -5   7 8201.08 1129.30  11
   1  -5  -7 7731.14 1271.09   9
   1  -5  -7 8947.46 744.774   1
  -1  -5   7 8715.36 913.021  15
   1  -5  -7 7879.72 727.451   2
  -1  -5   7 7714.76 632.075  12
   1  -5  -7 8127.92 611.401  14
  -1  -5   6 24822.6 2006.56  11
   1  -5  -6 28337.5 1984.01  10
  -1  -5   6 26765.9 1375.52  12
  -1  -5   6 31011.2 1688.72  23
   1  -5  -6 29122.5 1493.20   1
   1  -5  -6 31520.1 2389.64   9
  -1  -5   6 29791.7 1779.39  15
  -1  -5   6 29060.8 1514.04   6
   1  -5  -5 8031.87 892.296  10
  -1  -5   5 8796.62 693.742   6
   1  -5  -5 10316.1 677.989   1
   1  -5  -5 8829.82 650.995   7
  -1  -5   5 9131.95 980.045  11
  -1  -5   5 9346.17 849.950  15
  -1  -5   5 8717.02 768.665  23
   1  -5  -5 8760.95 678.656   2
   1  -5  -5 8724.02 1126.60   9
   1  -5  -4 410.366 177.708   7
  -1  -5   4 602.785 194.118   6
   1  -5  -4 734.791 190.118   2
   1  -5  -4 804.245 249.456  10
   1  -5  -4 564.861 157.794   1
   1  -5  -4 385.902 302.300   9
  -1  -5   4 547.099 225.785  11
  -1  -5   3 9826.77 753.565  11
   1  -5  -3 9888.68 703.579  10
   1  -5  -3 11156.2 1039.52   9
   1  -5  -3 11596.7 668.008   2
   1  -5  -3 11537.0 727.052   7
   1  -5  -2 99904.0 3820.03   7
  -1  -5   2 94896.0 4367.75   8
   1  -5  -2 93354.9 4144.38   9
   1  -5  -1 39357.0 1886.84   9
  -1  -5   1 41870.6 2139.40   8
  -1  -5   0 108577. 4312.66   8
  -1  -5   0 98904.8 3922.90   9
   1  -5   1 39002.5 1855.92   8
  -1  -5  -1 44069.1 1854.42   7
  -1  -5  -1 40179.3 2017.06   9
  -1  -5  -2 50004.2 2099.77   7
  -1  -5  -2 44860.9 2040.24  10
  -1  -5  -2 49103.0 2494.98   9
  -1  -5  -2 47796.0 1978.45   1
   1  -5   2 47275.0 2020.15   6
   1  -5   3 12450.8 999.836  11
  -1  -5  -3 14981.3 889.850   7
  -1  -5  -3 15703.6 836.757   1
  -1  -5  -3 12796.8 969.238  10
  -1  -5  -3 15637.6 1327.43   9
  -1  -5  -3 13624.1 817.832   2
  -1  -5  -4 22608.2 1203.39   7
   1  -5   4 23142.4 1396.91  24
   1  -5   4 24583.0 1400.25  15
  -1  -5  -4 21756.1 1498.82  10
  -1  -5  -4 22191.8 1802.62   9
  -1  -5  -4 21734.4 1168.90   1
   1  -5   4 20358.6 1528.15  11
   1  -5   5 11673.7 1258.05  11
  -1  -5  -5 13462.9 869.430   7
  -1  -5  -5 14567.9 933.696   2
  -1  -5  -5 14290.6 1539.82   9
   1  -5   5 13549.2 1063.34  15
  -1  -5  -5 14548.8 914.839   1
   1  -5   5 12891.6 798.244  12
  -1  -5  -5 10963.3 1149.57  10
   1  -5   5 15276.8 1106.68  24
  -1  -5  -6 36581.5 1863.19   1
   1  -5   6 37016.5 2053.06  24
  -1  -5  -6 38810.1 1896.53   2
  -1  -5  -6 33189.0 2360.89  10
   1  -5   6 33848.7 2519.38  11
   1  -5   6 36222.7 1740.80  12
  -1  -5  -6 36035.4 1691.95  14
  -1  -5  -6 36117.8 2765.35   9
   1  -5   7 1272.87 397.130  23
   1  -5   7 1398.24 399.128  15
   1  -5   7 1997.88 413.457  24
  -1  -5  -7 1403.63 262.537  14
   1  -5   7 1933.81 315.924  12
   1  -5   8 5573.87 517.111  12
  -1  -5  -8 5406.33 477.378  14
   1  -5   8 5375.01 619.511  23
   1  -5   8 4288.91 601.692  15
   1  -5   9 3926.58 493.420  15
   1  -5   9 3346.94 399.421  23
   1  -5  10 1297.59 181.933  18
  -1  -4  11 5023.00 464.087  15
   1  -4 -11 5345.40 410.921  21
   1  -4 -11 5016.79 407.085   1
   1  -4 -10 5564.63 532.020   1
  -1  -4  10 6386.67 658.257  15
  -1  -4  10 6411.74 527.530  12
   1  -4  -9 15054.4 921.473  14
   1  -4  -9 14666.4 1026.36   1
  -1  -4   9 16638.6 1013.95  12
   1  -4  -9 14841.4 1023.93   2
   1  -4  -8 28283.2 1394.80  14
   1  -4  -8 25397.1 1483.76   2
  -1  -4   8 23063.6 2222.84  11
   1  -4  -8 25363.8 2109.78  10
   1  -4  -8 26815.4 1500.25   1
  -1  -4   8 25807.9 1432.48  12
   1  -4  -7 33846.8 1705.17   1
  -1  -4   7 29045.3 2402.57  11
  -1  -4   7 31159.6 1717.44  23
   1  -4  -7 32011.4 1554.84  14
  -1  -4   7 33071.0 1624.23  12
   1  -4  -7 32441.6 2322.81  10
   1  -4  -7 31436.1 1679.44   2
   1  -4  -6 6762.11 600.273   2
   1  -4  -6 6455.84 996.794   9
  -1  -4   6 5226.59 493.884  12
  -1  -4   6 5495.11 597.618  23
   1  -4  -6 5309.56 828.281  10
   1  -4  -6 6176.50 500.805  14
  -1  -4   6 5657.41 884.176  11
  -1  -4   6 6416.12 564.120   6
   1  -4  -5 7254.32 980.577   9
   1  -4  -5 7118.84 526.838   7
  -1  -4   5 7474.95 885.462  11
  -1  -4   5 7496.78 586.805   6
   1  -4  -5 8188.83 907.075  10
  -1  -4   4 28698.5 1720.82  11
  -1  -4   4 28807.7 1374.84   6
   1  -4  -4 29522.5 1953.58   9
   1  -4  -4 29440.2 1701.21  10
   1  -4  -4 28639.8 1354.89   2
   1  -4  -3 16378.0 1024.85  10
  -1  -4   3 16296.4 1049.81  11
   1  -4  -3 18131.6 1290.47   9
   1  -4  -2 10623.6 634.677  10
   1  -4  -2 10562.4 870.638   9
  -1  -4   2 11452.9 690.128  11
  -1  -4   1 18567.1 1174.26   8
   1  -4  -1 18060.8 1018.47   9
  -1  -4   1 16562.5 743.870  11
  -1  -4   1 16860.5 722.584  13
  -1  -4   0 38275.6 1552.08   9
  -1  -4   0 35799.8 1745.31   8
  -1  -4  -1 32265.2 1667.57   8
  -1  -4  -1 30581.6 1370.98  13
  -1  -4  -1 34460.0 1667.11   9
  -1  -4  -2 3653.35 526.844   9
   1  -4   2 3600.08 425.306  11
  -1  -4  -3 14242.9 784.347   1
   1  -4   3 14308.9 1080.30  11
   1  -4   3 13773.6 799.351   6
  -1  -4  -3 15640.0 1250.91   9
  -1  -4  -4 14220.6 834.415   7
  -1  -4  -4 15487.3 865.516   2
   1  -4   4 14144.9 1222.87  11
  -1  -4  -4 16007.8 1417.31   9
  -1  -4  -4 14174.5 837.840   1
   1  -4   4 13110.7 758.411  12
   1  -4   5 211.718 140.658  12
  -1  -4  -5 496.460 300.752   9
  -1  -4  -5 646.264 302.909  10
   1  -4   5 568.903 245.446  24
   1  -4   5 107.119 212.073  11
  -1  -4  -5 223.043 168.755   2
  -1  -4  -5 456.739 162.463   7
  -1  -4  -6 38228.3 1875.46   2
  -1  -4  -6 37403.9 2513.47  10
   1  -4   6 37433.6 1804.17  12
  -1  -4  -6 37666.8 2777.32   9
   1  -4   6 37579.9 2682.54  11
   1  -4   6 39908.5 2039.80  24
  -1  -4  -6 36135.5 1727.27  14
  -1  -4  -7 13723.3 885.924  14
   1  -4   7 13729.7 942.498  12
  -1  -4  -7 13657.4 984.044   1
  -1  -4  -7 13982.8 1491.20  10
   1  -4   7 12379.3 1563.78  11
  -1  -4  -7 15539.1 1012.07   2
   1  -4   7 12955.4 1089.63  15
  -1  -4  -8 4846.81 487.401  14
  -1  -4  -8 4602.36 550.164   1
   1  -4   8 5043.25 540.794  12
   1  -4   8 5497.05 672.751  15
   1  -4   8 5393.00 627.476  23
  -1  -4  -9 2127.15 345.894   1
  -1  -4  -9 1628.80 300.040  14
   1  -4   9 1981.75 391.862  15
   1  -4   9 2106.45 321.612  12
  -1  -4 -10 7904.60 572.522   1
  -1  -3  11 227.661 117.592  12
  -1  -3  11 256.244 177.489  15
   1  -3 -10 2435.55 339.923   2
   1  -3 -10 2380.04 325.203  14
  -1  -3  10 2338.11 352.576  12
   1  -3  -9 7788.57 648.976  14
   1  -3  -9 7356.35 677.774   2
  -1  -3   9 7756.84 697.830  12
   1  -3  -8 6362.06 635.901   2
  -1  -3   8 6399.07 630.324  12
  -1  -3   8 6410.05 1112.80  11
   1  -3  -8 7080.80 1183.99   9
   1  -3  -8 6081.03 1019.62  10
   1  -3  -8 6244.36 584.054  14
   1  -3  -7 8305.69 1177.20  10
   1  -3  -7 8420.93 648.838  14
  -1  -3   7 8358.98 1216.96  11
   1  -3  -7 7799.56 1244.41   9
  -1  -3   7 8567.20 684.621  12
   1  -3  -7 8517.35 708.893   2
  -1  -3   6 13022.3 795.813   6
   1  -3  -6 11595.6 803.311   2
  -1  -3   6 10437.5 1237.11  11
   1  -3  -6 11216.7 1206.64  10
   1  -3  -6 10312.8 1282.57   9
   1  -3  -5 90889.7 3575.56   2
   1  -3  -5 89278.7 4144.60  10
  -1  -3   5 93877.1 4293.83  11
  -1  -3   5 87437.3 3532.70   6
  -1  -3   4 40303.9 2187.88  11
   1  -3  -4 43109.4 2194.62  10
  -1  -3   3 86423.2 3527.28  11
   1  -3  -3 80672.7 3471.79  10
   1  -3  -3 82268.6 3704.52   9
   1  -3  -2 21910.0 1148.39  10
   1  -3  -2 24767.4 1372.87   9
  -1  -3   2 25376.4 1209.36  11
   1  -3  -1 221410. 8239.00   9
  -1  -3   1 222177. 8417.64   8
  -1  -3   0 40645.9 1828.75   8
   1  -3   0 38921.6 1548.73   4
  -1  -3   0 38830.4 1532.67  13
   1  -3   0 37015.6 1468.57   8
  -1  -3  -1 103168. 3864.92   8
   1  -3   1 90555.9 3636.47  11
  -1  -3  -1 91352.8 3600.89  13
  -1  -3  -1 93990.8 3795.28   9
  -1  -3  -2 38637.0 1981.92   9
   1  -3   2 39285.7 1861.38  11
  -1  -3  -2 37607.1 1796.53  13
  -1  -3  -3 26285.0 1662.21   9
   1  -3   3 24861.1 1521.48  11
  -1  -3  -3 25497.9 1486.81  13
  -1  -3  -4 6297.50 483.430   1
   1  -3   4 6480.14 468.069  12
   1  -3   4 6634.08 811.714  11
  -1  -3  -4 6893.78 507.223   2
  -1  -3  -5 77841.7 3221.08   1
  -1  -3  -5 76604.9 3208.44   2
   1  -3   5 82508.1 4101.33  11
   1  -3   5 80596.1 3195.13  12
  -1  -3  -6 80162.7 4506.43   9
  -1  -3  -6 86067.9 3466.63   1
  -1  -3  -6 82337.7 3357.83  14
  -1  -3  -6 77356.4 4224.49  10
  -1  -3  -6 81114.4 3424.61   2
   1  -3   6 82309.7 3418.40  12
   1  -3   6 83040.9 4493.32  11
   1  -3   7 3148.09 454.489  12
  -1  -3  -7 3185.36 732.227  10
  -1  -3  -7 2848.57 439.901   1
  -1  -3  -7 3612.77 453.522   2
  -1  -3  -7 2770.02 392.512  14
  -1  -3  -7 2478.62 701.155   9
   1  -3   7 2792.52 733.967  11
  -1  -3  -8 25231.1 1444.36   1
   1  -3   8 21169.8 2187.68  11
   1  -3   8 23752.4 1393.80  12
  -1  -3  -8 24448.5 2321.53   9
  -1  -3  -8 23769.9 1317.01  14
  -1  -3  -8 23686.0 2129.19  10
  -1  -3  -9 4320.86 455.289  14
   1  -3   9 4608.56 511.734  12
   1  -3   9 3792.78 538.883  15
  -1  -3  -9 4668.48 517.454   1
  -1  -3 -10 2806.51 344.621   1
   1  -3  10 2917.84 371.363  15
   1  -3  10 2522.06 333.546  12
  -1  -3 -10 2559.60 308.082  14
   1  -2 -12 1120.75 148.622  21
   1  -2 -11 1369.55 239.198   1
  -1  -2  11 1366.09 244.211  12
  -1  -2  11 1002.26 275.360  15
  -1  -2  10 2420.25 386.391  12
   1  -2 -10 1868.03 293.979   2
   1  -2 -10 2091.19 349.208   1
   1  -2 -10 1882.63 323.980  14
   1  -2  -9 26206.9 1404.79  14
   1  -2  -9 27926.1 2379.97   9
   1  -2  -9 24802.6 1407.66   2
   1  -2  -9 24510.2 2174.50  10
  -1  -2   9 25335.6 1459.53  12
  -1  -2   9 22464.7 2261.26  11
   1  -2  -8 11575.8 1445.06  10
  -1  -2   8 12674.7 908.742  12
   1  -2  -8 11098.0 851.790   2
  -1  -2   8 12089.5 1548.10  11
   1  -2  -8 12093.1 1538.51   9
   1  -2  -8 10764.1 811.804  14
  -1  -2   7 1135.07 468.117  11
   1  -2  -7 1250.39 585.047   9
   1  -2  -7 1249.41 283.718   2
   1  -2  -7 1993.87 605.785  10
   1  -2  -7 1810.20 306.300  14
   1  -2  -6 61800.1 3224.32  10
  -1  -2   6 59278.3 3311.32  11
   1  -2  -6 57509.6 3290.69   9
   1  -2  -6 55015.5 2428.30   2
  -1  -2   6 55820.1 2359.17   6
  -1  -2   5 50891.2 2710.45  11
   1  -2  -5 46036.0 2028.12   2
   1  -2  -5 52283.1 2658.19  10
   1  -2  -5 46089.1 2671.84   9
  -1  -2   4 49544.1 2363.26  11
   1  -2  -4 53341.7 2378.27  10
   1  -2  -4 52430.9 2495.02   9
  -1  -2   3 3248.76 446.196  11
   1  -2  -3 4544.94 486.732  10
   1  -2  -2 15139.1 874.438  10
  -1  -2   2 15741.0 892.846  11
   1  -2  -1 709035. 25153.1  10
   1  -2  -1 710600. 25311.1   9
   1  -2  -1 703968. 25274.6   4
  -1  -2   0 58539.4 2446.01   8
  -1  -2   0 58636.6 2263.38  13
   1  -2   0 57448.7 2252.62   4
   1  -2   1 18667.1 938.895  11
  -1  -2  -1 16170.6 878.637  13
  -1  -2  -2 60128.2 2623.57  13
   1  -2   2 62306.0 2678.52  11
   1  -2   3 65077.0 2971.83  11
  -1  -2  -3 61803.8 2881.63  13
  -1  -2  -4 68377.0 3345.67   9
   1  -2   4 62220.6 3207.65  11
   1  -2   5 27872.8 2005.84  11
  -1  -2  -5 26956.3 1319.79   2
  -1  -2  -5 29120.0 2060.46   9
   1  -2   5 26826.2 1329.96  12
   1  -2   6 6156.57 1008.64  11
  -1  -2  -6 6656.11 552.297   2
   1  -2   6 6520.04 572.801  12
  -1  -2  -6 5839.93 525.812  14
  -1  -2  -6 6031.11 989.060   9
  -1  -2  -6 5441.63 886.756  10
  -1  -2  -7 70381.8 4068.08  10
   1  -2   7 70067.1 3060.11  12
  -1  -2  -7 73615.3 4251.54   9
   1  -2   7 67942.9 4205.20  11
  -1  -2  -7 67621.7 2971.81   2
  -1  -2  -7 69880.4 3051.58   1
  -1  -2  -7 69206.6 2972.44  14
  -1  -2  -8 4688.77 947.423  10
   1  -2   8 5956.84 626.746  12
  -1  -2  -8 5642.70 576.839  14
  -1  -2  -8 5179.75 1056.49   9
   1  -2   8 4623.05 1020.20  11
  -1  -2  -8 5811.93 605.076   1
   1  -2   9 10197.2 816.680  12
  -1  -2  -9 9646.66 782.451   1
  -1  -2  -9 11142.7 794.647  14
  -1  -2 -10 4172.80 417.839  14
   1  -2  10 3902.08 440.068  12
  -1  -2 -10 5448.25 480.655   1
   1  -2  10 4258.84 472.358  15
  -1  -1  12 5434.81 403.877  15
   1  -1 -12 8822.35 440.958  21
   1  -1 -11 915.688 211.874   1
  -1  -1   9 2008.35 724.768  11
   1  -1  -9 1415.55 585.233  10
   1  -1  -9 1812.05 324.217   2
   1  -1  -9 2014.11 634.693   9
   1  -1  -8 2931.28 418.197  14
   1  -1  -8 3583.46 436.196   2
   1  -1  -8 3157.44 781.251   9
   1  -1  -8 4454.16 912.419  10
   1  -1  -7 9869.99 1251.56   9
   1  -1  -7 10658.8 739.852  14
   1  -1  -7 10454.8 1254.77  10
   1  -1  -7 10094.4 731.797   2
   1  -1  -6 7656.98 971.153  10
   1  -1  -6 7703.99 571.857   2
   1  -1  -6 8234.15 1035.46   9
   1  -1  -6 6867.32 699.358  16
   1  -1  -5 79687.3 3600.07  10
   1  -1  -5 78765.4 3650.50   9
   1  -1  -5 69535.4 2875.97   2
   1  -1  -4 15987.1 1150.61  10
   1  -1  -4 16863.6 1201.52   9
   1  -1  -3 55246.7 2449.77   9
   1  -1  -3 52971.9 2375.12  10
   1  -1  -3 49665.8 2085.46  16
   1  -1  -2 167786. 6299.66  10
   1  -1  -2 167246. 6046.05  16
   1  -1  -1 58970.4 2340.97  10
   1  -1  -1 60566.8 2244.54  16
   1  -1  -1 60661.0 2425.70   4
  -1  -1   0 7155.61 484.176   8
   1  -1   0 7365.32 354.344  17
  -1  -1   0 7731.30 444.274  13
   1  -1   1 184465. 6936.84  11
   1  -1   1 188531. 6905.05  17
  -1  -1  -1 187027. 6916.24  13
   1  -1   2 74011.0 3062.13  17
  -1  -1  -2 69966.9 3000.97  13
   1  -1   3 51044.1 2551.90  17
  -1  -1  -3 54325.4 2580.90   9
  -1  -1  -4 79076.9 3752.07   9
   1  -1   5 12060.3 758.656  12
  -1  -1  -5 11797.6 715.090   2
  -1  -1  -6 25162.8 1311.01   2
  -1  -1  -6 27787.7 1375.55  14
  -1  -1  -6 29012.0 2117.66  10
  -1  -1  -6 26280.5 2124.50   9
  -1  -1  -7 25108.6 2153.41   9
  -1  -1  -7 20283.5 1163.83   2
  -1  -1  -7 20994.4 1983.19  10
  -1  -1  -7 21995.6 1233.94  14
  -1  -1  -8 50159.6 3537.27   9
   1  -1   8 49839.9 3671.62  11
  -1  -1  -8 53742.0 2502.85   1
  -1  -1  -9 4607.91 521.226   1
  -1  -1 -10 3019.20 361.413   1
   1  -1  10 2723.02 377.531  15
  -1  -1 -11 1509.11 205.787  14
   1  -1  11 1436.65 221.248  12
  -1   0  12 591.345 139.383  15
   1   0 -12 994.158 131.751  21
  -1   0  11 14424.6 850.045  12
   1   0 -11 11334.4 763.611   1
   1   0 -10 607.806 234.416  14
  -1   0  10 506.936 246.144  12
   1   0  -9 2083.03 676.673  10
   1   0  -9 2141.48 323.719   2
  -1   0   9 1834.57 683.176  11
   1   0  -9 1987.25 616.737   9
  -1   0   9 2176.68 395.557  12
   1   0  -9 2780.56 413.915  14
  -1   0   8 506.501 409.682  11
  -1   0   8 947.343 282.176  12
   1   0  -8 949.755 235.993   2
   1   0  -8 464.811 222.582  14
   1   0  -8 750.651 470.077  10
   1   0  -8 831.095 433.827   9
   1   0  -7 1648.18 288.070   2
   1   0  -7 1900.48 550.065  10
   1   0  -7 1903.51 312.677  14
   1   0  -7 2277.69 572.299   9
   1   0  -7 2299.95 478.212  16
  -1   0   7 1964.29 608.313  11
   1   0  -6 28484.8 1365.15   2
   1   0  -6 31093.1 2085.71  10
   1   0  -6 28226.7 1982.43   9
  -1   0   6 28948.9 2121.37  11
   1   0  -5 17706.7 1308.71   9
   1   0  -5 15475.0 1267.91  10
  -1   0   5 14696.8 1274.98  11
   1   0  -4 5428.52 664.041  10
   1   0  -4 6208.04 662.292   9
  -1   0   4 6094.40 685.790  11
   1   0  -3 73315.7 3227.61  10
   1   0  -3 80082.1 3269.53   9
  -1   0   3 76528.6 3280.18  11
   1   0  -2 242129. 9029.27  16
   1   0  -2 255563. 9140.01   9
   1   0  -1 266691. 9666.32   9
   1   0  -1 259380. 9624.04  16
   1   0  -1 282189. 9742.44   4
   1   0   0 11928.8 609.918  16
  -1   0   0 12627.9 613.242   8
   1   0   1 8994.42 598.657  11
   1   0   2 86254.4 3549.12  11
  -1   0  -3 19777.6 1258.23  13
   1   0   3 20407.8 1299.10  11
  -1   0  -3 19636.7 1252.73   9
   1   0   4 40254.5 2387.96  11
  -1   0  -4 47003.1 2438.12  13
  -1   0  -4 47397.9 2455.83   9
   1   0   5 21957.6 1743.14  17
   1   0   5 23696.9 1799.89  11
  -1   0  -5 27301.7 1841.79   9
   1   0   5 22307.3 1170.73  12
   1   0   6 38870.0 1849.69  12
   1   0   6 37658.1 2713.34  11
  -1   0  -6 36717.7 1777.75  14
  -1   0  -6 43020.5 2701.80  10
  -1   0  -6 43000.3 2663.72   9
   1   0   7 73755.7 4488.64  11
  -1   0  -7 79772.7 4367.95   9
  -1   0  -7 74650.1 3257.37  14
   1   0   7 77886.9 3328.04  12
  -1   0  -7 81664.4 4464.84  10
   1   0   8 1326.67 622.550  11
  -1   0  -8 1482.81 588.462  10
  -1   0  -8 1601.73 325.241  14
  -1   0  -8 310.685 378.021   9
   1   0   8 889.853 312.719  12
  -1   0  -9 18155.7 1084.40  14
  -1   0  -9 14740.5 1001.84   1
   1   0   9 15778.7 1099.32  12
   1   0  10 4175.35 472.665  12
  -1   0 -10 3260.76 406.911  14
  -1   0 -10 4056.38 412.539   1
  -1   0 -11 3918.88 340.811  14
   1   0  11 3924.64 358.241  12
  -1   1  11 785.812 209.355  12
   1   1 -11 882.874 197.387   1
  -1   1  10 5856.75 595.817  12
   1   1 -10 6245.79 574.583  14
  -1   1   9 1697.08 369.087  12
   1   1  -9 1241.55 304.326  14
   1   1  -9 2064.82 649.207  10
  -1   1   9 724.234 476.005  11
   1   1  -8 3825.94 462.992  14
  -1   1   8 3519.56 836.839  11
   1   1  -8 3594.72 845.936  10
   1   1  -8 2590.14 655.955   9
  -1   1   8 3148.90 453.977  12
  -1   1   7 12327.8 1444.52  11
   1   1  -7 12060.5 1361.63  10
   1   1  -7 13190.0 1296.47  16
   1   1  -7 11479.1 790.613  14
   1   1  -7 11151.4 1246.89   9
   1   1  -7 11341.8 741.236   2
   1   1  -6 7470.91 901.087   9
   1   1  -6 6789.16 503.430   2
  -1   1   6 6128.45 942.339  11
   1   1  -6 6594.84 906.397  10
   1   1  -5 76537.2 3553.65  10
   1   1  -5 71591.5 3401.35   9
  -1   1   5 68596.8 3512.32  11
  -1   1   4 22181.9 1403.22  11
   1   1  -4 21628.5 1316.17   9
   1   1  -4 20920.8 1356.63  10
  -1   1   4 20260.4 1356.95  17
  -1   1   3 47812.1 2200.05  11
  -1   1   3 47413.9 2170.41  17
   1   1  -3 46194.8 2110.36   9
   1   1  -3 47199.0 2195.67  10
  -1   1   2 181888. 6746.84  17
   1   1  -2 186333. 6817.83  10
   1   1  -2 178972. 6720.80   9
   1   1  -1 58200.5 2376.30  16
   1   1  -1 58446.1 2285.77  10
   1   1  -1 58526.7 2355.67   4
  -1   1   0 6118.51 386.985  13
   1   1   0 6053.91 409.374  16
   1   1   1 183548. 6767.20  16
   1   1   1 187543. 6831.03  11
  -1   1  -1 179515. 6796.01  13
   1   1   2 70847.1 3070.61  11
   1   1   2 75134.9 3082.62  17
  -1   1  -2 71874.2 3042.83  13
   1   1   3 45546.7 2325.09  11
   1   1   3 47237.8 2355.16  17
  -1   1  -3 50661.1 2363.22  13
  -1   1  -3 47736.5 2278.71   9
   1   1   4 78554.6 3716.08  17
  -1   1  -4 75638.8 3572.87   9
   1   1   4 77554.4 3693.98  11
  -1   1  -4 81346.2 3691.25  13
   1   1   5 11622.8 1225.28  11
   1   1   5 12464.0 766.272  12
  -1   1  -5 13085.9 1211.66   9
   1   1   5 13551.0 1331.20  17
   1   1   6 25326.0 2144.10  17
  -1   1  -6 29270.3 2109.94   9
  -1   1  -6 32123.5 2255.52  10
  -1   1  -6 27137.1 1427.87  14
   1   1   6 31144.9 1512.59  12
   1   1   6 33516.4 2413.21  11
  -1   1  -7 29847.0 2346.51  10
  -1   1  -7 25525.7 2088.78   9
  -1   1  -7 24890.4 1386.34  14
   1   1   7 25779.3 1443.94  12
   1   1   7 24378.5 2292.89  11
  -1   1  -8 61721.5 2713.68  14
   1   1   8 55637.9 3959.97  11
   1   1   8 58419.9 2758.24  12
  -1   1  -8 63300.3 3923.72  10
  -1   1  -9 3618.36 438.498   1
   1   1   9 3556.02 499.064  12
  -1   1  -9 4241.83 493.853  14
   1   1  10 3584.09 423.137  12
  -1   1 -10 2404.04 313.087   1
  -1   1 -10 3243.59 381.527  14
  -1   1 -11 1291.04 189.443  14
  -1   2  11 1571.37 254.455  12
   1   2 -11 1489.78 230.137   1
  -1   2  10 2129.62 363.185  12
   1   2 -10 2268.01 345.701  14
   1   2  -9 25682.7 2260.94  10
  -1   2   9 21611.4 2225.16  11
  -1   2   9 25819.4 1472.25  12
   1   2  -9 26776.3 1423.11  14
  -1   2   8 9130.16 1377.49  11
   1   2  -8 11115.6 1321.72  16
   1   2  -8 9397.50 1314.26  10
  -1   2   8 11441.6 851.829  12
   1   2  -8 11307.6 812.841  14
  -1   2   7 3356.24 750.500  11
   1   2  -7 3535.31 733.970  10
   1   2  -7 2163.75 601.688  16
   1   2  -7 2440.34 541.376   9
   1   2  -7 2633.90 362.673  14
   1   2  -6 65290.5 3222.59   9
   1   2  -6 63145.8 3416.88  10
  -1   2   6 62611.2 3521.26  11
  -1   2   5 47544.4 2667.06  11
   1   2  -5 50729.7 2677.39  10
  -1   2   5 50929.8 2695.19  17
   1   2  -5 47920.8 2451.74   9
   1   2  -4 50661.4 2527.63  10
  -1   2   4 53601.8 2577.50  11
  -1   2   4 53358.1 2535.00  17
   1   2  -4 48727.2 2338.39   9
  -1   2   3 4369.27 498.865  11
   1   2  -3 4128.65 480.418  10
  -1   2   3 4185.79 458.167  17
   1   2  -3 3935.32 396.169   9
   1   2  -2 15407.4 893.682  10
  -1   2   2 17085.6 864.736  17
   1   2  -2 16405.8 785.036   9
  -1   2   2 16809.4 916.779  11
   1   2  -1 708971. 26127.0   4
   1   2  -1 736790. 26025.2  10
  -1   2   1 739120. 25924.3  17
   1   2   0 56071.3 2255.55  16
  -1   2   0 53383.1 2118.32  13
   1   2   0 53796.0 2109.95   4
   1   2   1 22433.7 1102.46  11
   1   2   1 21887.6 1066.27  16
  -1   2  -1 21675.1 1066.44  13
  -1   2  -2 61753.0 2674.40  13
   1   2   2 62922.7 2778.35  17
   1   2   2 62836.3 2714.95  11
  -1   2  -3 55901.7 2610.90   9
  -1   2  -3 61719.3 2775.28  13
   1   2   3 61995.3 2859.52  17
   1   2   3 58566.0 2780.33  11
   1   2   4 61200.2 3049.34  11
  -1   2  -4 56756.5 2809.01   9
   1   2   4 60636.7 3059.09  17
   1   2   5 26746.5 1313.29  12
  -1   2  -5 28127.6 1801.35   9
   1   2   5 27560.3 2001.42  17
   1   2   5 25178.9 1932.26  11
  -1   2  -6 7424.77 597.776  14
   1   2   6 9141.52 1246.23  17
  -1   2  -6 7668.26 1076.90  10
  -1   2  -6 7590.36 966.470   9
   1   2   6 8580.64 663.305  12
   1   2   6 8653.75 1198.91  11
   1   2   7 58978.7 3929.85  11
  -1   2  -7 67122.5 2855.02  14
  -1   2  -7 62195.2 3855.58  10
   1   2   7 67072.0 2923.17  12
   1   2   8 5299.28 1130.77  11
  -1   2  -8 6035.05 592.125  14
   1   2   8 5123.65 593.000  12
  -1   2  -8 5707.23 1034.49  10
  -1   2  -9 11595.4 804.639  14
  -1   2  -9 10015.6 730.490   1
   1   2   9 9859.25 806.350  12
   1   2  10 4434.77 464.630  12
  -1   2 -10 4779.43 442.104  14
   1   3 -11 272.912 115.759   1
  -1   3  11 122.134 110.877  12
   1   3 -10 2907.31 365.700  14
  -1   3  10 3279.85 406.500  12
  -1   3   9 6719.50 641.679  12
   1   3  -9 6849.38 603.403  14
  -1   3   8 6635.42 1112.47  11
  -1   3   8 7191.93 661.199  12
   1   3  -8 7308.84 1163.98  16
   1   3  -8 5476.60 982.778  10
   1   3  -8 7300.76 629.129  14
   1   3  -7 8223.66 1188.19  16
   1   3  -7 7040.86 595.038  14
   1   3  -7 8054.14 1134.45  10
  -1   3   7 7374.69 1098.58  11
  -1   3   7 8057.90 654.093  12
   1   3  -6 7917.38 1001.45  10
  -1   3   6 8897.49 1111.33  11
  -1   3   5 88041.1 4224.95  11
  -1   3   5 94137.1 4262.50  17
   1   3  -5 93747.6 4223.82  10
   1   3  -5 88493.1 3819.59   9
  -1   3   4 44301.3 2269.12  17
   1   3  -4 44009.6 2274.19  10
   1   3  -4 45057.9 1994.48   9
  -1   3   4 42766.5 2263.48  11
  -1   3   3 84673.2 3388.28  17
  -1   3   3 81956.2 3396.13  11
   1   3  -3 85530.0 3428.48  10
   1   3  -3 75608.5 3064.35   9
  -1   3   2 27341.4 1280.57  17
   1   3  -2 26742.8 1291.39  10
  -1   3   2 26378.5 1284.43  11
   1   3  -1 214745. 8179.44  16
   1   3   0 36675.8 1697.16  16
   1   3   0 35392.8 1447.06   4
  -1   3   0 35629.7 1444.52  13
   1   3   1 92164.4 3603.08  11
   1   3   1 94218.3 3654.53  16
  -1   3  -1 91302.4 3562.96  13
   1   3   2 37195.9 1869.77  17
   1   3   2 33765.5 1693.86  11
   1   3   2 34163.9 1605.11  16
  -1   3  -2 33903.7 1655.63  13
   1   3   3 30493.3 1747.36  17
  -1   3  -3 25863.7 1529.46  13
   1   3   3 26398.8 1581.30  11
  -1   3  -3 27377.4 1415.33   9
   1   3   4 6383.07 831.136  17
   1   3   4 6556.68 795.165  11
  -1   3  -4 6071.10 631.987   9
   1   3   4 5292.40 417.142  12
   1   3   5 92454.0 4438.03  17
  -1   3  -5 89702.2 4175.41  10
  -1   3  -5 78543.9 3798.67   9
   1   3   5 85417.6 3393.12  12
   1   3   5 80943.1 4206.62  11
   1   3   6 81323.3 4405.62  11
   1   3   6 83325.4 4528.35  17
  -1   3  -6 77805.7 4215.11  10
  -1   3  -6 78165.2 3292.88  14
   1   3   6 84241.7 3367.71  12
   1   3   7 4353.55 934.643  17
   1   3   7 4525.70 520.878  12
   1   3   7 4036.83 888.012  11
  -1   3  -7 5047.82 922.143  10
  -1   3  -7 4258.55 471.667  14
  -1   3  -8 18524.5 1924.76  10
   1   3   8 21693.7 2174.19  11
  -1   3  -8 24469.6 1298.09  14
   1   3   8 22482.1 1327.13  12
  -1   3  -9 4656.92 483.247  14
   1   3   9 5199.18 537.484  12
  -1   3 -10 3305.52 344.976  14
   1   3  10 3987.46 399.501  12
  -1   4  10 5867.20 504.345  12
  -1   4   9 14652.1 956.171  12
   1   4  -9 14367.7 889.265  14
  -1   4   8 20875.4 2045.23  11
   1   4  -8 24733.0 2205.07  16
   1   4  -8 22385.2 1223.80  14
  -1   4   8 22664.2 1288.67  12
   1   4  -8 23753.4 2019.46  10
   1   4  -7 29648.9 2216.06  10
  -1   4   7 27471.8 2301.70  11
   1   4  -7 28957.6 2425.78  16
   1   4  -7 31059.7 1483.65  14
  -1   4   7 29941.0 1527.88  12
  -1   4   6 5904.51 907.076  17
  -1   4   6 6648.09 937.817  11
   1   4  -6 6079.52 910.062  10
   1   4  -6 6458.37 505.417  14
  -1   4   6 6650.82 535.300  12
   1   4  -5 8565.52 965.975  10
  -1   4   5 11003.3 1075.66  11
  -1   4   5 11398.9 1109.53  17
   1   4  -4 32397.7 1839.40  10
  -1   4   4 35072.7 1929.57  17
  -1   4   4 32374.3 1861.52  11
  -1   4   3 19576.0 1164.83  17
   1   4  -3 18266.1 1113.24  10
  -1   4   3 17950.3 1098.54  11
  -1   4   2 11789.9 731.716  17
   1   4  -2 9895.45 635.857  10
  -1   4   2 10738.0 644.970  11
   1   4  -2 9848.04 935.379  16
   1   4  -1 16201.4 1109.99  16
  -1   4   1 13558.2 614.094  11
  -1   4   1 15057.8 645.617  13
   1   4   0 32014.1 1484.74  16
  -1   4   0 24003.6 945.364  13
  -1   4  -1 24143.1 1116.56  13
   1   4   1 25419.5 1296.21  16
   1   4   2 3620.69 431.876  11
   1   4   2 4496.09 433.728  16
   1   4   3 9530.11 959.402  17
   1   4   3 10458.2 882.435  11
   1   4   4 19938.2 1429.20  11
   1   4   4 20534.5 1579.55  17
  -1   4  -4 15806.4 1247.76  10
   1   4   4 16878.0 887.107  12
   1   4   5 59.1963 109.502  12
  -1   4  -5-92.9674 183.830  10
   1   4   5 209.955 232.074  11
   1   4   5 120.458 291.711  17
   1   4   6 40321.6 2849.81  17
   1   4   6 38588.0 1800.75  12
  -1   4  -6 39215.1 2553.45  10
  -1   4  -6 36667.9 1730.60  14
   1   4   6 34082.6 2571.29  11
  -1   4  -7 12653.1 826.883  14
   1   4   7 12763.4 1534.69  11
   1   4   7 10074.2 1443.58  17
  -1   4  -7 11167.5 1342.50  10
   1   4   7 12351.9 868.913  12
  -1   4  -8 5366.58 520.136  14
   1   4   8 6056.47 586.975  12
   1   4   9 1798.17 313.989  12
  -1   4  -9 1700.31 293.943  14
  -1   4 -10 6265.63 429.309  14
   1   5  -8 20599.9 2059.73  16
   1   5  -7 8072.91 1283.00  16
  -1   5   6 28365.5 2089.97  17
   1   5  -6 24926.9 1894.20  10
   1   5  -6 31867.0 2442.11  16
  -1   5   5 8880.15 983.301  17
   1   5  -5 8897.87 934.043  10
   1   5  -4 684.569 375.952  16
  -1   5   4 1009.89 321.374  17
   1   5  -4 1361.95 319.538  10
  -1   5   3 13228.6 963.836  17
   1   5  -3 13602.0 1303.73  16
  -1   5   2 94323.2 3873.19  17
   1   5  -2 97884.0 4418.36  16
  -1   5   1 33617.4 1622.07  16
   1   5  -1 33485.3 1946.38  16
   1   5   0 113297. 4710.24  16
   1   5   1 34851.4 1754.61  16
   1   5   2 38533.5 1821.67  16
   1   5   3 17040.4 1380.82  17
  -1   5  -3 15232.1 1062.54  10
  -1   5  -4 18058.4 1318.60  10
   1   5   4 15987.8 1296.68  11
   1   5   4 19432.2 1618.34  17
  -1   5  -5 13747.9 1272.49  10
   1   5   5 16043.2 1601.94  17
   1   5   6 38685.5 2838.45  17
   1   5   7 655.354 458.716  17
  -1   5  -8 5383.32 468.687  14
   1   6  -7 33554.1 2760.10  16
   1   6  -5 11535.1 1455.06  16
   1   6  -4 14830.2 1564.95  16
   1   6  -3 12209.5 1314.52  16
   1   6  -2 6141.68 847.429  16
   1   6  -1 92569.1 4283.92  16
   1   6   0 47868.5 2363.53  16
  -1   6   0 40280.5 2273.37  16
   1   6   1 6717.05 661.347  16
   1   6   3 24746.4 1822.93  17
   1   6   4 14131.1 1438.86  17
   1   6   5 2012.03 567.060  17
   1   6   6 20509.3 1973.54  17
   1   7  -6 32986.7 2722.70  16
   1   7  -5 19657.5 2004.98  16
   1   7  -4-149.367 361.751  16
   1   7  -3 33589.9 2466.84  16
   1   7  -2 7122.43 989.295  16
   1   7  -1 15823.4 1372.00  16
   1   7   0 31506.3 1938.97  16
  -1   7   0 33192.8 1984.58  16
  -1   7  -1 26997.4 1942.49  16
   1   7   2 10060.7 1102.97  17
   1   7   3 1302.39 418.086  17
   1   7   4 6606.37 965.320  17
   1   7   5 37966.2 2707.88  17
  -1   7  -6 15430.7 1852.42  16
   1   8  -5 19811.2 2033.67  16
   1   8  -4 16136.8 1767.06  16
   1   8  -3 37076.8 2761.19  16
   1   8  -2 38056.1 2622.69  16
   1   8  -1 14996.0 1409.92  16
   1   8   2 35528.9 2357.65  17
  -1   8  -2 35499.3 2577.25  16
  -1   8  -3 56811.4 3637.83  16
  -1   8  -4 8618.71 1339.71  16
  -1   8  -5 18338.3 1968.59  16
   1   9  -4 13075.8 1574.45  16
   1   9  -3 29170.9 2408.65  16
  -1   9  -3 26792.9 2316.86  16
  -2 -13   3 7981.43 498.058  18
  -2 -13   2 17998.4 924.796  18
  -2 -13   1 20215.5 1023.25  18
  -2 -12   5 318.816 104.316  15
  -2 -12   5 451.449 141.083  18
  -2 -12   5 315.281 110.687  20
  -2 -12   4 1810.36 247.847  20
  -2 -12   4 1388.06 214.727  15
  -2 -12   4 1469.04 247.629  18
  -2 -12   3 2094.37 320.996  18
  -2 -12   3 1420.03 225.669  15
  -2 -12   3 1419.18 242.715  20
  -2 -12   2 10354.2 666.515  15
  -2 -12   2 12250.3 746.550  20
  -2 -12   2 11487.5 796.729  18
  -2 -12   1 11899.1 753.227  20
  -2 -12   1 11042.5 689.235  15
   2 -12   0 11918.6 765.525  18
   2 -12   0 13183.4 827.748  15
   2 -12   1 7022.82 569.459  18
  -2 -12  -1 6981.95 638.540   7
  -2 -12  -1 8168.02 531.117  19
   2 -12   2 1384.45 251.671  18
   2 -12   3 6846.08 513.329  15
   2 -12   3 7939.23 567.301  18
   2 -12   4 2811.99 277.891  15
   2 -12   4 3441.35 311.334  18
  -2 -11   7 2595.07 265.253  22
  -2 -11   7 3151.37 259.764  20
  -2 -11   6 1382.84 227.757  20
  -2 -11   6 1556.43 255.676  22
  -2 -11   6 1076.09 197.126  18
  -2 -11   6 1168.55 217.875  15
  -2 -11   5 507.071 195.282  15
  -2 -11   5 326.745 190.345  22
  -2 -11   5 407.992 178.311  18
  -2 -11   5 234.502 166.080  20
  -2 -11   4 6710.09 580.050  20
  -2 -11   4 7109.32 621.971  18
  -2 -11   4 5527.34 539.499  15
  -2 -11   3 3097.34 405.068  20
  -2 -11   3 2856.68 368.446   6
  -2 -11   3 2012.05 289.953  19
  -2 -11   3 2087.24 339.136  15
  -2 -11   3 2697.71 416.863  18
  -2 -11   2 26137.7 1373.66  20
  -2 -11   2 26458.6 1486.49  18
  -2 -11   2 24298.4 1314.79  15
  -2 -11   2 25305.1 1276.58  19
  -2 -11   2 21916.1 1228.37   6
   2 -11  -2 24506.8 1268.19  18
  -2 -11   1 15168.4 969.600  15
  -2 -11   1 18282.5 1077.60  20
  -2 -11   1 17129.8 1142.60  18
   2 -11  -1 16939.1 1024.60  18
  -2 -11   1 15818.3 1098.19   7
   2 -11  -1 18293.8 1105.75  15
  -2 -11   1 17191.5 998.159  19
  -2 -11   0 4366.85 570.373   7
  -2 -11   0 5856.55 544.196  20
  -2 -11   0 4742.99 465.556  15
   2 -11   0 5126.34 529.525  18
  -2 -11   0 4109.60 448.353  19
   2 -11   1 4631.33 529.704  18
  -2 -11  -1 3953.41 547.229   7
  -2 -11  -1 4462.82 456.459  19
  -2 -11  -2 10533.9 707.772  19
   2 -11   2 9658.40 783.844  18
  -2 -11  -2 8529.98 806.416   7
   2 -11   2 10308.3 808.376  23
   2 -11   3 1894.96 285.950  22
   2 -11   3 1701.00 340.173  18
   2 -11   3 1965.04 333.682  15
  -2 -11  -3 1753.51 350.288   7
   2 -11   3 1800.16 365.059  23
   2 -11   4 1845.38 261.911  22
  -2 -11  -4 1969.77 325.931   7
   2 -11   4 2270.62 311.987  15
   2 -11   4 2100.93 337.538  18
   2 -11   4 2258.01 359.445  23
   2 -11   5 1236.52 250.436  23
   2 -11   5 931.351 185.789  15
   2 -11   5 794.018 170.376  22
   2 -11   6 9815.58 548.636  18
  -2 -10   8 15356.8 761.992  22
  -2 -10   8 13563.9 750.556  15
  -2 -10   8 15300.1 759.681  20
  -2 -10   7 3678.02 352.282  18
  -2 -10   7 3639.44 393.376  22
  -2 -10   7 3850.76 400.040  20
  -2 -10   7 3962.24 417.438  15
  -2 -10   6 1091.58 258.826  20
  -2 -10   6 1286.48 299.500  15
  -2 -10   6 992.951 246.231  18
  -2 -10   6 1294.11 282.764  22
  -2 -10   5 6612.85 620.208  18
  -2 -10   5 6115.45 628.144  22
  -2 -10   5 7247.40 632.629   6
  -2 -10   5 5944.81 624.350  15
  -2 -10   5 6163.08 616.574  20
  -2 -10   4 7690.73 671.268   6
  -2 -10   4 7135.42 690.202  18
  -2 -10   4 7458.37 709.785  15
  -2 -10   4 6481.02 658.690  20
  -2 -10   4 6791.72 687.291  22
  -2 -10   3 25418.7 1450.65  20
   2 -10  -3 23995.4 1289.69  18
  -2 -10   3 27724.1 1546.69  18
  -2 -10   3 26017.5 1460.00  15
  -2 -10   3 23125.7 1361.53   6
  -2 -10   2 1095.09 269.466  19
   2 -10  -2 1194.59 312.774  15
  -2 -10   2 1243.86 342.739  18
  -2 -10   2 1419.50 295.042   6
  -2 -10   2 1162.50 301.046  15
  -2 -10   2 1704.10 339.706  20
  -2 -10   2 581.106 269.791  22
  -2 -10   2 1601.58 327.330   7
   2 -10  -2 1364.49 281.072  18
  -2 -10   1 38570.6 1913.65  20
   2 -10  -1 38043.2 1882.88  18
  -2 -10   1 39232.7 2014.70   7
  -2 -10   1 39061.6 2016.52  18
  -2 -10   1 34389.7 1750.45   6
   2 -10  -1 39753.3 1939.58  15
  -2 -10   1 37487.1 1842.19  15
  -2 -10   1 36311.2 1822.19  19
  -2 -10   1 38504.3 1961.07  22
  -2 -10   0 33197.5 1852.74  18
   2 -10   0 33067.6 1779.72  18
  -2 -10   0 36094.5 1780.05  20
  -2 -10   0 34938.7 1727.20  19
  -2 -10   0 35028.8 1700.40  15
  -2 -10   0 33601.4 1893.54   7
  -2 -10  -1 18216.9 1075.77  19
  -2 -10  -1 16251.7 1056.12  20
  -2 -10  -1 16640.4 1003.39  15
  -2 -10  -1 17627.7 1235.08   7
   2 -10   1 16016.7 998.916  22
   2 -10   1 16904.9 1172.48  23
   2 -10   1 15867.0 1126.59  18
  -2 -10  -2 20588.2 1175.48  19
   2 -10   2 18732.3 1272.73  18
   2 -10   2 21076.2 1281.88  15
   2 -10   2 18610.7 1317.05  23
  -2 -10  -2 21863.6 1378.56   7
   2 -10   2 18460.5 1146.92  22
  -2 -10  -2 20001.3 1283.33  18
   2 -10   3 1067.71 339.152  18
  -2 -10  -3 699.788 212.468  19
  -2 -10  -3 622.122 263.825   7
   2 -10   3 1295.52 324.301  15
   2 -10   3 706.836 244.862  22
   2 -10   3 869.789 332.008  23
   2 -10   4 126.662 191.305  22
  -2 -10  -4 291.771 215.023   7
   2 -10   4-90.9363 220.237  15
   2 -10   4 171.730 246.701  23
   2 -10   4 362.714 245.697  18
  -2 -10  -5 13074.2 838.818   7
   2 -10   5 11745.2 803.644  22
   2 -10   5 11589.3 811.974  15
   2 -10   6 1194.22 222.917  22
   2 -10   6 1179.52 220.241  15
   2 -10   6 1670.65 287.550  23
   2 -10   6 1430.80 265.238  18
   2 -10   7 20860.3 920.879  18
   2 -10   7 18047.3 862.488  22
  -2  -9   9 19366.7 979.095  15
  -2  -9   9 21850.9 940.951  22
  -2  -9   8 649.701 187.574  22
  -2  -9   8 250.789 174.196  15
  -2  -9   7 8380.00 643.818  18
  -2  -9   7 9214.91 774.491  15
  -2  -9   7 10399.9 761.692  22
  -2  -9   6 88.0102 168.496  18
  -2  -9   6-49.8235 311.529  22
  -2  -9   6 56.0924 235.275  15
  -2  -9   5 15534.8 1050.50  18
  -2  -9   5 14385.6 1102.77  15
  -2  -9   5 14335.2 1020.99   6
  -2  -9   5 14083.5 1047.57  22
  -2  -9   4 9829.19 867.179  18
  -2  -9   4 11654.5 939.591  22
  -2  -9   4 11073.7 876.235   6
  -2  -9   4 11836.3 956.112  15
   2  -9  -3 5869.09 542.114  18
  -2  -9   3 6028.10 665.745  18
   2  -9  -3 5710.69 596.584  15
  -2  -9   3 5952.51 642.067  15
  -2  -9   3 5826.06 607.014   6
  -2  -9   3 5931.05 646.071  20
  -2  -9   3 5993.26 665.847  22
   2  -9  -2 55950.2 2514.76  18
   2  -9  -2 57901.2 2604.28  15
  -2  -9   2 55793.1 2596.25  15
  -2  -9   2 55329.8 2673.57  18
  -2  -9   2 56840.4 2559.55   6
  -2  -9   2 54651.5 2606.76  20
  -2  -9   2 58296.4 2635.29   7
  -2  -9   1 98945.2 4048.80   6
  -2  -9   1 100574. 4154.80  20
  -2  -9   1 96283.3 4228.53  18
   2  -9  -1 102385. 4134.69  18
  -2  -9   1 100863. 4197.07  22
  -2  -9   1 100512. 4096.68  15
  -2  -9   1 97322.9 4217.23   7
  -2  -9   0 3046.10 371.998   6
   2  -9   0 2842.16 451.145  23
   2  -9   0 3128.79 461.422  18
  -2  -9   0 3042.32 436.638  20
  -2  -9   0 2949.69 390.658  15
  -2  -9   0 3527.62 513.513  18
  -2  -9   0 3203.28 498.606   7
  -2  -9   0 2721.07 391.743  19
   2  -9   0 2995.79 382.449  22
  -2  -9  -1 37376.4 1802.94  20
  -2  -9  -1 33305.2 1919.63   7
  -2  -9  -1 34616.1 1742.12  19
   2  -9   1 36515.5 1901.18  18
  -2  -9  -1 34467.3 1681.14  15
   2  -9   1 34834.3 1943.58  23
   2  -9   1 34235.6 1736.03  22
   2  -9   1 34036.0 2023.31  24
   2  -9   1 33238.5 1810.69  15
   2  -9   2 4887.66 583.607  15
   2  -9   2 5388.08 634.452  18
  -2  -9  -2 4632.32 565.317  18
   2  -9   2 4118.01 509.372  22
   2  -9   2 4552.42 638.517  23
   2  -9   2 4016.72 654.819  24
  -2  -9  -2 4808.78 517.061  19
   2  -9   3 8998.91 888.523  18
   2  -9   3 9881.04 853.380  15
  -2  -9  -3 10510.3 894.174   7
   2  -9   3 8574.25 789.389  22
   2  -9   3 9674.77 1009.10  24
  -2  -9  -3 10990.3 792.370  19
   2  -9   3 10327.7 985.510  23
   2  -9   4 3568.42 589.042  23
   2  -9   4 4580.99 576.741  15
  -2  -9  -4 4322.52 486.582  19
   2  -9   4 4121.02 550.923  22
  -2  -9  -4 4181.67 538.215   7
   2  -9   5 48.3744 185.294  22
   2  -9   5 49.0710 194.120  15
  -2  -9  -5 358.699 193.287   7
   2  -9   6 6757.90 630.741  18
   2  -9   6 5472.54 548.485  15
   2  -9   6 5393.98 549.561  22
   2  -9   6 7260.78 680.915  23
   2  -9   7 2994.87 333.281  15
   2  -9   7 4383.35 411.733  22
   2  -9   7 3697.26 401.332  18
   2  -9   7 4088.11 434.761  23
   2  -9   8 4592.84 317.028  22
   2  -9   8 4303.00 308.025  18
  -2  -8  10 773.049 149.580  15
  -2  -8   9 7778.06 607.822  15
  -2  -8   9 6735.24 502.569  22
  -2  -8   8 4146.94 473.228  22
  -2  -8   8 5429.09 597.883  15
  -2  -8   7 1587.91 299.477  18
  -2  -8   7 1562.62 389.987  15
  -2  -8   7 2076.30 383.576  23
  -2  -8   7 1884.28 372.053  22
  -2  -8   6 3495.58 467.605  18
  -2  -8   6 3221.95 515.734  23
  -2  -8   6 4212.05 516.471   6
  -2  -8   6 2857.49 522.799  15
   2  -8  -6 3466.39 462.658   2
  -2  -8   6 2707.09 459.682  22
  -2  -8   5 1416.62 343.507  18
  -2  -8   5 1351.90 382.411  23
  -2  -8   5 1153.71 367.158  15
   2  -8  -5 1322.39 293.074   2
  -2  -8   5 1572.31 358.693  22
   2  -8  -4 5961.05 541.071   2
  -2  -8   4 7285.23 761.419  23
  -2  -8   4 6527.46 660.240  18
  -2  -8   4 5994.79 627.625   6
  -2  -8   4 6530.29 698.515  15
  -2  -8   4 5820.09 649.904  22
  -2  -8   4 4784.06 927.225   8
  -2  -8   3 63656.9 3011.43  22
   2  -8  -3 68300.1 2825.37  18
  -2  -8   3 67301.3 3042.64  18
  -2  -8   3 63059.2 2937.75   6
  -2  -8   3 72105.5 3166.26  23
  -2  -8   3 66918.2 3777.30   8
   2  -8  -3 68147.4 2950.76  15
  -2  -8   3 68243.5 3037.79  15
  -2  -8   3 65359.9 2886.99   7
   2  -8  -2 16542.2 980.929  18
  -2  -8   2 13565.9 1032.46  18
  -2  -8   2 16493.5 1022.96   6
  -2  -8   2 15031.7 1022.39  15
  -2  -8   2 14632.0 1407.58   8
  -2  -8   2 14794.0 1007.16   7
  -2  -8   1 134211. 5384.76   7
  -2  -8   1 130595. 5291.13  20
  -2  -8   1 134096. 5380.40  18
   2  -8  -1 136344. 5283.89  18
  -2  -8   1 139531. 5279.93  15
  -2  -8   1 129371. 5221.67   6
  -2  -8   1 128352. 5879.04   8
  -2  -8   0 93414.7 3857.64  15
   2  -8   0 93740.5 3835.38  22
  -2  -8   0 92041.6 3910.59  20
   2  -8   0 98383.2 4010.63  18
  -2  -8   0 96563.8 3977.38  22
   2  -8   0 98807.8 4197.25  24
   2  -8   0 93244.2 4041.59  23
   2  -8   0 101374. 4013.12  15
  -2  -8   0 101261. 4114.45   7
  -2  -8   0 92583.1 4023.90  18
  -2  -8  -1 24133.6 1309.37  20
   2  -8   1 23890.3 1414.28  18
   2  -8   1 21630.4 1270.12  22
  -2  -8  -1 22081.9 1209.72  15
   2  -8   1 21873.9 1451.76  23
   2  -8   1 23121.7 1369.87  15
  -2  -8  -1 22664.2 1429.75   7
  -2  -8  -1 23212.1 1276.69  19
   2  -8   1 25530.9 1570.59  24
  -2  -8  -2 8611.58 762.500  18
   2  -8   2 8140.75 799.814  18
   2  -8   2 6637.22 799.470  23
  -2  -8  -2 7829.13 683.506  20
   2  -8   2 8828.29 785.870  15
   2  -8   2 8323.41 886.891  24
  -2  -8  -2 8877.26 714.088  19
  -2  -8  -3 19900.0 1320.72   7
   2  -8   3 20255.8 1366.38  18
   2  -8   3 19017.2 1419.93  23
  -2  -8  -3 20793.2 1214.28  19
   2  -8   3 19705.6 1297.05  15
  -2  -8  -4 10112.9 879.757   7
   2  -8   4 11208.8 934.010  15
   2  -8   4 11861.3 1083.66  24
   2  -8   5 10339.8 980.866  23
   2  -8   5 9512.07 853.458  15
   2  -8   5 9707.82 962.463  24
   2  -8   5 9863.06 914.263  18
  -2  -8  -5 8729.66 762.363   7
  -2  -8  -6 2955.61 381.424   7
   2  -8   6 3117.67 495.019  18
   2  -8   6 3840.33 508.020  15
   2  -8   6 4188.32 602.155  23
   2  -8   7 9707.44 757.475  18
   2  -8   7 11098.2 836.071  23
   2  -8   8 1701.45 264.184  18
   2  -8   8 1649.70 254.863  23
  -2  -7  10 8642.68 509.579  22
  -2  -7  10 10450.6 661.656  15
  -2  -7   9 31804.6 1617.40  15
   2  -7  -9 27703.5 1353.92  21
  -2  -7   9 29750.1 1444.06  22
   2  -7  -8 205.218 147.401  21
  -2  -7   8 120.381 238.028  15
   2  -7  -8 93.7714 160.578   2
  -2  -7   8 88.4992 200.477  22
   2  -7  -8-33.8728 142.084   1
  -2  -7   7 2356.62 416.040  22
  -2  -7   7 2247.38 375.633  18
   2  -7  -7 2225.45 340.888  21
  -2  -7   7 2031.82 461.061  15
   2  -7  -7 1900.95 308.493   1
  -2  -7   7 2697.44 411.856   6
  -2  -7   7 2478.91 424.685  23
   2  -7  -7 2473.92 413.257   2
   2  -7  -6 2719.86 408.853   2
  -2  -7   6 2920.51 437.053  18
  -2  -7   6 2645.10 425.347   6
   2  -7  -6 2646.55 339.789   1
   2  -7  -6 2122.31 325.014  21
   2  -7  -6 1397.37 592.962   9
  -2  -7   6 2322.57 495.217  15
  -2  -7   6 3336.29 510.222  23
  -2  -7   6 3413.75 837.981   8
  -2  -7   5 19997.1 1295.44  22
   2  -7  -5 22129.2 1236.31   2
  -2  -7   5 21308.2 1296.08  18
  -2  -7   5 20168.9 1337.17  23
   2  -7  -5 19223.6 1109.13  21
   2  -7  -5 20862.1 1869.75   9
  -2  -7   5 17696.6 1954.60   8
  -2  -7   5 21897.7 1425.86  15
  -2  -7   5 22408.8 1309.86   6
  -2  -7   4 46766.1 3244.69   8
  -2  -7   4 51261.1 2435.06  18
  -2  -7   4 54973.8 2584.98  23
  -2  -7   4 52131.9 2562.39  15
   2  -7  -4 53030.5 2311.51   2
   2  -7  -4 51220.9 3018.40   9
  -2  -7   4 52454.8 2485.78  22
  -2  -7   3 16471.6 1097.79  18
   2  -7  -3 17722.4 1120.10   7
  -2  -7   3 18284.2 1147.42  15
   2  -7  -3 17126.1 1046.31  15
   2  -7  -3 17479.3 937.308   2
  -2  -7   3 16956.2 1636.24   8
  -2  -7   3 14178.2 1043.58  22
  -2  -7   3 17209.4 1168.95  23
   2  -7  -3 17287.3 1385.80   9
  -2  -7   3 17288.6 1065.28   6
  -2  -7   2 50373.8 2427.55  18
  -2  -7   2 55833.0 2433.21  15
  -2  -7   2 52155.3 2432.74  22
  -2  -7   2 52507.6 3054.93   8
  -2  -7   2 55229.5 2403.08   7
  -2  -7   1 47346.7 2230.05  18
   2  -7  -1 49390.6 2191.79  15
  -2  -7   1 44601.6 2196.40   7
  -2  -7   1 51235.7 2785.75   8
  -2  -7   0 2942.61 412.523  18
   2  -7   0 3791.38 449.643  18
   2  -7   0 3663.36 431.738  15
  -2  -7   0 3323.97 415.810  22
  -2  -7   0 3630.53 471.413   7
  -2  -7   0 3127.99 575.360   8
  -2  -7   0 2965.82 384.704  20
  -2  -7  -1 18962.0 1110.44  20
   2  -7   1 21469.6 1259.77  18
   2  -7   1 20356.8 1200.02  15
   2  -7   1 20221.1 1343.52  24
   2  -7   1 19056.8 1302.78  23
  -2  -7  -1 19689.7 1110.10  19
  -2  -7  -1 22542.9 1288.93   7
  -2  -7  -2 5334.38 568.448  18
   2  -7   2 5689.78 595.910  15
  -2  -7  -2 5639.97 533.146  20
   2  -7   2 4613.23 624.491  23
   2  -7   2 6853.82 738.500  24
  -2  -7  -2 5732.09 527.986  19
  -2  -7  -3 8694.73 746.111   7
  -2  -7  -3 6761.99 679.267  18
   2  -7   3 6805.11 690.198  15
  -2  -7  -3 5903.84 895.010   9
   2  -7   3 6704.47 791.348  23
   2  -7   4 13558.6 1150.20  24
   2  -7   4 12130.6 987.456  15
  -2  -7  -4 13465.9 1472.40   9
  -2  -7  -4 12832.9 958.742   7
  -2  -7  -5 36928.5 1906.91   7
   2  -7   5 39106.4 2055.29  15
  -2  -7  -5 34534.8 2711.82   9
   2  -7   5 39826.3 2219.69  24
   2  -7   5 37498.9 2162.95  23
   2  -7   6 17501.7 1276.34  24
   2  -7   6 16076.6 1234.21  23
   2  -7   6 17838.4 1184.93  15
  -2  -7  -6 13357.3 939.684   7
   2  -7   7 3573.64 473.673  15
   2  -7   7 4162.27 558.396  23
   2  -7   8 12925.9 840.413  23
   2  -7   8 10999.3 727.997  15
   2  -7   8 10915.9 784.780  18
   2  -7   9 5460.03 388.059  18
  -2  -6  11 1710.26 221.026  15
  -2  -6  10 7907.77 528.356  22
  -2  -6  10 8840.18 694.697  15
   2  -6 -10 7308.44 526.692   1
   2  -6 -10 8623.25 557.412  21
   2  -6  -9 437.055 237.394   2
  -2  -6   9 398.333 270.443  15
   2  -6  -9 588.718 200.499  21
   2  -6  -9 605.543 200.075   1
  -2  -6   9 526.289 204.409  22
   2  -6  -8 14335.7 926.820  21
  -2  -6   8 14129.9 1141.85  15
  -2  -6   8 12748.7 919.318  23
   2  -6  -8 13553.4 909.372   1
   2  -6  -7 3055.17 742.880   9
   2  -6  -7 1917.48 326.172   1
  -2  -6   7 2312.13 376.286   6
  -2  -6   7 1705.18 481.091  15
  -2  -6   7 1816.96 376.111  23
  -2  -6   7 1762.83 354.941  18
   2  -6  -7 1449.34 349.762   2
  -2  -6   7 2692.71 809.514   8
  -2  -6   6 26351.6 1570.44  18
  -2  -6   6 31851.8 1736.77  23
   2  -6  -6 30409.5 1629.58   2
  -2  -6   6 32076.4 1666.94   6
  -2  -6   6 29819.2 1859.05  15
   2  -6  -6 32450.3 2455.11   9
   2  -6  -6 32786.2 1556.61   1
  -2  -6   6 31830.5 2738.85   8
   2  -6  -5 5308.67 914.459   9
   2  -6  -5 5047.75 486.757  21
  -2  -6   5 4538.16 524.950  18
   2  -6  -5 5597.32 533.549   2
  -2  -6   5 4711.32 617.451  15
   2  -6  -5 5323.07 461.831   1
  -2  -6   5 5050.86 1008.83   8
  -2  -6   5 5030.12 595.930  23
  -2  -6   5 4944.19 533.285   6
  -2  -6   4 57592.4 2650.37  15
   2  -6  -4 52431.5 2453.52   7
  -2  -6   4 51672.6 2459.09  18
   2  -6  -4 54344.1 2376.57   2
   2  -6  -4 57337.8 3163.72   9
  -2  -6   4 48816.4 3313.64   8
  -2  -6   4 59218.0 2499.17   6
  -2  -6   4 60357.0 2639.58  23
   2  -6  -3 27787.6 1407.55   7
   2  -6  -3 24952.9 1232.88   2
  -2  -6   3 24538.0 1946.54   8
   2  -6  -3 26175.8 1770.43   9
  -2  -6   2 531.051 189.619   7
   2  -6  -2 765.931 260.989   9
  -2  -6   2 487.471 289.889   8
  -2  -6   1 37758.0 2256.62   8
   2  -6  -1 38496.5 1800.19   7
  -2  -6   1 35651.9 1746.07   7
  -2  -6   0 48913.0 2248.52   7
  -2  -6   0 51425.4 2701.82   8
  -2  -6  -1 8776.68 699.123   7
  -2  -6  -1 8394.51 841.100   9
   2  -6   2 662.035 262.719  24
  -2  -6  -2 860.635 341.219   9
  -2  -6  -2 642.808 237.154   7
   2  -6   3 21360.2 1300.76  15
  -2  -6  -3 20268.9 1244.41  18
  -2  -6  -3 22345.1 1805.04   9
   2  -6   3 23196.2 1449.96  24
  -2  -6  -3 22231.3 1207.06  19
  -2  -6  -3 23227.8 1304.75   7
  -2  -6  -4 20821.0 1192.59  19
   2  -6   4 23667.3 1390.89  15
  -2  -6  -4 19349.2 1838.16   9
  -2  -6  -4 19688.3 1182.05   1
   2  -6   4 21214.3 1433.58  24
  -2  -6  -4 21664.9 1272.58   7
  -2  -6  -5 39758.5 1997.29   7
   2  -6   5 46347.0 2364.22  24
  -2  -6  -5 42111.7 2996.66   9
   2  -6   5 41942.6 2177.46  15
  -2  -6  -5 41038.8 2026.50   1
  -2  -6  -6 6354.42 1127.28   9
   2  -6   6 7512.64 760.229  15
  -2  -6  -6 5514.02 542.601   7
   2  -6   6 7592.21 820.018  24
   2  -6   7 35890.2 1987.78  23
   2  -6   7 39137.1 2025.45  24
   2  -6   7 33143.0 1856.85  15
   2  -6   8 1393.28 331.003  23
   2  -6   8 1206.87 283.831  15
   2  -6   9 14767.3 785.613  23
   2  -6   9 14183.2 827.852  18
  -2  -5  11 2686.11 325.607  15
   2  -5 -11 2299.92 248.480  21
   2  -5 -10 1885.30 297.389  21
  -2  -5  10 1798.86 376.505  15
   2  -5 -10 2244.67 305.568   1
   2  -5 -10 2272.27 331.227   2
  -2  -5  10 2191.03 281.266  22
   2  -5  -9 5015.36 565.916   2
  -2  -5   9 6369.66 734.740  15
   2  -5  -9 6008.89 578.664   1
  -2  -5   9 5689.22 508.325  12
   2  -5  -8 7680.29 718.626   1
  -2  -5   8 10793.6 998.959  15
   2  -5  -8 7690.15 1252.07   9
  -2  -5   8 10791.2 756.502  12
   2  -5  -8 10575.9 857.931   2
  -2  -5   7 2561.58 356.014  12
  -2  -5   7 3006.02 661.003  11
   2  -5  -7 2396.39 368.280   1
   2  -5  -7 2203.02 545.913  10
  -2  -5   7 3163.10 449.470  23
  -2  -5   7 1973.58 352.363   6
   2  -5  -7 2603.62 715.519   9
  -2  -5   6 16128.8 1023.77  18
  -2  -5   6 14272.0 1460.48  11
  -2  -5   6 15130.7 1064.62  23
   2  -5  -6 17008.2 1000.86   1
  -2  -5   6 17216.7 1048.83   6
   2  -5  -6 17988.9 1759.82   9
   2  -5  -6 16263.2 1048.68   2
   2  -5  -6 13523.8 1333.07  10
  -2  -5   5 13417.2 1031.16  15
  -2  -5   5 13461.4 883.505   6
   2  -5  -5 14311.9 890.215   2
   2  -5  -5 12828.8 1121.17  10
  -2  -5   5 12804.5 1185.13  11
   2  -5  -5 13551.8 810.885   1
   2  -5  -5 13243.0 1379.81   9
  -2  -5   5 14183.8 985.327  23
  -2  -5   4 5714.11 682.049  11
   2  -5  -4 6496.31 542.169   7
   2  -5  -4 6855.05 470.095   1
   2  -5  -4 7830.68 960.216   9
   2  -5  -4 6925.55 686.993  10
   2  -5  -4 6341.78 520.400   2
  -2  -5   4 6909.49 1038.43   8
   2  -5  -3 56626.9 2434.69   7
   2  -5  -3 58273.7 2945.02   9
   2  -5  -3 56597.9 2314.99   2
  -2  -5   3 55288.9 2558.51  11
  -2  -5   3 58107.3 3223.20   8
   2  -5  -2 36460.3 1663.79   7
   2  -5  -2 36642.8 1976.91   9
  -2  -5   2 37344.5 2216.52   8
  -2  -5   2 34040.0 1620.08  11
  -2  -5   2 34548.4 1603.50  13
   2  -5  -1 31791.7 1532.08   7
  -2  -5   1 33663.1 1990.44   8
  -2  -5   0 61198.3 2460.30  13
  -2  -5   0 66534.7 3096.33   8
  -2  -5   0 68489.8 2644.90   7
  -2  -5   0 65187.6 2771.87   9
  -2  -5  -1 11101.1 939.703   9
   2  -5   1 10480.3 726.721   4
  -2  -5  -1 9212.97 668.627  13
  -2  -5  -1 9800.20 700.396   7
   2  -5   2 2637.82 412.651   4
  -2  -5  -2 2629.93 356.264   7
  -2  -5  -2 2394.05 376.754  13
  -2  -5  -2 2969.25 562.885   9
  -2  -5  -3 16156.3 1458.01   9
  -2  -5  -3 16011.4 982.593   7
   2  -5   4 26199.3 1903.09  11
   2  -5   4 29661.3 1579.69  15
  -2  -5  -4 27927.4 1411.97  19
  -2  -5  -4 24495.6 2068.01   9
   2  -5   4 30160.2 1679.56  24
  -2  -5  -4 27142.9 1456.70   7
  -2  -5  -5 66476.5 2879.10   7
  -2  -5  -5 62965.7 3494.83  10
   2  -5   5 73913.2 3132.37  15
   2  -5   5 65156.4 3690.25  11
  -2  -5  -5 69851.6 4048.80   9
   2  -5   5 70244.0 3202.28  24
   2  -5   5 62117.6 2763.28  12
   2  -5   6 33229.8 2634.62  11
  -2  -5  -6 38478.5 1946.51   1
   2  -5   6 40353.5 2102.52  15
   2  -5   6 45076.4 2233.00  24
  -2  -5  -6 38898.5 2982.44   9
  -2  -5  -6 37241.2 1775.27  14
   2  -5   6 38263.3 1839.14  12
  -2  -5  -7 11955.2 916.368   1
   2  -5   7 13093.3 1007.90  15
  -2  -5  -7 11866.7 787.891  14
   2  -5   7 13854.5 1066.91  24
   2  -5   7 11968.8 837.375  12
   2  -5   8 42165.6 2098.91  23
   2  -5   8 41165.6 2027.77  15
  -2  -5  -8 42829.7 1819.80  14
  -2  -5  -8 41109.3 1993.98   1
   2  -5   8 39732.6 1870.71  12
   2  -5   9 1582.42 265.047  23
   2  -4 -11 12809.3 725.869  21
   2  -4 -11 11900.2 715.295   1
   2  -4 -10 2300.73 350.434   2
  -2  -4  10 2038.59 310.465  12
  -2  -4  10 2752.98 469.269  15
   2  -4 -10 2619.77 356.769   1
  -2  -4   9 2170.52 379.649  12
   2  -4  -9 2340.25 387.164   1
   2  -4  -9 2334.57 401.678   2
   2  -4  -8 10870.0 867.140   2
  -2  -4   8 11240.2 1450.87  11
   2  -4  -8 10637.4 758.731  14
   2  -4  -8 11446.0 1332.22  10
  -2  -4   8 11520.4 832.300  12
   2  -4  -7 28272.1 2127.91  10
  -2  -4   7 27121.7 2223.84  11
  -2  -4   7 31185.1 1506.61   6
   2  -4  -7 27553.6 1408.13  14
   2  -4  -7 27444.1 1547.37   2
  -2  -4   6 15967.1 940.349   6
   2  -4  -6 14759.6 1518.72   9
   2  -4  -6 13938.2 838.793  14
   2  -4  -6 14131.5 1331.43  10
  -2  -4   6 13325.6 1363.58  11
  -2  -4   5 40947.3 2425.81  11
  -2  -4   5 43269.6 1927.13   6
   2  -4  -5 45940.0 2744.17   9
   2  -4  -5 38453.2 2333.29  10
   2  -4  -5 42547.4 1925.51   2
   2  -4  -4 59469.5 2909.79  10
   2  -4  -4 65478.9 3280.96   9
   2  -4  -4 63068.6 2552.03   2
  -2  -4   4 59692.2 2968.12  11
   2  -4  -3 44806.8 2163.25  10
   2  -4  -3 48910.5 2505.57   9
  -2  -4   3 46699.4 2257.81  11
  -2  -4   2 192867. 7797.53   8
   2  -4  -2 190822. 7517.21   9
   2  -4  -1 89213.4 3640.85   4
  -2  -4   1 86255.5 3495.61  13
  -2  -4   1 92236.5 3972.15   8
   2  -4   0 23466.8 1202.84   4
  -2  -4   0 22721.3 1158.80  13
  -2  -4   0 22251.5 1439.89   8
   2  -4   1 37022.8 1785.23   4
  -2  -4  -1 37830.3 1982.79   9
  -2  -4  -1 38069.4 2053.60   8
  -2  -4  -1 36222.0 1766.05  13
  -2  -4  -2 1319.81 235.109   7
  -2  -4  -2 2114.78 359.898  13
  -2  -4  -2 1819.23 429.298   9
  -2  -4  -3 27330.4 1311.28   1
  -2  -4  -3 27391.6 1687.18  13
   2  -4   3 27010.1 1749.95  11
  -2  -4  -3 26943.0 1353.43   7
  -2  -4  -3 28237.3 1933.54   9
  -2  -4  -4 6025.90 502.340  19
   2  -4   4 7142.72 907.731  11
  -2  -4  -4 4742.40 831.744   9
   2  -4   4 5156.96 452.507  12
  -2  -4  -4 5511.84 507.412   7
  -2  -4  -4 5371.53 492.814   1
   2  -4   5 4205.28 824.422  11
   2  -4   5 4899.80 589.377  15
  -2  -4  -5 5096.70 460.907  14
  -2  -4  -5 5594.67 967.157   9
   2  -4   5 7066.25 707.989  24
   2  -4   5 5418.00 504.819  12
  -2  -4  -5 5853.00 550.172   1
  -2  -4  -5 5578.32 509.213   7
   2  -4   6 1731.24 358.405  12
  -2  -4  -6 2429.80 684.732   9
  -2  -4  -6 2593.28 352.708  14
   2  -4   6 2577.70 485.265  24
  -2  -4  -6 1751.34 648.222  10
   2  -4   6 2975.48 484.187  15
  -2  -4  -6 2753.49 423.857   1
   2  -4   6 2663.49 706.708  11
   2  -4   7 24319.0 1467.94  24
   2  -4   7 19185.9 2055.04  11
  -2  -4  -7 19662.2 1888.34  10
   2  -4   7 22280.9 1447.40  15
  -2  -4  -7 23529.5 1264.91  14
   2  -4   7 23179.4 1327.06  12
  -2  -4  -7 22898.4 1356.12   1
   2  -4   8 538.269 200.856  12
   2  -4   8 402.559 228.253  15
  -2  -4  -8 322.475 188.124   1
  -2  -4  -8 170.493 147.378  14
  -2  -4  -9 6012.79 464.871  14
  -2  -4  -9 6826.44 560.253   1
   2  -4   9 5379.41 489.678  12
  -2  -3  12 2251.19 246.868  15
   2  -3 -12 2194.60 205.119  21
   2  -3 -11 842.446 180.648   2
  -2  -3  11 663.158 168.510  12
   2  -3 -11 923.399 197.337   1
  -2  -3  10 1150.16 260.915  12
   2  -3 -10 1602.74 297.107   2
   2  -3 -10 1100.89 265.156   1
   2  -3  -9 39.0313 139.149  14
   2  -3  -9 48.2089 150.735   2
  -2  -3   9-363.043 304.294  12
   2  -3  -8 32645.2 2594.91   9
  -2  -3   8 27657.4 2422.28  11
   2  -3  -8 28278.6 2281.83  10
   2  -3  -8 31054.6 1538.74  14
   2  -3  -8 29249.0 1623.55   2
   2  -3  -7 3330.67 427.233   2
  -2  -3   7 3710.84 401.060   6
   2  -3  -7 2728.09 642.150  10
   2  -3  -7 3460.74 399.148  14
  -2  -3   7 2703.50 691.317  11
   2  -3  -7 2685.68 735.426   9
  -2  -3   6 58800.2 2428.38   6
   2  -3  -6 53842.2 2469.75   2
  -2  -3   6 50741.4 3143.78  11
   2  -3  -6 61890.4 3423.01   9
   2  -3  -6 60461.1 3197.48  10
  -2  -3   5 28894.4 1889.38  11
   2  -3  -5 29937.5 1852.68  10
  -2  -3   5 26540.4 1308.79   6
  -2  -3   4 67775.4 3228.73  11
   2  -3  -4 66440.4 2749.18   2
   2  -3  -3 193354. 7524.50  10
   2  -3  -3 199184. 7801.77   9
   2  -3  -2 55971.6 2703.61   4
   2  -3  -2 58529.4 2508.81  10
   2  -3  -2 62663.4 2747.36   9
  -2  -3   1 129793. 5097.26  13
   2  -3  -1 135565. 5187.41   4
  -2  -3   1 134795. 5441.39   8
  -2  -3   0 28007.4 1573.56   8
  -2  -3   0 27312.8 1367.89  13
   2  -3   0 27874.5 1366.64   4
  -2  -3  -1 26733.1 1533.14   8
  -2  -3  -1 23545.9 1306.83  13
  -2  -3  -2 19283.1 1220.71  13
   2  -3   2 18310.1 1242.92  11
  -2  -3  -3 2424.25 462.196  13
   2  -3   3 3897.81 586.238  11
  -2  -3  -3 3482.10 336.568   1
  -2  -3  -3 4399.64 689.899   9
   2  -3   4 22493.0 1717.35  11
  -2  -3  -4 21818.0 1124.87   1
  -2  -3  -4 20703.9 1114.89   2
   2  -3   4 21210.0 1101.65  12
  -2  -3  -4 21574.8 1114.33   7
   2  -3   5 38240.7 1802.67  12
   2  -3   5 39917.0 1991.33  24
  -2  -3  -5 40493.2 1856.29   1
  -2  -3  -5 36300.6 1743.94  14
   2  -3   5 38897.8 2629.11  11
  -2  -3  -6 17625.0 1709.02  10
  -2  -3  -6 18305.5 1888.37   9
  -2  -3  -6 18355.1 1102.96   1
   2  -3   6 18194.1 1212.89  24
  -2  -3  -6 16310.4 1011.64  14
   2  -3   6 15804.0 1747.05  11
   2  -3   6 15816.2 1046.79  12
  -2  -3  -7 7997.91 1208.25  10
   2  -3   7 7459.67 771.114  15
  -2  -3  -7 9223.59 722.718  14
   2  -3   7 6937.02 1227.52  11
  -2  -3  -7 10020.1 1442.02   9
  -2  -3  -7 9436.28 776.020   1
   2  -3   7 9732.96 801.100  12
   2  -3   8 7020.49 715.781  15
  -2  -3  -8 7845.03 660.273  14
  -2  -3  -8 8141.04 709.642   1
   2  -3   8 8104.25 716.490  12
  -2  -3  -9 7448.45 562.016  14
  -2  -3  -9 5912.27 554.675   1
   2  -3   9 6363.21 580.075  12
  -2  -3 -10 2754.53 268.780  14
   2  -3  10 2709.97 291.578  12
  -2  -2  12 47.5444 105.430  15
   2  -2 -12 462.859 115.858  21
  -2  -2  11 3312.86 370.602  12
   2  -2 -11 2237.54 281.978   2
  -2  -2  10 3880.41 483.945  12
   2  -2 -10 4616.96 485.251   2
   2  -2  -9 5245.88 572.374   2
   2  -2  -9 5772.20 1025.49  10
  -2  -2   9 6270.76 631.824  12
   2  -2  -9 6277.88 591.685  14
   2  -2  -9 6651.78 1116.52   9
  -2  -2   9 7950.39 1284.97  11
  -2  -2   8 22749.9 2144.83  11
   2  -2  -8 24528.9 1358.96   2
   2  -2  -8 20552.7 2020.47   9
   2  -2  -8 23665.4 1297.82  14
   2  -2  -8 20144.2 1973.34  10
  -2  -2   7 80643.6 4229.61  11
   2  -2  -7 73332.0 3978.76  10
   2  -2  -7 80232.2 4214.91   9
   2  -2  -7 70545.1 3022.97  14
   2  -2  -7 71828.0 3095.60   2
   2  -2  -6 13484.9 1297.86  10
  -2  -2   6 15598.1 1464.00  11
  -2  -2   6 13531.4 783.372   6
   2  -2  -6 13390.1 846.807   2
   2  -2  -6 15237.5 1443.14   9
   2  -2  -5 56394.1 2815.04  10
   2  -2  -5 55286.8 2920.23   9
   2  -2  -5 49685.0 2176.89   2
  -2  -2   5 51407.8 2794.90  11
   2  -2  -4 24722.4 1373.78  10
   2  -2  -4 25927.1 1497.94   9
  -2  -2   4 24503.6 1395.17  11
   2  -2  -3 40865.6 1609.11  16
   2  -2  -3 44870.6 2077.16  10
   2  -2  -2 350916. 13172.0   4
   2  -2  -2 356696. 12965.8  10
   2  -2  -1 86473.9 3499.35   4
   2  -2   0 246470. 9151.11   4
  -2  -2   0 248083. 9162.16  13
   2  -2   1 133187. 5265.03  17
   2  -2   1 141910. 5430.25  11
  -2  -2  -1 137098. 5367.42  13
   2  -2   2 15694.9 1121.62  11
   2  -2   2 16096.5 1095.73  17
  -2  -2  -2 15308.2 1073.02  13
   2  -2   3 169377. 7019.52  11
  -2  -2  -3 173917. 6978.16  13
  -2  -2  -4 4542.89 412.174   1
   2  -2   4 5222.47 798.129  11
  -2  -2  -4 4370.47 396.488   2
  -2  -2  -4 5786.77 828.314   9
  -2  -2  -4 4182.23 696.094  13
   2  -2   4 4076.83 398.930  12
  -2  -2  -5 26960.9 1375.27   1
   2  -2   5 31537.3 2241.41  11
  -2  -2  -5 31488.8 2249.24   9
  -2  -2  -5 26323.9 1345.19  14
  -2  -2  -5 26036.3 1331.95   2
   2  -2   5 28246.3 1406.11  12
  -2  -2  -6 27225.3 1460.01   1
   2  -2   6 28098.3 2366.04  11
  -2  -2  -6 29587.2 2368.18   9
  -2  -2  -6 27793.8 1434.20  14
   2  -2   6 26572.0 1466.87  12
   2  -2   7 1492.35 368.624  12
  -2  -2  -7 2099.19 353.326  14
   2  -2   7 1797.37 667.016  11
  -2  -2  -7 761.175 604.386  10
  -2  -2  -7 1361.22 335.686   1
  -2  -2  -7 1014.33 556.891   9
   2  -2   8 101.190 200.099  12
  -2  -2  -8 186.751 166.444   1
   2  -2   8-52.4708 187.056  15
  -2  -2  -8 85.3996 198.022  14
   2  -2   9 776.378 248.895  12
  -2  -2  -9 1467.58 278.839   1
  -2  -2  -9 1678.63 292.365  14
  -2  -2 -10 15241.9 847.628   1
  -2  -2 -10 17234.8 869.679  14
   2  -2  10 16153.4 906.598  12
   2  -1 -12 598.505 133.607  21
  -2  -1  12 546.788 175.777  15
   2  -1 -11 3555.03 400.890   1
   2  -1 -10 1343.44 259.947   2
   2  -1  -9 8060.52 680.309   2
   2  -1  -9 6009.04 1175.64  10
   2  -1  -9 7662.31 1309.27   9
   2  -1  -8 11566.9 866.793   2
   2  -1  -8 12424.1 1466.72   9
   2  -1  -8 12567.2 860.576  14
   2  -1  -8 11004.5 1398.10  10
   2  -1  -7 971.111 435.421  10
   2  -1  -7 1858.88 576.704   9
   2  -1  -7 1427.77 259.912  14
   2  -1  -7 1381.62 268.084   2
   2  -1  -6 57244.0 3069.75  10
   2  -1  -6 50819.3 2994.02   9
   2  -1  -6 53396.6 2302.53   2
   2  -1  -5 43115.0 2054.23  16
   2  -1  -5 45378.5 2488.57  10
   2  -1  -5 48749.9 2584.07   9
   2  -1  -4 15001.3 1100.38  10
   2  -1  -4 13421.2 831.765  16
   2  -1  -4 14493.8 1120.80   9
   2  -1  -3 106021. 4192.43  16
   2  -1  -3 111772. 4501.06  10
   2  -1  -3 116749. 4596.69   9
   2  -1  -2 162986. 6399.92   4
   2  -1  -2 165374. 6048.04  16
   2  -1  -2 158745. 6275.60   9
   2  -1  -2 162314. 6217.17  10
   2  -1  -1 233437. 8575.87   4
   2  -1  -1 228328. 8478.06  16
   2  -1   0 542719. 19575.1  17
  -2  -1   0 563664. 19826.2  13
   2  -1   1 148721. 5640.25  17
   2  -1   1 146218. 5802.60  11
  -2  -1  -1 148680. 5759.83  13
   2  -1   2 259740. 9808.90  17
   2  -1   3 122222. 5190.97  17
   2  -1   4 118935. 4649.09  12
  -2  -1  -4 120870. 4619.48   1
   2  -1   4 128192. 5496.51  17
  -2  -1  -4 125574. 5514.81   9
  -2  -1  -5 20559.3 1093.06   1
  -2  -1  -5 20085.7 1042.96   2
  -2  -1  -5 22669.5 1856.17   9
  -2  -1  -5 20347.4 1098.24  14
   2  -1   5 19815.5 1119.10  12
  -2  -1  -6 56188.3 3435.23   9
  -2  -1  -6 52257.4 2305.17  14
  -2  -1  -6 48358.7 2264.80   1
   2  -1   7 28267.8 2545.62  11
  -2  -1  -7 26388.4 2320.34  10
  -2  -1  -7 25233.3 1427.59   1
  -2  -1  -7 28210.9 2412.56   9
  -2  -1  -7 26410.6 1442.12  14
  -2  -1  -8 16408.4 1056.90   1
  -2  -1  -9 1136.02 251.528   1
  -2  -1 -10 3493.99 334.320   1
   2   0 -12-62.2527 81.4456  21
  -2   0  11 107.270 141.451  12
  -2   0  10-92.3806 223.713  12
   2   0 -10 82.2496 162.630  14
   2   0 -10 33.5625 124.154   2
  -2   0   9 9710.43 1429.90  11
   2   0  -9 10650.8 1425.65  10
   2   0  -9 11095.5 831.284   2
   2   0  -9 14011.4 926.215  14
  -2   0   9 13489.8 971.734  12
   2   0  -9 12932.7 1446.28   9
  -2   0   8 160.774 389.353  11
   2   0  -8 144.302 403.521  10
   2   0  -8 131.415 343.755   9
   2   0  -8 163.758 189.873  14
   2   0  -8 39.6256 141.292   2
   2   0  -7 20243.4 1747.97  10
   2   0  -7 18920.8 1680.61   9
   2   0  -7 17432.0 1043.96  14
   2   0  -7 18712.4 1062.79   2
  -2   0   7 19953.0 1815.32  11
   2   0  -6 17300.7 1312.13  16
   2   0  -6 20805.7 1656.04  10
   2   0  -6 21294.3 1607.98   9
  -2   0   6 20331.7 1660.68  11
   2   0  -5 47392.0 2407.42  16
   2   0  -5 51149.4 2652.57   9
   2   0  -5 51922.2 2708.96  10
  -2   0   5 50713.7 2731.14  11
  -2   0   4 6030.03 686.400  11
   2   0  -4 6119.26 685.794  10
   2   0  -4 5954.56 586.170  16
   2   0  -4 6606.30 691.302   9
   2   0  -3 8332.12 715.530  10
   2   0  -3 8391.42 717.227   9
   2   0  -3 9123.87 672.586  16
   2   0  -2 45422.1 2193.84   4
   2   0  -2 46262.0 2081.43   9
   2   0  -2 45783.3 1998.89  16
  -2   0   1 14147.4 857.352   8
   2   0  -1 15319.1 849.431  16
   2   0  -1 14531.2 880.070   4
  -2   0   0 69031.4 2817.51   8
   2   0   1 386170. 13971.1  11
   2   0   1 373187. 13810.7  17
  -2   0  -1 379913. 13912.2  13
   2   0   2 181182. 7227.29  17
   2   0   2 191507. 7356.39  11
  -2   0  -2 189328. 7311.98  13
   2   0   3 332246. 12757.2  11
   2   0   3 329543. 12673.9  17
  -2   0  -3 339737. 12716.2  13
   2   0   4 54574.5 2956.87  11
   2   0   4 52698.8 2874.94  17
  -2   0  -4 50429.2 2816.81   9
  -2   0  -4 54388.2 2885.91  13
   2   0   4 49959.6 2170.02  12
   2   0   5 53698.8 3266.27  11
  -2   0  -5 53959.4 3157.13   9
   2   0   5 54087.9 3213.12  17
  -2   0  -5 52112.0 3133.10  13
   2   0   5 55540.3 2382.25  12
   2   0   6 57191.8 3641.54  11
  -2   0  -6 57117.5 3504.19   9
  -2   0  -6 57614.6 2522.04  14
   2   0   6 56320.7 2559.67  12
   2   0   7 27557.4 2502.21  11
  -2   0  -7 24006.2 2293.89  10
  -2   0  -7 23291.4 2223.82   9
  -2   0  -7 28962.8 1506.27  14
  -2   0  -7 26965.4 1452.98   1
   2   0   7 28361.7 1560.16  12
   2   0   8 3907.60 520.870  12
  -2   0  -8 3631.24 841.093  10
  -2   0  -8 3220.16 425.307   1
  -2   0  -8 3882.24 476.621  14
   2   0   8 2304.17 792.295  11
   2   0   9 3291.01 450.372  12
  -2   0  -9 2705.34 354.511   1
  -2   0  -9 3473.76 437.553  14
   2   0  10 11638.6 761.768  12
  -2   0 -10 11499.5 715.169  14
  -2   1  11 3497.40 406.424  12
  -2   1  10 1855.05 360.868  12
   2   1 -10 1817.84 328.400  14
   2   1  -9 5407.57 508.008   2
  -2   1   9 4722.64 1177.34  11
   2   1  -9 4510.36 1073.18  10
   2   1  -9 6110.99 599.125  14
  -2   1   9 6468.28 633.357  12
  -2   1   8 11497.7 1471.67  11
   2   1  -8 11813.8 1447.24  10
   2   1  -8 11731.4 1316.89   9
   2   1  -8 10152.5 782.084  14
   2   1  -8 10995.6 766.675   2
   2   1  -7 1492.68 425.734  16
   2   1  -7 2077.70 569.032  10
   2   1  -7 1333.91 433.403   9
   2   1  -7 1339.21 251.180   2
   2   1  -7 2021.91 308.636  14
  -2   1   7 530.138 396.388  11
  -2   1   6 52637.3 3051.88  11
   2   1  -6 56974.7 3051.79  10
   2   1  -6 52719.9 2843.27  16
   2   1  -6 50685.2 2824.07   9
   2   1  -5 54035.4 2806.04  10
   2   1  -5 52425.2 2686.49   9
   2   1  -5 51616.9 2674.61  16
  -2   1   5 54970.7 2868.17  11
   2   1  -4 17500.8 1214.94  10
   2   1  -4 16665.3 1172.67  16
   2   1  -4 16353.6 1133.57   9
  -2   1   4 16360.1 1204.91  11
   2   1  -3 115306. 4792.96  10
   2   1  -3 120843. 4807.37  16
   2   1  -3 118746. 4718.57   9
   2   1  -2 159623. 6178.78   9
   2   1  -2 158296. 6234.71  10
   2   1  -2 167459. 6312.29  16
   2   1  -2 173398. 6448.42   4
   2   1  -1 230515. 8516.78   4
  -2   1   1 227933. 8357.26   8
  -2   1   0 571892. 20602.9  13
  -2   1  -1 151551. 5820.46  13
   2   1   1 147389. 5794.13  16
   2   1   1 149013. 5854.21  11
   2   1   2 252617. 9798.81  11
  -2   1  -2 260810. 9780.53  13
   2   1   3 132833. 5665.71  11
  -2   1  -3 134607. 5611.22  13
   2   1   4 129963. 5760.77  11
   2   1   4 124717. 4894.62  12
  -2   1  -4 129362. 5616.50   9
  -2   1  -4 138977. 5742.20  13
   2   1   5 20110.6 1762.66  11
  -2   1  -5 20237.0 1643.23   9
   2   1   5 17759.0 1042.81  12
   2   1   6 49355.1 3463.95  11
   2   1   6 57151.4 2507.51  12
  -2   1  -6 57380.0 3373.32   9
  -2   1  -6 53784.5 2430.88  14
  -2   1  -7 22359.4 1262.82   1
  -2   1  -7 22507.6 2143.57  10
  -2   1  -7 23412.3 2071.99   9
  -2   1  -7 24261.6 1341.20  14
   2   1   7 22287.9 2244.29  11
   2   1   7 23982.8 1397.06  12
  -2   1  -8 18302.2 1092.12   1
  -2   1  -8 19595.5 1173.43  14
   2   1   8 17608.6 1197.71  12
   2   1   9 1359.16 309.276  12
  -2   1  -9 889.968 253.552  14
  -2   1  -9 1013.23 217.757   1
  -2   1 -10 3942.77 383.883  14
   2   1  10 3393.99 380.826  12
  -2   2  11 3337.33 374.429  12
  -2   2  10 4681.64 530.482  12
  -2   2   9 5622.86 1090.53  11
   2   2  -9 5715.64 1056.22  10
   2   2  -9 5885.02 585.350  14
  -2   2   9 8584.98 716.297  12
  -2   2   8 24379.0 2220.74  11
   2   2  -8 20456.6 1820.27  16
   2   2  -8 23839.0 1305.12  14
   2   2  -8 24112.2 2098.96  10
  -2   2   7 70311.7 4041.04  11
   2   2  -7 72221.4 3653.27   9
   2   2  -7 71333.8 3859.51  16
   2   2  -7 72125.2 3036.25  14
   2   2  -7 77732.8 4065.35  10
   2   2  -7 73227.9 2978.75   2
   2   2  -6 17497.6 1485.53  10
   2   2  -6 14847.5 1381.20  16
   2   2  -6 15728.4 1274.12   9
  -2   2   6 14720.5 1433.25  11
  -2   2   5 45576.9 2619.09  11
   2   2  -5 47385.7 2633.44  16
   2   2  -5 50375.5 2456.29   9
   2   2  -5 48749.8 2622.02  10
   2   2  -4 29625.4 1690.72  10
   2   2  -4 27863.1 1724.11  16
   2   2  -4 27592.8 1503.49   9
  -2   2   4 25594.4 1627.88  11
   2   2  -3 48287.6 2132.67   9
   2   2  -3 48017.3 2389.77  16
   2   2  -3 47256.0 2264.82  10
   2   2  -2 360203. 13020.2   4
   2   2  -2 341615. 12766.8  10
   2   2  -1 90904.0 3760.89  16
  -2   2   1 91495.0 3339.78   8
   2   2  -1 90205.9 3664.75   4
   2   2   0 264065. 9660.87  16
   2   2   0 258039. 9556.92   4
  -2   2   0 255311. 9571.81  13
   2   2   1 141308. 5460.58  11
   2   2   1 135685. 5407.28  16
  -2   2  -1 136684. 5395.19  13
   2   2   2 15306.7 1086.42  11
   2   2   2 13858.4 1062.82  17
   2   2   2 13495.2 970.713  16
  -2   2  -2 15242.2 1052.86  13
   2   2   3 175599. 7195.03  11
   2   2   3 182342. 7242.31  17
  -2   2  -3 172337. 7108.69  13
   2   2   4 4950.29 805.123  17
  -2   2  -4 5489.23 730.278   9
  -2   2  -4 7110.62 869.486  13
   2   2   4 5099.97 798.603  11
   2   2   4 5850.87 472.854  12
   2   2   5 23426.3 2047.36  11
   2   2   5 27928.1 2177.79  17
  -2   2  -5 28655.4 1995.78   9
  -2   2  -5 29240.3 1412.70  14
   2   2   5 30906.0 1467.47  12
   2   2   6 26587.2 2289.65  11
   2   2   6 24906.2 2249.67  17
  -2   2  -6 26069.4 2011.37   9
  -2   2  -6 25475.9 1361.64  14
   2   2   6 26507.0 1426.25  12
  -2   2  -7 1150.44 244.390   1
   2   2   7 1775.87 609.512  11
  -2   2  -7 462.345 529.328  10
  -2   2  -7 1596.93 316.122  14
   2   2   7 785.803 298.067  12
   2   2   8 49.8349 214.801  12
  -2   2  -8 215.165 190.314  14
  -2   2  -9 1260.20 268.646  14
   2   2   9 762.421 246.643  12
  -2   2 -10 14599.1 790.143  14
   2   2  10 13980.3 828.074  12
  -2   3  11 750.614 187.393  12
  -2   3  10 2024.29 336.463  12
  -2   3   9-89.2067 289.185  12
   2   3  -9 234.036 163.655  14
   2   3  -8 31198.0 2421.42  10
  -2   3   8 33468.5 2627.11  11
   2   3  -8 28949.6 2373.81  16
  -2   3   8 33990.9 1685.21  12
   2   3  -8 31199.1 1593.66  14
   2   3  -7 2724.03 663.875  16
   2   3  -7 2885.76 682.147  10
   2   3  -7 3272.07 383.569  14
  -2   3   7 4668.98 862.349  11
  -2   3   6 56058.3 3199.52  11
   2   3  -6 59552.0 3176.55  10
   2   3  -6 54091.7 3221.26  16
  -2   3   5 31801.0 2058.43  11
   2   3  -5 33690.9 2257.86  16
   2   3  -5 34070.1 1774.02   9
   2   3  -5 33922.2 2057.64  10
  -2   3   4 72634.4 3376.56  11
   2   3  -4 72834.3 3356.07  10
   2   3  -4 72660.5 3587.67  16
   2   3  -3 198923. 7845.17  10
  -2   3   3 210843. 7891.09  11
   2   3  -2 55459.0 2654.85   4
   2   3  -2 61846.4 2818.18  16
   2   3  -2 57159.8 2479.30  10
   2   3  -1 138698. 5336.85   4
   2   3  -1 134278. 5516.40  16
  -2   3   1 138276. 5271.81  13
   2   3   0 24706.1 1386.73  16
   2   3   0 25127.3 1248.56   4
  -2   3   0 23640.0 1237.39  13
   2   3   1 29046.5 1554.83  16
  -2   3  -1 29351.5 1503.30  13
   2   3   2 12030.7 970.141  11
   2   3   2 12030.9 1049.57  17
   2   3   2 12640.4 938.199  16
  -2   3  -2 13351.3 957.723  13
   2   3   3 3351.94 553.391  11
   2   3   3 2092.26 490.646  17
  -2   3  -3 2364.57 461.723  13
   2   3   4 18141.3 1603.03  17
   2   3   4 20856.2 1640.46  11
  -2   3  -4 21042.0 1452.27   9
  -2   3  -4 19224.4 1523.63  13
   2   3   4 20016.1 1037.85  12
   2   3   5 40953.8 2680.97  11
   2   3   5 42423.2 2778.00  17
  -2   3  -5 40146.8 2346.31   9
  -2   3  -5 35857.9 1722.08  14
   2   3   5 38889.5 1795.28  12
   2   3   6 14668.0 1650.71  11
  -2   3  -6 11914.0 1471.45  10
  -2   3  -6 15964.7 965.107  14
   2   3   6 17214.5 1038.43  12
   2   3   6 11926.4 1561.73  17
   2   3   7 8206.89 1391.11  17
   2   3   7 9554.32 1386.78  11
   2   3   7 11492.8 859.024  12
  -2   3  -7 10430.8 1371.74  10
  -2   3  -7 10017.3 773.355  14
  -2   3  -8 6722.59 602.593  14
   2   3   8 6001.47 624.468  12
  -2   3  -9 5241.80 476.044  14
   2   3   9 5398.84 522.181  12
  -2   3 -10 3761.79 321.146  14
  -2   4  10 2976.13 379.146  12
  -2   4   9 1489.72 320.266  12
  -2   4   8 10953.0 1439.25  11
   2   4  -8 12291.5 1517.47  16
   2   4  -8 12455.2 818.443  14
   2   4  -8 12386.5 1398.64  10
  -2   4   8 12458.0 871.097  12
   2   4  -7 27889.0 2111.54  10
  -2   4   7 26704.7 2189.29  11
   2   4  -7 31215.4 2403.78  16
   2   4  -7 27770.3 1395.81  14
   2   4  -6 12401.3 1262.45  10
  -2   4   6 13895.7 1357.78  11
   2   4  -6 15178.4 1525.52  16
   2   4  -6 12184.1 767.416  14
   2   4  -5 37378.2 2192.15  10
   2   4  -5 38169.7 2479.93  16
  -2   4   5 34380.0 2156.55  11
  -2   4   4 53415.9 2718.13  11
   2   4  -4 58375.3 2761.41  10
  -2   4   3 47744.0 2303.33  11
   2   4  -3 47882.7 2288.20  10
   2   4  -3 54109.1 2769.63  16
   2   4  -2 187378. 7589.82  16
   2   4  -1 85862.8 3758.59  16
  -2   4   1 85172.6 3320.42  13
   2   4  -1 78564.1 3413.91   4
   2   4   0 27239.6 1538.75  16
  -2   4   0 24608.5 1261.90  13
   2   4   0 26834.8 1307.68   4
   2   4   1 35232.5 1825.65  16
  -2   4  -1 33138.3 1655.84  13
   2   4   1 34916.3 1678.81   4
   2   4   2 1486.38 317.400  16
  -2   4  -2 903.097 256.040  13
   2   4   3 28059.3 1788.36  11
   2   4   3 28974.5 1971.04  17
  -2   4  -3 28801.1 1738.99  13
   2   4   4 6234.78 931.681  17
   2   4   4 4520.83 741.349  11
   2   4   4 5286.65 443.551  12
   2   4   5 5033.21 933.128  17
   2   4   5 4974.04 840.361  11
  -2   4  -5 5096.57 454.962  14
   2   4   5 4706.54 466.567  12
   2   4   6 1172.97 304.750  12
   2   4   6 1637.48 669.964  17
   2   4   6 2756.72 733.680  11
  -2   4  -6 2003.02 680.339  10
  -2   4  -6 1826.95 294.236  14
   2   4   7 27957.1 2461.14  17
   2   4   7 20865.1 2142.68  11
  -2   4  -7 20904.8 1951.49  10
  -2   4  -7 24763.6 1309.90  14
   2   4   7 25390.5 1390.13  12
   2   4   8 283.589 165.318  12
  -2   4  -8 168.517 145.443  14
  -2   4  -9 5559.29 446.090  14
   2   4   9 5491.06 478.383  12
   2   5  -8 7049.50 1179.54  16
   2   5  -7 2394.30 744.956  16
   2   5  -6 15451.1 1691.87  16
   2   5  -6 14781.6 1380.48  10
   2   5  -5 12118.7 1105.07  10
   2   5  -4 9067.59 826.105  10
   2   5  -4 8973.92 1113.44  16
   2   5  -3 58097.7 3203.13  16
   2   5  -2 43938.3 2531.31  16
   2   5  -1 38213.8 2169.95  16
   2   5   0 59946.1 2894.69  16
   2   5   1 12797.7 1021.37  16
   2   5   2 1592.72 337.392  16
   2   5   3 16975.8 1503.59  17
   2   5   4 26850.3 1882.13  11
   2   5   4 27529.2 2153.52  17
   2   5   5 67640.2 4009.61  17
   2   5   6 33998.4 2750.04  17
  -2   5  -7 11705.9 755.413  14
  -2   5  -8 39297.5 1727.03  14
   2   6  -7 1345.48 577.930  16
   2   6  -5 3706.34 800.011  16
   2   6  -4 55535.7 3381.31  16
   2   6  -3 24135.8 1927.84  16
   2   6  -2 410.410 287.267  16
   2   6  -1 33596.7 2123.23  16
   2   6   0 46247.7 2503.28  16
   2   6   1 7239.26 784.415  16
   2   6   3 16829.4 1578.89  17
   2   6   4 26825.8 2192.50  17
   2   6   5 39338.7 2877.77  17
   2   6   6 8108.85 1254.00  17
   2   7  -6 3406.21 816.352  16
   2   7  -5 21095.3 2069.70  16
   2   7  -4 52273.2 3403.82  16
   2   7  -3 15136.7 1590.27  16
   2   7  -2 46549.1 2898.24  16
   2   7  -1 44569.3 2665.19  16
   2   7   0 1949.61 464.107  16
   2   7   2 3315.55 692.520  17
   2   7   3 6855.78 1043.36  17
   2   7   4 9114.13 1260.80  17
   2   7   5 35611.2 2720.90  17
   2   8  -5 2020.27 648.537  16
   2   8  -4 5915.47 1057.19  16
   2   8  -3 65684.3 3899.00  16
   2   8  -2 13676.2 1472.43  16
   2   8  -1 127256. 5874.11  16
   2   8   2 4747.37 857.864  17
   2   8   3 19948.9 1845.46  17
   2   8   4 10242.0 1321.44  17
   2   9  -4 8275.62 1243.17  16
   2   9  -3 4610.17 896.959  16
   2   9  -2 42336.1 2840.97  16
   2   9   1 31267.1 2341.88  17
  -3 -12   5 1938.78 227.137  20
  -3 -12   5 1681.50 187.937  18
  -3 -12   4 39299.6 1665.39  20
  -3 -12   4 37300.0 1653.42  18
  -3 -12   3 17135.7 933.447  20
  -3 -12   3 17749.4 965.180  18
  -3 -12   2 4381.78 451.433  18
  -3 -12   2 4565.79 426.231  20
  -3 -12   2 3934.82 357.502  19
  -3 -12   1 5338.42 426.109  19
  -3 -12   1 4811.51 489.048  18
  -3 -12   0 3763.49 435.751   7
   3 -12   0 4450.27 417.856  15
  -3 -12   0 4733.01 392.176  19
  -3 -12  -1 347.957 134.486  19
  -3 -12  -1 327.983 180.707   7
   3 -12   1 591.919 180.972  15
   3 -12   2 1270.46 214.277  15
  -3 -12  -2 1381.35 254.021   7
   3 -12   3 2513.66 242.428  18
   3 -12   3 2625.85 243.196  15
  -3 -11   7 522.212 123.755  20
  -3 -11   6 22734.5 1016.33  20
  -3 -11   6 21993.9 1002.28  22
  -3 -11   5 10936.6 680.333  18
  -3 -11   5 9983.35 694.328  20
  -3 -11   5 11701.9 736.885  22
  -3 -11   4 10623.0 760.255  20
  -3 -11   4 11010.3 698.706  19
  -3 -11   4 9304.70 645.556  15
  -3 -11   4 9901.35 757.734  22
  -3 -11   4 11162.5 771.331  18
  -3 -11   4 10972.5 732.267   6
  -3 -11   3 26337.3 1389.97  20
  -3 -11   3 25445.8 1301.42  19
  -3 -11   3 27956.6 1437.99  18
  -3 -11   3 23719.1 1292.30   6
  -3 -11   2 10701.6 764.916  20
  -3 -11   2 9562.18 776.613  18
  -3 -11   2 8282.02 686.051   7
  -3 -11   2 8291.42 622.796   6
  -3 -11   2 9583.72 688.808  19
  -3 -11   1 1912.29 375.264  18
  -3 -11   1 3017.80 404.286  20
  -3 -11   1 2551.66 353.997  19
  -3 -11   1 3220.27 445.530   7
   3 -11  -1 3059.48 403.319  15
  -3 -11   0 6545.98 592.894  20
  -3 -11   0 6888.23 668.978   7
  -3 -11   0 6513.85 646.759  18
   3 -11   0 6231.33 536.188  18
   3 -11   0 4583.60 510.446  15
  -3 -11   0 5773.37 539.121  19
  -3 -11  -1 4053.54 422.700  19
   3 -11   1 3545.87 424.471  18
  -3 -11  -1 3164.88 477.665   7
   3 -11   1 3844.22 440.998  15
  -3 -11  -2 14596.7 844.069  19
   3 -11   2 12445.6 847.460  18
   3 -11   2 12783.8 867.013  23
   3 -11   2 14229.6 864.213  15
  -3 -11  -2 12317.4 928.151   7
   3 -11   3 13918.4 855.259  18
   3 -11   3 13628.1 806.091  15
   3 -11   3 12498.9 852.652  23
  -3 -11  -3 13371.0 900.392   7
  -3 -11  -4 7744.69 582.032   7
   3 -11   4 8419.81 593.256  18
   3 -11   4 7684.22 515.026  15
   3 -11   4 8732.26 611.645  23
   3 -11   5 13897.3 718.387  18
  -3 -10   8 1092.38 157.358  15
  -3 -10   8 1022.62 168.067  22
  -3 -10   7 4040.44 387.806  15
  -3 -10   7 5348.45 444.795  22
  -3 -10   6 5509.44 474.758  18
  -3 -10   6 5001.66 493.893  15
  -3 -10   6 5650.62 524.756  22
  -3 -10   5 11290.2 787.928  18
  -3 -10   5 11548.8 814.465   6
  -3 -10   5 12123.7 852.574  22
  -3 -10   4 28913.7 1470.26   6
  -3 -10   4 26181.4 1447.05  18
  -3 -10   4 23702.4 1367.27  15
  -3 -10   4 25913.7 1468.09  22
  -3 -10   3 2472.78 417.709  18
  -3 -10   3 1691.76 309.829  15
  -3 -10   3 1984.46 350.810   6
  -3 -10   3 2396.36 406.562  22
  -3 -10   2 4184.79 523.454   7
  -3 -10   2 4951.15 587.324  18
  -3 -10   2 4527.45 499.665   6
   3 -10  -2 4003.52 501.972  15
  -3 -10   2 5723.70 568.372  19
  -3 -10   1 6077.50 664.807   7
  -3 -10   1 6516.54 577.728   6
   3 -10  -1 6139.00 567.628  18
  -3 -10   1 6232.95 678.405  18
   3 -10  -1 6701.16 634.100  15
  -3 -10   1 8281.02 679.171  19
  -3 -10   0 5365.20 541.681  19
   3 -10   0 4177.13 492.916  18
  -3 -10   0 3575.09 530.101  18
  -3 -10   0 3965.24 557.974   7
   3 -10   0 4646.60 523.528  15
   3 -10   0 4542.21 501.693  23
  -3 -10  -1 2428.59 378.977  19
   3 -10   1 1812.77 373.463  23
  -3 -10  -1 2060.20 438.742  18
   3 -10   1 1878.35 358.031  18
  -3 -10  -1 2651.37 456.123   7
   3 -10   1 2285.35 377.575  15
   3 -10   2 150.137 204.081  18
   3 -10   2 220.342 209.023  15
  -3 -10  -2 347.695 229.236   7
  -3 -10  -2 40.2226 154.121  19
   3 -10   2 224.779 242.233  23
  -3 -10  -3 25743.2 1314.00  19
   3 -10   3 22765.9 1378.83  18
   3 -10   3 25312.0 1338.62  15
   3 -10   3 22133.8 1226.17  22
  -3 -10  -3 25717.8 1457.56   7
   3 -10   3 24239.5 1465.74  23
   3 -10   4 19300.8 1115.88  22
  -3 -10  -4 23234.8 1281.83   7
   3 -10   4 22765.7 1289.39  18
   3 -10   4 23474.1 1202.24  15
   3 -10   4 23654.8 1358.64  23
   3 -10   5 1956.60 311.210  18
  -3 -10  -5 1470.72 243.062   7
   3 -10   5 1442.90 230.889  15
  -3  -9   9 735.099 144.839  15
  -3  -9   9 677.214 145.001  20
  -3  -9   8 2696.60 343.467  15
  -3  -9   8 3792.21 361.712  22
  -3  -9   7 3947.74 452.347   6
  -3  -9   7 3874.54 465.745  15
  -3  -9   7 4265.15 460.852  22
  -3  -9   6 6853.85 588.751  18
  -3  -9   6 7547.70 660.698   6
  -3  -9   6 5785.48 619.725  15
  -3  -9   6 7452.33 672.211  22
  -3  -9   5 23416.3 1337.34  18
  -3  -9   5 20788.0 1340.32  15
  -3  -9   5 25037.7 1423.40  22
  -3  -9   4 751.679 278.064  18
  -3  -9   4 1389.73 352.276  22
  -3  -9   4 1488.34 338.078  15
  -3  -9   4 693.110 265.904   6
  -3  -9   3 7294.47 648.309   7
  -3  -9   3 7890.68 736.595  18
   3  -9  -3 8455.39 728.569  15
  -3  -9   3 6685.02 648.701  15
  -3  -9   3 7446.17 735.347  22
  -3  -9   3 7145.31 672.088   6
  -3  -9   2 32805.4 1748.05   7
  -3  -9   2 30872.4 1749.33  18
  -3  -9   2 30735.2 1671.95   6
   3  -9  -2 34889.8 1731.39  15
  -3  -9   2 32222.1 1622.27  15
  -3  -9   2 31837.9 1750.70  22
  -3  -9   1 14123.6 1057.52   7
  -3  -9   1 13492.2 929.816   6
  -3  -9   1 11881.5 987.265  18
   3  -9  -1 14813.1 953.764  18
   3  -9  -1 15221.4 999.798  15
  -3  -9   0 12636.5 979.877  18
   3  -9   0 10702.8 861.118  18
   3  -9   0 12176.0 891.574  15
   3  -9   0 11588.6 1027.91  24
  -3  -9   0 11158.3 789.219   6
  -3  -9   0 12146.4 881.332  19
  -3  -9   0 12475.4 998.510   7
   3  -9   0 11720.0 913.603  23
  -3  -9  -1 10289.1 904.567   7
  -3  -9  -1 9046.18 755.878  19
  -3  -9  -1 9519.57 849.354  18
   3  -9   1 9492.38 817.400  18
   3  -9   1 9404.54 786.328  15
   3  -9   1 8835.26 858.062  23
   3  -9   1 9399.22 953.397  24
   3  -9   2 14400.6 1004.85  15
   3  -9   2 13716.7 1056.35  18
   3  -9   2 13497.6 930.560  22
   3  -9   2 15165.6 1177.67  23
   3  -9   2 15493.1 1250.87  24
  -3  -9  -3 1285.04 347.272   7
   3  -9   3 824.672 325.085  18
   3  -9   3 222.384 207.569  22
   3  -9   3 668.695 259.697  15
   3  -9   3 900.066 356.439  23
   3  -9   3 981.978 395.851  24
  -3  -9  -4 12711.5 948.210   7
   3  -9   4 12699.6 1059.20  23
   3  -9   4 12999.9 1004.51  18
   3  -9   4 13614.2 919.461  15
   3  -9   4 12006.2 886.500  22
   3  -9   5 18909.9 1101.20  22
   3  -9   5 17706.0 1159.61  18
   3  -9   5 18524.6 1058.32  15
  -3  -9  -5 18565.2 1087.00   7
   3  -9   6 1443.77 248.204  22
   3  -9   6 1177.68 293.298  23
   3  -9   7 10874.5 648.390  18
   3  -9   7 10358.1 592.859  22
  -3  -8  10 15.3208 67.7398  15
  -3  -8   9 2856.75 338.061  15
  -3  -8   9 1765.13 230.968  22
  -3  -8   8 273.869 166.146  22
  -3  -8   8 358.012 225.847  15
  -3  -8   7 16583.6 1035.19  22
  -3  -8   7 15213.3 1104.05  15
   3  -8  -7 15355.7 990.608   2
  -3  -8   7 15673.0 1020.22   6
   3  -8  -7 14248.9 881.855  21
  -3  -8   6 28040.3 1431.57  18
  -3  -8   6 27784.3 1498.37   6
  -3  -8   6 24373.1 1533.29  15
  -3  -8   6 28582.0 1521.75  22
   3  -8  -6 22337.9 1273.70  21
   3  -8  -6 25025.1 1393.65   2
  -3  -8   5 11967.7 889.689  18
  -3  -8   5 12006.1 949.364  22
   3  -8  -5 11856.9 826.563   2
  -3  -8   5 11929.3 976.652  15
  -3  -8   5 11579.7 1521.69   8
  -3  -8   4 17767.4 1186.48  22
  -3  -8   4 17190.0 1139.34   6
  -3  -8   4 19690.2 1189.06  18
  -3  -8   4 18714.1 1208.90  15
   3  -8  -4 16473.0 976.451   2
  -3  -8   4 14456.5 1698.18   8
  -3  -8   3 2979.09 442.145  18
  -3  -8   3 2765.58 392.029   7
  -3  -8   3 2736.61 418.706   6
   3  -8  -3 3254.65 446.770  15
  -3  -8   3 1961.11 360.644  15
  -3  -8   3 2447.10 422.104  22
  -3  -8   3 2686.60 705.084   8
  -3  -8   2 18514.5 1196.76   7
  -3  -8   2 19523.2 1227.45  18
   3  -8  -2 22011.4 1214.32  15
  -3  -8   2 16284.7 1636.71   8
  -3  -8   2 17904.9 1184.86  22
  -3  -8   2 18180.4 1189.29  20
  -3  -8   1 22856.3 1343.72  20
  -3  -8   1 23125.4 1395.05  18
   3  -8  -1 22867.7 1286.86  18
   3  -8  -1 25142.1 1364.89  15
  -3  -8   1 22263.5 1882.29   8
  -3  -8   1 23195.4 1408.52   7
   3  -8  -1 23860.9 1462.51  24
  -3  -8   1 22931.8 1379.14  22
  -3  -8   0 3580.27 461.588  20
   3  -8   0 4510.25 623.736  24
  -3  -8   0 3842.15 465.816  19
   3  -8   0 4075.08 491.355  18
  -3  -8   0 3938.09 522.080  18
  -3  -8   0 4053.67 566.401   7
   3  -8   0 4455.09 519.355  15
   3  -8   0 3453.22 494.020  23
  -3  -8  -1 17491.3 1154.81  18
   3  -8   1 16479.0 1116.91  18
   3  -8   1 18103.4 1106.30  15
  -3  -8  -1 16184.1 1174.25   7
   3  -8   1 14980.5 972.521  22
   3  -8   1 14793.3 1223.31  24
   3  -8   1 14578.9 1168.24  23
   3  -8   2 5898.50 763.686  23
  -3  -8  -2 5781.71 663.992  18
   3  -8   2 6676.86 733.753  18
   3  -8   2 7486.89 691.187  15
  -3  -8  -3 80609.4 3503.94   7
  -3  -8  -3 78983.2 3308.62  19
   3  -8   3 70796.4 3460.49  18
   3  -8   3 80191.8 3400.90  15
   3  -8   3 72832.5 3610.72  23
  -3  -8  -4 12400.8 977.510   7
   3  -8   4 13304.5 963.961  15
  -3  -8  -4 13682.3 930.610  19
   3  -8   4 13390.7 1145.25  24
   3  -8   4 11989.2 1097.85  23
   3  -8   5 8388.40 696.719  15
  -3  -8  -5 6726.49 644.413   7
   3  -8   5 8603.52 862.434  24
   3  -8   6 25568.8 1355.61  15
   3  -8   6 29673.4 1622.96  23
   3  -8   6 27752.6 1607.04  24
   3  -8   7 4505.53 460.591  18
   3  -8   7 4651.74 484.149  23
   3  -8   8 2955.49 255.260  22
   3  -8   8 3260.78 279.297  18
  -3  -7  10 1326.59 236.504  15
   3  -7  -9 140.355 121.085  21
  -3  -7   9 225.281 139.301  22
  -3  -7   9 218.431 183.315  15
   3  -7  -9 36.8324 150.232   2
   3  -7  -8 1505.41 281.120  21
  -3  -7   8 1497.51 289.975   6
  -3  -7   8 1517.34 354.828  15
   3  -7  -8 1226.60 288.304   2
  -3  -7   8 1283.03 298.076  22
  -3  -7   7 5891.57 616.358  22
   3  -7  -7 6235.11 620.568   2
  -3  -7   7 7293.68 663.851   6
  -3  -7   7 6243.27 732.819  15
   3  -7  -7 6514.24 586.632  21
   3  -7  -6 43482.0 2092.59   2
  -3  -7   6 44599.4 2059.14  18
   3  -7  -6 40827.4 2898.52   9
   3  -7  -6 38789.6 1977.38  21
  -3  -7   6 39947.0 3212.54   8
  -3  -7   6 42434.2 2272.34  15
  -3  -7   6 46618.4 2155.54   6
  -3  -7   6 43860.5 2139.92  22
  -3  -7   5 20813.9 1240.25  18
  -3  -7   5 19771.4 1275.41  22
   3  -7  -5 21873.8 1212.75   2
   3  -7  -5 21914.2 1886.81   9
  -3  -7   5 20024.9 1344.58  15
   3  -7  -5 19311.6 1137.97  21
  -3  -7   5 19512.8 2051.43   8
  -3  -7   5 22571.3 1306.11   6
   3  -7  -4 9168.82 694.050  21
  -3  -7   4 9336.61 1342.50   8
  -3  -7   4 12162.2 851.666  18
   3  -7  -4 10690.4 734.542   2
  -3  -7   4 11525.2 906.608  15
  -3  -7   4 10706.4 862.013  22
  -3  -7   3 22893.4 1340.39  18
  -3  -7   3 21049.3 1294.17  15
   3  -7  -3 25176.0 1336.27  15
  -3  -7   3 23551.5 2058.25   8
  -3  -7   3 24157.4 1287.97   7
  -3  -7   3 23945.0 1368.74  22
  -3  -7   2 76711.0 3344.54  18
   3  -7  -2 81500.8 3308.40  15
  -3  -7   2 76797.9 3337.21   7
  -3  -7   2 82592.6 4283.97   8
  -3  -7   2 76658.2 3345.59  22
  -3  -7   1 1037.37 278.364  18
   3  -7  -1 1612.02 275.557  18
  -3  -7   1 911.817 280.117   7
   3  -7  -1 1377.11 275.814  15
   3  -7  -1 1407.62 281.056  25
  -3  -7   1 1299.66 272.913  20
   3  -7  -1 1211.22 323.933  24
  -3  -7   1 1078.46 276.593  22
  -3  -7   1 1265.52 457.072   8
  -3  -7   0 6912.20 609.416  20
  -3  -7   0 6811.23 649.073  18
   3  -7   0 6547.84 606.815  18
   3  -7   0 6750.40 600.431  15
  -3  -7   0 7459.39 702.022   7
   3  -7   0 6224.40 701.715  24
   3  -7   0 7453.75 703.993  23
  -3  -7  -1 14623.8 1054.57   7
  -3  -7  -1 13772.3 907.124  19
  -3  -7  -1 14302.8 995.818  18
   3  -7   1 14530.0 1011.63  18
   3  -7   1 14021.1 948.347  15
  -3  -7  -1 13357.6 915.171  20
   3  -7   1 14046.4 1111.94  24
   3  -7   1 13508.5 1082.92  23
  -3  -7  -2 52950.9 2441.91  20
  -3  -7  -2 52503.2 2427.37  19
  -3  -7  -2 56167.7 2573.05  18
   3  -7   2 54908.7 2499.58  15
   3  -7   2 53370.9 2754.42  24
  -3  -7  -3 19214.2 1285.73   7
   3  -7   3 20151.1 1244.76  15
  -3  -7  -3 19687.7 1168.20  19
  -3  -7  -4 10738.6 816.996  19
   3  -7   4 11888.2 898.016  15
  -3  -7  -4 11315.5 1380.34   9
  -3  -7  -4 10592.6 879.888   7
   3  -7   4 9691.05 992.908  24
  -3  -7  -5 10675.6 835.430   7
   3  -7   5 9820.89 820.021  15
   3  -7   5 11543.2 1039.31  24
   3  -7   6 8079.57 686.201  15
   3  -7   6 8590.64 862.613  23
   3  -7   6 9946.93 908.556  24
   3  -7   7 17046.7 1129.41  23
   3  -7   8 2888.65 341.306  18
   3  -7   8 2841.21 329.240  23
  -3  -6  11 4712.07 359.826  15
   3  -6 -11 3741.74 274.834  21
   3  -6 -10 699.445 197.391   2
  -3  -6  10 735.496 239.903  15
   3  -6 -10 443.173 168.319  21
  -3  -6   9 1145.19 241.819  22
   3  -6  -9 1430.97 275.269  21
   3  -6  -9 1368.51 235.170   1
  -3  -6   9 1030.95 320.453  15
  -3  -6   8 1955.68 358.041  22
   3  -6  -8 1826.89 291.197   1
  -3  -6   8 2508.09 488.857  15
  -3  -6   8 2573.17 374.414   6
   3  -6  -8 1732.67 309.544  26
   3  -6  -8 1369.58 297.833  21
   3  -6  -8 2157.22 380.453   2
   3  -6  -7 36951.9 1804.26  21
  -3  -6   7 35619.1 1829.47  22
   3  -6  -7 35380.3 1848.64   2
  -3  -6   7 39361.4 1862.80   6
  -3  -6   7 33727.9 2952.40   8
   3  -6  -7 36429.5 2724.55   9
  -3  -6   7 37881.8 2077.91  15
   3  -6  -7 31602.0 1654.31   1
   3  -6  -6 37972.0 1932.45   2
   3  -6  -6 41881.8 2835.88   9
  -3  -6   6 35185.1 2087.25  15
  -3  -6   6 37327.7 1940.67  22
  -3  -6   6 42486.0 1995.98   6
   3  -6  -6 37296.6 1870.54  26
  -3  -6   6 33774.1 3008.65   8
   3  -6  -6 39416.9 1886.50  21
  -3  -6   6 43319.6 2034.90  23
   3  -6  -5 43525.1 2095.44  21
   3  -6  -5 46675.6 2152.05   2
  -3  -6   5 44895.1 2146.18  18
   3  -6  -5 53453.9 3142.84   9
   3  -6  -5 44412.8 2117.00  26
  -3  -6   5 51683.5 2262.86   6
  -3  -6   5 47006.8 2356.42  15
  -3  -6   5 40689.3 3186.95   8
  -3  -6   5 51699.2 2333.57  23
  -3  -6   5 45786.1 2210.90  22
   3  -6  -4 64059.5 2890.33  21
   3  -6  -4 71544.5 2932.19   2
  -3  -6   4 75096.2 3034.33  18
   3  -6  -4 69982.4 3759.22   9
  -3  -6   4 72684.4 3147.77  15
  -3  -6   4 66729.8 4092.69   8
  -3  -6   4 68686.8 3052.28  22
   3  -6  -4 69121.9 2951.10  26
  -3  -6   4 78961.9 3190.04  23
   3  -6  -3 2174.13 268.802   2
  -3  -6   3 2012.47 292.811   7
   3  -6  -3 2347.85 347.127  15
  -3  -6   3 2250.81 339.324  22
  -3  -6   3 1180.93 507.827   8
  -3  -6   2 56822.9 2518.80   7
  -3  -6   2 61667.9 3405.74   8
  -3  -6   2 57356.4 2524.73  22
  -3  -6   1 33934.0 2259.60   8
  -3  -6   1 33005.0 1669.58   7
  -3  -6   0 50866.1 2227.06  20
  -3  -6   0 52361.0 2305.45  18
  -3  -6   0 49632.1 2903.53   8
  -3  -6   0 49254.6 2340.02   7
  -3  -6  -1 3015.57 363.462  19
  -3  -6  -1 3049.24 426.463   7
  -3  -6  -1 2483.24 373.702  18
   3  -6   1 2895.86 375.669  15
   3  -6   1 2349.27 377.228  25
   3  -6   1 3016.74 464.354  24
  -3  -6  -1 2577.58 516.305   9
  -3  -6  -1 3106.94 376.843  20
  -3  -6  -2 23960.3 1412.72   7
  -3  -6  -2 26284.3 1345.57  20
  -3  -6  -2 25088.4 1304.52  19
  -3  -6  -2 25187.8 1403.64  18
   3  -6   2 23242.0 1329.77  15
  -3  -6  -2 22919.5 1839.53   9
   3  -6   2 24089.3 1530.40  24
   3  -6   3 27499.4 1539.65  15
  -3  -6  -3 27366.3 2174.54   9
  -3  -6  -3 31178.6 1521.97  19
   3  -6   3 29301.1 1762.55  24
  -3  -6  -3 27559.5 1594.32   7
  -3  -6  -4 34185.7 1717.53  19
  -3  -6  -4 36093.6 1840.50   7
   3  -6   4 31871.9 1760.99  15
  -3  -6  -4 36430.2 2678.82   9
   3  -6   4 35444.6 2032.39  24
   3  -6   5 11867.0 1050.93  24
   3  -6   5 10617.8 864.055  15
  -3  -6  -5 11339.6 855.578   7
  -3  -6  -5 10340.3 1399.36   9
   3  -6   6 15209.1 1027.36  15
   3  -6   6 14801.1 1169.06  24
   3  -6   7 12443.9 943.323  24
   3  -6   7 10919.0 936.609  23
   3  -6   8 1241.55 271.755  23
   3  -6   9 4542.31 351.338  18
   3  -5 -11 5131.92 383.131  21
  -3  -5  11 3825.44 407.318  15
   3  -5 -10 2183.35 330.110   2
   3  -5 -10 1910.44 297.664  21
   3  -5 -10 1919.89 276.040   1
  -3  -5  10 1623.54 356.575  15
   3  -5  -9 3182.74 415.856  21
  -3  -5   9 2489.85 345.399  12
  -3  -5   9 3612.89 550.818  15
  -3  -5   9 2817.95 363.380  22
   3  -5  -9 2750.92 381.038   1
   3  -5  -9 2942.60 434.206   2
   3  -5  -8 14720.0 969.546  21
   3  -5  -8 12564.1 888.284   1
  -3  -5   8 14158.5 927.639   6
   3  -5  -8 12952.5 1579.46   9
  -3  -5   8 14094.3 1156.71  15
  -3  -5   8 12493.9 1733.50   8
  -3  -5   8 13083.5 872.525  12
  -3  -5   7 8470.76 1126.16  11
   3  -5  -7 8172.83 665.518   1
  -3  -5   7 10175.2 762.497   6
   3  -5  -7 9448.03 1313.00   9
   3  -5  -7 7627.11 716.304   2
  -3  -5   7 6318.99 1270.55   8
  -3  -5   7 8894.73 882.524  15
   3  -5  -6 25739.6 1930.74  10
   3  -5  -6 29845.1 1567.72  21
  -3  -5   6 34287.3 1646.74   6
  -3  -5   6 29148.3 2135.06  11
   3  -5  -6 30029.0 1492.13   1
   3  -5  -6 32791.1 1642.24   2
   3  -5  -6 36866.8 2565.75   9
  -3  -5   6 30754.0 1813.55  15
  -3  -5   6 28753.5 2622.23   8
  -3  -5   6 30690.8 1632.68  23
  -3  -5   5 63613.7 3430.04  11
  -3  -5   5 66927.7 4170.78   8
   3  -5  -5 71241.2 3871.27   9
  -3  -5   5 66478.0 3121.42  15
   3  -5  -5 69999.4 2926.29  21
  -3  -5   5 72937.2 3039.08  23
   3  -5  -5 70104.7 2942.12   2
  -3  -5   4 9556.68 928.724  11
   3  -5  -4 10546.8 1149.70   9
   3  -5  -4 9178.33 646.116   2
  -3  -5   4 8836.91 1222.39   8
  -3  -5   3 61809.2 2899.19  11
   3  -5  -3 64377.1 3223.11   9
   3  -5  -3 61409.8 2550.15   3
  -3  -5   3 60966.8 2891.50  13
  -3  -5   3 61658.3 3527.14   8
   3  -5  -3 61130.6 2496.67   2
  -3  -5   2 23140.7 1204.23   7
  -3  -5   2 24473.0 1840.39   8
  -3  -5   2 22628.8 1352.66  13
  -3  -5   1 11208.9 1157.21   8
  -3  -5   1 11928.8 868.384  13
   3  -5  -1 11280.4 966.431   4
  -3  -5   1 12687.5 805.914   7
   3  -5   0 1126.03 286.600   4
  -3  -5   0 1891.62 312.374   7
  -3  -5   0 2131.68 349.397  13
  -3  -5   0 1820.91 471.387   8
  -3  -5  -1 18334.4 1403.11   9
   3  -5   1 14683.6 1125.06   4
  -3  -5  -1 16204.4 1129.73  13
  -3  -5  -1 17439.1 1049.19   7
  -3  -5  -2 6050.06 513.172  19
  -3  -5  -2 6166.37 576.494  18
  -3  -5  -2 6908.57 921.106   9
  -3  -5  -2 6339.12 527.966  20
  -3  -5  -2 5493.65 676.284  13
   3  -5   2 6134.33 726.557   4
  -3  -5  -2 5456.65 567.521   7
  -3  -5  -3 16070.3 946.764  19
   3  -5   3 14813.0 985.586  15
  -3  -5  -3 16986.5 1604.50   9
  -3  -5  -3 16284.4 1333.64  13
   3  -5   3 15862.7 1162.21  24
  -3  -5  -3 14849.9 1008.51   7
  -3  -5  -4 56735.9 2492.46   7
  -3  -5  -4 54564.4 2381.72  19
   3  -5   4 49301.6 2422.42  15
  -3  -5  -4 56630.2 2437.65   1
   3  -5   4 55980.3 2701.31  24
  -3  -5  -4 46820.4 3246.95   9
   3  -5   4 50163.7 2271.84  12
  -3  -5  -5 20366.6 1225.55   7
  -3  -5  -5 21444.1 1267.86   1
   3  -5   5 23200.6 1324.85  15
  -3  -5  -5 21720.9 2095.83   9
  -3  -5  -5 19872.1 1122.00  14
   3  -5   5 22581.3 1491.15  24
   3  -5   5 20095.9 1165.42  12
   3  -5   6 11538.0 878.359  15
  -3  -5  -6 11167.5 754.775  14
  -3  -5  -6 10272.3 1448.18   9
   3  -5   6 11469.7 1013.08  24
   3  -5   6 11263.5 804.750  12
   3  -5   7 4342.18 489.332  15
  -3  -5  -7 5286.55 464.745  14
   3  -5   7 5273.47 619.651  24
   3  -5   7 4892.14 483.167  12
   3  -5   8 14158.1 977.192  23
   3  -5   9 1362.43 191.539  23
  -3  -4  11 13418.4 867.523  15
   3  -4 -11 12998.6 751.391   2
   3  -4 -11 11464.3 695.202   1
   3  -4 -10 27304.6 1428.37   2
   3  -4 -10 26662.4 1375.02   1
  -3  -4  10 26214.2 1549.44  15
  -3  -4  10 26262.0 1343.88  12
   3  -4  -9 8694.28 711.849   1
   3  -4  -9 9913.86 800.378   2
  -3  -4   9 7961.24 681.589  12
   3  -4  -8 49162.7 2336.94   2
  -3  -4   8 46250.4 3178.76  11
  -3  -4   8 48803.9 2178.88   6
   3  -4  -8 42834.8 2934.73  10
  -3  -4   7 21556.3 1944.14  11
   3  -4  -7 23888.0 1934.28  10
  -3  -4   7 26336.5 1359.50   6
  -3  -4   6 20542.5 1156.20   6
   3  -4  -6 18314.8 1588.19  10
   3  -4  -6 22536.1 1919.82   9
  -3  -4   6 19995.2 1702.42  11
   3  -4  -6 20853.0 1190.91   2
  -3  -4   5 6744.18 866.352  11
   3  -4  -5 6193.58 800.252  10
   3  -4  -5 6270.39 925.174   9
   3  -4  -5 5932.92 534.810   2
  -3  -4   4 29918.5 1856.15  11
   3  -4  -4 31384.0 2064.56   9
   3  -4  -4 26433.2 1726.44  10
   3  -4  -4 29617.1 1452.77   3
   3  -4  -4 31347.8 1429.65   2
  -3  -4   3 23345.8 1884.05   8
   3  -4  -3 28534.7 1792.34   9
   3  -4  -2 36201.0 2087.10   4
  -3  -4   2 37636.7 1929.54  13
  -3  -4   2 35850.6 2254.19   8
   3  -4  -1 44370.4 2241.17   4
  -3  -4   1 45346.5 2511.03   8
  -3  -4   1 42291.6 2118.93  13
   3  -4   0 72994.8 3232.09   4
  -3  -4   0 73077.7 3531.76   8
  -3  -4   0 71221.2 3195.25  13
   3  -4   1 21021.4 1364.79   4
  -3  -4  -1 21270.4 1361.66  13
  -3  -4  -2 36516.9 2234.89   9
  -3  -4  -2 32984.5 1943.41  13
   3  -4   2 31952.3 1449.66  12
  -3  -4  -3 8830.10 1119.19   9
  -3  -4  -3 10641.3 704.271   1
  -3  -4  -3 11114.2 1081.66  13
  -3  -4  -3 10446.3 762.331   7
   3  -4   3 9389.10 637.378  12
  -3  -4  -4 23375.6 1186.02  19
  -3  -4  -4 23095.9 1223.92   1
   3  -4   4 20763.7 1238.56  15
  -3  -4  -4 21528.0 1225.08   7
  -3  -4  -4 23315.3 2033.84   9
  -3  -4  -4 20380.8 1102.85  14
  -3  -4  -4 21633.7 1744.61  13
   3  -4   4 20296.6 1140.22  12
   3  -4   5 2036.67 420.263  24
   3  -4   5 1190.09 294.979  12
  -3  -4  -5 1199.99 263.932   7
   3  -4   5 1445.52 313.127  15
   3  -4   5 1401.79 538.983  11
  -3  -4  -5 1443.32 309.677   1
  -3  -4  -5 1341.70 276.496  14
  -3  -4  -5 2044.65 679.555   9
   3  -4   6 9278.09 873.070  24
  -3  -4  -6 6773.32 1064.70  10
   3  -4   6 8242.00 735.268  15
  -3  -4  -6 8397.70 720.956   1
  -3  -4  -6 7962.63 653.860  14
  -3  -4  -6 7879.11 1265.60   9
   3  -4   6 7897.84 698.852  12
   3  -4   7 1253.19 288.623  12
   3  -4   7 931.343 260.253  15
  -3  -4  -7 972.059 291.440   1
  -3  -4  -7 937.018 241.444  14
   3  -4   7 818.285 266.417  24
  -3  -4  -8 3444.59 375.684  14
   3  -4   8 3739.63 420.730  12
   3  -4   9 6343.80 472.598  23
   3  -3 -12 4042.59 296.634  21
  -3  -3  12 2793.92 300.019  15
   3  -3 -11 13432.8 784.969  21
   3  -3 -11 11998.5 747.438   1
   3  -3 -11 12052.0 750.916   2
  -3  -3  11 12114.9 872.843  15
  -3  -3  11 11481.2 734.471  12
   3  -3 -10 5442.33 547.238   1
   3  -3 -10 6055.72 575.444   2
  -3  -3  10 6629.91 592.426  12
   3  -3  -9 61359.5 2750.23   2
   3  -3  -9 55882.8 3743.57   9
  -3  -3   8 2746.70 713.297  11
   3  -3  -8 2803.23 728.409  10
   3  -3  -8 2646.59 789.944   9
   3  -3  -8 2400.58 400.733   2
  -3  -3   7 57792.8 3459.68  11
   3  -3  -7 54402.4 3294.03  10
  -3  -3   7 56528.9 2425.82   6
   3  -3  -7 58908.7 3535.65   9
   3  -3  -7 54835.6 2528.51   2
  -3  -3   6 4845.09 827.984  11
  -3  -3   6 3991.39 421.126   6
   3  -3  -6 4181.28 714.015  10
   3  -3  -6 4490.63 818.389   9
   3  -3  -5 1604.28 427.488  10
   3  -3  -5 1086.33 224.643   2
   3  -3  -5 1037.06 250.637   3
  -3  -3   5 1078.00 389.150  11
   3  -3  -4 20366.0 1402.68  10
   3  -3  -4 19891.6 1060.40   3
   3  -3  -3 60311.3 2969.48   9
  -3  -3   3 56497.8 3141.40   8
   3  -3  -2 29564.2 1769.14   4
  -3  -3   1 115385. 4813.74  13
   3  -3  -1 122244. 4907.11   4
  -3  -3   0 85291.2 3766.87  13
   3  -3   0 91231.2 3798.70   4
   3  -3   1 16836.0 1193.49   4
  -3  -3  -1 17421.6 1205.78  13
  -3  -3  -2 28450.2 1343.12   1
  -3  -3  -2 31685.1 1845.35  13
  -3  -3  -3 12490.6 744.047   1
   3  -3   3 9621.02 1115.25  11
  -3  -3  -3 11405.7 1221.70   9
  -3  -3  -3 12952.5 1174.79  13
   3  -3   3 11975.7 732.406  12
  -3  -3  -4 15380.2 847.775  19
  -3  -3  -4 14194.9 869.276   1
  -3  -3  -4 11945.3 783.447  14
  -3  -3  -4 13849.0 1354.60  13
   3  -3   4 12904.6 1388.89  11
   3  -3   4 13122.0 837.673  12
  -3  -3  -5 32604.4 1609.49   1
   3  -3   5 33805.5 2546.82  11
  -3  -3  -5 31629.7 1548.59  14
  -3  -3  -5 29102.1 1519.58   7
   3  -3   5 29874.9 1745.67  24
   3  -3   5 33280.1 1626.85  12
  -3  -3  -6 18052.6 1107.19   1
   3  -3   6 15164.8 1786.25  11
   3  -3   6 16292.0 1186.78  24
  -3  -3  -6 16782.5 1852.10   9
  -3  -3  -6 17236.3 1039.85  14
   3  -3   6 15154.0 1051.51  12
  -3  -3  -7 6592.65 624.238   1
  -3  -3  -7 6232.08 594.626  14
   3  -3   7 6451.52 648.345  12
   3  -3   8 6930.48 628.738  12
  -3  -3  -8 7429.96 591.420  14
  -3  -3  -8 6431.86 594.013   1
   3  -3   9 11162.1 739.306  12
  -3  -3  -9 12866.9 720.349  14
   3  -2 -12 5302.49 365.576  21
  -3  -2  12 3585.63 375.973  15
   3  -2 -11 1699.61 259.157   2
  -3  -2  11 1499.66 269.184  12
   3  -2 -11 2019.91 291.232   1
   3  -2 -11 1951.47 295.248  21
   3  -2 -10 13975.2 943.772   2
  -3  -2  10 15488.2 1001.96  12
  -3  -2   9 4511.38 987.386  11
   3  -2  -9 3779.83 861.901  10
   3  -2  -9 3937.67 524.464   2
   3  -2  -9 4028.01 877.812   9
   3  -2  -8 33406.3 2549.89  10
   3  -2  -8 34654.7 1789.45   2
   3  -2  -8 34136.2 2638.33   9
  -3  -2   8 36609.8 2744.52  11
   3  -2  -7 16175.6 1581.68  10
   3  -2  -7 15726.3 1620.40   9
   3  -2  -7 14910.5 931.379  14
   3  -2  -7 16276.0 1011.77   2
  -3  -2   7 16255.3 1651.74  11
   3  -2  -6 13295.3 1337.76  10
  -3  -2   6 15178.6 1436.68  11
   3  -2  -6 14303.8 1412.12   9
  -3  -2   6 13995.9 811.732   6
  -3  -2   5 9586.93 1019.52  11
   3  -2  -5 9455.20 992.585  10
   3  -2  -5 8875.46 1028.25   9
   3  -2  -4 11966.0 738.445  16
   3  -2  -4 13608.7 786.371   3
   3  -2  -4 13519.3 1166.59   9
   3  -2  -4 15122.8 1157.27  10
   3  -2  -3 84246.2 3953.82   4
  -3  -2   3 79092.0 3945.48   8
   3  -2  -3 82307.4 3658.65  10
   3  -2  -3 85344.2 3369.36  16
  -3  -2   2 9125.20 901.483   8
   3  -2  -2 7696.75 789.916   4
   3  -2  -1 58092.4 2680.74   4
  -3  -2   1 58202.9 2664.84  13
  -3  -2   1 57309.7 2795.97   8
   3  -2   0 101857. 4044.18  17
   3  -2   0 111185. 4454.63   4
  -3  -2   0 105767. 4431.44  13
  -3  -2   0 116665. 4616.62   8
   3  -2   1 53781.3 2458.92  17
  -3  -2  -1 56006.2 2668.57  13
   3  -2   2 35957.3 1959.97  17
   3  -2   2 33630.3 2065.98  11
  -3  -2  -2 35793.6 2046.99  13
  -3  -2  -3 5937.42 477.495   1
   3  -2   3 6375.36 496.989  12
   3  -2   3 7173.27 866.055  17
   3  -2   3 6896.10 900.991  11
  -3  -2  -3 6354.89 828.644  13
   3  -2   4 4009.75 434.107  12
  -3  -2  -4 5462.54 836.845  13
   3  -2   4 4895.75 834.546  11
  -3  -2  -4 5323.71 457.635   1
  -3  -2  -4 4475.91 810.475   9
   3  -2   5 3959.90 855.791  11
  -3  -2  -5 4801.18 870.721  13
  -3  -2  -5 3901.83 431.244  14
  -3  -2  -5 3261.18 407.304   1
  -3  -2  -5 4811.49 921.241   9
   3  -2   5 3701.37 446.564  12
  -3  -2  -6 20195.0 1179.22   1
   3  -2   6 18027.7 1189.66  12
   3  -2   6 18055.9 1985.47  11
  -3  -2  -6 19909.1 2026.28   9
  -3  -2  -6 20689.4 1183.78  14
  -3  -2  -7 12327.1 879.621   1
  -3  -2  -7 11935.1 1501.74  10
  -3  -2  -7 13445.5 1656.67   9
  -3  -2  -7 11866.7 882.684  14
   3  -2   7 11579.2 1601.90  11
   3  -2   7 13012.0 962.730  12
  -3  -2  -8 17046.6 1044.68   1
  -3  -2  -8 16950.5 1051.33  14
   3  -2   8 18011.2 1129.57  12
  -3  -2  -9 22857.7 1152.04  14
   3  -2   9 22487.9 1216.55  12
  -3  -2 -10 7679.01 442.627  14
  -3  -1  12 12187.2 783.865  15
   3  -1 -12 13906.2 695.529  21
   3  -1 -11 8096.96 572.511   2
   3  -1 -10 5645.46 548.806   2
  -3  -1   9 43858.1 3263.12  11
   3  -1  -9 51898.9 3294.41   9
   3  -1  -9 45107.9 2176.54   2
   3  -1  -9 43983.8 3124.12  10
   3  -1  -8 11732.7 1435.09  10
   3  -1  -8 11916.6 1451.07   9
   3  -1  -8 11832.1 853.287  14
   3  -1  -8 12872.7 898.148   2
   3  -1  -7 12611.8 1383.28  10
   3  -1  -7 13061.0 1380.47   9
   3  -1  -7 11757.7 808.374  14
   3  -1  -7 12296.2 847.946   2
   3  -1  -6 12489.9 1252.57   9
   3  -1  -6 11743.8 1231.70  10
   3  -1  -5 6547.13 830.420  10
   3  -1  -5 6316.79 538.370   3
   3  -1  -5 7373.65 885.568   9
   3  -1  -5 7106.38 626.520  16
   3  -1  -4 26816.2 1666.31  10
   3  -1  -4 25510.7 1380.05  16
   3  -1  -4 27456.7 1713.56   9
   3  -1  -3 16829.8 1161.24  10
   3  -1  -3 16732.8 1008.77  16
   3  -1  -3 16375.9 1189.56   9
  -3  -1   2 100630. 4430.73   8
   3  -1  -2 104499. 4168.44  16
   3  -1  -1 64633.7 2867.92  16
  -3  -1   1 65692.5 2974.22   8
   3  -1   0 21984.6 1127.38  17
  -3  -1   0 22785.1 1367.50   8
   3  -1   1 47618.2 2216.03  17
   3  -1   2 1788.52 382.616  17
   3  -1   3 15000.7 1300.56  17
  -3  -1  -3 16837.2 860.648   1
   3  -1   3 16898.3 921.169  12
   3  -1   4 11588.0 1253.14  17
   3  -1   4 12374.6 798.608  12
  -3  -1  -4 12225.1 753.008   1
  -3  -1  -4 13993.7 1406.04   9
  -3  -1  -5 7866.28 1155.96  13
  -3  -1  -5 8911.64 675.875  14
  -3  -1  -5 9497.24 1287.01   9
  -3  -1  -5 8475.24 643.744   1
  -3  -1  -6 40.1499 131.648   1
   3  -1   6-174.055 344.151  11
  -3  -1  -6-42.3506 156.660  14
  -3  -1  -6 321.097 317.445   9
   3  -1   7 6620.53 1227.16  11
  -3  -1  -7 8028.48 1238.41  10
  -3  -1  -7 8922.54 1327.34   9
  -3  -1  -7 7488.03 674.663   1
  -3  -1  -8 7978.40 647.254   1
  -3  -1 -10 900.832 157.453  14
  -3   0  12 1442.37 209.802  12
   3   0 -12 1032.43 159.551  21
   3   0 -12 993.830 170.499   1
  -3   0  11 107.348 145.907  12
  -3   0  10 6424.17 607.781  12
   3   0 -10 5549.10 527.115   2
  -3   0   9 170.911 337.935  11
   3   0  -9-153.434 429.044  10
   3   0  -9-42.5353 173.385   2
   3   0  -8 17236.2 1062.81   2
  -3   0   8 15718.7 1737.64  11
   3   0  -8 14618.1 1582.21   9
   3   0  -8 16894.7 1040.50  14
   3   0  -8 17392.8 1750.94  10
  -3   0   7 917.360 450.129  11
   3   0  -7 737.486 404.490  10
   3   0  -7 1479.53 478.601   9
   3   0  -7 953.607 228.887  14
  -3   0   6 107.509 260.444  11
   3   0  -6 256.650 179.556  16
   3   0  -6 306.522 303.120  10
   3   0  -6 96.0391 268.645   9
  -3   0   5 57012.8 2911.96  11
   3   0  -5 53554.3 2827.43  10
   3   0  -5 53754.4 2561.57  16
   3   0  -5 47884.4 2197.17   3
   3   0  -5 54448.7 2819.20   9
   3   0  -4 3241.94 456.525  16
   3   0  -4 4043.50 597.576  10
   3   0  -4 2651.37 481.459   9
   3   0  -3 50927.1 2644.61   4
   3   0  -3 49985.6 2394.03  10
   3   0  -3 45245.3 2254.13  16
   3   0  -3 48032.2 2370.24   9
   3   0  -2 114723. 4578.29  16
  -3   0   2 109088. 4647.09   8
   3   0  -2 116235. 4774.92   4
   3   0  -1 23416.5 1333.41   4
   3   0  -1 21824.4 1254.85  16
  -3   0   1 19472.6 1257.32  13
  -3   0   1 21006.2 1244.05   8
  -3   0   0 156871. 6367.48  13
  -3   0   0 160066. 6290.87   8
   3   0   0 167581. 6397.07   4
   3   0   1 26349.4 1500.03  17
  -3   0  -1 30464.5 1690.97  13
   3   0   2 456740. 17417.4  17
   3   0   2 467645. 17623.7  11
  -3   0  -2 489722. 17609.9  13
   3   0   3 16046.4 1358.00  17
   3   0   3 16036.7 1442.14  11
  -3   0  -3 19708.2 1480.55  13
   3   0   3 17098.6 933.664  12
   3   0   4 77287.0 4060.01  11
   3   0   4 86448.3 4064.42  17
  -3   0  -4 70819.4 2989.40   1
  -3   0  -4 85351.4 4083.10  13
   3   0   4 76527.3 3114.40  12
   3   0   5 15541.6 1699.68  11
   3   0   5 13346.2 1493.64  17
  -3   0  -5 13651.5 839.615   1
  -3   0  -5 13099.8 879.321  14
  -3   0  -5 15772.4 1590.31   9
  -3   0  -5 15276.7 1590.59  13
   3   0   5 14368.5 938.433  12
   3   0   6 3135.95 836.017  11
  -3   0  -6 4142.67 474.534  14
  -3   0  -6 4149.84 882.346   9
  -3   0  -6 3294.07 419.445   1
   3   0   6 3687.00 496.623  12
   3   0   7 263.331 232.861  12
   3   0   7-190.329 266.113  11
  -3   0  -7 162.889 322.080  10
  -3   0  -7 78.2943 122.402   1
  -3   0  -7-45.7010 174.998  14
  -3   0  -7 160.275 316.912   9
   3   0   8-249.073 203.059  12
  -3   0  -8 173.696 153.596   1
  -3   0  -8 84.8580 172.953  14
   3   0   9 1089.69 265.488  12
  -3   0  -9 713.358 207.464  14
  -3   0 -10 21267.7 989.496  14
   3   1 -11 8720.50 592.183  21
  -3   1  11 8339.47 646.219  12
   3   1 -10 4388.92 438.312   2
  -3   1  10 5191.99 556.845  12
  -3   1   9 38588.7 3015.33  11
   3   1  -9 40403.9 2927.44  10
   3   1  -9 40177.7 1902.98   2
  -3   1   8 14679.1 1654.79  11
   3   1  -8 14663.7 1566.23  10
   3   1  -8 13371.9 1392.52   9
   3   1  -8 11480.1 854.275  14
   3   1  -8 12362.7 857.211   2
  -3   1   7 12397.7 1392.49  11
   3   1  -7 10343.2 1263.08  10
   3   1  -7 12019.4 1263.14   9
   3   1  -7 11008.5 771.209  14
   3   1  -7 11468.0 1158.71  16
  -3   1   6 10508.2 1190.11  11
   3   1  -6 13332.2 1283.50  10
   3   1  -6 10331.2 1028.84  16
   3   1  -6 10119.5 1073.83   9
  -3   1   5 8502.83 939.018  11
   3   1  -5 7241.67 870.920  10
   3   1  -5 8526.36 863.003  16
   3   1  -5 6963.84 809.551   9
   3   1  -5 7487.74 566.842   3
   3   1  -4 27577.0 1737.92  10
   3   1  -4 28469.4 1706.47  16
   3   1  -4 28517.4 1685.31   9
   3   1  -3 14097.0 1051.10  10
   3   1  -3 14473.3 1075.70  16
   3   1  -2 106039. 4401.02   4
   3   1  -2 99516.8 4291.38  16
  -3   1   2 103153. 4175.27   8
   3   1  -1 59041.1 2620.88   4
  -3   1   1 53755.1 2565.13  13
  -3   1   1 55093.3 2406.81   8
   3   1   0 21392.9 1319.45  16
  -3   1   0 21136.0 1320.52  13
   3   1   0 22718.0 1341.54   4
   3   1   1 51573.1 2482.23  17
   3   1   1 54417.8 2566.38  16
  -3   1  -1 49302.6 2518.84  13
   3   1   2 2826.66 496.445  17
   3   1   2 2080.36 458.787  11
  -3   1  -2 2482.04 488.277  13
   3   1   3 16611.8 1385.02  17
   3   1   3 16769.1 1484.54  11
  -3   1  -3 19351.9 1481.83  13
   3   1   3 16942.2 929.928  12
   3   1   4 15325.4 1514.04  11
   3   1   4 15661.0 1468.56  17
  -3   1  -4 15479.7 1456.78  13
   3   1   4 14567.1 893.822  12
   3   1   5 8438.65 1183.83  17
   3   1   5 9668.69 1322.57  11
  -3   1  -5 8483.42 659.429  14
  -3   1  -5 8894.20 1157.01   9
  -3   1  -5 7120.05 1101.63  13
   3   1   5 9029.67 705.091  12
  -3   1  -6 167.348 144.232   1
   3   1   6-164.517 430.321  17
   3   1   6 346.539 383.036  11
  -3   1  -6-42.5872 178.628  14
  -3   1  -6-144.016 284.757   9
   3   1   6 144.842 190.926  12
   3   1   7 6768.64 1242.52  11
  -3   1  -7 8960.63 739.657  14
  -3   1  -7 7394.54 1145.07   9
   3   1   7 8856.79 787.794  12
  -3   1  -8 9547.18 741.930  14
   3   1   8 8848.62 777.985  12
  -3   1  -9 19339.9 1048.74  14
   3   1   9 18368.2 1085.25  12
  -3   1 -10 925.006 162.548  14
  -3   2  11 2650.13 345.416  12
  -3   2  10 10611.2 803.529  12
  -3   2   9 3459.93 873.310  11
   3   2  -9 2657.12 784.944  10
   3   2  -9 4541.86 451.608   2
  -3   2   8 28760.8 2435.54  11
   3   2  -8 26809.3 2291.08  10
   3   2  -8 32792.0 2274.70  16
   3   2  -8 30675.8 1520.65   2
   3   2  -7 15725.5 1533.91  10
  -3   2   7 14346.1 1518.14  11
   3   2  -7 13681.1 1383.53  16
   3   2  -7 13635.8 1268.98   9
   3   2  -7 13744.0 880.667  14
   3   2  -6 14966.7 1344.18  16
   3   2  -6 11774.9 1128.38   9
  -3   2   6 12796.7 1331.42  11
  -3   2   5 7859.32 914.910  11
   3   2  -5 6203.81 804.862  10
   3   2  -5 8947.84 964.421  16
   3   2  -5 8087.21 809.071   9
   3   2  -5 6370.19 520.971   3
   3   2  -4 12669.2 1079.55  10
   3   2  -4 15060.6 1198.29  16
   3   2  -3 95876.5 4286.85   4
   3   2  -3 90078.3 3957.29  10
   3   2  -3 99739.6 4159.40  16
  -3   2   3 86232.7 3769.72   8
   3   2  -2 8849.90 831.324   4
  -3   2   2 8235.02 583.062   8
   3   2  -1 58528.4 2811.76  16
  -3   2   1 58818.4 2748.10  13
   3   2  -1 63541.1 2801.37   4
  -3   2   0 116701. 4759.55  13
   3   2   0 109798. 4771.71  16
   3   2   0 119417. 4759.34   4
   3   2   1 56743.3 2790.99  16
  -3   2  -1 59058.6 2791.87  13
   3   2   2 39838.7 2298.09  11
  -3   2  -2 41937.8 2270.99  13
   3   2   3 5272.22 803.202  11
   3   2   3 5450.76 450.386  12
  -3   2  -3 4738.54 713.137  13
   3   2   4 3334.10 698.234  11
  -3   2  -4 3237.66 670.025  13
   3   2   4 3862.35 410.480  12
   3   2   5 3227.75 414.602  12
  -3   2  -5 4182.97 874.737  13
   3   2   5 2915.67 730.024  11
  -3   2  -5 3165.26 391.605  14
  -3   2  -5 4034.24 769.135   9
   3   2   6 19089.9 2027.52  11
  -3   2  -6 17537.5 1749.59   9
  -3   2  -6 20001.4 1197.05  14
   3   2   6 23838.3 1315.25  12
   3   2   7 14173.9 1787.66  11
  -3   2  -7 12379.3 1580.83  10
  -3   2  -7 15618.6 1016.52  14
   3   2   7 16577.8 1096.26  12
  -3   2  -8 18220.1 1081.04  14
   3   2   8 17453.0 1125.38  12
  -3   2  -9 22297.9 1123.50  14
   3   2   9 20518.9 1150.98  12
  -3   2 -10 7549.58 443.247  14
  -3   3  11 11843.3 734.225  12
  -3   3  10 6005.26 563.781  12
  -3   3   9 60730.4 2714.88  12
   3   3  -8 3018.65 693.438  16
   3   3  -8 2304.71 677.162  10
  -3   3   8 3005.05 734.180  11
  -3   3   7 52432.8 3251.46  11
   3   3  -7 52821.1 3186.63  10
   3   3  -7 52714.8 3228.11  16
  -3   3   6 6056.78 888.065  11
   3   3  -6 5953.94 917.229  16
   3   3  -6 4235.80 738.396  10
   3   3  -5 1620.73 473.962  16
  -3   3   5 2290.21 526.320  11
   3   3  -5 1624.72 418.966  10
   3   3  -4 19581.8 1370.19  10
   3   3  -4 18354.0 1494.66  16
   3   3  -2 36760.1 2030.13   4
   3   3  -2 35647.3 2052.59  16
   3   3  -1 112176. 4866.43  16
  -3   3   1 112561. 4675.31  13
   3   3  -1 117412. 4742.00   4
   3   3   0 92542.9 4067.70  16
   3   3   0 93308.6 3921.35   4
  -3   3   0 90781.2 3923.26  13
   3   3   1 18701.3 1312.66  16
  -3   3  -1 18223.0 1252.26  13
   3   3   2 32285.4 1945.14  16
  -3   3  -2 33736.9 1957.25  13
   3   3   3 8249.30 1039.07  11
  -3   3  -3 7586.78 918.833  13
   3   3   3 9757.65 632.533  12
   3   3   4 11392.9 1308.49  11
  -3   3  -4 12746.3 790.517  14
  -3   3  -4 13197.8 1246.66   9
  -3   3  -4 13241.0 1326.96  13
   3   3   4 12760.9 1399.71  17
   3   3   4 14007.0 847.416  12
   3   3   5 29298.5 2365.92  11
   3   3   5 26319.6 2345.82  17
  -3   3  -5 31640.1 1524.63  14
   3   3   5 30409.7 1562.89  12
   3   3   6 16448.5 1837.85  11
   3   3   6 21672.1 2142.63  17
  -3   3  -6 17441.5 1070.79  14
   3   3   6 17601.8 1131.07  12
  -3   3  -7 7621.11 637.197  14
   3   3   7 6195.95 632.596  12
  -3   3  -8 9091.49 674.241  14
   3   3   8 8820.30 712.323  12
   3   3   9 10037.5 673.760  12
  -3   3  -9 10705.2 649.499  14
  -3   4  10 25050.4 1280.25  12
  -3   4   9 7727.19 650.321  12
  -3   4   8 46751.3 3152.34  11
   3   4  -8 43196.8 2927.53  10
   3   4  -8 50516.1 3250.93  16
  -3   4   7 20557.5 1881.23  11
   3   4  -7 23874.2 1920.83  10
   3   4  -7 24829.9 2114.77  16
  -3   4   6 21712.6 1770.94  11
   3   4  -6 21098.5 1690.97  10
   3   4  -6 24283.2 2023.01  16
   3   4  -5 8038.69 914.426  10
   3   4  -5 7168.99 1022.42  16
  -3   4   5 7750.35 920.141  11
  -3   4   4 34861.3 1963.25  11
   3   4  -4 29000.7 1826.90  10
   3   4  -3 31477.2 2078.78  16
   3   4  -2 39046.1 2201.05   4
  -3   4   2 40779.0 2063.35  13
   3   4  -2 42104.3 2384.40  16
   3   4  -1 49274.0 2414.14   4
   3   4  -1 50985.9 2648.25  16
  -3   4   1 48001.2 2335.89  13
   3   4   0 74759.7 3458.21  16
  -3   4   0 70072.4 3182.53  13
   3   4   0 73380.3 3224.58   4
   3   4   1 21558.2 1476.42  16
  -3   4  -1 20010.9 1343.25  13
   3   4   1 22926.8 1398.10   4
   3   4   2 31542.1 1907.83  16
  -3   4  -2 30020.3 1818.93  13
   3   4   2 28780.8 1342.70  12
   3   4   3 13098.4 1350.99  17
  -3   4  -3 11031.2 1099.34  13
   3   4   3 12515.6 744.546  12
   3   4   4 18109.1 1023.76  12
   3   4   4 21202.1 1914.38  17
  -3   4  -4 17867.3 983.755  14
  -3   4  -4 17679.5 1555.01  13
   3   4   5 2070.41 341.962  12
   3   4   5 1586.50 610.403  17
  -3   4  -5 1494.96 271.178  14
   3   4   6 10006.0 1427.08  17
  -3   4  -6 8736.24 1160.21  10
  -3   4  -6 7578.20 634.099  14
   3   4   6 7805.87 684.010  12
   3   4   7 635.839 250.043  12
  -3   4  -7 1210.45 250.985  14
   3   4   8 2361.30 333.496  12
  -3   4  -8 2178.10 297.003  14
  -3   4  -9 7158.24 448.499  14
   3   5  -8 14497.1 1636.57  16
   3   5  -7 9045.47 1283.23  16
   3   5  -6 33990.8 2617.32  16
   3   5  -5 69194.9 3436.20  10
   3   5  -4 10242.9 1227.53  16
  -3   5   3 56586.1 2817.56  13
   3   5  -3 70512.9 3544.35  16
   3   5  -2 24435.7 1805.14  16
   3   5  -1 10841.4 1095.08  16
   3   5   0 1701.65 428.114  16
   3   5   1 11417.1 1064.48  16
   3   5   1 11218.3 910.972   4
  -3   5  -1 10556.5 867.412  13
   3   5   2 3239.84 521.449   4
   3   5   2 3692.01 735.929  17
   3   5   2 3356.69 566.957  16
  -3   5  -2 3991.61 566.608  13
   3   5   3 15042.8 1540.56  17
  -3   5  -3 14872.0 1256.67  13
   3   5   4 48479.7 3235.16  17
   3   5   5 20859.7 2063.36  17
   3   5   6 9529.33 1410.81  17
  -3   5  -7 3792.24 384.420  14
   3   6  -7 35850.9 2811.81  16
   3   6  -5 53351.7 3467.72  16
   3   6  -4 80316.2 4411.21  16
   3   6  -3 1988.69 540.179  16
   3   6  -2 59392.9 3327.84  16
   3   6  -1 39489.0 2463.17  16
   3   6   0 43794.1 2551.78  16
   3   6   1 3021.52 550.172  16
   3   6   2 24484.5 1991.51  17
   3   6   3 27357.7 2236.78  17
   3   6   4 29152.6 2442.51  17
   3   6   5 12553.9 1577.63  17
   3   7  -6 47855.3 3381.22  16
   3   7  -5 18813.8 1957.72  16
   3   7  -4 9867.03 1345.33  16
   3   7  -3 19076.9 1825.36  16
   3   7  -2 73572.9 4034.87  16
   3   7  -1 2355.31 560.580  16
   3   7   0 7237.52 930.008  16
   3   7   2 54446.3 3408.37  17
   3   7   3 20674.1 1970.12  17
   3   7   4 9287.28 1333.42  17
   3   8  -5 11790.2 1525.96  16
   3   8  -4 12342.6 1556.92  16
   3   8  -3 2538.16 682.293  16
   3   8  -2 15028.2 1604.14  16
   3   8  -1 18844.2 1704.25  16
   3   8   2 7632.18 1137.29  17
   3   8   3 71556.4 4191.70  17
   3   9  -4 1097.17 491.535  16
   3   9  -3 8040.30 1193.15  16
   3   9   1 10768.2 1371.96  17
  -4 -12   3 2044.74 234.379  19
  -4 -12   2 728.244 156.278  19
  -4 -12   1 1419.24 208.211  19
  -4 -12   0 8208.32 516.948  19
  -4 -12   0 7550.89 560.405   7
  -4 -11   7 2633.77 223.710  20
  -4 -11   6 28114.7 1273.52  20
  -4 -11   5 970.736 207.776  20
  -4 -11   5 974.310 180.285  19
  -4 -11   5 830.914 163.205  18
  -4 -11   5 747.247 183.471   6
  -4 -11   4 10538.8 693.720  19
  -4 -11   4 11368.5 709.513  18
  -4 -11   4 10931.6 735.914  20
  -4 -11   4 10998.2 709.602   6
  -4 -11   3 2864.67 356.787  19
  -4 -11   3 2622.86 365.212  18
  -4 -11   3 2873.92 367.603  20
  -4 -11   3 3111.95 347.693   6
  -4 -11   2 2278.12 322.714  19
  -4 -11   2 2582.75 369.968  18
  -4 -11   2 1523.76 275.255   7
  -4 -11   2 2150.96 331.684  20
  -4 -11   1 597.310 212.147  19
  -4 -11   1 489.007 202.332   7
  -4 -11   0 1556.80 271.358  19
  -4 -11   0 1758.26 338.419   7
   4 -11   0 1503.26 263.161  15
   4 -11   1 16395.2 879.356  15
  -4 -11  -1 15725.0 898.663  19
  -4 -11  -2 9577.54 735.968   7
   4 -11   2 10414.1 618.153  15
  -4 -11  -3 5964.38 501.336   7
  -4 -10   8 5858.03 384.216  20
  -4 -10   7 17297.2 920.882  20
  -4 -10   6 9394.85 658.293  22
  -4 -10   6 9906.85 695.311  20
  -4 -10   5 19383.4 1091.01  22
  -4 -10   5 17850.3 1087.30  20
  -4 -10   5 17298.9 991.933  18
  -4 -10   5 17907.3 1060.94   6
  -4 -10   4 3319.87 423.488  18
  -4 -10   4 2791.75 398.075   6
  -4 -10   4 3207.54 432.820  20
  -4 -10   3 5017.39 550.331  20
  -4 -10   3 5016.99 520.831   6
  -4 -10   3 4813.72 536.396  18
  -4 -10   2 91.6299 186.771  20
  -4 -10   2 87.1734 182.839  19
  -4 -10   2 96.0834 207.044  18
  -4 -10   2 90.8421 168.038   7
  -4 -10   2 40.2478 137.862   6
  -4 -10   1 10449.0 799.297  20
  -4 -10   1 10076.9 826.892   7
  -4 -10   1 10229.9 778.520  19
  -4 -10   1 9733.37 820.837  18
  -4 -10   1 8266.15 671.221   6
   4 -10  -1 10948.1 769.152  15
  -4 -10   0 30429.1 1539.73  20
  -4 -10   0 27277.5 1589.70   7
   4 -10   0 25214.8 1361.38  18
   4 -10   0 29392.8 1467.68  15
  -4 -10  -1 8712.51 795.623   7
   4 -10   1 8442.54 663.950  18
   4 -10   1 8601.63 658.836  15
   4 -10   1 8198.69 808.808  24
   4 -10   1 7054.50 648.062  23
   4 -10   2 60140.1 2646.61  18
   4 -10   2 63383.7 2592.48  15
   4 -10   2 62550.1 2918.70  24
   4 -10   2 57471.1 2703.58  23
  -4 -10  -3 25287.6 1349.39   7
   4 -10   3 22948.2 1243.94  18
   4 -10   3 22288.6 1130.37  15
   4 -10   3 22289.0 1295.80  23
   4 -10   4 980.855 229.241  18
  -4 -10  -4 909.532 222.708   7
   4 -10   4 978.756 255.628  23
   4 -10   5 7378.47 503.814  18
   4 -10   5 8613.55 566.010  23
  -4  -9   9 2575.67 244.964  20
  -4  -9   8 9426.07 602.979  20
  -4  -9   8 9102.53 531.674  22
  -4  -9   7 7979.68 621.099   6
  -4  -9   7 6538.03 545.947  15
  -4  -9   7 7804.70 628.716  20
  -4  -9   7 8862.87 611.652  22
  -4  -9   6 24216.3 1320.01  20
  -4  -9   6 24738.2 1313.17   6
  -4  -9   6 26467.6 1312.42  22
  -4  -9   5 226.964 195.716  22
  -4  -9   5 289.464 233.745  20
  -4  -9   5 113.871 145.474  18
  -4  -9   4 4643.42 552.579  20
  -4  -9   4 5126.28 549.481  18
  -4  -9   4 4628.45 559.433   6
  -4  -9   4 4928.62 568.661  22
  -4  -9   3 10850.9 882.338  20
  -4  -9   3 11125.3 869.332  18
  -4  -9   3 11452.5 878.776   6
  -4  -9   3 11439.4 839.181   7
  -4  -9   3 12615.3 938.082  22
  -4  -9   2 18626.3 1209.25  20
  -4  -9   2 18481.0 1204.38   7
  -4  -9   2 19209.8 1228.75  18
   4  -9  -2 19498.0 1168.74  15
  -4  -9   1 15673.4 1075.87  20
  -4  -9   1 15430.7 1122.48   7
  -4  -9   1 16602.6 1136.25  18
   4  -9  -1 16607.3 1040.55  15
   4  -9  -1 14742.2 1111.34  24
  -4  -9   0 1057.60 322.346  18
   4  -9   0 702.948 226.004  18
  -4  -9   0 1229.86 345.269   7
   4  -9   0 1542.90 318.560  15
   4  -9   0 408.836 295.237  24
   4  -9   0 849.713 265.783  23
  -4  -9   0 712.301 267.341  20
  -4  -9  -1 60484.6 2972.84   7
  -4  -9  -1 64950.7 2816.48  19
   4  -9   1 61823.8 2803.91  18
   4  -9   1 60779.1 3084.00  24
   4  -9   1 65004.3 2764.58  15
   4  -9   1 61973.3 2917.59  23
  -4  -9  -2 30882.9 1566.20  19
   4  -9   2 28147.6 1585.27  18
   4  -9   2 28086.8 1803.46  24
   4  -9   2 28841.0 1493.10  15
   4  -9   2 28351.9 1714.44  23
  -4  -9  -3 9745.35 823.861   7
   4  -9   3 9913.57 807.585  18
   4  -9   3 9318.35 683.528  15
  -4  -9  -3 9149.83 706.909  19
   4  -9   3 8674.20 892.897  24
   4  -9   3 8816.87 856.527  23
  -4  -9  -4 13561.5 942.389   7
   4  -9   4 13987.5 966.365  18
   4  -9   4 15728.2 1090.81  23
   4  -9   5 1470.36 286.379  18
  -4  -9  -5 1497.20 246.044   7
   4  -9   5 1574.78 319.327  23
   4  -9   6 2858.95 307.751  18
  -4  -8  10 198.962 76.1066  20
  -4  -8   9 69.9196 115.234  15
  -4  -8   8 11030.2 740.611   6
  -4  -8   8 10246.8 740.891  15
   4  -8  -8 11487.9 741.988   2
  -4  -8   8 11100.2 691.974  22
   4  -8  -7 13907.3 858.486  21
  -4  -8   7 13708.0 929.586   6
  -4  -8   7 14562.7 966.769  15
   4  -8  -7 13884.0 900.470   2
  -4  -8   7 14476.0 914.256  22
  -4  -8   6 4067.00 499.009   6
   4  -8  -6 3827.26 427.130   2
  -4  -8   6 3839.27 487.848  15
  -4  -8   6 3776.34 466.846  22
   4  -8  -6 3355.26 404.490  21
  -4  -8   5 9043.38 768.066   6
  -4  -8   5 9125.16 706.299  18
  -4  -8   5 7300.75 687.496  15
   4  -8  -5 8161.55 648.961  21
  -4  -8   5 8414.04 1282.01   8
  -4  -8   5 8614.74 746.532  22
  -4  -8   4 6621.92 624.947  18
  -4  -8   4 5958.47 629.959   6
  -4  -8   4 5850.70 642.088  20
  -4  -8   4 5350.97 1041.14   8
  -4  -8   4 6003.27 633.370  22
  -4  -8   3 3568.66 492.521  22
  -4  -8   3 3030.02 451.515  18
  -4  -8   3 3429.68 447.328   7
  -4  -8   3 3299.22 474.834  20
  -4  -8   3 3770.82 830.377   8
  -4  -8   2 21127.0 1275.35  20
  -4  -8   2 19157.3 1250.59  22
  -4  -8   2 20728.6 1272.53  18
   4  -8  -2 23289.7 1250.86  15
  -4  -8   2 20434.9 1277.25   7
  -4  -8   2 18721.2 1877.87   8
   4  -8  -2 18004.0 1200.40  25
  -4  -8   1 7232.56 669.195  20
  -4  -8   1 6317.04 662.593  18
   4  -8  -1 6663.03 607.531  15
  -4  -8   1 5555.37 656.798   7
   4  -8  -1 6514.54 717.271  24
  -4  -8   0 44700.3 2132.77  20
  -4  -8   0 43081.6 2112.66  19
  -4  -8   0 38020.1 2151.04  18
   4  -8   0 45047.1 2104.34  18
  -4  -8   0 47492.4 2325.19   7
   4  -8   0 43299.4 2064.45  15
   4  -8   0 46531.9 2405.03  24
   4  -8   0 43153.9 2198.97  23
  -4  -8  -1 11016.8 839.237  20
  -4  -8  -1 10454.3 943.895   7
   4  -8   1 9970.35 843.148  18
   4  -8   1 10193.0 788.293  15
   4  -8   1 8664.77 941.304  24
  -4  -8  -1 11330.3 832.847  19
   4  -8   1 11325.3 989.838  23
  -4  -8  -2 56011.7 2527.46  19
   4  -8   2 55074.4 2636.35  18
   4  -8   2 56103.8 2486.31  15
   4  -8   2 54070.3 2865.88  24
   4  -8   2 52235.5 2757.15  23
  -4  -8  -3 99996.1 4182.03   7
  -4  -8  -3 101103. 3983.80  19
   4  -8   3 90180.6 4108.27  18
   4  -8   3 96300.2 3918.68  15
   4  -8   3 89877.5 4261.44  23
  -4  -8  -4 4711.04 546.683   7
   4  -8   4 4481.47 568.882  18
   4  -8   4 4121.94 638.642  24
   4  -8   4 3690.05 421.664  15
   4  -8   4 4198.48 630.822  23
  -4  -8  -5 28797.8 1527.37   7
   4  -8   5 32769.4 1693.10  18
   4  -8   5 33348.4 1803.88  24
   4  -8   6 507.573 206.269  18
   4  -8   6 211.540 200.971  23
   4  -8   7 168.404 119.069  23
   4  -7 -10 777.507 141.401  21
  -4  -7  10 749.475 167.529  15
   4  -7  -9 13444.1 808.203  21
  -4  -7   9 13724.3 885.313  15
   4  -7  -9 15311.7 889.896   2
   4  -7  -8 7031.20 612.857   2
  -4  -7   8 6232.18 572.521   6
  -4  -7   8 5993.92 620.582  15
   4  -7  -8 7133.51 588.515  21
  -4  -7   8 6113.25 530.870  22
   4  -7  -7 7413.43 637.320  21
   4  -7  -7 5934.95 614.283   2
  -4  -7   7 8314.00 707.213   6
  -4  -7   7 6854.10 702.013  15
   4  -7  -7 6581.19 596.101  26
  -4  -7   7 7931.79 652.348  22
   4  -7  -6 17993.7 1094.91   2
  -4  -7   6 17631.9 1144.54   6
  -4  -7   6 17372.6 1185.84  15
  -4  -7   6 16681.9 1959.66   8
   4  -7  -6 15992.3 1059.72  26
   4  -7  -6 17354.6 1077.59  21
  -4  -7   6 18008.8 1121.37  22
   4  -7  -5 24905.6 1321.78   2
  -4  -7   5 24193.1 1417.98   6
  -4  -7   5 28112.1 1462.29  22
  -4  -7   5 21718.8 1371.65  15
  -4  -7   5 23924.2 2341.37   8
   4  -7  -5 22550.0 1335.33  26
   4  -7  -5 24246.7 1328.85  21
  -4  -7   4 17101.4 1051.62  18
  -4  -7   4 15581.8 1812.30   8
   4  -7  -4 15501.2 1034.59  26
   4  -7  -4 15928.8 994.389  21
  -4  -7   4 17517.5 1113.17  22
  -4  -7   3 26490.6 1467.77   7
  -4  -7   3 29941.5 1531.83  18
   4  -7  -3 32262.0 1543.38  15
  -4  -7   3 28068.8 2379.82   8
  -4  -7   3 25362.9 1496.77  20
   4  -7  -3 26971.0 1481.01  26
   4  -7  -3 27242.4 1514.86  25
  -4  -7   3 28560.7 1549.53  22
  -4  -7   2 5881.79 612.698  22
  -4  -7   2 6753.94 640.793  20
  -4  -7   2 6723.99 641.676  18
   4  -7  -2 7829.22 638.667  15
   4  -7  -2 6366.35 589.749  26
  -4  -7   2 7281.18 674.563   7
  -4  -7   2 7264.86 1137.52   8
   4  -7  -2 6265.12 629.068  25
  -4  -7   1 16509.6 1173.55   7
  -4  -7   1 17879.0 1110.84  20
  -4  -7   1 18036.4 1163.41  18
   4  -7  -1 18649.9 1184.62  25
   4  -7  -1 20001.2 1118.68  15
   4  -7  -1 19761.7 1302.11  24
  -4  -7   1 16278.2 1699.99   8
   4  -7   0 1276.45 366.869  24
  -4  -7   0 1062.43 299.686  18
  -4  -7   0 1850.59 394.825   7
   4  -7   0 1515.37 309.470  18
   4  -7   0 1303.63 277.476  15
   4  -7   0 1268.33 317.053  25
  -4  -7   0 1421.49 298.837  20
   4  -7   0 1271.44 344.585  23
  -4  -7  -1 13112.6 1046.08   7
  -4  -7  -1 13321.7 1012.72  18
   4  -7   1 14361.6 1173.02  24
  -4  -7  -1 13932.6 945.010  20
   4  -7   1 14425.7 920.234  15
  -4  -7  -1 11418.3 861.629  19
  -4  -7  -2 4508.52 501.475  19
   4  -7   2 5100.99 717.828  24
   4  -7   2 4849.30 512.951  15
  -4  -7  -3 434.766 219.263  19
  -4  -7  -3 179.538 213.423   7
   4  -7   3 83.2860 142.763  15
   4  -7   4 3134.21 587.336  24
  -4  -7  -4 2786.76 398.886  19
  -4  -7  -4 2581.73 427.570   7
   4  -7   4 1997.21 326.248  15
  -4  -7  -5 423.698 209.583   7
   4  -7   5-66.4082 245.773  24
   4  -7   6 650.207 308.200  23
   4  -7   6 364.322 267.913  24
   4  -7   7 4035.35 449.814  23
   4  -6 -11 7014.18 402.520  21
   4  -6 -10 3027.29 322.649  21
  -4  -6  10 2586.20 344.693  15
   4  -6  -9 6518.11 568.322  21
   4  -6  -9 7273.55 622.355   2
  -4  -6   9 6981.32 660.697  15
   4  -6  -8 17946.6 1131.50   2
   4  -6  -8 15904.4 1052.25  26
  -4  -6   8 18190.7 1069.79   6
  -4  -6   8 16507.5 1183.82  15
   4  -6  -8 17518.4 1080.11  21
  -4  -6   8 17701.0 1020.90  22
   4  -6  -7 10786.0 812.127  21
   4  -6  -7 12441.1 884.196   2
  -4  -6   7 9434.97 784.483   6
   4  -6  -7 11033.0 1400.07   9
  -4  -6   7 8950.27 862.648  15
   4  -6  -7 8722.16 776.102  26
  -4  -6   7 11135.8 804.708  22
  -4  -6   7 10632.0 1574.35   8
  -4  -6   6 26767.8 1429.40  22
   4  -6  -6 25690.1 1416.73  21
  -4  -6   6 25954.6 1454.21   6
   4  -6  -6 28441.0 2301.95   9
  -4  -6   6 21329.2 1450.24  15
  -4  -6   6 26421.6 2523.89   8
   4  -6  -6 25218.2 1449.68  26
   4  -6  -6 27140.7 1455.88   2
   4  -6  -5 26495.5 1383.74   2
   4  -6  -5 24902.8 1376.65  21
  -4  -6   5 24100.3 1456.90  15
   4  -6  -5 25983.1 1432.30  26
  -4  -6   5 21913.8 2279.11   8
  -4  -6   5 26584.4 1428.66  22
   4  -6  -4 37920.8 1836.06  21
   4  -6  -4 38539.6 1883.69  26
   4  -6  -4 39573.6 1911.09  25
  -4  -6   4 38385.5 2936.76   8
   4  -6  -4 37564.0 1771.49   2
  -4  -6   4 39079.3 1893.17  22
  -4  -6   3 81584.7 3302.80   7
   4  -6  -3 73685.7 3220.31  21
  -4  -6   3 80543.4 3303.18  18
   4  -6  -3 86282.1 3304.82  15
   4  -6  -3 72850.0 3194.84   3
   4  -6  -3 76762.1 3305.64  26
  -4  -6   3 84071.2 4545.94   8
   4  -6  -3 80024.3 3362.26  25
  -4  -6   3 79333.4 3329.42  22
  -4  -6   2 304.989 187.757   7
  -4  -6   2-39.4946 117.137  18
   4  -6  -2 34.5672 118.383  15
   4  -6  -2 40.2942 149.053  26
  -4  -6   2 366.443 205.250  22
   4  -6  -2-246.147 267.027   5
  -4  -6   2 39.2604 169.186  20
  -4  -6   2-136.395 301.520   8
   4  -6  -2 134.506 182.759  25
  -4  -6   1 18996.5 1103.51  20
   4  -6  -1 20470.2 1200.44  25
  -4  -6   1 17757.0 1107.91  18
   4  -6  -1 20465.9 1083.82  15
   4  -6  -1 19588.6 1064.44   5
   4  -6  -1 16946.0 1093.89  26
  -4  -6   1 18098.1 1714.38   8
   4  -6  -1 18113.9 1239.51  24
  -4  -6   1 19178.2 1194.51   7
  -4  -6   0 20045.7 1160.54  20
  -4  -6   0 18139.7 1179.36  18
   4  -6   0 20872.9 1260.92  25
   4  -6   0 20503.3 1115.85  15
   4  -6   0 20310.7 1099.22   5
  -4  -6   0 21895.0 1866.42   8
  -4  -6   0 21658.4 1308.78   7
  -4  -6  -1 16112.4 995.590  19
  -4  -6  -1 13891.0 1032.42  18
   4  -6   1 15412.8 952.166  15
  -4  -6  -1 17100.0 1522.70   9
  -4  -6  -1 15814.7 997.059  20
   4  -6   1 16812.2 1130.09  25
  -4  -6  -1 17387.5 1156.79   7
   4  -6   2 43011.5 2072.15  15
  -4  -6  -2 45256.1 2959.31   9
  -4  -6  -2 44454.2 2098.75  19
  -4  -6  -2 51416.5 2362.76   7
  -4  -6  -3 25925.9 1516.85   7
  -4  -6  -3 23514.7 1332.74  19
   4  -6   3 23017.6 1309.27  15
  -4  -6  -3 23539.2 2111.17   9
   4  -6   3 26306.4 1669.41  24
  -4  -6  -4 29790.7 1507.11  19
   4  -6   4 26623.6 1446.35  15
  -4  -6  -4 27634.4 2372.29   9
  -4  -6  -4 26345.4 1569.61   7
   4  -6   4 29104.1 1816.24  24
  -4  -6  -5 2485.20 385.728   7
   4  -6   5 2246.33 478.176  24
   4  -6   6 11831.7 970.304  24
   4  -6   7 1015.63 297.630  23
   4  -6   7 893.698 239.110  24
   4  -6   8 7906.15 539.681  23
   4  -5 -11 202.279 109.353   2
   4  -5 -11 328.747 122.323  21
  -4  -5  11 430.085 152.495  15
   4  -5 -10 8801.05 644.182  21
   4  -5 -10 10029.6 698.847   2
  -4  -5  10 7838.97 689.324  15
   4  -5 -10 9187.93 632.873  26
   4  -5  -9 2591.62 380.413  21
  -4  -5   9 1853.98 282.263  12
   4  -5  -9 2477.01 324.730   1
   4  -5  -8 7450.75 669.723  21
   4  -5  -8 6764.35 674.593   2
   4  -5  -8 6946.60 582.777   1
  -4  -5   8 7419.42 638.061   6
  -4  -5   8 8688.19 820.921  15
   4  -5  -7 24099.8 1351.45  21
  -4  -5   7 20611.5 1831.44  11
  -4  -5   7 22115.4 1296.00   6
   4  -5  -7 22217.6 2091.83   9
  -4  -5   7 23801.7 1500.40  15
   4  -5  -7 23448.1 1383.69   2
  -4  -5   6 18326.9 1109.17  22
   4  -5  -6 19389.9 1154.58  21
  -4  -5   6 16848.8 1579.86  11
  -4  -5   6 20650.9 1187.18   6
   4  -5  -6 22043.6 1961.81   9
  -4  -5   6 15776.3 1215.42  15
  -4  -5   6 18213.1 2084.52   8
   4  -5  -6 20235.4 1187.16   2
  -4  -5   5 39459.3 1926.59  22
  -4  -5   5 39417.6 2467.64  11
   4  -5  -5 39330.3 1934.31  21
   4  -5  -5 45382.6 2867.68   9
  -4  -5   5 39485.5 3074.08   8
   4  -5  -5 43885.8 1952.51   2
   4  -5  -4 15379.9 889.169   2
   4  -5  -4 14294.5 909.001  21
   4  -5  -4 15318.2 947.878   3
  -4  -5   4 12555.7 1231.85  13
  -4  -5   4 13939.3 1656.33   8
  -4  -5   4 13894.6 1239.72  11
   4  -5  -4 15878.9 988.483  26
  -4  -5   4 14166.8 914.503  22
  -4  -5   3 10101.9 1312.90   8
   4  -5  -3 12998.1 804.842   3
   4  -5  -3 13274.5 728.736   2
   4  -5  -3 10798.7 789.575   5
  -4  -5   3 11174.3 1058.39  13
  -4  -5   3 11100.1 762.937   7
   4  -5  -2 50670.4 2902.53   4
   4  -5  -2 52659.3 2232.08   3
   4  -5  -2 50316.6 2260.13   5
  -4  -5   2 54911.8 2725.86  13
  -4  -5   2 54884.8 3242.31   8
  -4  -5   2 51979.7 2331.71   7
   4  -5  -1 17715.8 951.783   5
  -4  -5   1 15648.7 1510.16   8
   4  -5  -1 14889.0 1324.81   4
  -4  -5   1 13230.3 1169.90  13
  -4  -5   0 23452.4 1848.91   8
  -4  -5   0 19384.8 1427.20  13
   4  -5   0 22003.8 1270.53  25
   4  -5   0 21199.2 1551.12   4
  -4  -5  -1 34595.9 1612.08  20
  -4  -5  -1 32993.9 1585.09  19
   4  -5   1 33103.4 2075.07   4
  -4  -5  -1 29784.0 1959.16  13
   4  -5   2 41866.4 1895.97  12
  -4  -5  -2 42884.1 1975.46  19
  -4  -5  -2 46807.4 2897.76   9
  -4  -5  -2 45536.8 2572.83  13
   4  -5   2 41696.9 2535.62   4
  -4  -5  -2 45226.6 2185.90   7
   4  -5   3 3700.53 420.596  12
   4  -5   3 4852.38 780.692   4
  -4  -5  -3 6450.20 1042.35   9
  -4  -5  -3 4718.05 773.290  13
  -4  -5  -3 3903.78 446.195  19
  -4  -5  -3 4609.28 555.970   7
  -4  -5  -4 18206.1 1170.28   7
   4  -5   4 17549.0 1052.00  12
  -4  -5  -4 21260.8 1139.35  19
  -4  -5  -4 15338.4 1748.74   9
  -4  -5  -4 16239.4 982.260  14
   4  -5   4 15367.8 1561.14   4
   4  -5   4 18349.2 1352.13  24
   4  -5   5 5541.59 542.144  12
  -4  -5  -5 5912.84 586.668   7
  -4  -5  -5 6356.51 531.087  14
   4  -5   5 7033.59 786.705  24
   4  -5   6 1008.19 239.336  12
  -4  -5  -6 1089.48 231.184  14
   4  -5   6 1420.73 373.514  24
   4  -5   7 2702.72 403.999  24
   4  -5   8 10083.2 695.022  23
   4  -4 -11 5347.13 450.674   2
  -4  -4  11 5895.61 524.763  15
  -4  -4  10 1498.55 255.590  12
   4  -4 -10 1473.18 258.420   1
  -4  -4  10 1874.26 366.305  15
   4  -4 -10 2059.97 325.841   2
   4  -4  -9 11835.1 884.376   2
   4  -4  -9 10613.5 775.417   1
  -4  -4   8 2540.67 658.029  11
   4  -4  -8 1868.35 541.034  10
  -4  -4   8 2224.89 338.843   6
  -4  -4   8 814.345 536.826   8
   4  -4  -7 25101.6 1383.84  21
  -4  -4   7 21851.3 1961.11  11
   4  -4  -7 22135.2 1901.03  10
  -4  -4   7 25128.3 1333.79   6
   4  -4  -7 23526.3 1388.05   2
  -4  -4   7 24732.7 2471.04   8
   4  -4  -6 14358.7 942.837  21
  -4  -4   6 15749.2 1528.67  11
   4  -4  -6 13247.8 1505.80   9
   4  -4  -6 15323.6 982.323   2
  -4  -4   6 11334.4 1611.93   8
   4  -4  -5 42747.6 1990.23  21
  -4  -4   5 45205.7 2656.77  11
  -4  -4   5 38145.4 2961.43   8
   4  -4  -5 43991.0 2813.06   9
   4  -4  -5 41790.9 2030.93   3
   4  -4  -5 44541.8 2000.03   2
   4  -4  -4 44043.3 2017.58   3
   4  -4  -3 66268.2 3634.75   4
  -4  -4   3 72714.4 3470.02  13
   4  -4  -3 71491.3 2879.12   3
   4  -4  -3 66521.1 2878.05   5
   4  -4  -2 58558.5 3200.01   4
   4  -4  -2 62094.1 2583.64   5
  -4  -4   2 64304.0 3102.05  13
   4  -4  -1 133068. 5082.21   5
  -4  -4   1 129789. 5602.07  13
   4  -4  -1 136649. 5751.33   4
  -4  -4   0 16534.5 1276.05  13
   4  -4   0 16114.2 862.628  12
   4  -4   0 15888.2 1293.79   4
   4  -4   1 49634.3 2700.76   4
  -4  -4  -1 49385.7 2674.86  13
   4  -4   1 48686.1 2075.38  12
  -4  -4  -2 7926.13 587.430  19
   4  -4   2 7117.22 558.605  12
  -4  -4  -2 8284.08 964.135  13
   4  -4   2 8619.55 988.692   4
   4  -4   2 7886.10 696.882  25
   4  -4   3 8608.41 662.881  12
  -4  -4  -3 9742.76 682.462  19
  -4  -4  -3 9735.71 1262.49   9
  -4  -4  -3 9406.24 648.784  14
  -4  -4  -3 9288.55 1126.18  13
   4  -4   3 8495.13 1073.41   4
  -4  -4  -4 24572.7 1264.46  14
  -4  -4  -4 23869.4 2203.40   9
  -4  -4  -4 21242.4 1885.94  13
  -4  -4  -4 24133.1 1278.65  19
  -4  -4  -4 23678.8 1373.37   7
   4  -4   4 24099.3 1317.70  12
  -4  -4  -5 16412.4 1053.77   7
  -4  -4  -5 18896.1 2002.83   9
  -4  -4  -5 16594.6 1011.90  14
   4  -4   5 20571.3 1361.30  24
   4  -4   5 15786.8 1052.39  12
  -4  -4  -6 9534.65 705.867  14
   4  -4   6 8436.81 833.496  24
   4  -4   6 8818.66 739.452  12
   4  -4   7 24547.6 1314.22  12
   4  -4   7 24972.0 1388.86  24
  -4  -4  -7 23660.9 1232.91  14
   4  -4   8 4493.93 411.251  12
   4  -3 -12 4613.67 319.858  21
  -4  -3  12 3802.99 337.750  15
   4  -3 -11 862.070 204.598  21
  -4  -3  11 481.560 169.359  12
  -4  -3  11 1182.19 284.852  15
   4  -3 -11 827.930 179.178   1
   4  -3 -11 727.612 188.342   2
   4  -3 -10 4705.62 507.053  21
   4  -3 -10 4484.15 494.031   2
  -4  -3  10 4320.10 472.174  12
   4  -3  -9 13627.3 999.149   2
   4  -3  -9 16663.3 1043.39  21
  -4  -3   8 3427.50 790.115  11
   4  -3  -8 4009.32 813.902  10
   4  -3  -8 3123.34 782.592   9
   4  -3  -8 3942.93 499.209   2
  -4  -3   8 3198.06 935.731   8
  -4  -3   7 5650.08 960.260  11
  -4  -3   7 5461.60 507.646   6
   4  -3  -7 5327.95 896.094  10
   4  -3  -7 6691.58 1045.24   9
  -4  -3   7 4662.59 1060.95   8
  -4  -3   6 1870.75 548.623  11
   4  -3  -6 2412.75 559.176  10
   4  -3  -6 2835.67 399.253   2
   4  -3  -6 2339.94 635.169   9
  -4  -3   6 1837.26 665.799   8
  -4  -3   5 20652.4 1644.98  11
   4  -3  -5 18722.8 1546.84  10
   4  -3  -5 20215.0 1157.44   3
  -4  -3   5 18796.7 1882.01   8
   4  -3  -4 3282.69 393.147   3
  -4  -3   4 4707.93 852.865   8
   4  -3  -3 89902.4 4390.83   4
   4  -3  -3 89498.8 3504.04   3
   4  -3  -3 84432.2 3508.38   5
  -4  -3   3 93583.2 4507.85   8
   4  -3  -2 95919.6 4396.47   4
   4  -3  -2 92099.9 3687.75   5
  -4  -3   2 97900.3 4577.97   8
  -4  -3   2 96243.3 4277.85  13
  -4  -3   1 45143.2 2480.41  13
  -4  -3   1 49183.3 2730.31   8
   4  -3  -1 47512.7 2543.17   4
   4  -3   0 38913.1 1747.00  12
   4  -3   0 42923.9 2334.89   4
  -4  -3   0 46451.6 2547.45   8
  -4  -3   0 42268.0 2307.48  13
   4  -3   1 66328.1 2715.31  12
  -4  -3  -1 71191.9 3398.71  13
   4  -3   1 65510.5 3333.22   4
   4  -3   2 4101.78 410.662  12
   4  -3   2 4752.38 737.672   4
  -4  -3  -2 4695.60 717.319  13
  -4  -3  -3 41120.2 1805.43  19
  -4  -3  -3 39828.6 1820.18  14
  -4  -3  -3 41737.8 2617.99  13
   4  -3   3 39624.4 1860.72  12
  -4  -3  -4 31180.9 1576.74   1
  -4  -3  -4 31516.6 1555.39  14
  -4  -3  -4 34669.1 2625.20   9
  -4  -3  -4 30824.6 2330.84  13
   4  -3   4 32077.5 1622.12  12
  -4  -3  -5 8622.65 708.137   1
  -4  -3  -5 8252.92 674.632  14
   4  -3   5 8858.61 744.830  12
  -4  -3  -5 7655.47 657.864   7
  -4  -3  -6 35472.2 2919.12   9
  -4  -3  -6 40024.5 1917.08  14
   4  -3   6 40312.4 2127.46  24
   4  -3   6 40560.9 2003.29  12
  -4  -3  -7 9130.90 699.361  14
   4  -3   7 9629.47 773.629  12
   4  -3   8 26543.0 1364.35  12
  -4  -3  -8 27171.5 1293.53  14
  -4  -3  -9 1762.89 190.232  14
   4  -2 -12 255.354 104.052  21
  -4  -2  12 173.360 138.731  15
   4  -2 -11 7776.80 596.655   2
   4  -2 -11 8691.75 613.272   1
   4  -2 -11 9580.27 641.460  21
  -4  -2  11 8344.18 627.944  12
   4  -2 -10 5531.80 559.375   2
   4  -2 -10 7157.95 612.540  21
  -4  -2   9-644.944 552.190  11
   4  -2  -9 284.247 314.190  10
   4  -2  -9 304.169 336.209   9
   4  -2  -9 142.809 194.049   2
  -4  -2   8 8233.63 1220.31  11
   4  -2  -8 9041.05 1231.85  10
   4  -2  -8 7665.06 1175.98   9
   4  -2  -8 7822.48 707.050   2
  -4  -2   7 9797.92 1270.42  11
   4  -2  -7 9092.79 1177.89  10
   4  -2  -7 8947.74 1232.77   9
   4  -2  -7 8191.52 704.463   2
  -4  -2   6 13088.5 1407.52  11
   4  -2  -6 12343.6 1328.72  10
   4  -2  -5 6737.31 896.947  10
   4  -2  -5 7201.56 971.798   9
  -4  -2   5 6261.82 1013.90   8
  -4  -2   4 86467.2 4550.64   8
   4  -2  -4 87234.8 3773.34  16
   4  -2  -4 90703.1 3609.10   3
   4  -2  -4 98669.2 4399.67   9
   4  -2  -3 121445. 4986.89  16
   4  -2  -3 132971. 5623.54   4
   4  -2  -3 118321. 4671.17   5
  -4  -2   3 120811. 5516.55   8
  -4  -2   2 7566.31 902.582   8
  -4  -2   2 7423.46 840.828  13
   4  -2  -2 8522.50 936.910   4
  -4  -2   1 45912.2 2459.86  13
  -4  -2   1 48937.7 2593.94   8
   4  -2  -1 45170.3 2480.83   4
   4  -2   0 43445.1 2017.29  17
   4  -2   0 52059.3 2584.03   4
  -4  -2   0 49749.7 2619.05   8
  -4  -2   0 43932.9 2449.35  13
   4  -2   1 29505.0 1384.27  12
   4  -2   1 28214.8 1638.84  17
  -4  -2  -1 32154.5 1967.25  13
   4  -2   1 31398.0 1946.31   4
   4  -2   2 7629.93 838.382  17
  -4  -2  -2 8072.18 958.775  13
   4  -2   2 7781.74 582.669  12
  -4  -2  -3 8925.81 645.546  14
  -4  -2  -3 9176.17 1125.46  13
  -4  -2  -3 9668.14 647.093   1
   4  -2   3 9449.79 683.203  12
  -4  -2  -4 21574.1 1161.49   1
  -4  -2  -4 19971.6 1148.22  14
  -4  -2  -4 22762.2 2055.13   9
  -4  -2  -4 22772.5 1921.45  13
   4  -2   4 22154.2 1233.87  12
   4  -2   5 376.562 228.597  12
  -4  -2  -5 446.258 188.225   7
  -4  -2  -5 669.374 213.880   1
  -4  -2  -5 446.627 224.130  14
  -4  -2  -5 659.763 461.526   9
  -4  -2  -5 294.302 356.745  13
   4  -2   6 21285.9 1394.55  24
  -4  -2  -6 19376.6 2094.25   9
  -4  -2  -6 23309.9 1313.49  14
  -4  -2  -6 23306.7 1295.19   1
   4  -2   6 24054.3 1398.84  12
  -4  -2  -7 11651.6 825.783  14
   4  -2   7 11104.7 887.584  12
   4  -2   8 7527.84 643.813  12
  -4  -2  -8 8092.14 607.449  14
   4  -2   9 3624.33 347.039  12
  -4  -2  -9 3967.42 328.515  14
   4  -1 -12 4871.50 355.519  21
   4  -1 -11 4562.57 432.167  21
   4  -1 -11 4166.81 409.122   2
   4  -1 -10 17756.3 1052.10  21
   4  -1 -10 16055.7 1026.24   2
  -4  -1   9 20942.7 2117.56  11
   4  -1  -9 22455.0 2043.70  10
   4  -1  -9 17652.3 1814.50   9
   4  -1  -9 22097.7 1284.70   2
   4  -1  -8 5554.19 950.850  10
   4  -1  -8 4114.84 848.887   9
   4  -1  -8 5328.00 577.831   2
   4  -1  -7 4723.97 849.677  10
   4  -1  -7 6454.08 990.661   9
   4  -1  -6 8054.58 1066.12  10
   4  -1  -6 8948.42 1097.99   9
   4  -1  -6 8501.29 707.292   3
   4  -1  -5 64541.2 3394.59  10
   4  -1  -5 64385.8 2987.23  16
   4  -1  -5 64009.1 2758.82   3
   4  -1  -5 71115.2 3542.14   9
  -4  -1   4 8226.00 1014.51   8
   4  -1  -4 6744.47 847.009  10
   4  -1  -4 8565.49 603.884   3
   4  -1  -4 8786.51 787.626  16
   4  -1  -4 7401.92 587.869   5
   4  -1  -3 172.396 160.700  16
   4  -1  -3 165.401 144.224   5
  -4  -1   2 55123.4 2876.53   8
   4  -1  -2 57765.0 2766.27  16
   4  -1  -1 65648.2 2822.74  17
   4  -1  -1 67259.5 3224.65  16
   4  -1   0 14357.1 964.153  17
  -4  -1   0 16279.9 1240.11   8
   4  -1   1 14640.5 827.010  12
   4  -1   1 16129.0 1121.75  17
   4  -1   2 10686.8 1015.90  17
   4  -1   2 9686.65 656.036  12
   4  -1   3 23024.8 1744.41  17
  -4  -1  -3 19882.2 1070.37   1
  -4  -1  -3 21854.9 1140.67  14
   4  -1   3 23641.5 1204.67  12
   4  -1   4 14139.6 1505.31  17
  -4  -1  -4 15323.9 896.397   1
  -4  -1  -4 15249.2 942.839  14
  -4  -1  -4 17530.4 1710.57   9
  -4  -1  -4 16696.2 1650.51  13
  -4  -1  -5 10552.0 760.034   1
  -4  -1  -5 12567.1 856.087  14
  -4  -1  -5 11688.1 1496.54   9
  -4  -1  -5 10779.4 1406.51  13
  -4  -1  -6 8257.80 656.994   1
  -4  -1  -6 8339.21 1281.35   9
   4  -1   9 4136.14 387.381  12
  -4  -1  -9 4272.60 364.927  14
   4   0 -12 42.1520 73.5038  21
  -4   0  12-42.6180 107.419  12
   4   0 -11 509.603 170.494  21
  -4   0  11 310.172 148.791  12
   4   0 -11 80.8142 153.256   2
   4   0 -10 15545.6 1002.10   2
   4   0 -10 18416.0 1050.31  21
   4   0  -9 449.875 363.547  10
   4   0  -9 665.992 372.850   9
   4   0  -9 440.323 204.896   2
  -4   0   8 20833.4 2015.99  11
   4   0  -8 22120.1 1992.80  10
   4   0  -8 18129.7 1775.20   9
  -4   0   7 4751.54 882.211  11
   4   0  -7 3980.80 796.348  10
   4   0  -7 3955.32 763.787   9
  -4   0   6 4963.93 857.070  11
   4   0  -6 3970.92 581.058  16
   4   0  -6 3320.91 652.227  10
   4   0  -6 4005.38 466.188   3
   4   0  -6 3159.75 647.582   9
   4   0  -5 2440.04 452.559  16
   4   0  -5 3806.63 408.678   3
   4   0  -5 2924.49 606.938  10
   4   0  -5 2749.21 576.064   9
  -4   0   4 22506.7 1704.89   8
   4   0  -4 22608.6 1889.33   4
   4   0  -4 24471.7 1193.12   3
   4   0  -4 22861.5 1627.49  10
   4   0  -4 23482.9 1514.03  16
   4   0  -3 1861.60 508.089   4
   4   0  -3 1950.26 398.559  16
  -4   0   3 1652.72 418.459   8
   4   0  -2 79985.3 3651.58  16
  -4   0   2 84763.2 3811.91  13
  -4   0   2 78220.0 3659.83   8
   4   0  -2 81699.6 3828.30   4
   4   0  -1 47590.4 2496.80  16
  -4   0   1 48886.1 2543.33  13
   4   0  -1 49846.1 2571.27   4
  -4   0   1 46933.4 2416.76   8
   4   0   0 9439.14 795.861  17
  -4   0   0 9285.50 942.286  13
   4   0   0 9971.40 957.501   4
   4   0   1 25.9089 114.606  12
   4   0   1 125.382 151.856  17
   4   0   2 22660.3 1629.18  17
  -4   0  -2 25359.4 1782.36  13
   4   0   2 22795.6 1177.17  12
   4   0   3 61730.9 3328.91  17
  -4   0  -3 60461.8 3380.31  13
   4   0   3 60028.9 2594.07  12
   4   0   4 15746.2 1605.25  17
  -4   0  -4 15416.1 968.921  14
  -4   0  -4 17854.2 1687.81  13
   4   0   4 17853.0 1055.56  12
   4   0   5 1333.18 298.384  12
   4   0   5 1516.80 563.407  17
  -4   0  -5 1668.75 315.564  14
  -4   0  -5 926.176 508.721   9
  -4   0  -5 1812.86 599.602  13
  -4   0  -6 14877.0 1723.21   9
  -4   0  -6 15132.5 1013.77  14
   4   0   6 14876.5 1066.91  12
   4   0   7 2546.07 444.097  12
  -4   0  -7 2291.34 386.829  14
  -4   0  -8 33353.5 1592.22  14
   4   0   8 31175.8 1638.55  12
   4   0   9 1151.81 219.216  12
  -4   0  -9 1236.53 208.054  14
   4   1 -11 4316.98 380.426  21
  -4   1  11 4174.05 448.589  12
   4   1 -10 15251.5 950.048   2
   4   1 -10 16487.5 953.634  21
  -4   1   9 19622.2 2001.58  11
   4   1  -9 18166.6 1875.32  10
   4   1  -9 20955.7 1201.63   2
  -4   1   8 3977.70 854.679  11
   4   1  -8 4871.84 918.740  10
   4   1  -8 3797.96 756.326   9
  -4   1   7 4455.25 858.596  11
   4   1  -7 4739.57 726.645  16
   4   1  -7 3847.45 776.736  10
   4   1  -7 4725.75 791.616   9
  -4   1   6 9444.99 1160.77  11
   4   1  -6 8743.52 1097.73  10
   4   1  -6 9463.49 1101.49   9
   4   1  -6 9530.19 727.846   3
   4   1  -6 11211.7 1092.44  16
   4   1  -5 62687.8 3320.27  10
   4   1  -5 64318.8 3204.98  16
   4   1  -5 62145.4 2638.72   3
   4   1  -4 9194.39 1149.64   4
   4   1  -4 9007.80 624.051   3
   4   1  -4 9930.24 991.106  10
   4   1  -4 10121.5 974.012  16
  -4   1   4 9100.67 972.975   8
   4   1  -3 1041.25 408.657   4
   4   1  -3 709.012 298.399  16
  -4   1   3 564.004 249.031   8
   4   1  -2 68616.8 3263.06  16
  -4   1   2 70254.1 3341.42  13
  -4   1   2 67601.5 3088.76   8
   4   1  -2 67942.1 3379.42   4
  -4   1   1 68546.5 3300.77  13
  -4   1   1 68338.5 3073.77   8
   4   1  -1 70077.6 3338.86   4
   4   1   0 15927.1 1302.35  16
  -4   1   0 17792.9 1324.12  13
   4   1   0 17182.7 1302.33   4
   4   1   1 17094.9 912.327  12
   4   1   1 17691.4 1311.84  17
   4   1   1 17820.1 1391.77   4
  -4   1  -1 15910.8 1335.34  13
   4   1   2 11465.9 1094.11  17
  -4   1  -2 8768.00 1020.43  13
   4   1   2 9751.28 662.852  12
  -4   1  -3 20502.6 1133.62  14
  -4   1  -3 21826.2 1776.91  13
   4   1   3 23435.6 1214.98  12
   4   1   4 13189.9 1498.01  17
  -4   1  -4 14443.5 910.101  14
  -4   1  -4 17048.2 1650.96  13
   4   1   4 15161.6 966.054  12
   4   1   5 9395.84 1375.86  17
  -4   1  -5 12424.9 865.961  14
  -4   1  -5 11772.4 1455.07   9
  -4   1  -5 14900.7 1647.84  13
   4   1   5 13196.4 936.038  12
   4   1   6 5348.89 1094.35  17
  -4   1  -6 8149.12 686.818  14
  -4   1  -6 6756.80 1102.36   9
   4   1   6 6858.26 693.682  12
  -4   1  -7 19811.1 1197.81  14
   4   1   7 21454.6 1298.83  12
  -4   1  -8 10602.2 723.607  14
   4   1   8 9336.42 744.403  12
   4   1   9 3976.97 375.763  12
  -4   1  -9 3484.95 335.502  14
  -4   2  11 7447.21 581.163  12
   4   2 -10 5191.52 452.207  21
  -4   2  10 5547.53 557.501  12
   4   2  -9 233.622 140.046  21
  -4   2   9-319.390 523.641  11
   4   2  -9 288.194 284.946  10
   4   2  -9 422.009 177.946   2
  -4   2   8 7861.54 1190.30  11
   4   2  -8 5766.67 981.252  10
  -4   2   7 8203.68 1146.20  11
   4   2  -7 8094.77 1017.53  16
   4   2  -7 7259.78 1067.06  10
  -4   2   6 16472.1 1531.12  11
   4   2  -6 16305.8 1501.83  10
   4   2  -6 17460.6 1501.44  16
   4   2  -6 14318.4 929.426   3
   4   2  -5 8013.75 960.132  10
   4   2  -5 8127.22 960.792  16
   4   2  -5 6663.63 550.368   3
  -4   2   5 5932.47 790.784   8
   4   2  -4 106867. 4164.67   3
   4   2  -4 118202. 4998.49  16
  -4   2   4 103361. 4609.25   8
   4   2  -3 139532. 6073.64   4
   4   2  -3 138061. 5867.31  16
  -4   2   3 132798. 5412.32   8
  -4   2   2 11972.1 1047.31  13
  -4   2   2 8886.59 718.183   8
   4   2  -2 11428.3 1070.48   4
   4   2  -1 48843.0 2615.81  16
   4   2  -1 50015.2 2607.99   4
  -4   2   1 48630.4 2574.30  13
   4   2   0 51573.5 2701.59  16
  -4   2   0 48772.2 2625.51  13
   4   2   0 48866.4 2611.00   4
   4   2   1 31796.0 1509.19  12
   4   2   1 36481.7 2177.92  16
   4   2   1 37481.1 2141.15   4
  -4   2  -1 34458.2 2090.79  13
   4   2   2 9899.61 1100.72  17
  -4   2  -2 10401.3 1108.97  13
   4   2   2 11327.4 713.836  12
   4   2   3 10573.9 1207.06  17
  -4   2  -3 8704.91 625.897  14
  -4   2  -3 8685.00 1067.64  13
   4   2   3 8730.49 654.159  12
   4   2   4 21988.0 1968.25  17
  -4   2  -4 22022.3 1184.33  14
  -4   2  -4 19281.7 1829.89  13
   4   2   4 20918.9 1211.98  12
   4   2   5 701.977 245.704  12
   4   2   5 324.167 358.915  17
  -4   2  -5 613.027 222.280  14
  -4   2  -5 1097.98 489.668   9
  -4   2  -5 296.288 359.356  13
  -4   2  -6 21008.3 1224.42  14
   4   2   6 22128.1 1320.41  12
  -4   2  -7 8700.19 704.604  14
   4   2   7 8006.86 722.417  12
   4   2   8 7514.82 638.530  12
  -4   2  -8 8584.42 624.632  14
   4   2   9 3881.80 353.637  12
  -4   2  -9 3990.06 336.588  14
  -4   3  11 518.569 163.146  12
  -4   3  10 4566.08 472.000  12
   4   3  -9 14288.6 881.178   2
  -4   3   8 4277.30 844.340  11
   4   3  -8 3044.29 695.006  16
   4   3  -8 2305.55 623.515  10
  -4   3   7 7567.78 1094.50  11
   4   3  -7 6316.32 990.500  16
   4   3  -7 7275.08 1059.19  10
  -4   3   6 1841.85 537.181  11
   4   3  -6 1782.65 541.767  16
   4   3  -6 1552.54 469.015  10
  -4   3   5 21034.2 1654.49  11
   4   3  -5 20192.9 1602.01  10
   4   3  -5 21080.4 1699.98  16
   4   3  -5 19123.2 1046.40   3
   4   3  -4 3963.54 373.893   3
   4   3  -4 3909.33 686.386  16
   4   3  -3 91619.5 4473.33   4
   4   3  -2 89016.7 4188.83   4
   4   3  -2 86483.6 4211.38  16
  -4   3   2 92844.2 4129.11  13
   4   3  -1 47525.8 2664.58  16
  -4   3   1 46362.4 2531.19  13
   4   3  -1 51620.4 2620.19   4
   4   3   0 37230.3 2269.18  16
  -4   3   0 39101.4 2212.29  13
   4   3   0 41357.4 2254.34   4
   4   3   0 37689.1 1663.18  12
   4   3   1 70100.2 2872.83  12
   4   3   1 72002.0 3621.45  16
  -4   3  -1 70685.7 3525.92  13
   4   3   1 77747.4 3585.11   4
   4   3   2 5679.17 482.528  12
   4   3   2 3977.16 695.626   4
   4   3   2 5287.40 828.012  17
   4   3   3 35548.3 2507.92  17
  -4   3  -3 34425.0 1646.84  14
  -4   3  -3 34946.8 2392.21  13
   4   3   3 38715.9 1735.31  12
   4   3   4 36723.8 2723.81  17
  -4   3  -4 33391.1 1655.06  14
  -4   3  -4 35427.3 2423.78   9
  -4   3  -4 39034.9 2583.22  13
   4   3   4 34674.6 1730.20  12
  -4   3  -5 10345.6 767.399  14
   4   3   5 11086.6 840.373  12
  -4   3  -6 39627.6 1870.71  14
   4   3   6 37150.8 1922.82  12
  -4   3  -7 11527.5 791.971  14
   4   3   7 11058.0 838.254  12
   4   3   8 23886.9 1283.10  12
  -4   3  -8 27167.6 1265.84  14
  -4   3  -9 1275.98 168.940  14
  -4   4  10 764.016 199.939  12
  -4   4   8 2383.00 637.388  11
   4   4  -8 1121.52 462.873  16
   4   4  -8 1521.24 504.254  10
  -4   4   7 23422.8 2024.04  11
   4   4  -7 25302.7 2038.89  10
   4   4  -7 25794.5 2151.65  16
  -4   4   6 15134.0 1473.94  11
   4   4  -6 16285.4 1499.48  10
   4   4  -6 14143.2 1536.76  16
  -4   4   5 43238.8 2626.03  11
   4   4  -5 45113.2 2896.23  16
   4   4  -3 69134.6 3765.81   4
   4   4  -3 73760.9 3857.48  16
  -4   4   3 77190.4 3625.31  13
   4   4  -2 68144.3 3523.88   4
   4   4  -2 72867.9 3688.13  16
  -4   4   2 70113.9 3387.64  13
   4   4  -1 130770. 5856.33  16
  -4   4   1 133318. 5594.28  13
   4   4  -1 131893. 5656.85   4
   4   4   0 19628.1 1006.16  12
   4   4   0 23653.4 1678.12  16
  -4   4   0 21621.8 1470.65  13
   4   4   0 19317.1 1461.19   4
   4   4   1 50199.8 2176.71  12
   4   4   1 57782.3 3026.34  16
   4   4   1 56098.7 2843.70   4
  -4   4  -1 49944.7 2756.45  13
   4   4   2 8861.94 614.111  12
  -4   4  -2 7195.75 913.973  13
   4   4   2 8196.13 962.330   4
   4   4   3 9990.12 690.413  12
  -4   4  -3 8639.10 622.546  14
  -4   4  -3 8439.59 1047.13  13
   4   4   3 9451.79 1131.54   4
  -4   4  -4 25349.1 1290.73  14
  -4   4  -4 25136.4 2023.66  13
   4   4   4 24636.8 1341.49  12
   4   4   5 17558.0 1991.72  17
  -4   4  -5 17699.7 1050.73  14
   4   4   5 18644.6 1126.67  12
   4   4   6 9457.61 746.391  12
  -4   4  -6 8839.71 680.490  14
   4   4   7 25283.2 1337.50  12
  -4   4  -7 25373.4 1271.42  14
   4   4   8 3939.89 393.798  12
  -4   4  -8 4777.23 372.624  14
   4   5  -7 23226.8 2134.03  16
   4   5  -6 18834.3 1887.54  16
   4   5  -4 16996.2 1622.84  16
  -4   5   4 14467.9 1318.15  13
   4   5  -3 12485.6 1378.93  16
  -4   5   3 13935.2 1175.40  13
   4   5  -2 47317.4 2794.64   4
   4   5  -2 52596.7 3069.34  16
  -4   5   2 53198.9 2647.70  13
   4   5  -1 13128.4 1205.10   4
   4   5  -1 14017.1 1372.33  16
  -4   5   1 13580.4 1106.96  13
   4   5   0 23432.2 1771.73  16
  -4   5   0 21221.6 1450.04  13
   4   5   0 19472.5 1475.29   4
   4   5   1 28735.9 2067.31  16
  -4   5  -1 29768.1 1868.81  13
   4   5   1 31239.3 1935.37   4
   4   5   2 49511.9 3133.22  17
  -4   5  -2 46220.6 2649.10  13
   4   5   3 4187.62 874.669  17
   4   5   4 18773.6 1936.59  17
   4   5   5 8459.71 1312.03  17
   4   5   5 8531.04 678.184  12
  -4   5  -6 1175.03 228.730  14
   4   6  -7 9427.87 1344.35  16
   4   6  -5 32627.4 2564.86  16
   4   6  -4 42438.9 2924.55  16
   4   6  -3 72187.9 4098.15  16
   4   6  -2 126.765 250.687  16
   4   6  -1 15840.6 1519.11  16
   4   6   0 21954.2 1803.77  16
   4   6   1 16739.1 1525.45  16
   4   6   2 48092.7 3188.48  17
   4   6   3 21747.4 2074.95  17
   4   6   4 26985.7 2423.46  17
   4   7  -6 17629.8 1889.30  16
   4   7  -5 26528.0 2369.91  16
   4   7  -4 16550.4 1783.49  16
   4   7  -3 27066.1 2292.00  16
   4   7  -2 7763.77 1113.32  16
   4   7  -1 17536.7 1683.83  16
   4   7   0 721.684 376.893  16
   4   7   2 3777.07 819.330  17
   4   7   3 487.217 359.430  17
   4   8  -5 8176.41 1274.74  16
   4   8  -4 5986.97 1081.86  16
   4   8  -3 4023.68 877.005  16
   4   8  -2 15755.4 1666.95  16
   4   8  -1 4522.02 846.714  16
   4   8   1 9044.29 1313.59  17
   4   8   2 49470.7 3393.02  17
  -5 -12   3 1305.36 159.413  19
  -5 -12   2 238.984 99.9736  19
  -5 -12   1 8831.33 502.135  19
  -5 -11   6 15.5185 68.6190  20
  -5 -11   6 39.0839 59.0312  19
  -5 -11   5 4511.72 364.019  20
  -5 -11   5 3937.97 335.525  19
  -5 -11   4 311.707 150.100  20
  -5 -11   4 450.507 154.872  19
  -5 -11   4 189.747 122.284   6
  -5 -11   3 4948.81 438.873  20
  -5 -11   3 5182.48 440.741  19
  -5 -11   3 4229.61 382.215   6
  -5 -11   2 11721.0 744.835  19
  -5 -11   2 12301.5 757.576  20
  -5 -11   1 1051.35 227.959   7
  -5 -11   0 15164.1 917.346   7
  -5 -11  -1 7110.42 502.056  19
  -5 -11  -1 7340.53 577.780   7
  -5 -10   7 6159.77 421.296  20
  -5 -10   6 1353.37 228.904  20
  -5 -10   5 2294.98 318.245  20
  -5 -10   5 1644.18 285.970   6
  -5 -10   4 3629.91 417.461  20
  -5 -10   4 3416.66 366.085  18
  -5 -10   4 3060.37 385.059   6
  -5 -10   3 7269.86 607.976  20
  -5 -10   3 6654.65 574.137  18
  -5 -10   3 6890.28 589.743   6
  -5 -10   2 39.5523 187.534  20
  -5 -10   2 39.4618 151.103   7
  -5 -10   2 35.6907 132.030   6
  -5 -10   1 13197.8 877.260  20
  -5 -10   1 12301.9 901.865   7
  -5 -10   1 13987.3 887.521  19
  -5 -10   1 11334.4 767.076   6
  -5 -10   0 4130.25 449.677  19
  -5 -10   0 3258.74 455.809   7
  -5 -10  -1 9280.72 773.247   7
  -5 -10  -1 10129.3 699.496  19
   5 -10   1 9984.60 818.222  24
  -5 -10  -2 13605.7 798.418  19
   5 -10   2 12262.2 917.884  24
  -5 -10  -3 161.260 142.708   7
   5 -10   4 143.842 105.285  23
  -5  -9   8 2507.60 264.432  20
  -5  -9   7 2338.24 312.699  20
  -5  -9   7 2734.22 338.116   6
  -5  -9   6-36.7065 149.624  20
  -5  -9   6 37.2907 147.467   6
  -5  -9   5 4676.50 508.788  20
  -5  -9   4 2047.90 359.446  20
  -5  -9   4 2012.61 322.012  18
  -5  -9   4 2109.77 367.702   6
  -5  -9   3 4929.73 568.916  20
  -5  -9   3 5351.38 535.178   7
  -5  -9   3 6498.45 592.657  18
  -5  -9   3 5641.84 589.084   6
  -5  -9   2 15535.6 1031.05  20
  -5  -9   2 15378.9 1043.98   7
  -5  -9   2 15574.4 1038.75  18
  -5  -9   1 1938.52 364.402  20
  -5  -9   1 2121.19 378.186  19
  -5  -9   1 1813.90 387.758   7
   5  -9  -1 2394.15 342.857  15
   5  -9  -1 2375.93 406.512  24
  -5  -9   0 15314.3 1131.20   7
   5  -9   0 16346.1 949.731  15
  -5  -9   0 16198.4 1035.79  19
   5  -9   0 15213.0 1166.32  24
  -5  -9  -1 16730.9 1163.26   7
  -5  -9  -1 17509.3 1041.79  19
   5  -9   1 14491.4 914.250  18
   5  -9   1 15509.0 893.343  15
   5  -9   1 15402.7 1180.40  24
   5  -9   1 14600.7 1016.58  23
  -5  -9  -2 5480.67 533.255  19
   5  -9   2 5772.06 534.576  18
   5  -9   2 5994.21 702.940  24
   5  -9   2 5922.59 620.694  23
   5  -9   3 309.559 177.417  18
  -5  -9  -3 395.405 194.904   7
   5  -9   3 566.221 285.884  24
   5  -9   3 874.948 291.951  23
  -5  -9  -4 4759.28 442.609   7
   5  -9   4 4025.72 397.382  18
   5  -9   4 4022.97 459.473  23
   5  -9   5 3468.46 309.464  18
   5  -9   5 3842.26 365.503  23
  -5  -8   9 2233.38 243.732  20
  -5  -8   8 3614.45 372.564  20
  -5  -8   8 3548.60 365.132   6
  -5  -8   7 1644.61 313.586  20
  -5  -8   7 2723.68 375.704   6
  -5  -8   7 2129.83 289.860  22
  -5  -8   6 12226.3 883.271  20
  -5  -8   6 13884.6 925.383   6
   5  -8  -6 11735.2 820.695  26
  -5  -8   6 14500.3 886.553  22
  -5  -8   5 3015.81 415.317  22
  -5  -8   5 2811.35 421.458  20
  -5  -8   5 3058.95 437.161   6
   5  -8  -5 2669.42 389.079  26
  -5  -8   4 31662.6 1746.61  20
  -5  -8   4 35929.4 1702.84  18
   5  -8  -4 34645.6 1745.32  26
  -5  -8   3 21017.1 1260.93  20
  -5  -8   3 20622.7 1208.01  18
   5  -8  -3 19845.0 1248.64  25
  -5  -8   3 18946.1 1992.58   8
  -5  -8   3 18408.7 1172.91   7
  -5  -8   2 4187.97 510.934  20
  -5  -8   2 4097.18 508.144  18
  -5  -8   2 4475.15 932.010   8
  -5  -8   2 3639.05 518.545   7
   5  -8  -2 3890.57 514.971  25
  -5  -8   1 29983.3 1608.89  20
  -5  -8   1 27060.2 1671.90   7
  -5  -8   1 28509.2 1588.54  19
  -5  -8   1 30719.5 1670.45  18
   5  -8  -1 32004.6 1538.60  15
   5  -8  -1 30305.7 1768.17  24
  -5  -8   0 12915.5 914.801  20
  -5  -8   0 11662.2 878.626  19
   5  -8   0 12047.1 798.741  15
  -5  -8   0 10990.4 976.254   7
   5  -8   0 11982.8 1055.02  24
  -5  -8  -1 40623.1 1928.88  19
   5  -8   1 36909.5 1855.11  18
  -5  -8  -1 38555.2 2085.85   7
   5  -8   1 38122.1 1760.59  15
   5  -8   1 38274.5 2192.42  24
   5  -8   1 35563.4 2011.24  23
  -5  -8  -2 14805.2 959.977  19
   5  -8   2 14844.9 1008.41  18
   5  -8   2 15093.2 1219.88  24
   5  -8   2 12822.2 1090.08  23
  -5  -8  -3 2460.12 346.881  19
   5  -8   3 2264.36 383.181  18
  -5  -8  -3 1744.25 365.015   7
   5  -8   3 1363.98 393.924  23
   5  -8   4 332.399 201.634  18
  -5  -8  -4 204.030 176.300   7
   5  -8   4 933.173 326.420  24
   5  -8   4 380.895 240.910  23
   5  -8   5 7023.44 580.831  18
   5  -8   5 8008.58 686.422  24
   5  -8   5 7066.21 642.687  23
   5  -8   6 4002.05 337.554  18
   5  -7 -10 1585.94 185.013  21
  -5  -7  10 2004.59 193.106  20
   5  -7  -9 840.813 209.853   2
   5  -7  -9 988.203 200.105  21
   5  -7  -8 1463.29 268.208   2
   5  -7  -8 1138.60 243.374  21
  -5  -7   8 1454.67 271.546   6
   5  -7  -7 6772.50 601.783  21
   5  -7  -7 6895.44 594.028   2
  -5  -7   7 6905.47 627.209   6
   5  -7  -7 6272.88 592.910  26
  -5  -7   7 5934.37 523.853  22
   5  -7  -6 7004.76 637.783  21
   5  -7  -6 6308.07 580.167   2
  -5  -7   6 7211.22 681.156   6
   5  -7  -6 6798.02 652.046  26
  -5  -7   6 8102.02 647.139  22
   5  -7  -5 7305.20 653.088  21
   5  -7  -5 7517.28 677.563  25
   5  -7  -5 5742.07 622.942  26
  -5  -7   5 7081.61 1246.39   8
  -5  -7   5 7388.65 648.595  22
  -5  -7   4 860.901 254.948  22
  -5  -7   4 1148.07 289.031  20
   5  -7  -4 672.176 246.752  25
   5  -7  -4 548.986 243.339  26
  -5  -7   4 1081.99 505.032   8
  -5  -7   3 44063.0 2141.00  20
  -5  -7   3 46492.9 2113.67  18
  -5  -7   3 42480.2 2108.49   7
  -5  -7   3 43539.6 3234.86   8
   5  -7  -3 44679.6 2176.04  26
   5  -7  -3 43072.1 2201.16  25
  -5  -7   2 25515.8 1495.79   7
  -5  -7   2 22185.2 1386.70  20
  -5  -7   2 26022.1 1441.27  18
   5  -7  -2 28426.1 1390.85  15
   5  -7  -2 25727.6 1528.73  25
  -5  -7   2 27653.5 2367.70   8
  -5  -7   1-44.8085 203.008  20
  -5  -7   1 149.149 177.222  18
  -5  -7   1-58.9272 247.168   7
   5  -7  -1 178.932 162.136  15
   5  -7  -1-57.7188 189.260  25
   5  -7  -1 264.802 235.979  24
  -5  -7   0 47151.9 2420.34   7
  -5  -7   0 48077.5 2241.06  20
  -5  -7   0 45352.2 2218.69  19
   5  -7   0 45862.3 2098.73  15
   5  -7   0 47457.9 2170.10   5
   5  -7   0 48735.0 2412.93  25
   5  -7   0 50608.9 2572.53  24
   5  -7   0 46069.6 2351.62  23
  -5  -7  -1 35378.4 1931.75   7
  -5  -7  -1 31951.6 1688.94  19
   5  -7   1 30911.2 1698.55  18
   5  -7   1 36011.7 1685.06   5
   5  -7   1 31643.0 1983.99  24
  -5  -7  -2 2074.01 344.559  19
   5  -7   2 1861.17 311.170   5
   5  -7   2 1012.55 419.182  24
  -5  -7  -3 481.953 203.686  19
  -5  -7  -3 986.751 309.826   7
  -5  -7  -4 3342.55 460.360   7
   5  -7   4 3968.91 593.258  24
  -5  -7  -5 2267.91 313.836   7
   5  -7   5 2716.90 451.024  24
   5  -7   6 5121.02 491.111  18
   5  -7   6 5454.77 515.713  24
   5  -7   6 6371.19 575.460  23
   5  -7   7 2311.29 232.722  18
   5  -7   7 3048.32 286.412  23
   5  -6 -10 6198.07 445.074  21
   5  -6 -10 5523.91 444.001   2
   5  -6  -9 2367.51 327.722  21
  -5  -6   9 1908.17 268.915   6
  -5  -6   9 1467.26 276.111  15
   5  -6  -9 2427.06 323.149  26
   5  -6  -9 1639.58 302.449   2
   5  -6  -8 11434.4 814.380  21
   5  -6  -8 11048.9 815.339   2
  -5  -6   8 11529.5 787.702   6
  -5  -6   8 9151.99 770.857  15
   5  -6  -8 11616.0 832.260  26
   5  -6  -7 5476.42 566.033  21
   5  -6  -7 5519.64 568.240   2
  -5  -6   7 5246.27 558.835   6
   5  -6  -7 4758.11 554.803  26
  -5  -6   6 682.294 209.738  22
   5  -6  -6 650.520 230.678  21
   5  -6  -6 623.634 230.762  26
   5  -6  -6 386.313 197.993  25
   5  -6  -6 786.699 245.356   2
  -5  -6   6 584.186 472.045   8
   5  -6  -5 20284.2 1148.92   2
   5  -6  -5 19859.6 1261.08  26
   5  -6  -5 20789.9 1287.19  25
  -5  -6   5 17624.8 2059.14   8
   5  -6  -5 18535.3 1182.64  21
  -5  -6   5 19983.3 1162.12  22
   5  -6  -4 49797.4 2364.28  26
   5  -6  -4 49427.1 2268.47   3
   5  -6  -4 45491.3 2250.51  21
   5  -6  -4 50427.2 2393.04  25
  -5  -6   4 48399.5 3511.59   8
  -5  -6   4 49036.0 2252.59  22
  -5  -6   3 44270.6 2194.47  20
   5  -6  -3 48380.2 2353.47  25
   5  -6  -3 48935.1 2193.72   3
   5  -6  -3 47407.2 2303.77  26
  -5  -6   3 53215.7 3521.28   8
  -5  -6   3 49749.8 2250.43  22
  -5  -6   3 47852.4 2242.83   7
  -5  -6   2 12854.8 923.884  20
  -5  -6   2 16695.5 1010.07  18
   5  -6  -2 14247.1 1062.46  25
   5  -6  -2 17319.9 954.493  15
   5  -6  -2 13571.4 962.865   5
  -5  -6   2 15264.5 1700.93   8
   5  -6  -2 14064.2 1014.72  26
  -5  -6   2 16721.6 1078.84   7
  -5  -6   1 39189.0 1896.00  20
  -5  -6   1 39559.1 1967.61  18
   5  -6  -1 39147.8 1797.88  15
   5  -6  -1 39241.2 2054.25  25
   5  -6  -1 40112.9 1924.76   5
  -5  -6   1 45176.9 3034.55   8
  -5  -6   1 39373.9 2050.19   7
  -5  -6   0 2056.39 335.735  20
  -5  -6   0 1914.94 332.745  19
  -5  -6   0 2083.65 434.570   7
   5  -6   0 2053.99 343.245   5
   5  -6   0 2294.80 430.584  25
  -5  -6  -1 39281.2 1866.31  19
  -5  -6  -1 32877.9 2511.94   9
  -5  -6  -1 38920.7 2076.07   7
  -5  -6  -2 29939.3 1550.94  19
  -5  -6  -2 27243.6 2313.09   9
  -5  -6  -2 29566.4 1745.74   7
  -5  -6  -3 30562.2 1800.52   7
  -5  -6  -3 34387.5 1674.12  19
  -5  -6  -3 30893.7 2531.49   9
   5  -6   3 35622.0 2074.68  24
  -5  -6  -4 410.932 221.669   7
   5  -6   4 144.037 349.005  24
  -5  -6  -5 719.770 219.790   7
   5  -6   5 676.623 311.074  24
   5  -6   6 3393.28 455.161  24
   5  -6   7 13550.1 839.301  23
  -5  -5  10 14508.8 905.765  15
   5  -5 -10 17134.8 922.344  26
   5  -5  -9 20082.6 1182.74   2
   5  -5  -9 22423.4 1199.20  21
  -5  -5   9 17893.9 1170.73  15
   5  -5  -9 21244.3 1205.47  26
   5  -5  -8 15103.4 982.261  21
   5  -5  -8 13809.0 965.853   2
  -5  -5   8 12384.5 863.090   6
  -5  -5   8 13336.8 991.304  15
   5  -5  -8 14485.7 1013.40  26
   5  -5  -7 2924.04 438.698  21
  -5  -5   7 2873.50 399.889   6
   5  -5  -7 2503.24 404.799   2
   5  -5  -7 3035.28 460.611  26
   5  -5  -6 24428.7 1481.91  21
  -5  -5   6 26294.5 2065.87  11
   5  -5  -6 29783.0 1618.66  26
   5  -5  -6 29281.2 1518.54   2
   5  -5  -5 29758.3 1592.97  21
  -5  -5   5 28126.3 2110.40  11
   5  -5  -5 32193.9 1558.20   2
   5  -5  -5 28566.1 1587.94   3
   5  -5  -5 31382.1 1671.76  26
  -5  -5   5 25309.7 2072.99  13
   5  -5  -4 22479.6 1284.89  21
  -5  -5   4 19536.0 1716.53  13
   5  -5  -4 22112.6 1290.51   3
   5  -5  -4 23171.4 1349.30  26
   5  -5  -4 24149.2 1228.80   2
  -5  -5   4 23183.8 1239.08  22
   5  -5  -3 2636.99 372.754  21
  -5  -5   3 1964.19 496.670  13
  -5  -5   3 2916.88 380.729  20
   5  -5  -3 2741.28 381.979   3
   5  -5  -3 3227.85 433.210   5
   5  -5  -3 3195.58 443.435  26
   5  -5  -3 3375.52 461.493  25
  -5  -5   3 3307.95 422.972   7
  -5  -5   3 3393.42 404.877  22
  -5  -5   2 4312.94 464.613  20
   5  -5  -2 4018.40 809.142   4
   5  -5  -2 4998.93 504.039   3
   5  -5  -2 5204.07 537.039   5
   5  -5  -2 5619.35 565.472  26
   5  -5  -2 5846.19 612.417  25
  -5  -5   2 5608.68 814.574  13
  -5  -5   1 5626.76 523.602  20
  -5  -5   1 5974.40 566.506  18
   5  -5  -1 6004.52 918.737   4
   5  -5  -1 7115.98 668.363  25
   5  -5  -1 6102.27 573.160   5
  -5  -5   1 6060.42 840.105  13
   5  -5  -1 6333.78 628.780  26
  -5  -5   0 29912.2 1485.94  20
  -5  -5   0 28397.5 1996.80  13
   5  -5   0 27931.1 2090.87   4
   5  -5   1 1547.43 260.222  12
  -5  -5  -1 1291.02 261.762  19
   5  -5   1 880.890 395.071   4
  -5  -5  -1 808.954 349.219  13
   5  -5   1 1571.12 362.318  25
   5  -5   2 69364.5 2901.08  12
  -5  -5  -2 72970.7 2960.39  19
  -5  -5  -2 68148.4 4045.54   9
  -5  -5  -2 66174.3 2823.19  14
  -5  -5  -2 62088.2 3625.88  13
   5  -5   2 67678.3 3783.49   4
  -5  -5  -2 72091.7 3207.32   7
   5  -5   3 6091.48 568.434  12
  -5  -5  -3 6652.61 574.169  19
  -5  -5  -3 5286.47 515.491  14
  -5  -5  -3 6893.14 1140.70   9
  -5  -5  -3 6292.71 691.812   7
  -5  -5  -4 5679.42 604.280   7
   5  -5   4 3942.59 452.460  12
  -5  -5  -4 4667.74 448.248  14
   5  -5   4 4530.55 655.690  24
   5  -5   5 13771.3 874.027  12
  -5  -5  -5 11927.5 864.715   7
  -5  -5  -5 13781.0 824.180  14
   5  -5   5 13999.5 1107.89  24
   5  -5   6 100.204 191.871  24
   5  -4 -11 11119.2 645.263  21
   5  -4 -11 11035.7 655.829   2
  -5  -4  11 9116.17 626.346  15
   5  -4 -11 11082.0 640.380  26
   5  -4 -10 8143.17 646.049   2
   5  -4 -10 8946.24 650.294  21
  -5  -4  10 7571.46 658.597  15
  -5  -4  10 8083.97 584.787  12
   5  -4  -9 14003.4 935.793  21
   5  -4  -9 13148.8 809.981   1
  -5  -4   9 13280.8 984.844  15
  -5  -4   8 18553.1 2129.58   8
  -5  -4   8 19773.2 1085.76   6
  -5  -4   8 15765.6 1174.02  15
   5  -4  -8 19591.1 1200.40   2
  -5  -4   7 44919.6 3090.49  11
  -5  -4   7 47545.6 2252.97   6
   5  -4  -7 52559.9 2379.87   2
  -5  -4   7 55753.8 3850.90   8
  -5  -4   6 10251.0 1263.33  11
   5  -4  -6 10543.1 864.169   3
   5  -4  -6 11776.4 850.369   2
  -5  -4   6 10790.7 1532.59   8
  -5  -4   5 78154.5 4133.55  11
   5  -4  -5 79069.9 3400.98   3
   5  -4  -5 76302.4 3423.81  26
   5  -4  -5 81305.2 3328.21   2
  -5  -4   5 84709.6 4815.10   8
   5  -4  -4 67979.8 2921.35  21
   5  -4  -4 71740.5 2963.30   3
  -5  -4   4 61446.1 3965.63   8
   5  -4  -4 71052.5 3005.90  26
   5  -4  -4 63605.9 2953.13   5
  -5  -4   4 66158.4 3659.63  13
   5  -4  -3 10525.3 771.649  21
   5  -4  -3 11269.7 1347.91   4
  -5  -4   3 11651.7 1455.00   8
   5  -4  -3 12324.2 811.071   3
   5  -4  -3 10358.6 809.108   5
   5  -4  -3 11229.9 825.323  26
  -5  -4   3 11940.5 1221.15  13
   5  -4  -2 3934.97 478.330  25
   5  -4  -2 2781.83 649.142   4
   5  -4  -2 3394.22 423.913  26
   5  -4  -2 3529.06 424.725   5
  -5  -4   2 3595.82 788.071   8
  -5  -4   2 2742.02 568.889  13
   5  -4  -1 91227.6 3655.66   5
  -5  -4   1 89997.0 4674.44   8
  -5  -4   1 86033.9 4304.70  13
   5  -4  -1 86798.9 4410.50   4
  -5  -4   0 10122.7 683.595  20
   5  -4   0 9622.81 805.461  25
  -5  -4   0 9165.71 1059.85  13
   5  -4   0 10486.8 706.199  12
   5  -4   0 9865.00 1140.52   4
   5  -4   1 50911.3 2279.50  12
  -5  -4  -1 52232.4 2251.38  19
  -5  -4  -1 53342.0 3058.33  13
   5  -4   1 54413.3 2499.71  25
   5  -4   1 49904.2 3033.49   4
  -5  -4  -2 1060.12 224.376  19
   5  -4   2 1233.23 263.522  12
   5  -4   2 1442.40 461.536   4
  -5  -4  -2 350.727 328.730  13
   5  -4   2 824.197 273.798  25
  -5  -4  -2 1007.67 225.309  14
   5  -4   3 17415.2 1085.34  12
  -5  -4  -3 20182.1 1071.03  19
  -5  -4  -3 17674.6 1038.08  14
  -5  -4  -3 15964.6 1787.09   9
  -5  -4  -3 18150.7 1706.12  13
   5  -4   3 16050.7 1664.97   4
   5  -4   4 14752.7 974.715  12
   5  -4   4 15292.9 1641.97   4
  -5  -4  -4 13136.6 1634.23   9
  -5  -4  -4 14440.5 916.101  14
  -5  -4  -4 12701.1 1464.28  13
  -5  -4  -4 14219.8 1019.66   7
  -5  -4  -5 7942.98 676.981   7
   5  -4   5 9066.40 730.495  12
  -5  -4  -5 8455.83 669.974  14
   5  -4   5 9365.98 893.737  24
   5  -4   6 12884.3 866.820  12
  -5  -4  -6 12958.8 811.268  14
   5  -4   6 13289.5 991.278  24
   5  -4   7 3928.66 391.991  12
  -5  -4  -7 4458.97 369.555  14
   5  -4   8 508.439 150.894  23
   5  -3 -12 4564.71 299.727  21
   5  -3 -11 1109.76 209.233  21
  -5  -3  11 814.032 177.773  12
  -5  -3  11 566.033 196.169  15
   5  -3 -11 743.905 186.864   2
   5  -3 -10 4010.83 446.686  21
   5  -3 -10 3668.16 434.197   2
   5  -3  -9 33045.6 1710.81  21
   5  -3  -9 34568.9 1771.27   2
  -5  -3   8 36395.5 2700.02  11
  -5  -3   8 30886.1 2885.73   8
   5  -3  -8 36344.6 1826.66  21
   5  -3  -7 725.614 254.256  21
  -5  -3   7 702.754 417.241  11
  -5  -3   7 654.412 204.109   6
   5  -3  -7 330.913 219.939   2
  -5  -3   7 191.574 379.213   8
   5  -3  -6 93860.4 3806.09  21
  -5  -3   6 89997.0 4723.02  11
   5  -3  -6 89036.5 3854.52   3
  -5  -3   6 89979.9 5168.18   8
   5  -3  -5 8675.30 694.002  21
   5  -3  -5 8725.37 717.040   3
  -5  -3   5 9064.25 1332.43   8
   5  -3  -4 32210.8 1611.50  21
   5  -3  -4 36559.8 1689.20   3
   5  -3  -4 30536.6 1669.74   5
  -5  -3   4 35640.0 2594.99   8
   5  -3  -3 4949.46 896.711   4
   5  -3  -3 5156.12 520.306   5
  -5  -3   3 5201.38 803.874  13
  -5  -3   3 5194.00 907.620   8
   5  -3  -2 9895.51 1168.25   4
   5  -3  -2 9279.17 696.004   5
  -5  -3   2 10808.1 1248.21   8
  -5  -3   2 10878.2 1133.28  13
   5  -3  -1 3587.53 394.406  12
   5  -3  -1 5106.84 790.657   4
  -5  -3   1 4889.70 762.132  13
  -5  -3   1 3947.31 748.418   8
   5  -3   0 26420.6 1347.29  12
   5  -3   0 27732.1 1479.92  25
  -5  -3   0 23616.9 1846.01  13
   5  -3   0 26996.4 1438.13  26
   5  -3   1 8563.15 646.131  12
  -5  -3  -1 8113.61 1030.69  13
   5  -3   1 8917.15 750.776  25
   5  -3   1 7936.41 1059.81   4
   5  -3   2 25741.6 1382.93  12
   5  -3   2 29427.5 1561.70  25
  -5  -3  -2 26128.1 1340.76  14
  -5  -3  -2 24381.9 2026.60  13
   5  -3   2 28195.9 2132.80   4
   5  -3   3 8642.33 704.032  12
   5  -3   3 8540.58 1268.94   4
  -5  -3  -3 8005.26 646.682  14
  -5  -3  -3 7743.05 1249.05   9
  -5  -3  -3 7698.71 1187.19  13
   5  -3   4 46.1188 203.965  12
   5  -3   4 148.408 293.482   4
  -5  -3  -4 157.800 160.884  14
  -5  -3  -4 339.747 375.562   9
  -5  -3  -4 143.395 245.593  13
   5  -3   5 7589.17 704.475  12
   5  -3   5 8938.45 872.245  24
  -5  -3  -5 8786.33 697.805  14
  -5  -3  -5 7140.58 631.707   7
   5  -3   6 3479.58 484.279  12
   5  -3   6 4305.78 544.472  24
  -5  -3  -6 4381.11 472.757  14
   5  -3   7 5629.27 526.818  12
  -5  -3  -7 6307.31 494.107  14
  -5  -3  -8 10027.1 556.064  14
   5  -2 -12 1118.66 151.943  21
  -5  -2  12 973.553 162.304  15
   5  -2 -12 1267.05 177.659  26
   5  -2 -11 2579.25 309.379  21
  -5  -2  11 2427.47 303.809  12
   5  -2 -11 2258.19 269.462   1
   5  -2 -11 2292.01 301.532   2
   5  -2 -10 5430.88 516.271  21
   5  -2 -10 3922.64 461.561   2
   5  -2  -9 5873.91 583.032  21
   5  -2  -9 5767.11 587.354   2
   5  -2  -8 1392.01 292.683  21
  -5  -2   8 462.503 342.158  11
   5  -2  -8 676.100 284.082   2
  -5  -2   8 758.655 497.024   8
   5  -2  -7 89506.7 3733.21  21
  -5  -2   7 90116.0 4837.16  11
  -5  -2   7 87438.0 5139.26   8
   5  -2  -6 522.482 195.832  21
  -5  -2   6 777.516 384.934  11
  -5  -2   6 824.548 431.881   8
   5  -2  -5 111648. 4420.81  21
  -5  -2   5 107383. 5626.20   8
   5  -2  -4 9458.61 1274.59   4
  -5  -2   4 10609.9 1289.49   8
   5  -2  -3 6888.12 1032.55   4
  -5  -2   3 7703.28 1042.04   8
  -5  -2   3 6532.48 915.560  13
  -5  -2   2 39526.5 2423.20  13
  -5  -2   2 37946.8 2462.18   8
   5  -2  -2 36289.2 2425.78   4
   5  -2  -1 36155.1 1707.69  12
  -5  -2   1 39000.2 2375.69  13
  -5  -2   1 39949.8 2454.99   8
   5  -2  -1 37601.6 2393.56   4
   5  -2   0 1408.00 249.639  12
   5  -2   0 1232.22 408.855   4
  -5  -2   0 1312.99 437.838  13
   5  -2   1 55382.7 2400.81  12
  -5  -2  -1 54121.2 3135.85  13
   5  -2   1 54641.0 3186.06   4
   5  -2   2 7978.04 638.716  12
   5  -2   2 7194.84 1041.44   4
   5  -2   2 5881.02 805.850  17
  -5  -2  -2 7226.17 1043.03  13
   5  -2   2 7794.47 688.403  25
   5  -2   3 62985.5 2673.72  12
  -5  -2  -3 55088.8 2550.68  14
  -5  -2  -3 57728.3 3546.40  13
   5  -2   3 66056.7 3726.94   4
   5  -2   4 11021.8 845.131  12
  -5  -2  -4 9204.03 743.491  14
  -5  -2  -4 11809.5 1515.69   9
  -5  -2  -4 12337.8 1471.11  13
   5  -2   4 10701.5 1400.55   4
   5  -2   5 12603.6 943.784  12
  -5  -2  -5 12271.8 876.978  14
  -5  -2  -5 12169.9 1585.27   9
  -5  -2  -5 14272.3 1649.14  13
   5  -2   5 11672.6 1528.76   4
  -5  -2  -5 11082.3 809.878   7
   5  -2   6 7960.02 735.568  12
  -5  -2  -6 9862.66 735.453  14
   5  -2   6 8889.04 783.318  24
   5  -2   7 5945.95 573.806  12
  -5  -2  -7 6207.86 528.863  14
   5  -2   8-186.664 192.038  12
   5  -1 -12 4007.85 283.314  21
  -5  -1  12 3988.15 345.962  15
   5  -1 -11 3959.96 379.883  21
   5  -1 -11 3701.66 381.726   2
   5  -1 -10 2846.04 377.112  21
   5  -1 -10 3692.63 440.191   2
   5  -1  -9 3721.44 453.691  21
   5  -1  -9 3695.15 472.752   2
   5  -1  -8 43179.7 2017.23  21
  -5  -1   8 41784.9 3011.60  11
   5  -1  -8 37417.5 2819.45  10
  -5  -1   8 39194.5 3119.47   8
   5  -1  -7 13369.1 898.987  21
  -5  -1   7 11429.1 1531.62   8
   5  -1  -7 12342.3 1456.81  10
   5  -1  -7 11795.3 931.439   3
   5  -1  -6 86768.9 3595.76  21
  -5  -1   6 93239.9 4956.27   8
   5  -1  -6 87822.4 3710.76   3
   5  -1  -5 4320.21 441.164  21
   5  -1  -5 5185.46 680.040  16
   5  -1  -5 4887.44 504.431   3
  -5  -1   5 5723.49 972.507   8
   5  -1  -4 16604.3 1002.14   3
   5  -1  -4 17675.1 1349.21  16
   5  -1  -4 15593.0 1019.12   5
   5  -1  -3 18843.7 1455.92  16
   5  -1  -3 20128.8 1113.86   5
  -5  -1   3 20119.2 1647.02   8
   5  -1  -2 101593. 4855.23  16
   5  -1  -2 110236. 4268.66   5
  -5  -1   2 110312. 5060.27   8
   5  -1  -1 16473.4 917.095  12
   5  -1  -1 14565.7 998.349  17
  -5  -1   1 15421.5 1360.88   8
   5  -1   0 11070.2 738.313  12
   5  -1   0 11362.5 921.559  17
   5  -1   1 66331.3 2801.15  12
   5  -1   1 66364.3 3237.71  17
   5  -1   2 64494.8 2753.24  12
   5  -1   2 61195.6 3319.31  17
  -5  -1  -2 63668.9 3602.65  13
   5  -1   3 11481.9 1298.20  17
  -5  -1  -3 11755.8 805.136  14
  -5  -1  -3 12545.8 1436.55  13
   5  -1   4 19826.0 1917.78  17
  -5  -1  -4 24225.8 1317.74  14
  -5  -1  -4 27030.0 2316.66   9
  -5  -1  -4 22394.4 2107.29  13
  -5  -1  -5 5992.58 1105.24   9
  -5  -1  -5 2881.18 737.592  13
   5  -1   8 1192.68 248.468  12
  -5  -1  -8 1732.48 247.994  14
   5   0 -11 7578.90 529.234  21
   5   0 -11 7232.76 543.070   2
  -5   0  11 7915.85 595.120  12
   5   0 -10 3536.69 402.820  21
   5   0 -10 3793.32 435.148   2
   5   0  -9 3701.03 442.507  21
   5   0  -9 4267.69 492.175   2
   5   0  -8 4693.34 493.624  21
  -5   0   8 3773.69 865.678  11
   5   0  -8 4276.50 851.974  10
  -5   0   8 4453.44 949.716   8
   5   0  -7 10752.8 772.023  21
  -5   0   7 12007.3 1453.67  11
  -5   0   7 10745.3 1419.50   8
   5   0  -7 12529.6 1428.10  10
   5   0  -7 10561.1 861.518   3
   5   0  -6 350.648 155.406  21
   5   0  -6 44.4021 181.314   3
  -5   0   6 273.055 270.165   8
   5   0  -5 2979.46 554.665  16
   5   0  -5 3081.92 402.368   3
  -5   0   5 2243.84 592.420   8
   5   0  -4 15792.3 1305.93  16
   5   0  -4 12987.9 892.605   5
  -5   0   4 14790.9 1391.52   8
   5   0  -3 238.734 354.127   4
   5   0  -3 610.481 310.982  16
   5   0  -3 200.724 151.792   5
  -5   0   3 413.029 270.215  13
  -5   0   3 90.0565 218.244   8
   5   0  -2 11742.7 1142.22  16
   5   0  -2 11114.6 731.524   5
  -5   0   2 9362.47 1019.64   8
  -5   0   2 12391.3 1230.76  13
   5   0  -2 12929.8 1291.65   4
   5   0  -1 2932.52 352.099  12
  -5   0   1 2224.45 548.674  13
   5   0  -1 2897.37 661.635   4
   5   0  -1 1814.53 499.174  16
  -5   0   1 2996.33 567.950   8
   5   0   0 86078.4 3431.93  12
   5   0   0 77617.0 3798.09  17
  -5   0   0 87831.2 4271.66  13
   5   0   0 90174.8 4284.75   4
   5   0   1 19046.0 1067.53  12
   5   0   1 17917.2 1427.11  17
  -5   0  -1 18406.3 1609.43  13
   5   0   1 19025.6 1629.13   4
   5   0   2 78870.4 3285.57  12
   5   0   2 76176.0 3952.59  17
  -5   0  -2 80439.1 4218.30  13
   5   0   2 78252.1 4221.41   4
   5   0   3 63813.2 2746.39  12
   5   0   3 62287.4 3554.71  17
  -5   0  -3 58365.7 2645.04  14
  -5   0  -3 65924.5 3770.83  13
   5   0   4 338.471 224.534  12
   5   0   4 431.909 348.846  17
  -5   0  -4 420.026 203.779  14
  -5   0  -4 152.370 261.184  13
   5   0   5 16287.3 1834.61  17
  -5   0  -5 20136.3 1183.74  14
  -5   0  -5 18269.8 1942.63   9
  -5   0  -5 18771.3 1952.00  13
   5   0   5 19750.7 1253.22  12
   5   0   6 2329.58 435.972  12
  -5   0  -6 2439.12 399.006  14
   5   0   7 2435.09 383.319  12
  -5   0  -7 2164.97 346.028  14
   5   0   8-30.7046 163.496  12
  -5   0  -8 175.146 128.568  14
   5   1 -11 3703.84 318.334  21
   5   1 -11 3323.16 333.444   2
  -5   1  11 3930.75 405.723  12
   5   1 -10 3251.92 358.963  21
   5   1 -10 2600.43 354.029   2
   5   1  -9 3058.68 384.010  21
   5   1  -9 3187.97 420.852   2
   5   1  -8 41288.8 1914.41  21
  -5   1   8 38935.9 2927.16  11
   5   1  -8 41141.7 2909.67  10
   5   1  -7 10269.6 735.654  21
  -5   1   7 13667.7 1550.91  11
  -5   1   7 10890.1 1337.01   8
   5   1  -7 10184.3 1301.74  10
   5   1  -7 10170.7 1123.03  16
   5   1  -6 83758.7 3447.85  21
  -5   1   6 86935.2 4572.94  11
   5   1  -6 87427.4 4254.40  16
   5   1  -6 87055.1 3601.44   3
  -5   1   6 86554.5 4481.27   8
   5   1  -5 4764.31 494.866   3
   5   1  -5 5493.89 799.646  16
  -5   1   5 5212.14 802.242   8
   5   1  -4 15910.2 1643.53   4
   5   1  -4 14180.3 1275.69  16
   5   1  -4 12206.5 846.836   5
  -5   1   4 14324.6 1249.71   8
   5   1  -3 20603.0 1749.31   4
   5   1  -3 19355.5 1523.06  16
   5   1  -3 16538.4 987.704   5
  -5   1   3 18280.5 1374.40   8
  -5   1   3 18383.6 1582.47  13
   5   1  -2 100982. 4860.23  16
   5   1  -2 104550. 4098.84   5
  -5   1   2 103317. 4938.01  13
  -5   1   2 105910. 4604.15   8
   5   1  -2 112134. 5105.69   4
   5   1  -1 16204.8 938.333  12
  -5   1   1 17324.2 1481.26  13
   5   1  -1 16117.0 1469.01   4
   5   1   0 10118.0 694.255  12
   5   1   0 10782.0 1036.06  17
   5   1   0 8669.93 1053.16  16
  -5   1   0 11460.6 1171.51  13
   5   1   0 9424.46 1110.63   4
   5   1   1 66182.5 2840.97  12
   5   1   1 66318.1 3465.72  17
  -5   1  -1 69734.1 3690.14  13
   5   1   1 72433.7 3732.22   4
   5   1   2 62925.2 2708.90  12
   5   1   2 62016.7 3456.62  17
  -5   1  -2 58406.6 3503.35  13
   5   1   2 65964.9 3638.44   4
   5   1   3 14422.5 959.732  12
   5   1   3 13491.9 1499.23  17
  -5   1  -3 12876.2 878.916  14
  -5   1  -3 14390.3 1551.50  13
   5   1   3 17565.5 1728.99   4
   5   1   4 27393.2 2293.04  17
  -5   1  -4 22416.1 1286.25  14
  -5   1  -4 21897.5 2071.44  13
   5   1   4 23848.4 1377.50  12
   5   1   5 4252.89 548.469  12
   5   1   5 3461.44 857.624  17
  -5   1  -5 4044.79 487.538  14
  -5   1  -5 2843.14 744.987   9
  -5   1  -5 4182.46 923.677  13
   5   1   6 3688.93 513.374  12
  -5   1  -6 3965.49 487.243  14
   5   1   7 7412.62 662.323  12
  -5   1  -7 7641.77 623.283  14
   5   1   8 1829.38 282.150  12
  -5   1  -8 2058.57 261.457  14
  -5   2  11 2399.76 297.611  12
   5   2 -10 3763.42 398.923   2
   5   2  -9 6098.62 571.598   2
  -5   2   8 607.973 368.803  11
   5   2  -8 720.126 403.400  10
  -5   2   7 79494.7 4418.71  11
   5   2  -7 79037.7 4150.33  16
  -5   2   6 127.791 282.628  11
   5   2  -6 339.416 274.113  16
   5   2  -6 245.627 181.197   3
   5   2  -5 118818. 5370.68  16
   5   2  -5 109697. 4432.91   3
   5   2  -4 9194.58 1327.74   4
   5   2  -4 10300.6 1134.15  16
   5   2  -3 6286.23 961.156   4
   5   2  -3 5352.95 802.460  16
   5   2  -3 4870.38 462.460   5
  -5   2   3 5132.60 815.821  13
   5   2  -2 39043.0 1740.42   5
  -5   2   2 40177.1 2467.94  13
   5   2  -2 37880.9 2495.16   4
   5   2  -1 37742.2 1747.39  12
   5   2  -1 39516.0 2466.49  16
  -5   2   1 40091.8 2429.43  13
   5   2  -1 36500.5 2403.79   4
   5   2   0 1908.77 294.823  12
   5   2   0 2163.94 543.753   4
   5   2   0 2869.77 611.726  16
  -5   2   0 1729.41 477.086  13
   5   2   1 56687.5 2477.35  12
   5   2   1 56615.6 3197.61  17
   5   2   1 58871.3 3290.60   4
  -5   2  -1 59527.6 3286.32  13
   5   2   2 8444.59 672.863  12
   5   2   2 7937.55 1091.48   4
   5   2   2 7674.19 1059.98  17
  -5   2  -2 8365.25 1116.80  13
   5   2   3 68649.2 2915.20  12
   5   2   3 65265.2 3901.20  17
  -5   2  -3 64392.1 2818.94  14
  -5   2  -3 66806.7 3892.51  13
   5   2   3 66968.7 3895.08   4
   5   2   4 13465.2 924.700  12
   5   2   4 11514.2 1503.57  17
  -5   2  -4 10453.4 800.857  14
  -5   2  -4 12116.0 1491.70  13
   5   2   4 11582.6 1448.85   4
   5   2   5 9695.42 820.947  12
   5   2   5 8707.19 1305.15   4
   5   2   5 9851.71 1440.01  17
  -5   2  -5 11259.4 815.349  14
  -5   2  -5 11239.4 1434.25  13
  -5   2  -5 9176.63 1273.18   9
   5   2   6 9828.40 831.718  12
  -5   2  -6 11617.4 816.987  14
   5   2   7 5360.24 533.509  12
  -5   2  -7 5794.63 518.242  14
   5   2   8-104.527 180.967  12
  -5   2  -8-236.523 167.519  14
  -5   3  11 902.136 184.273  12
   5   3  -9 30153.3 1512.57   2
  -5   3   8 32505.5 2557.69  11
   5   3  -8 32465.7 2383.08  16
  -5   3   7 415.650 362.873  11
   5   3  -7 649.533 385.733  16
  -5   3   6 87476.9 4372.33  11
   5   3  -6 80814.2 4312.84  16
   5   3  -6 76128.8 3275.44   3
   5   3  -5 9341.38 1176.12  16
   5   3  -5 9624.82 695.413   3
   5   3  -4 33015.1 1563.20   3
   5   3  -4 32022.7 2343.94  16
   5   3  -3 6179.12 1012.42   4
  -5   3   3 7874.25 1004.70  13
   5   3  -2 11161.6 1230.79   4
   5   3  -2 11475.2 1250.91  16
  -5   3   2 9765.71 1107.41  13
   5   3  -1 3971.07 415.906  12
   5   3  -1 3526.33 686.450   4
  -5   3   1 4420.42 733.379  13
   5   3  -1 3743.25 731.256  16
   5   3   0 26365.3 1330.44  12
   5   3   0 28523.6 2089.57  16
  -5   3   0 26870.2 1944.49  13
   5   3   0 24637.9 1900.29   4
   5   3   1 8128.91 633.031  12
   5   3   1 9769.68 1188.65  17
   5   3   1 7081.47 1016.29  16
  -5   3  -1 9760.33 1121.74  13
   5   3   1 7909.17 1037.55   4
   5   3   2 25311.6 1327.77  12
   5   3   2 24025.5 2038.68  17
  -5   3  -2 23105.2 1239.10  14
   5   3   2 22754.1 1933.77   4
  -5   3  -2 28504.3 2092.33  13
   5   3   3 8969.03 714.094  12
   5   3   3 7278.93 1143.10   4
   5   3   3 9123.05 1278.09  17
  -5   3  -3 8269.77 648.583  14
  -5   3  -3 5582.33 1040.56  13
   5   3   4 366.869 226.781  12
   5   3   4-147.283 291.290   4
   5   3   4-164.739 325.798  17
  -5   3  -4 473.750 217.410  14
  -5   3  -4 431.588 376.354  13
   5   3   5 7559.52 703.649  12
   5   3   5 7413.82 1234.24  17
  -5   3  -5 7569.16 644.597  14
   5   3   6 4686.80 546.661  12
  -5   3  -6 4279.45 475.343  14
   5   3   7 6136.65 545.822  12
  -5   3  -7 6788.63 518.826  14
  -5   3  -8 9897.19 557.871  14
  -5   4  10 6206.83 497.552  12
  -5   4   7 41841.1 2873.18  11
   5   4  -7 44027.2 3001.47  16
  -5   4   6 12024.7 1330.48  11
   5   4  -6 11073.1 1399.54  16
  -5   4   5 85250.5 4382.31  11
   5   4  -5 86304.7 4644.27  16
  -5   4   4 67882.8 3720.81  13
   5   4  -3 10878.0 1303.86   4
   5   4  -3 11132.7 1290.20  16
  -5   4   3 10726.1 1185.44  13
   5   4  -2 1584.35 516.319   4
   5   4  -2 1356.77 460.318  16
  -5   4   2 2344.91 514.753  13
   5   4  -1 84661.4 4575.62  16
  -5   4   1 92848.8 4413.28  13
   5   4  -1 95200.5 4547.75   4
   5   4   0 11442.7 767.479  12
   5   4   0 11819.0 1334.61  16
  -5   4   0 13740.0 1291.30  13
   5   4   0 12265.0 1286.83   4
   5   4   1 52507.9 2282.77  12
   5   4   1 54002.1 3286.76  17
   5   4   1 49509.9 3148.06  16
  -5   4  -1 49054.0 2957.30  13
   5   4   1 53589.8 3076.37   4
   5   4   2 1784.92 312.786  12
   5   4   2 1418.81 485.286   4
   5   4   2 1153.97 536.600  17
  -5   4  -2 2661.00 597.045  13
  -5   4  -2 1478.62 248.599  14
   5   4   3 18114.7 1088.40  12
   5   4   3 18941.2 1933.75  17
   5   4   3 16835.6 1684.91   4
  -5   4  -3 18371.6 1037.83  14
  -5   4  -3 15921.9 1606.69  13
   5   4   4 15860.2 1012.58  12
   5   4   4 17510.5 1888.81  17
   5   4   4 16303.9 1687.32   4
  -5   4  -4 14288.1 920.220  14
  -5   4  -4 15382.7 1606.77  13
   5   4   5 8712.85 714.980  12
  -5   4  -5 9248.76 687.724  14
   5   4   6 12857.9 853.976  12
  -5   4  -6 12831.0 799.520  14
   5   4   7 4931.30 426.376  12
  -5   4  -7 4797.87 394.892  14
   5   5  -7 2129.10 624.424  16
   5   5  -6 29413.4 2451.52  16
   5   5  -4 26040.3 2244.98  16
  -5   5   3 4081.27 688.002  13
   5   5  -3 4198.57 842.790  16
   5   5  -2 5018.62 900.779  16
  -5   5   2 5974.31 820.956  13
  -5   5   1 6114.93 825.293  13
   5   5  -1 6528.50 1018.71  16
   5   5   0 33098.9 2439.27  16
   5   5   1 789.520 432.355  16
   5   5   3 5643.64 539.296  12
   5   5   4 4274.03 471.197  12
  -5   5  -4 4779.86 449.283  14
  -5   5  -5 11842.9 741.507  14
   5   6  -6 645.781 422.899  16
   5   6  -4 48855.4 3315.89  16
   5   6  -3 39211.4 2848.72  16
   5   6  -2 12759.2 1504.01  16
   5   6  -1 36550.8 2681.82  16
   5   6   0 3177.10 743.881  16
   5   6   1 38758.1 2794.55  17
   5   6   1 28350.6 2338.24  16
   5   6   2 26308.2 2363.96  17
   5   6   3 30621.5 2604.94  17
   5   7  -5 6115.58 1080.67  16
   5   7  -4 328.587 325.056  16
   5   7  -3 37949.4 2863.79  16
   5   7  -2 18230.2 1874.78  16
   5   7  -1 147.610 252.814  16
   5   7   0 40140.4 2817.37  16
   5   7   1 31107.3 2612.59  17
   5   7   2 1999.32 702.365  17
   5   8  -3 16418.3 1772.16  16
   5   8  -2 3373.77 796.692  16
   5   8  -1 21550.4 1991.27  16
  -6 -11   5 8178.36 448.005  19
  -6 -11   2 1326.74 198.648  19
  -6 -11   1 7066.04 464.376  19
  -6 -11   0 868.337 153.731  19
  -6 -10   7 3737.15 267.813  19
  -6 -10   6 6229.24 407.402  20
  -6 -10   5 6962.48 490.272  20
  -6 -10   5 7582.21 527.993   6
  -6 -10   4 23619.7 1148.31  20
  -6 -10   4 22996.3 1170.43  19
  -6 -10   4 22477.0 1155.06   6
  -6 -10   3 115.542 127.725  20
  -6 -10   3 31.4624 124.433  19
  -6 -10   3 29.4305 139.552   6
  -6 -10   2 7441.05 577.181   7
  -6 -10   2 8876.91 625.445  19
  -6 -10   2 8420.01 584.271   6
  -6 -10   1 2124.24 299.949  19
  -6 -10   1 1923.91 303.951   7
  -6 -10   0 8301.76 672.868   7
  -6 -10   0 10927.6 664.475  19
  -6 -10  -1 1164.90 204.608  19
  -6 -10  -1 1045.28 238.960   7
  -6  -9   7 4775.13 369.494  20
  -6  -9   7 5223.93 416.327   6
  -6  -9   6 13589.3 781.966  20
  -6  -9   6 13313.0 812.395   6
  -6  -9   5 6485.06 531.685  20
  -6  -9   4 3868.20 427.526  20
  -6  -9   4 3961.54 452.486   6
  -6  -9   3 7895.26 626.285  20
  -6  -9   3 6789.51 615.652  19
  -6  -9   2 4652.45 481.674  20
  -6  -9   2 5268.79 533.530   7
  -6  -9   2 5193.98 525.433  19
  -6  -9   1 3836.57 499.755   7
  -6  -9   1 5423.48 522.032  19
  -6  -9   0 3135.48 465.092   7
   6  -9   0 3623.76 488.072  24
  -6  -9  -1 7133.12 663.894   7
  -6  -9  -1 7930.14 585.174  19
   6  -9   1 5997.72 657.376  24
  -6  -9  -2 20597.9 1033.51  19
   6  -9   2 18008.5 1186.90  24
  -6  -9  -3 5560.29 483.487   7
   6  -9   3 7174.32 606.887  24
  -6  -8   8 843.506 160.369  20
  -6  -8   8 1320.61 206.735   6
  -6  -8   7 3295.51 349.139  20
  -6  -8   7 3716.69 390.481   6
  -6  -8   6 10633.7 727.556  20
  -6  -8   6 11341.0 785.366   6
   6  -8  -6 9566.06 712.536  26
  -6  -8   5 2695.72 368.614  20
  -6  -8   5 3201.96 429.327   6
  -6  -8   4 29227.4 1455.01  20
   6  -8  -4 24044.4 1434.59  25
  -6  -8   3 5703.68 574.453   7
  -6  -8   3 6801.17 607.862  20
   6  -8  -3 6344.68 648.970  25
  -6  -8   2 16199.1 1104.53   7
  -6  -8   2 16122.9 1027.14  20
   6  -8  -2 16725.7 1152.38  25
  -6  -8   1 2919.77 409.160  20
  -6  -8   1 2637.27 389.573  19
  -6  -8   1 2642.94 441.255   7
   6  -8  -1 2731.12 482.925  24
  -6  -8   0 7662.73 752.215   7
  -6  -8   0 7405.30 639.373  19
   6  -8   0 6430.85 751.690  24
  -6  -8  -1 1813.30 309.803  19
  -6  -8  -1 2105.27 418.081   7
   6  -8   1 1527.41 414.761  24
   6  -8   1 1686.97 346.022  23
  -6  -8  -2 12305.7 775.743  19
   6  -8   2 11900.7 1002.30  24
   6  -8   2 10400.2 858.919  23
  -6  -8  -3 2235.88 354.875   7
   6  -8   3 1710.20 345.599  23
  -6  -8  -4 3165.50 334.721   7
   6  -8   4 3097.95 420.533  24
   6  -8   4 2946.97 378.601  23
   6  -8   5 7950.30 514.522  23
  -6  -7   9 4612.37 328.302  20
  -6  -7   8 2768.75 308.760  20
  -6  -7   8 3101.76 344.237   6
  -6  -7   7 793.638 209.379  20
  -6  -7   7 1025.15 251.166   6
   6  -7  -7 1051.41 245.410  26
  -6  -7   6 7183.41 616.812  20
  -6  -7   6 8083.68 681.593   6
   6  -7  -6 6853.40 654.964  26
   6  -7  -6 7277.85 640.064  25
  -6  -7   5 15982.1 1025.98  20
   6  -7  -5 16998.9 1133.07  26
   6  -7  -5 17807.4 1148.78  25
   6  -7  -4 7969.12 766.070  25
  -6  -7   4 8443.87 699.883  20
   6  -7  -4 8402.79 768.755  26
  -6  -7   3 10654.1 841.908   7
  -6  -7   3 11330.1 827.408  20
  -6  -7   3 11206.1 1542.31   8
   6  -7  -3 11247.9 942.670  25
  -6  -7   2 4445.80 559.651   7
  -6  -7   2 4591.81 504.324  20
   6  -7  -2 4440.87 591.773  25
   6  -7  -2 4009.17 494.781   5
  -6  -7   2 4846.26 995.430   8
   6  -7  -2 4838.09 590.670  24
  -6  -7   1 3964.91 471.417  20
  -6  -7   1 3414.75 450.128  19
  -6  -7   1 3800.99 548.436   7
   6  -7  -1 3324.69 447.818   5
   6  -7  -1 3825.90 550.214  25
   6  -7  -1 3454.79 562.725  24
  -6  -7   0 4751.38 512.455  19
  -6  -7   0 4683.18 621.576   7
   6  -7   0 4864.12 519.605   5
   6  -7   0 3884.30 619.032  24
  -6  -7  -1 5660.33 683.726   7
  -6  -7  -1 7034.19 612.580  19
   6  -7   1 6362.97 589.881   5
   6  -7   1 6053.09 768.318  24
  -6  -7  -2 1860.14 306.851  19
   6  -7   2 1923.41 333.716  18
   6  -7   2 1877.27 313.793   5
   6  -7   2 1940.60 454.318  24
  -6  -7  -3 5791.85 605.737   7
   6  -7   3 5542.82 545.947  18
  -6  -7  -4 11064.9 768.452   7
   6  -7   4 10450.8 751.214  18
   6  -7   4 13010.6 962.920  24
   6  -7   4 12996.7 945.921  23
   6  -7   5 12168.4 796.076  24
   6  -7   5 11925.0 786.282  23
   6  -6 -10 5936.47 418.302  21
   6  -6  -9 5538.62 469.391  21
  -6  -6   9 4673.41 384.034  20
   6  -6  -9 5200.78 465.803  26
   6  -6  -9 4867.14 439.307   2
   6  -6  -8 9632.88 704.177  21
   6  -6  -8 7197.54 614.675   2
  -6  -6   8 8868.04 649.077   6
   6  -6  -8 8690.21 706.599  26
   6  -6  -7 921.019 247.981  21
  -6  -6   7 992.351 267.424   6
   6  -6  -7 1133.01 298.481  26
   6  -6  -7 1115.00 263.891  25
   6  -6  -7 1054.61 249.941   2
   6  -6  -6 9166.07 755.311  21
   6  -6  -6 7193.75 624.594   2
  -6  -6   6 7832.48 648.417  20
   6  -6  -6 8568.44 784.894  26
   6  -6  -6 8813.88 773.920  25
   6  -6  -5 26921.5 1542.47  21
  -6  -6   5 28793.5 1500.64  20
   6  -6  -5 27047.5 1623.38  26
   6  -6  -5 31490.1 1705.09  25
  -6  -6   4 31674.2 1633.70  20
   6  -6  -4 32324.2 1688.42   3
   6  -6  -4 32542.1 1792.34  26
  -6  -6   4 31983.1 2797.51   8
   6  -6  -4 33742.4 1849.88  25
  -6  -6   3 4561.37 498.486  20
   6  -6  -3 5654.96 649.243  25
   6  -6  -3 4678.29 518.260   3
   6  -6  -3 3414.99 534.063   5
   6  -6  -3 4495.72 576.167  26
  -6  -6   3 5771.53 1096.71   8
  -6  -6   3 4985.19 546.674   7
  -6  -6   2 47698.7 2165.85  20
   6  -6  -2 45201.6 2135.66   3
   6  -6  -2 44897.7 2235.84   5
  -6  -6   2 49855.8 3440.38   8
   6  -6  -2 47921.1 2404.33  25
  -6  -6   2 46814.5 2319.83   7
  -6  -6   1 14128.8 923.230  20
   6  -6  -1 12801.3 959.820   5
   6  -6  -1 15489.9 1132.02  25
  -6  -6   1 12679.4 1041.46   7
  -6  -6   0 34156.0 1720.20  19
   6  -6   0 33879.6 1766.70   5
  -6  -6   0 35493.0 1963.08   7
  -6  -6  -1 1224.76 268.343  19
  -6  -6  -1 1168.80 382.356   7
   6  -6   1 1363.03 317.527   5
  -6  -6  -2 12978.9 861.562  19
   6  -6   2 12962.7 925.594   5
  -6  -6  -2 14473.3 1091.72   7
  -6  -6  -3 1848.37 391.255   7
   6  -6   3 2782.99 551.705  24
  -6  -6  -4 7309.60 654.766   7
   6  -6   4 9168.95 847.147  24
   6  -6   5 1739.48 341.167  24
   6  -6   6 7436.06 517.792  18
   6  -6   6 7509.26 534.111  24
   6  -6   6 9062.73 620.012  23
   6  -5 -10 20784.1 1059.23   2
   6  -5 -10 20985.9 1058.90  26
   6  -5  -9 9391.45 688.925   2
   6  -5  -9 9208.42 713.529  26
  -6  -5   8 416.691 173.402   6
   6  -5  -8 665.908 222.940  25
   6  -5  -8 1210.00 307.373  26
   6  -5  -8 1054.86 268.235   2
   6  -5  -7 1513.79 328.760  21
  -6  -5   7 2317.34 362.619   6
   6  -5  -7 1370.08 298.340   2
   6  -5  -7 1301.67 326.492  26
   6  -5  -6 11336.0 888.100  21
   6  -5  -6 11515.8 960.716  26
  -6  -5   6 14513.5 1822.65   8
   6  -5  -6 12102.7 854.376   2
   6  -5  -5 6177.16 631.849  21
  -6  -5   5 6380.99 571.404  20
  -6  -5   5 5743.31 914.256  11
   6  -5  -5 6425.23 648.918   3
   6  -5  -5 6382.62 571.528   2
   6  -5  -5 5926.09 653.346  26
   6  -5  -5 6839.61 724.882  25
  -6  -5   5 6291.51 1197.80   8
  -6  -5   4 14710.6 939.359  20
   6  -5  -4 15103.4 1030.77   3
  -6  -5   4 12334.8 1408.50  13
  -6  -5   4 14111.7 1782.54   8
   6  -5  -4 17942.0 1164.19  26
   6  -5  -4 16118.0 1162.60  25
  -6  -5   3 20123.8 1191.88  20
   6  -5  -3 25510.6 1357.24   3
   6  -5  -3 21912.3 1383.65   5
   6  -5  -3 24376.5 1445.84  26
  -6  -5   3 20754.0 2135.49   8
  -6  -5   3 19493.5 1865.68  13
   6  -5  -3 26037.0 1513.84  25
  -6  -5   3 22525.4 1325.43   7
  -6  -5   2 29990.0 1548.53  20
   6  -5  -2 28617.1 2437.35   4
   6  -5  -2 31723.4 1640.06   3
   6  -5  -2 32843.6 1725.13   5
  -6  -5   2 29499.9 2225.41  13
   6  -5  -2 33473.9 1779.74  26
   6  -5  -2 33770.6 1846.46  25
   6  -5  -1 52787.1 3497.32   4
  -6  -5   1 56597.3 2515.17  20
   6  -5  -1 61923.1 2695.64   5
  -6  -5   1 59571.2 3398.06  13
  -6  -5   0 51318.6 2276.88  19
   6  -5   0 52912.6 2402.68   5
  -6  -5   0 44424.4 2948.41  13
   6  -5   0 53158.4 2550.60  25
   6  -5   0 43687.4 3060.40   4
   6  -5   1 34904.7 1706.38  12
  -6  -5  -1 37578.8 1734.08  19
  -6  -5  -1 34487.9 2657.87   9
  -6  -5  -1 31714.0 1614.59  14
   6  -5   1 37456.2 1987.26  25
   6  -5   2 6663.22 597.201  12
  -6  -5  -2 7255.57 587.735  19
  -6  -5  -2 6541.97 550.348  14
  -6  -5  -2 6703.13 1141.78   9
  -6  -5  -2 7509.19 781.032   7
   6  -5   3 9248.29 714.416  12
  -6  -5  -3 8551.72 648.147  14
   6  -5   3 11087.0 1030.48  24
  -6  -5  -3 11861.1 921.045   7
   6  -5   4 1770.17 286.696  12
  -6  -5  -4 1701.64 335.668   7
  -6  -5  -4 2588.79 310.065  14
   6  -5   4 2188.74 459.952  24
   6  -5   5 10404.1 860.631  24
   6  -5   6 5536.58 495.808  24
   6  -5   7 7116.09 463.790  23
   6  -4 -11 3608.61 312.016  21
   6  -4 -11 3377.08 305.204  26
   6  -4 -10 670.406 207.306  21
  -6  -4  10 378.417 133.468  12
   6  -4 -10 673.693 211.372  26
   6  -4  -9 787.053 245.334  21
   6  -4  -9 1348.44 303.299  26
   6  -4  -9 895.777 247.209   2
   6  -4  -8 31560.2 1654.99  21
  -6  -4   8 29646.7 1508.55   6
   6  -4  -8 34554.9 1778.16  26
   6  -4  -8 31862.9 1658.47   2
   6  -4  -7 627.978 248.600  21
  -6  -4   7 134.457 230.722  11
   6  -4  -7 605.314 235.198   2
   6  -4  -7 281.671 223.274  26
  -6  -4   7 435.458 351.824  13
  -6  -4   7 1148.32 627.719   8
  -6  -4   6 63532.6 3814.32  11
   6  -4  -6 65563.8 2989.12   3
  -6  -4   6 76792.8 4534.43   8
   6  -4  -6 68394.7 2897.56   2
   6  -4  -6 65311.1 3035.13  26
   6  -4  -5 24053.6 1382.99   3
  -6  -4   5 18883.6 2124.68   8
  -6  -4   5 20013.2 1930.11  13
   6  -4  -4 4947.18 552.452   3
   6  -4  -4 4227.12 557.923   5
  -6  -4   4 5984.96 962.546  13
  -6  -4   4 4174.26 940.699   8
   6  -4  -3 1601.69 696.524   4
   6  -4  -3 3128.25 438.437   3
  -6  -4   3 2679.00 649.851  13
   6  -4  -3 2296.67 420.538   5
   6  -4  -3 2732.83 458.597  25
  -6  -4   3 3591.23 843.758   8
   6  -4  -2 8719.51 1280.00   4
   6  -4  -2 13218.4 941.723   5
  -6  -4   2 12857.1 1548.35   8
  -6  -4   2 12160.1 1373.76  13
   6  -4  -2 12962.9 965.948  26
   6  -4  -1 18710.1 1159.49   5
  -6  -4   1 20390.2 1984.50   8
  -6  -4   1 17198.6 1641.45  13
   6  -4  -1 16221.9 1132.83  26
   6  -4  -1 18850.6 1232.88  25
   6  -4  -1 16488.9 1694.21   4
   6  -4   0 83184.7 3405.86  12
  -6  -4   0 79451.0 3311.32  19
  -6  -4   0 77727.9 4280.28  13
   6  -4   0 85847.1 3664.41  25
   6  -4   0 76661.8 4382.85   4
   6  -4   1 7574.89 660.305  12
  -6  -4  -1 7213.39 589.316  19
   6  -4   1 7322.30 1126.16   4
  -6  -4  -1 8404.36 1140.08  13
   6  -4   1 9089.43 821.278  25
   6  -4   2 73160.3 3101.60  12
  -6  -4  -2 71590.5 3008.60  14
  -6  -4  -2 68772.6 4268.71   9
  -6  -4  -2 67413.1 4020.92  13
   6  -4   2 72148.0 4158.13   4
   6  -4   3 32858.1 1665.56  12
  -6  -4  -3 30239.1 2593.99   9
  -6  -4  -3 31437.9 1565.85  14
  -6  -4  -3 28805.0 2347.11  13
   6  -4   3 30354.8 2467.51   4
  -6  -4  -3 31955.8 1772.31   7
   6  -4   4 10810.6 812.888  12
  -6  -4  -4 11447.2 775.987  14
   6  -4   4 12705.2 1053.23  24
  -6  -4  -4 10379.7 845.051   7
   6  -4   5 3295.75 406.480  12
  -6  -4  -5 3961.08 396.145  14
   6  -4   5 3085.81 492.852  24
   6  -4   6 17555.9 956.263  12
   6  -4   6 18824.1 1062.81  24
   6  -3 -11 1751.63 231.736  21
   6  -3 -11 1579.63 244.364  26
   6  -3 -11 1523.85 229.268   2
   6  -3 -10 5182.07 502.246   2
   6  -3 -10 6509.90 538.680  21
   6  -3 -10 6845.46 587.760  26
   6  -3  -9 19303.0 1146.76  21
   6  -3  -8 276.181 223.035  21
   6  -3  -8 141.692 161.887   2
   6  -3  -7 48319.7 2275.65  21
  -6  -3   7 44296.6 3120.84  11
   6  -3  -7 49316.8 2279.64   2
  -6  -3   7 41512.8 3366.27   8
   6  -3  -6 5007.55 569.871  21
  -6  -3   6 5616.12 978.413  11
   6  -3  -6 5186.51 601.825   3
  -6  -3   6 4723.19 1031.80   8
   6  -3  -5 33893.2 1789.83  21
   6  -3  -5 38017.6 1871.24   3
  -6  -3   5 31605.1 2568.23  13
  -6  -3   5 31585.4 2738.38   8
   6  -3  -5 36638.7 1902.05  26
   6  -3  -4 2984.14 408.180  21
   6  -3  -4 1885.37 664.134   4
   6  -3  -4 2957.21 442.834   3
   6  -3  -4 2581.87 430.107   5
   6  -3  -4 3324.82 463.640  26
  -6  -3   4 2745.04 686.064  13
  -6  -3   4 4029.96 907.245   8
   6  -3  -3 17635.4 1909.33   4
   6  -3  -3 19520.8 1227.26   5
  -6  -3   3 18814.1 1917.30   8
   6  -3  -3 21064.5 1267.85  26
  -6  -3   3 20407.4 1828.79  13
   6  -3  -2 15581.4 1702.27   4
   6  -3  -2 17752.1 1103.64   5
  -6  -3   2 16733.8 1739.46   8
  -6  -3   2 16627.2 1630.99  13
   6  -3  -2 16599.9 1103.18  26
   6  -3  -2 17721.8 1167.19  25
   6  -3  -1 2746.84 689.423   4
   6  -3  -1 3937.44 497.778   5
   6  -3  -1 3474.64 473.089  26
  -6  -3   1 3536.14 748.331  13
   6  -3  -1 2893.81 449.951  25
  -6  -3   1 4416.18 865.042   8
   6  -3   0 14116.4 925.933  12
  -6  -3   0 12106.3 1400.14  13
   6  -3   0 12588.8 981.036  25
   6  -3   0 15948.9 1608.33   4
   6  -3   1 101533. 4178.03  12
  -6  -3  -1 102464. 5205.50  13
   6  -3   1 104255. 4349.45  25
   6  -3   1 98771.8 5246.60   4
   6  -3   2 11592.4 857.664  12
   6  -3   2 10127.0 1393.73   4
  -6  -3  -2 11055.4 791.755  14
  -6  -3  -2 12608.6 1467.58  13
   6  -3   2 10511.1 888.293  25
   6  -3   3 13976.8 991.031  12
  -6  -3  -3 14644.0 936.242  14
  -6  -3  -3 14580.4 1707.94   9
  -6  -3  -3 11752.5 1484.66  13
   6  -3   3 13759.9 1666.86   4
   6  -3   4 2282.09 375.842  12
  -6  -3  -4 1973.74 360.769   7
  -6  -3  -4 2120.35 339.974  14
   6  -3   5 850.801 250.372  12
  -6  -3  -5 741.521 222.544  14
   6  -3   5 805.682 307.656  24
   6  -3   6 4724.89 469.268  12
  -6  -3  -6 4625.47 433.952  14
   6  -3   6 5402.65 521.637  24
  -6  -3  -7 10130.2 565.119  14
   6  -2 -11 9094.43 548.698  21
   6  -2 -11 8977.92 566.512   2
  -6  -2  11 8401.55 542.160  12
   6  -2 -10 3774.13 432.737   2
   6  -2 -10 4271.91 444.416  21
   6  -2  -9 290.149 174.059  21
   6  -2  -9 177.836 186.667   2
   6  -2  -8 13035.3 900.903  21
  -6  -2   8 10651.8 1404.43  11
  -6  -2   8 10386.5 1486.05   8
   6  -2  -7 23684.1 1362.21  21
  -6  -2   7 23114.7 2136.04  11
   6  -2  -7 25089.4 1479.09   3
  -6  -2   7 20752.6 2208.98   8
   6  -2  -6 37715.1 1860.78  21
  -6  -2   6 33412.3 2818.72   8
   6  -2  -5 27303.5 1474.94  21
  -6  -2   5 26446.4 2276.24  13
   6  -2  -5 27647.4 1557.52  26
  -6  -2   5 28664.5 2390.74   8
   6  -2  -4 8305.39 688.116  21
  -6  -2   4 8476.83 1199.38  13
   6  -2  -4 9323.44 1380.17   4
   6  -2  -4 9246.41 791.085   5
  -6  -2   4 10126.9 1311.31   8
   6  -2  -4 9072.76 767.745  26
   6  -2  -3 16392.5 1823.24   4
   6  -2  -3 20334.0 1213.10   5
   6  -2  -3 19433.7 1201.34  26
  -6  -2   3 21706.9 1908.45   8
  -6  -2   3 18655.1 1780.87  13
   6  -2  -2 21635.1 1213.38   5
  -6  -2   2 18382.3 1759.55  13
   6  -2  -2 17538.5 1144.93  26
  -6  -2   2 23438.3 1937.14   8
   6  -2  -2 17359.5 1808.71   4
   6  -2  -1 40226.3 1945.92  12
  -6  -2   1 45374.7 2867.47   8
  -6  -2   1 39430.9 2733.58  13
   6  -2  -1 44523.9 2102.27  25
   6  -2  -1 38647.9 1968.60  26
   6  -2  -1 41078.7 2832.74   4
   6  -2   0 48616.9 2283.91  12
   6  -2   0 50853.8 2395.04  25
  -6  -2   0 49938.1 3164.98  13
   6  -2   0 54084.3 3287.86   4
   6  -2   1 12965.9 913.490  12
   6  -2   1 13120.0 1526.22   4
   6  -2   1 14042.0 994.121  25
  -6  -2  -1 10528.2 1394.61  13
   6  -2   2 43509.3 2087.61  12
  -6  -2  -2 42477.3 2005.71  14
  -6  -2  -2 41885.0 2965.17  13
   6  -2   2 42494.7 3017.52   4
   6  -2   2 41661.9 2113.73  25
   6  -2   3 11572.2 879.070  12
   6  -2   3 9781.65 1384.64   4
  -6  -2  -3 11066.5 808.123  14
  -6  -2  -3 8110.83 1302.99  13
   6  -2   4 5844.75 617.148  12
  -6  -2  -4 5783.85 561.312  14
  -6  -2  -4 5032.86 1020.41   9
   6  -2   5 5496.48 585.578  12
  -6  -2  -5 5504.67 535.926  14
   6  -2   6 3535.43 437.714  12
  -6  -2  -6 3344.21 385.241  14
   6  -2   7 11941.9 735.323  12
  -6  -2  -7 12420.6 686.142  14
   6  -1 -12 435.863 115.002  26
   6  -1 -11 1141.36 192.794  21
   6  -1 -11 658.029 173.383   2
   6  -1 -10 9708.58 673.429  21
   6  -1 -10 8421.71 668.471   2
   6  -1  -9 21635.8 1245.41  21
   6  -1  -9 23366.0 1310.16   2
   6  -1  -8 1909.71 335.261  21
  -6  -1   8 2311.83 694.014   8
   6  -1  -7 66397.6 2959.85  21
  -6  -1   7 72082.5 4194.72  11
   6  -1  -7 68859.0 3111.08   3
  -6  -1   7 68932.9 4223.53   8
   6  -1  -6 35303.8 1809.88  21
   6  -1  -6 39190.6 1961.35   3
  -6  -1   6 37191.0 2804.90   8
   6  -1  -5 8250.22 674.437  21
   6  -1  -5 7577.21 931.644  16
   6  -1  -5 9066.15 751.572   3
  -6  -1   5 8605.97 1230.96   8
   6  -1  -4 8383.97 674.965  21
   6  -1  -4 9060.20 1057.08  16
   6  -1  -4 8979.73 762.576   5
   6  -1  -4 9218.16 740.443  26
  -6  -1   4 7113.81 1110.28  13
  -6  -1   4 7791.99 1118.46   8
   6  -1  -3 8668.91 1079.72  16
   6  -1  -3 10513.5 805.196   5
  -6  -1   3 10959.6 1262.52   8
   6  -1  -3 10766.1 798.496  26
  -6  -1   3 9486.74 1233.49  13
   6  -1  -2 10276.8 781.572   5
  -6  -1   2 11455.9 1250.31   8
  -6  -1   2 9576.22 1239.52  13
   6  -1  -2 10456.0 784.661  26
   6  -1  -1 33273.7 1625.91  12
   6  -1  -1 31047.0 1609.98  26
  -6  -1   1 31597.6 2363.28  13
   6  -1  -1 31020.2 1651.39  25
   6  -1   0 7618.17 657.091  12
   6  -1   0 8470.99 712.371  25
   6  -1   1 109223. 4302.68  12
  -6  -1  -1 108734. 5384.51  13
   6  -1   1 99393.5 4278.25  25
  -6  -1  -2 9134.84 1278.15  13
   6  -1   2 11134.2 1401.68   4
   6  -1   2 8824.17 753.982  25
   6  -1   3 479.889 500.587   4
  -6  -1  -3 858.287 237.258  14
  -6  -1  -3 156.422 579.047  13
   6  -1   4 9753.99 1366.76   4
  -6  -1  -4 9284.91 1345.29   9
  -6  -1  -4 8619.03 1303.28  13
   6  -1   7 3493.79 380.966  12
  -6  -1  -7 3701.84 345.990  14
   6   0 -12 3086.81 266.344  26
   6   0 -11 7718.83 492.660  21
   6   0 -11 8357.66 562.384   2
  -6   0  11 8160.23 576.998  12
   6   0 -10 6050.08 510.422  21
   6   0 -10 6526.03 566.138   2
   6   0  -9 2274.65 341.593  21
   6   0  -9 2346.36 367.352   2
   6   0  -8 27705.1 1459.18  21
  -6   0   8 28480.2 2447.73  11
   6   0  -7 19212.1 1134.44  21
  -6   0   7 17880.5 1856.69  11
   6   0  -7 19337.5 1246.06   3
  -6   0   7 18290.2 1837.43   8
   6   0  -6 19970.1 1154.88  21
   6   0  -6 20528.1 1255.61   3
  -6   0   6 18460.3 1825.39   8
   6   0  -5 1381.77 278.066  21
   6   0  -5 1070.12 384.517  16
   6   0  -5 1521.31 319.459   3
  -6   0   5 1520.09 487.444   8
   6   0  -4 7234.93 588.622  21
   6   0  -4 6934.64 1249.76   4
   6   0  -4 8032.56 1018.29  16
   6   0  -4 6562.47 655.745   5
   6   0  -4 7863.60 653.203  26
  -6   0   4 6434.21 1037.89  13
  -6   0   4 6682.02 959.121   8
   6   0  -3-153.631 339.625   4
   6   0  -3 115.771 228.913  16
  -6   0   3-132.065 226.148  13
   6   0  -3 42.5214 151.577   5
   6   0  -3 117.389 139.488  26
  -6   0   3 106.252 277.922   8
   6   0  -2 1396.30 553.950   4
   6   0  -2 1455.12 496.272  16
   6   0  -2 1037.78 265.489   5
  -6   0   2 1789.21 566.783  13
  -6   0   2 1334.76 444.676   8
   6   0  -1 5973.62 559.337  12
   6   0  -1 6476.47 1043.98   4
   6   0  -1 5044.33 671.718  17
  -6   0   1 5514.20 952.905  13
   6   0   0 112872. 4446.33  12
   6   0   0 107108. 4915.97  17
  -6   0   0 115284. 5545.14  13
   6   0   0 105908. 4405.10  25
   6   0   0 110795. 5516.62   4
   6   0   1 4233.48 504.912  12
   6   0   1 4382.42 871.551   4
   6   0   1 2778.63 595.172  17
  -6   0  -1 3741.34 832.440  13
   6   0   2 94822.3 3909.63  12
   6   0   2 87509.1 4619.25  17
  -6   0  -2 94888.3 5008.95  13
   6   0   2 89899.6 4991.11   4
   6   0   3 2808.96 429.602  12
   6   0   3 3218.32 784.156   4
   6   0   3 2010.27 583.984  17
  -6   0  -3 2731.46 402.284  14
  -6   0  -3 1422.32 548.111  13
   6   0   4 413.056 233.921  12
   6   0   4-166.485 285.085   4
  -6   0  -4 43.9886 150.655  14
  -6   0  -4-167.746 234.535   9
  -6   0  -4-161.503 357.027  13
   6   0   5 5590.74 605.172  12
  -6   0  -5 5866.27 562.691  14
   6   0   6 1866.46 352.650  12
  -6   0  -6 2040.98 324.380  14
   6   0   7 3908.68 407.253  12
  -6   0  -7 4573.68 400.000  14
  -6   0  -8 864.568 125.397  14
   6   1 -12 260.123 86.2097  26
  -6   1  11 985.871 201.771  12
   6   1 -11 951.867 179.677   2
   6   1 -10 6735.37 512.043  21
   6   1 -10 9446.45 659.226   2
   6   1  -9 19338.1 1069.65  21
   6   1  -8 1600.66 283.524  21
  -6   1   8 945.209 644.305  11
   6   1  -7 62215.7 2753.85  21
  -6   1   7 70209.6 4058.66  11
   6   1  -7 67193.8 2963.00   3
   6   1  -6 34118.2 1645.86  21
   6   1  -6 36888.0 2425.78  16
   6   1  -6 32781.3 1765.20   3
   6   1  -5 6980.07 574.392  21
   6   1  -5 8470.95 1095.85  16
   6   1  -5 7127.08 658.521   3
   6   1  -4 7448.72 587.750  21
   6   1  -4 7301.76 1271.15   4
   6   1  -4 9721.34 1178.54  16
   6   1  -4 9150.38 736.558   5
   6   1  -4 7819.33 651.765  26
  -6   1   4 7439.71 1128.59  13
   6   1  -3 10916.8 1477.14   4
   6   1  -3 9225.97 1182.11  16
   6   1  -3 9797.90 763.663   5
  -6   1   3 10355.3 1062.27   8
  -6   1   3 10872.0 1312.75  13
   6   1  -2 11812.3 1398.47  16
   6   1  -2 15939.6 970.174   5
  -6   1   2 16311.8 1614.35  13
   6   1  -2 15784.0 1669.86   4
   6   1  -1 32397.4 1653.63  12
   6   1  -1 30563.0 2061.01  17
  -6   1   1 35631.8 2482.18  13
   6   1  -1 34444.1 2513.71   4
   6   1   0 10185.1 759.243  12
   6   1   0 7496.37 1146.58   4
   6   1   0 9196.62 1058.23  17
  -6   1   0 11750.8 1342.78  13
   6   1   1 99215.0 4127.44  12
   6   1   1 99673.5 4922.97  17
  -6   1  -1 101654. 5208.07  13
   6   1   1 104525. 5270.09   4
   6   1   2 10774.9 829.912  12
   6   1   2 8753.70 1186.54  17
  -6   1  -2 10072.3 1333.99  13
   6   1   2 10396.3 1387.65   4
   6   1   3 299.512 236.756  12
   6   1   3-319.899 591.701   4
   6   1   3 288.748 285.528  17
  -6   1  -3 646.755 241.209  14
  -6   1  -3-157.177 411.166  13
   6   1   4 10164.3 840.704  12
   6   1   4 9572.86 1382.70   4
   6   1   4 9093.40 1297.51  17
  -6   1  -4 10388.6 793.031  14
  -6   1  -4 11547.5 1479.69  13
  -6   1  -4 9975.39 1396.30   9
   6   1   5 340.746 231.096  12
  -6   1  -5 328.628 203.397  14
   6   1   6 2646.75 408.800  12
  -6   1  -6 2998.28 375.715  14
   6   1   7 3226.09 365.870  12
  -6   1  -7 3677.56 351.088  14
  -6   2  11 7176.17 506.254  12
   6   2 -10 3104.59 352.719   2
  -6   2   8 8533.45 1286.97  11
  -6   2   7 21430.2 2036.93  11
   6   2  -7 20699.7 1825.35  16
   6   2  -7 22521.7 1320.89   3
   6   2  -6 32584.3 2349.78  16
   6   2  -6 28940.3 1586.51   3
   6   2  -5 26208.0 2133.76  16
   6   2  -5 27132.4 1459.84   3
  -6   2   5 27468.4 2312.43  13
   6   2  -4 9519.57 1422.67   4
   6   2  -4 8057.69 1109.30  16
  -6   2   4 8568.41 1208.58  13
   6   2  -3 22179.7 2064.37   4
   6   2  -3 19068.4 1789.97  16
   6   2  -3 19708.1 1152.82   5
  -6   2   3 20834.1 1869.31  13
   6   2  -2 20674.5 1916.68   4
   6   2  -2 20638.2 1157.80   5
  -6   2   2 19579.3 1800.75  13
   6   2  -1 44387.6 2121.87  12
   6   2  -1 43876.9 2980.86  16
   6   2  -1 48874.3 2107.29   5
  -6   2   1 44251.4 2929.28  13
   6   2  -1 44234.3 3016.32   4
   6   2   0 49339.4 2275.78  12
   6   2   0 48352.7 2982.06  17
   6   2   0 50772.0 3246.97  16
  -6   2   0 50960.9 3176.36  13
   6   2   0 48946.3 3179.46   4
   6   2   1 16621.9 1044.09  12
   6   2   1 14883.5 1545.29  17
  -6   2  -1 15142.8 1641.24  13
   6   2   1 14279.9 1597.23   4
   6   2   2 49889.3 2273.31  12
   6   2   2 42216.0 3043.80  17
  -6   2  -2 47162.4 2163.11  14
  -6   2  -2 42155.8 3042.46  13
   6   2   2 47283.3 3207.85   4
   6   2   3 10901.3 874.995  12
   6   2   3 11214.4 1442.16  17
  -6   2  -3 11850.7 840.229  14
  -6   2  -3 12935.3 1546.07  13
   6   2   3 11652.3 1491.73   4
   6   2   4 5630.92 610.219  12
  -6   2  -4 6157.27 582.075  14
   6   2   5 5782.21 594.629  12
  -6   2  -5 5317.05 530.372  14
   6   2   6 3189.90 422.115  12
  -6   2  -6 3755.67 406.331  14
   6   2   7 10492.5 676.893  12
  -6   2  -7 11969.7 665.966  14
   6   3 -10 6026.50 470.659   2
  -6   3   7 41061.3 2902.68  11
   6   3  -7 40086.6 2806.33  16
  -6   3   6 4984.91 917.910  11
   6   3  -6 3342.12 740.730  16
   6   3  -6 3702.52 460.184   3
   6   3  -5 34368.2 2520.00  16
   6   3  -5 31984.5 1638.50   3
  -6   3   5 32459.4 2549.56  13
   6   3  -4 2725.87 797.515   4
   6   3  -4 2961.79 732.701  16
   6   3  -4 3345.36 417.032   3
  -6   3   4 2776.82 708.367  13
   6   3  -3 17064.4 1794.42   4
   6   3  -3 12180.9 846.256   5
  -6   3   3 15612.7 1593.85  13
   6   3  -2 16792.3 1757.67   4
   6   3  -2 17560.7 1738.13  16
   6   3  -2 17015.0 1002.70   5
  -6   3   2 18788.9 1729.18  13
   6   3  -1 2051.83 625.158   4
   6   3  -1 2040.67 665.480  16
   6   3  -1 2521.26 358.222   5
  -6   3   1 2287.21 608.059  13
   6   3   0 13618.7 920.672  12
   6   3   0 12341.2 1444.16  17
   6   3   0 15376.3 1651.26  16
  -6   3   0 11634.0 1373.91  13
   6   3   0 14262.9 1550.46   4
   6   3   1 93176.2 3847.85  12
   6   3   1 97614.8 4972.30  17
  -6   3  -1 87526.6 4791.34  13
   6   3   1 91667.0 4912.51   4
   6   3   2 9141.25 755.394  12
   6   3   2 9490.27 1315.06   4
   6   3   2 6831.44 1129.40  17
  -6   3  -2 9747.93 724.417  14
  -6   3  -2 9937.00 1296.12  13
   6   3   3 12546.2 924.097  12
   6   3   3 12447.5 1589.59   4
   6   3   3 12773.2 1575.15  17
  -6   3  -3 14463.9 917.233  14
  -6   3  -3 10152.6 1416.23  13
   6   3   4 786.651 260.667  12
  -6   3  -4 983.239 253.917  14
   6   3   5 1051.47 274.053  12
  -6   3  -5 637.215 202.934  14
   6   3   6 4644.10 461.302  12
  -6   3  -6 5296.76 463.052  14
  -6   3  -7 10692.1 589.549  14
  -6   4  10 364.670 135.805  12
  -6   4   7 667.382 396.135  11
   6   4  -7 575.105 348.468  16
  -6   4   7 147.711 292.414  13
  -6   4   6 66434.2 3875.18  11
   6   4  -6 71964.5 4112.28  16
  -6   4   6 61146.8 3909.53  13
   6   4  -5 22794.3 2083.90  16
  -6   4   5 18979.3 1873.12  13
   6   4  -4 3644.19 803.745  16
  -6   4   4 3350.17 735.931  13
   6   4  -3 2033.89 777.538   4
  -6   4   3 2430.76 598.669  13
   6   4  -2 12861.0 1504.93   4
   6   4  -2 11880.8 1461.32  16
  -6   4   2 10161.6 1272.21  13
   6   4  -1 18739.4 1854.68  16
  -6   4   1 16021.8 1576.18  13
   6   4  -1 16146.7 1693.83   4
   6   4   0 80040.2 3292.32  12
   6   4   0 79533.6 4422.44  17
   6   4   0 71787.2 4371.74  16
  -6   4   0 78823.7 4197.22  13
   6   4   0 75355.9 4256.35   4
   6   4   1 6445.79 615.455  12
   6   4   1 6786.85 1057.13   4
   6   4   1 6716.64 1143.55  17
  -6   4  -1 7184.30 1041.44  13
   6   4   2 69899.8 3049.83  12
   6   4   2 75008.9 4360.13  17
  -6   4  -2 71582.3 2981.95  14
  -6   4  -2 69046.0 4001.55  13
   6   4   2 69391.9 4065.24   4
   6   4   3 34179.7 1661.20  12
   6   4   3 34377.5 2752.49  17
  -6   4  -3 31302.1 1554.41  14
  -6   4  -3 24728.9 2209.84  13
   6   4   3 28289.4 2368.86   4
   6   4   4 11176.7 808.180  12
  -6   4  -4 10815.1 746.462  14
   6   4   5 3989.36 438.325  12
  -6   4  -5 4229.33 417.692  14
   6   4   6 14930.6 857.703  12
  -6   4  -6 16372.8 832.577  14
   6   5  -6 14204.0 1653.28  16
   6   5  -5 5166.29 974.793  16
   6   5  -3 26072.3 2319.43  16
   6   5  -2 28702.0 2444.81  16
   6   5  -1 53238.2 3508.34  16
   6   5   0 50113.6 3385.90  16
   6   5   1 30826.1 2586.60  17
   6   5   2 7470.84 621.800  12
   6   5   2 6190.79 1126.16  17
   6   5   3 8017.71 656.700  12
  -6   5  -3 9277.57 637.650  14
  -6   5  -4 917.015 206.284  14
   6   6  -4 35469.1 2803.07  16
   6   6  -3 5717.79 1070.61  16
   6   6  -2 42915.4 3152.31  16
   6   6  -1 14485.3 1703.24  16
   6   6   0 33814.9 2691.48  17
   6   6   0 28212.4 2416.94  16
   6   6   1 1348.32 554.665  17
   6   7  -3 9720.46 1358.93  16
   6   7  -2 4281.23 933.140  16
   6   7  -1 3789.19 851.082  16
  -7 -10   5 4364.30 326.037  19
  -7 -10   4 2256.79 240.410  19
  -7 -10   3 743.723 160.357  19
  -7 -10   2 547.108 140.122  19
  -7 -10   1 217.031 102.998  19
  -7 -10   0 11966.7 600.438  19
  -7  -9   6 20537.4 1003.22   6
  -7  -9   5 4425.28 339.808  20
  -7  -9   5 4643.91 405.814  19
  -7  -9   4 4594.84 379.330  20
  -7  -9   4 4691.78 429.764  19
  -7  -9   4 5024.74 447.385   6
  -7  -9   3 3441.47 366.261  19
  -7  -9   3 2444.30 326.560   6
  -7  -9   2 499.436 170.477  19
  -7  -9   2 617.327 186.639   7
  -7  -9   1 3885.12 429.584   7
  -7  -9   1 4785.06 418.268  19
  -7  -9   0 4596.97 464.638   7
  -7  -9   0 4952.22 405.969  19
  -7  -9  -1 21880.6 1140.28   7
   7  -9   1 21498.5 1146.05  24
   7  -9   2 5557.40 450.652  24
  -7  -8   7 15228.0 823.162   6
  -7  -8   6 5511.89 406.707  20
  -7  -8   6 6608.38 523.548   6
  -7  -8   5 14960.0 816.675  20
  -7  -8   5 14344.2 904.525   6
  -7  -8   4 891.031 196.957  20
   7  -8  -4 791.545 248.938  25
  -7  -8   3 13494.8 788.187  20
  -7  -8   3 13106.1 837.445  19
   7  -8  -3 12225.5 895.000  25
  -7  -8   2 2289.33 325.039  19
  -7  -8   2 1944.37 342.580   7
  -7  -8   1 7370.96 669.694   7
  -7  -8   1 7659.58 598.419  19
  -7  -8   0 19766.4 1229.66   7
  -7  -8   0 21305.7 1104.49  19
   7  -8   0 21178.7 1301.11  24
  -7  -8  -1 11681.8 867.540   7
  -7  -8  -1 13715.4 761.565  19
   7  -8   1 12872.4 946.271  24
  -7  -8  -2 10050.0 713.126   7
   7  -8   2 9629.35 765.374  24
  -7  -7   8 4328.89 362.986   6
  -7  -7   7 17419.4 966.696   6
   7  -7  -7 16999.4 1000.33  26
  -7  -7   6 15607.8 968.228   6
   7  -7  -6 15883.9 1018.85  26
   7  -7  -6 16383.3 996.061  25
  -7  -7   5 14541.1 830.210  20
   7  -7  -5 12853.1 946.758  26
   7  -7  -5 13880.2 977.485  25
  -7  -7   4 8513.64 622.035  20
   7  -7  -4 7780.44 748.691  25
  -7  -7   3 7700.36 666.832   7
  -7  -7   3 7623.31 593.748  20
   7  -7  -3 7403.18 744.561  25
  -7  -7   2 16387.4 1129.38   7
  -7  -7   2 18779.0 1094.02  19
   7  -7  -2 18445.1 1251.80  25
   7  -7  -2 17685.5 1172.37  24
  -7  -7   1 338.099 182.326  19
  -7  -7   1 328.316 236.098   7
   7  -7  -1 167.364 202.990   5
   7  -7  -1 468.141 252.447  25
   7  -7  -1 483.151 267.278  24
  -7  -7   0 16475.2 1134.40   7
  -7  -7   0 18163.3 986.785  19
   7  -7   0 14105.5 963.586   5
   7  -7   0 13559.7 1121.79  24
  -7  -7  -1 42263.7 2167.27   7
  -7  -7  -1 43996.3 1933.64  19
   7  -7   1 45456.0 2305.87  24
  -7  -7  -2 1942.14 349.364   7
   7  -7   2 2318.54 436.831  24
   7  -7   2 2666.00 397.090  23
  -7  -7  -3 14687.9 896.388   7
   7  -7   3 14527.7 908.622  23
   7  -7   4 258.189 156.699  24
   7  -7   4 357.594 141.030  23
   7  -6  -9 2962.00 307.275  26
  -7  -6   8 6387.61 495.614   6
   7  -6  -8 7797.84 605.700  26
  -7  -6   7 21704.6 1193.78   6
   7  -6  -7 23049.4 1305.01  26
   7  -6  -7 21912.1 1242.56  25
   7  -6  -6 10436.2 851.327  26
   7  -6  -6 9956.64 835.930  25
   7  -6  -5 2867.63 462.363  26
   7  -6  -5 3287.78 489.164  25
   7  -6  -4 8703.31 733.195   3
   7  -6  -4 9781.03 853.892  26
   7  -6  -4 9980.35 885.392  25
  -7  -6   3 770.571 243.724   7
   7  -6  -3 542.706 211.534   3
   7  -6  -3 509.148 282.200  25
  -7  -6   2 16935.9 1053.27  19
   7  -6  -2 17619.5 1068.98   3
   7  -6  -2 17513.3 1170.83   5
   7  -6  -2 19710.3 1305.80  25
  -7  -6   2 16461.0 1159.89   7
  -7  -6   1 38050.8 1789.21  19
   7  -6  -1 36585.6 1899.51   5
  -7  -6   1 35429.4 1976.68   7
  -7  -6   0 15551.6 962.751  19
   7  -6   0 17131.9 1096.72   5
   7  -6   0 16854.4 1215.06  25
  -7  -6   0 15495.3 1162.25   7
  -7  -6  -1 12084.7 757.411  19
   7  -6   1 10984.3 835.665   5
   7  -6   1 9761.94 980.750  24
  -7  -6  -1 11667.7 963.526   7
  -7  -6  -2 16699.2 1150.21   7
   7  -6   2 18410.5 1086.63   5
  -7  -6  -3 5703.13 567.594   7
   7  -6   3 6546.44 548.033   5
   7  -6   3 7099.88 711.516  24
  -7  -6  -4 3068.13 328.329   7
   7  -6   4 3737.81 462.959  24
   7  -6   5 402.749 150.552  24
   7  -6   5 348.764 146.301  23
   7  -5 -10 9900.67 584.335  26
   7  -5  -9 17412.9 960.594   2
   7  -5  -9 19488.9 1050.84  26
  -7  -5   8 661.344 180.372   6
   7  -5  -8 826.813 237.790  26
   7  -5  -8 1375.66 252.461   2
   7  -5  -8 1005.21 237.769  25
   7  -5  -7 8547.21 669.694   2
  -7  -5   7 8400.03 679.636   6
   7  -5  -7 9681.76 796.199  25
   7  -5  -7 9594.35 799.570  26
   7  -5  -6 17177.6 1201.39  26
   7  -5  -6 19035.2 1250.10  25
   7  -5  -6 17313.0 1029.49   2
   7  -5  -5 22653.3 1430.74  26
   7  -5  -5 21116.0 1329.29   3
   7  -5  -5 24623.4 1512.57  25
  -7  -5   4 757.846 234.547   7
   7  -5  -4 1275.52 327.349   3
   7  -5  -4 1110.74 361.455  25
   7  -5  -3 28974.3 1592.32   3
   7  -5  -3 28703.8 1674.32   5
  -7  -5   3 31522.8 2690.30   8
   7  -5  -3 30556.8 1794.97  25
  -7  -5   3 29117.1 1612.53   7
   7  -5  -2 916.503 276.672   3
   7  -5  -2 433.215 303.845   5
  -7  -5   1 23246.2 1257.40  19
   7  -5  -1 24502.0 1437.28   5
   7  -5  -1 22958.9 1510.10  25
  -7  -5   0 9223.93 674.074  19
   7  -5   0 7923.28 747.800   5
  -7  -5   0 9212.67 662.010  14
   7  -5   0 7866.25 823.011  25
  -7  -5  -1 2813.75 352.988  14
   7  -5   1 3155.06 459.379   5
  -7  -5  -2 170.941 195.234   7
   7  -5   2 228.216 196.783   5
  -7  -5  -2 147.333 127.123  14
  -7  -5  -3 888.373 260.153   7
   7  -5   3 1521.62 393.273  24
   7  -5   4 6410.95 532.790   5
   7  -5   4 7013.10 665.329  24
   7  -5   5 4199.60 433.677  24
   7  -4 -10 5982.11 460.265  21
   7  -4 -10 6101.56 463.444   2
   7  -4 -10 6698.69 504.983  26
   7  -4  -9 2688.47 339.766   2
   7  -4  -9 2579.86 347.047  21
   7  -4  -9 1969.94 342.701  26
   7  -4  -9 2107.40 309.676  25
   7  -4  -8 14193.3 933.177  21
   7  -4  -8 13552.3 890.085   2
   7  -4  -7 6399.33 624.511  21
   7  -4  -7 5682.92 558.522   2
   7  -4  -6 4960.60 561.710  21
   7  -4  -6 4819.71 574.133   3
   7  -4  -6 4236.00 484.971   2
  -7  -4   6 5136.88 1039.03   8
   7  -4  -5 10509.8 878.025   3
   7  -4  -5 9664.47 735.816   2
  -7  -4   5 11652.5 1416.40  13
  -7  -4   5 10835.8 1540.15   8
   7  -4  -4 21107.3 1276.87   3
   7  -4  -4 19969.1 1330.45  26
   7  -4  -4 18628.6 1312.00   5
  -7  -4   4 16834.2 1977.46   8
  -7  -4   4 17534.3 1819.57  13
   7  -4  -4 21631.9 1420.99  25
   7  -4  -3-367.125 811.667   4
   7  -4  -3 997.870 296.194   3
   7  -4  -3 285.025 303.721   5
   7  -4  -3 178.153 227.688  26
  -7  -4   3 146.114 577.931  13
  -7  -4   3 531.435 391.783   8
   7  -4  -2 22601.8 2257.99   4
   7  -4  -2 21698.6 1364.10   5
  -7  -4   2 24019.9 2244.83   8
  -7  -4   2 17753.0 1836.51  13
   7  -4  -2 20253.9 1370.54  26
   7  -4  -2 23224.9 1479.97  25
   7  -4  -1 12508.8 1593.32   4
   7  -4  -1 14260.3 1047.23   5
  -7  -4   1 11561.9 1449.32  13
   7  -4  -1 15032.0 1124.44  25
   7  -4   0 5571.95 1022.37   4
   7  -4   0 4784.79 582.184   5
   7  -4   0 4814.01 624.821  25
  -7  -4   0 4761.31 903.040  13
   7  -4   1 8206.78 1271.04   4
  -7  -4  -1 7110.55 618.768  14
   7  -4   1 8146.31 795.943  25
  -7  -4  -1 6811.64 1052.45  13
   7  -4   2 6874.04 633.053  12
  -7  -4  -2 6500.82 573.756  14
   7  -4   3 1294.12 272.425  12
  -7  -4  -3 903.327 279.956   7
  -7  -4  -3 1637.43 266.926  14
  -7  -4  -4 5023.20 511.064   7
   7  -4   4 6569.46 543.912  12
  -7  -4  -4 6734.07 504.596  14
   7  -4   4 7065.66 713.891  24
   7  -4   5 3236.93 403.949  24
   7  -3 -11 5296.56 387.223  26
   7  -3 -10 4216.98 392.657  21
   7  -3  -9 2571.22 355.928  21
   7  -3  -9 3665.67 421.283   2
   7  -3  -8 560.161 230.509  21
   7  -3  -8 847.277 234.276   2
   7  -3  -8 514.368 234.120  26
   7  -3  -7 13606.5 983.971  21
   7  -3  -7 14177.0 962.613   2
   7  -3  -7 15713.0 1101.98  26
   7  -3  -6 12547.9 931.462  21
  -7  -3   6 10213.5 1415.39  11
   7  -3  -6 12373.8 965.586   3
  -7  -3   6 12860.5 1636.36   8
   7  -3  -6 12933.3 1013.20  26
  -7  -3   6 10325.6 1437.24  13
   7  -3  -5 61773.9 2798.68  21
   7  -3  -5 61687.2 2842.97   3
  -7  -3   5 62272.8 4046.35   8
   7  -3  -5 60387.4 2878.29  26
  -7  -3   5 56486.5 3800.37  13
   7  -3  -4 10448.9 1629.09   4
   7  -3  -4 10803.2 877.288   3
  -7  -3   4 10839.9 1512.59   8
  -7  -3   4 11656.1 1485.92  13
   7  -3  -4 10821.0 922.668  26
   7  -3  -3 39948.1 3205.55   4
  -7  -3   3 44397.3 3149.56   8
  -7  -3   3 35391.4 2801.21  13
   7  -3  -3 38581.7 2074.73  26
   7  -3  -3 41679.9 2180.24  25
   7  -3  -2-350.463 866.236   4
   7  -3  -2 394.036 249.021  26
  -7  -3   2-455.046 703.412  13
   7  -3  -2 630.235 278.773  25
  -7  -3   2 328.880 398.303   8
  -7  -3   1 25047.2 2236.35  13
   7  -3  -1 29611.1 1704.01  25
   7  -3  -1 25085.3 2381.40   4
  -7  -3   0 26050.4 2323.99  13
   7  -3   0 30310.2 1748.00  25
   7  -3   0 34027.7 2694.60   4
   7  -3   1 32555.9 1695.11  12
  -7  -3  -1 32006.5 1621.92  14
  -7  -3  -1 25978.4 2336.94  13
   7  -3   1 33012.6 1817.05  25
   7  -3   1 29367.5 2550.37   4
   7  -3   2 3915.92 503.449  12
  -7  -3  -2 3819.07 454.383  14
   7  -3   3 5910.80 601.702  12
  -7  -3  -3 6064.35 557.499  14
   7  -3   4 2332.25 346.586  12
  -7  -3  -4 1693.67 308.683   7
  -7  -3  -4 1570.53 276.131  14
   7  -3   5 3524.82 381.683  12
  -7  -3  -5 3742.17 362.062  14
   7  -3   5 3373.17 433.123  24
  -7  -3  -6 1887.96 199.357  14
   7  -2 -11 2588.29 291.055  26
   7  -2 -10 194.697 145.663  21
   7  -2 -10 156.195 134.791   2
   7  -2 -10 247.659 164.200  26
   7  -2  -9 4693.26 482.318  21
   7  -2  -9 5276.75 550.735  26
   7  -2  -8 11799.9 843.652  21
   7  -2  -8 10194.6 804.968   2
   7  -2  -8 11391.9 904.113  26
   7  -2  -7 1765.56 347.566  21
  -7  -2   7 2174.84 690.280  11
   7  -2  -7 2247.80 425.071   3
   7  -2  -7 1966.72 402.680  26
  -7  -2   7 2508.11 795.773  13
  -7  -2   7 1492.06 594.959   8
   7  -2  -6 13826.2 983.805  21
  -7  -2   6 14098.2 1697.54   8
   7  -2  -6 14875.2 1090.30  26
  -7  -2   6 11519.9 1566.72  13
   7  -2  -5 7789.80 697.762  21
   7  -2  -5 6620.07 694.939  26
  -7  -2   5 6507.06 1133.53  13
  -7  -2   5 6237.98 1127.86   8
   7  -2  -4 42273.2 3417.30   4
   7  -2  -4 42168.2 2222.66   5
  -7  -2   4 41216.0 3060.38   8
   7  -2  -4 45737.5 2229.24  26
  -7  -2   4 41685.2 3092.42  13
   7  -2  -3 191.096 655.606   4
   7  -2  -3 1053.76 365.782   5
   7  -2  -3 1457.19 335.477  26
  -7  -2   3 1587.07 588.363  13
  -7  -2   3 925.126 432.904   8
   7  -2  -2 16191.8 1904.68   4
   7  -2  -2 17773.4 1177.19   5
  -7  -2   2 15458.0 1746.65  13
   7  -2  -2 16993.8 1151.14  26
   7  -2  -2 17069.3 1209.65  25
   7  -2  -1 47807.3 2379.99  25
   7  -2  -1 51699.3 2352.31   5
   7  -2  -1 44229.0 3321.99   4
   7  -2   0 6100.41 629.654  12
   7  -2   0 5511.08 1078.88   4
   7  -2   0 5903.43 652.089  25
  -7  -2   0 7606.19 1168.42  13
   7  -2   1 18790.9 1209.20  12
  -7  -2  -1 15674.0 1787.85  13
   7  -2   1 21131.9 1293.37  25
   7  -2   1 16140.7 1839.80   4
   7  -2   2 13015.7 973.164  12
  -7  -2  -2 13664.3 927.747  14
  -7  -2  -2 12407.5 1531.11  13
   7  -2   2 15095.7 1768.47   4
   7  -2   3 4821.77 571.414  12
  -7  -2  -3 4821.89 512.072  14
   7  -2   4 7919.98 676.940  12
  -7  -2  -4 7335.34 605.885  14
  -7  -2  -4 7220.59 622.114   7
   7  -2   5 6271.31 553.488  12
  -7  -2  -5 6106.82 505.845  14
   7  -2   5 6277.58 595.595  24
   7  -2   6 13369.4 786.229  12
  -7  -2  -6 15411.1 761.082  14
   7  -1 -11 6270.46 443.930   2
   7  -1 -11 6553.49 475.554  26
  -7  -1  11 6224.91 446.490  12
   7  -1 -10 9530.87 631.413  21
   7  -1 -10 10388.6 729.592  26
   7  -1 -10 9362.35 669.370   2
   7  -1  -9 1592.02 292.492  21
   7  -1  -9 1829.20 314.440   2
   7  -1  -8 15938.2 1008.91  21
   7  -1  -7 797.140 256.667  21
  -7  -1   7 643.515 421.642  11
   7  -1  -7 901.917 306.391   3
   7  -1  -7 878.204 312.849  26
  -7  -1   7 345.248 382.532  13
   7  -1  -6 2174.37 368.924  21
   7  -1  -6 2399.86 444.449   3
   7  -1  -6 2477.36 431.781  26
  -7  -1   6 1389.59 574.560  13
  -7  -1   6 1836.82 610.033   8
   7  -1  -5 5179.11 572.085  21
   7  -1  -5 6404.87 675.941   3
   7  -1  -5 5647.09 629.997  26
  -7  -1   5 5959.68 1108.18  13
  -7  -1   5 4317.13 904.224   8
   7  -1  -4 5580.89 1206.07   4
   7  -1  -4 5865.36 675.544   5
   7  -1  -4 4731.67 577.431  26
  -7  -1   4 6429.46 1132.83  13
  -7  -1   4 4867.41 936.019   8
   7  -1  -3 18244.4 2164.17   4
   7  -1  -3 19883.6 1313.04   5
  -7  -1   3 20557.2 1900.82   8
  -7  -1   3 15750.4 1805.53  13
   7  -1  -3 21360.2 1287.88  26
   7  -1  -2 23015.5 2327.16   4
   7  -1  -2 23990.9 1415.40   5
  -7  -1   2 24379.5 2181.25  13
   7  -1  -2 22221.5 1355.72  26
   7  -1  -1 7537.77 1238.86   4
   7  -1  -1 5486.89 622.437   5
  -7  -1   1 6449.60 1086.24  13
   7  -1  -1 5758.16 640.777  25
  -7  -1   0 36064.9 2788.59  13
   7  -1   0 37423.4 1956.56  25
   7  -1   0 38951.0 2960.85   4
  -7  -1  -1 39125.0 2887.56  13
   7  -1   1 34075.0 1826.20  25
   7  -1   1 36665.3 2867.37   4
  -7  -1  -2 17670.9 1097.03  14
  -7  -1  -2 18448.2 1908.58  13
   7  -1   2 14589.9 1767.26   4
   7  -1   5 10226.3 758.275  12
   7  -1   5 9338.86 724.816  24
   7  -1   6 110.325 109.079  12
  -7  -1  -6-22.3191 118.833  14
   7   0 -11 6328.04 466.876  26
   7   0 -10 2197.91 261.582  21
   7   0 -10 2161.88 306.930   2
   7   0 -10 2822.95 366.045  26
   7   0  -9 9001.18 653.824  21
   7   0  -9 9078.85 717.494   2
   7   0  -8 113.791 140.366  21
   7   0  -7 983.332 257.788  21
  -7   0   7 972.669 578.567  11
   7   0  -7 715.372 278.883   3
  -7   0   7 349.233 573.270  13
   7   0  -6 3563.06 455.329  21
   7   0  -6 3986.35 538.016   3
   7   0  -6 4072.61 531.223  26
  -7   0   6 4034.44 911.251  13
   7   0  -5 3648.65 730.943  16
   7   0  -5 2173.37 409.312   3
   7   0  -5 2926.01 435.696  26
  -7   0   5 1886.95 684.412  13
   7   0  -4 57708.9 4113.09   4
   7   0  -4 53484.5 3411.53  16
   7   0  -4 55347.1 2661.34   5
   7   0  -4 56793.4 2598.50  26
  -7   0   4 57579.0 3750.53  13
   7   0  -3 60473.1 4050.15   4
   7   0  -3 48926.7 3339.31  16
   7   0  -3 57635.7 2638.94   5
  -7   0   3 59176.2 3355.51   8
  -7   0   3 56918.5 3704.00  13
   7   0  -3 53136.5 2520.45  26
   7   0  -2 17105.2 2095.41   4
  -7   0   2 19432.0 1986.54  13
   7   0  -2 20482.7 1245.44  26
   7   0  -1 37311.6 1859.73   5
  -7   0   1 33252.0 2707.72  13
   7   0  -1 33480.1 1814.92  25
   7   0  -1 38324.6 2949.76   4
   7   0   0 101.232 212.303  12
   7   0   0 337.140 333.306   4
  -7   0   0-159.542 352.691  13
   7   0   0 47.8312 156.834  25
   7   0   1 823.729 285.216  12
   7   0   1 1016.09 530.421   4
  -7   0  -1 1133.17 531.772  13
   7   0   2 5552.04 606.841  12
   7   0   2 4943.05 1025.21   4
  -7   0  -2 4679.17 517.238  14
  -7   0  -2 3604.14 873.656  13
   7   0   3 2390.25 428.211  12
  -7   0  -3 1432.81 318.653  14
   7   0   4 46.9580 197.017  12
  -7   0  -4 236.823 187.202  14
   7   0   5 5128.22 523.623  12
  -7   0  -5 5763.62 508.014  14
   7   0   6 18767.0 1031.76  12
  -7   0  -6 20796.3 997.160  14
   7   1 -11 6944.68 467.930  26
  -7   1  11 6343.13 455.293  12
   7   1 -10 8518.28 615.301   2
   7   1  -8 14645.5 888.701  21
   7   1  -7 507.076 200.375  21
  -7   1   7 477.964 472.953  11
   7   1  -7 734.375 270.211   3
  -7   1   7 520.075 453.890  13
   7   1  -6 1399.00 475.501  16
   7   1  -6 2259.17 418.015   3
   7   1  -6 2089.61 369.232  26
  -7   1   6 1922.63 672.793  13
   7   1  -5 7677.35 726.095   3
   7   1  -5 7974.35 1138.03  16
   7   1  -5 8052.89 708.080  26
  -7   1   5 7195.27 1263.34  13
   7   1  -4 6016.19 1245.65   4
   7   1  -4 5083.84 939.576  16
   7   1  -4 5367.08 607.502   5
   7   1  -4 5817.35 575.824  26
  -7   1   4 4811.56 1029.44  13
   7   1  -3 19459.6 2231.08   4
   7   1  -3 18045.7 1854.66  16
   7   1  -3 21827.0 1303.56   5
  -7   1   3 17629.7 1907.96  13
   7   1  -2 29146.2 2637.27   4
   7   1  -2 29078.0 2448.70  16
   7   1  -2 30848.1 1635.04   5
  -7   1   2 27076.4 2382.59  13
   7   1  -1 5673.09 1103.52   4
   7   1  -1 5418.35 580.860   5
  -7   1   1 4271.72 916.949  13
   7   1   0 45245.3 2203.20  12
  -7   1   0 43417.8 3121.57  13
   7   1   0 41936.8 3179.99   4
   7   1   1 37820.6 1912.80  12
  -7   1  -1 36588.3 2822.89  13
   7   1   1 31144.6 2713.16   4
   7   1   2 17965.5 1148.41  12
  -7   1  -2 15677.2 1024.94  14
  -7   1  -2 14637.9 1714.10  13
   7   1   3 2812.45 446.642  12
  -7   1  -3 2145.56 364.939  14
   7   1   4 14478.2 1012.26  12
  -7   1  -4 15557.0 972.656  14
   7   1   5 8413.88 681.494  12
  -7   1  -5 9316.26 651.588  14
   7   1   6 273.841 151.120  12
  -7   1  -6 337.203 146.135  14
   7   2 -11 2159.80 214.729  26
   7   2 -10-55.9017 123.594   2
  -7   2   7 1375.90 589.002  11
   7   2  -7 2537.86 404.215   3
  -7   2   7 1011.87 556.826  13
   7   2  -6 13880.8 1502.34  16
   7   2  -6 12011.0 922.508   3
   7   2  -6 12050.1 881.281  26
  -7   2   6 11807.9 1600.38  13
   7   2  -5 7253.44 685.376   3
   7   2  -5 7099.91 1132.47  16
  -7   2   5 6924.31 1195.65  13
   7   2  -4 44230.1 3497.97   4
   7   2  -4 42807.4 3043.99  16
  -7   2   4 46571.6 3243.26  13
   7   2  -3 1342.18 734.767   4
   7   2  -3 1755.63 611.837  16
   7   2  -3 1070.48 345.622   5
  -7   2   3 320.729 318.483  13
   7   2  -2 15189.4 1840.08   4
   7   2  -2 14004.2 1682.50  16
   7   2  -2 17453.6 1092.18   5
  -7   2   2 17340.0 1849.71  13
   7   2  -1 40883.9 2801.10  17
   7   2  -1 49550.0 2193.01   5
  -7   2   1 41706.4 3085.01  13
   7   2  -1 43174.4 3252.02   4
   7   2   0 7053.25 686.213  12
   7   2   0 7365.60 1214.72   4
   7   2   0 5742.14 945.920  17
   7   2   0 6273.96 607.099   5
  -7   2   0 5632.55 1039.29  13
   7   2   1 19370.8 1238.68  12
   7   2   1 19577.6 1834.82  17
  -7   2  -1 16421.1 1831.24  13
   7   2   1 21314.8 2093.71   4
   7   2   2 15462.7 1066.04  12
   7   2   2 13349.2 1553.05  17
  -7   2  -2 15392.1 989.138  14
  -7   2  -2 13759.8 1635.03  13
   7   2   2 15240.0 1766.44   4
   7   2   3 5446.67 584.139  12
  -7   2  -3 4567.44 496.903  14
   7   2   4 6098.38 600.406  12
  -7   2  -4 6213.76 559.151  14
   7   2   5 5894.67 544.040  12
  -7   2  -5 5923.96 494.812  14
  -7   2  -6 15273.2 785.384  14
   7   3 -10 4292.87 346.698  26
   7   3 -10 4041.82 363.088   2
   7   3  -9 3073.29 347.796  26
   7   3  -8 105.698 220.329  26
  -7   3   6 10788.8 1401.46  11
   7   3  -6 8301.98 1220.60  16
   7   3  -6 10177.5 793.237   3
  -7   3   6 8505.74 1317.73  13
   7   3  -5 65467.4 3915.35  16
   7   3  -5 61942.6 2756.47   3
  -7   3   5 56855.9 3822.98  13
   7   3  -4 10977.4 1686.70   4
   7   3  -4 10810.3 825.701   3
   7   3  -4 11093.1 1473.00  16
  -7   3   4 9566.34 1389.16  13
   7   3  -3 38426.0 3070.82   4
   7   3  -3 36500.5 2803.01  16
   7   3  -3 33847.3 1715.71   5
  -7   3   3 30448.3 2581.47  13
   7   3  -2-706.987 873.767   4
   7   3  -2 692.237 282.053   5
  -7   3   2 458.837 604.945  13
   7   3  -1 27116.9 2216.30  17
   7   3  -1 25888.5 2387.35  16
   7   3  -1 27115.6 1414.21   5
  -7   3   1 23852.7 2181.45  13
   7   3  -1 25653.3 2363.59   4
   7   3   0 29019.9 2364.44  17
   7   3   0 31024.8 1547.54   5
  -7   3   0 26937.1 2388.45  13
   7   3   0 28967.4 2517.23   4
   7   3   1 33043.6 1748.08  12
   7   3   1 28468.6 2441.22  17
   7   3   1 34821.5 1673.57   5
  -7   3  -1 30609.5 2529.96  13
   7   3   1 35016.9 2759.92   4
   7   3   2 3919.31 503.065  12
  -7   3  -2 4074.10 460.774  14
   7   3   3 6693.19 633.438  12
  -7   3  -3 6615.34 582.898  14
   7   3   4 1528.72 295.675  12
  -7   3  -4 1020.75 231.842  14
   7   3   5 3931.53 405.162  12
  -7   3  -5 3548.19 353.650  14
  -7   3  -6 2326.20 225.807  14
   7   4  -5 11640.3 1501.08  16
  -7   4   5 8932.76 1284.05  13
   7   4  -4 19480.8 1163.74   3
   7   4  -4 19832.6 2020.41  16
  -7   4   4 21151.3 1973.94  13
   7   4  -3 179.405 614.444   4
   7   4  -2 16289.7 1881.49   4
   7   4  -2 19568.7 2050.15  16
  -7   4   2 20651.2 1916.44  13
   7   4  -1 14194.5 1684.93   4
   7   4  -1 16009.4 1708.96  17
   7   4  -1 13586.5 1691.79  16
  -7   4   1 12828.0 1517.87  13
   7   4   0 6246.72 1077.04   4
   7   4   0 5096.96 986.071  17
  -7   4   0 5721.13 986.004  13
   7   4   1 9135.29 1305.52  17
  -7   4  -1 8007.00 645.322  14
  -7   4  -1 7329.71 1087.54  13
   7   4   2 8239.08 691.757  12
  -7   4  -2 8508.71 650.794  14
   7   4   3 505.171 197.130  12
  -7   4  -3 781.874 221.904  14
   7   4   4 5542.34 505.959  12
  -7   4  -4 6557.68 496.941  14
  -7   4  -5 2654.63 261.451  14
   7   5  -3 25146.6 2346.16  16
   7   5  -2 2129.23 683.516  16
   7   5  -1 22177.8 2112.45  17
   7   5  -1 19083.4 2029.67  16
   7   5   0 7755.11 1250.43  17
  -7   5   0 9785.25 675.760  14
  -7   5  -1 4060.94 410.665  14
  -7   5  -2 58.0797 121.822  14
  -8  -9   5 1409.69 157.075  19
  -8  -9   4 279.174 91.2476  19
  -8  -9   3 4093.95 299.446  19
  -8  -9   2 3672.13 268.383  19
  -8  -8   7 134.830 70.8180  19
  -8  -8   6 2005.06 217.884  19
  -8  -8   5 3262.95 306.000  19
  -8  -8   5 2880.61 312.818   6
  -8  -8   4 5824.84 436.893  19
  -8  -8   3 2091.33 258.921  19
  -8  -8   2 14909.2 889.048   7
  -8  -8   2 17851.5 859.611  19
  -8  -8   1 22835.3 1204.70   7
  -8  -8   1 24438.8 1073.09  19
  -8  -8   0 12608.5 773.872   7
   8  -8   1 7813.87 538.778  24
  -8  -7   7 3742.47 330.100   6
  -8  -7   6 838.345 191.689   6
   8  -7  -5 3212.32 408.863  25
  -8  -7   4 1948.90 275.765  19
   8  -7  -4 2166.23 364.794  25
  -8  -7   3 922.639 200.437  19
  -8  -7   3 393.874 166.804   7
   8  -7  -3 568.394 257.353  25
  -8  -7   2 21565.9 1268.27   7
  -8  -7   2 26016.9 1201.16  19
  -8  -7   1 1429.84 216.420  19
  -8  -7   1 1698.38 308.673   7
   8  -7  -1 1754.32 340.253  24
  -8  -7   0 19011.1 1112.27   7
   8  -7   0 17906.5 1139.53  24
  -8  -7  -1 5131.45 486.203   7
   8  -7   1 4396.40 500.234  24
   8  -7   2 2667.83 348.429  24
   8  -6  -8 11254.5 694.371  26
  -8  -6   7 476.295 155.613   6
   8  -6  -7 460.191 189.161  26
   8  -6  -7 442.293 174.655  25
   8  -6  -6 4286.78 481.089  26
   8  -6  -6 3475.70 452.258  25
   8  -6  -5 94.6794 192.981  26
   8  -6  -5 49.9323 191.202  25
   8  -6  -4 5243.57 511.963   3
   8  -6  -4 6659.68 678.219  25
  -8  -6   3 6761.63 612.127   7
  -8  -6   3 6405.61 530.667  19
   8  -6  -3 7945.43 751.504  25
  -8  -6   2 3596.20 371.031  19
   8  -6  -2 3247.04 454.783   5
   8  -6  -2 3454.53 481.236  24
  -8  -6   2 4168.54 503.982   7
   8  -6  -1 33446.9 1745.20   5
   8  -6  -1 34205.5 1861.74  25
   8  -6  -1 37637.9 1928.50  24
  -8  -6   1 34460.7 1813.44   7
  -8  -6   0 2098.52 370.057   7
   8  -6   0 1618.31 318.919   5
   8  -6   0 1946.18 405.431  24
   8  -6   1 16257.8 974.811   5
   8  -6   1 16526.1 1137.68  24
  -8  -6  -2 4222.56 445.854   7
   8  -6   2 4845.56 425.463   5
   8  -6   3 3922.88 426.945  24
   8  -5  -9 4222.33 372.750  26
   8  -5  -8 3908.73 425.539  26
   8  -5  -8 4053.70 406.170  25
  -8  -5   7 23051.1 1194.30   6
   8  -5  -7 25165.1 1358.30  25
   8  -5  -6 23888.9 1426.97  25
   8  -5  -5 4010.98 477.802   3
   8  -5  -5 3887.83 537.855  25
   8  -5  -4 6679.86 640.652   3
   8  -5  -4 6722.48 703.909  26
   8  -5  -4 7139.33 736.537  25
  -8  -5   4 6144.06 566.911   7
  -8  -5   3 8017.51 613.313  19
   8  -5  -3 7617.48 757.430   5
  -8  -5   3 8494.85 726.381   7
   8  -5  -2 9329.87 745.086   3
   8  -5  -2 9562.52 839.230   5
   8  -5  -2 10911.4 926.347  25
  -8  -5   2 9492.85 814.209   7
  -8  -5   1 1829.66 374.215   7
   8  -5  -1 1836.63 323.773   3
  -8  -5   1 2169.63 300.507  14
   8  -5  -1 1897.58 372.666   5
   8  -5  -1 2101.27 433.613  25
   8  -5   0 18637.0 1061.07   3
   8  -5   0 19161.8 1176.41   5
  -8  -5   0 17324.6 965.901  14
  -8  -5   0 19098.2 1240.44   7
   8  -5   1 6800.75 627.878   5
   8  -5   2 11917.9 799.570   5
  -8  -5  -2 10848.1 813.480   7
  -8  -5  -3 614.094 183.666   7
   8  -5   3 393.929 158.316   5
   8  -5   3 513.806 232.502  24
   8  -5   4 13965.2 758.573  24
   8  -5   4 10888.8 685.241  23
   8  -4 -10-18.9217 97.2041  26
   8  -4  -9 7548.45 506.441   2
   8  -4  -8 5076.55 445.587   2
   8  -4  -8 5486.57 539.505  25
   8  -4  -7 3517.49 473.499  26
   8  -4  -7 3043.99 462.781  25
   8  -4  -7 3867.11 394.789   2
   8  -4  -6 8758.88 764.628   3
   8  -4  -6 10280.4 845.945  26
   8  -4  -6 8435.77 642.689   2
   8  -4  -6 10088.3 871.071  25
   8  -4  -5 4643.00 549.607   3
   8  -4  -5 4691.16 586.069  26
   8  -4  -5 4605.07 617.034  25
   8  -4  -4 2150.81 395.984   3
   8  -4  -4 1941.14 396.706  26
   8  -4  -3 11730.4 895.731   3
   8  -4  -3 10179.5 920.173   5
   8  -4  -3 10536.5 907.923  26
   8  -4  -3 11081.1 979.382  25
   8  -4  -2 23410.3 1364.00   3
   8  -4  -2 21584.9 1409.60   5
   8  -4  -2 24246.7 1524.88  25
   8  -4  -1 19593.6 1282.71   5
   8  -4  -1 18800.0 1315.73  25
   8  -4   0 9418.06 794.884   5
  -8  -4   0 8150.95 649.979  14
   8  -4   0 9394.19 847.705  25
   8  -4   1 9690.20 790.293   5
  -8  -4  -1 9183.51 660.589  14
   8  -4   2 23477.8 1289.08   5
  -8  -4  -2 23019.5 1135.69  14
  -8  -4  -2 19794.5 1259.62   7
  -8  -4  -3 14089.9 906.291   7
   8  -4   3 16596.8 964.038   5
   8  -4   3 16864.9 1094.62  24
   8  -4   4 1540.68 233.575   5
   8  -4   4 1450.94 279.763  24
   8  -3 -10 7068.79 503.883  26
   8  -3  -9 2136.66 281.444   2
   8  -3  -9 2044.85 322.610  26
   8  -3  -8 503.296 185.895   2
   8  -3  -8 788.971 257.232  26
   8  -3  -7 17038.0 1156.71   3
   8  -3  -7 17994.7 1071.11   2
   8  -3  -7 20863.8 1248.10  26
   8  -3  -6 18286.0 1227.82   3
   8  -3  -6 19501.8 1262.59  26
   8  -3  -5 3260.38 484.646   3
   8  -3  -5 2852.52 462.125  26
   8  -3  -4 14723.4 1078.85   3
   8  -3  -4 17011.3 1180.47  26
   8  -3  -4 15057.3 1174.76  25
   8  -3  -3 7333.85 1380.15   4
   8  -3  -3 7806.85 745.266   3
   8  -3  -3 7989.94 782.630  26
  -8  -3   3 9074.00 1360.21  13
   8  -3  -3 8137.32 842.610  25
   8  -3  -2 10128.4 1545.85   4
   8  -3  -2 8604.09 842.285  25
  -8  -3   2 7473.84 1224.52  13
   8  -3  -1 3247.49 514.463  25
   8  -3   0 2385.50 430.961  25
  -8  -3  -1 15110.4 948.642  14
  -8  -3  -2 12795.5 826.236  14
  -8  -3  -3 6754.00 520.643  14
  -8  -3  -3 5391.39 527.101   7
  -8  -3  -4 10137.7 598.922  14
   8  -3   4 9898.12 732.333  24
   8  -2 -10 1395.23 230.631  26
   8  -2 -10 1032.77 188.920   2
   8  -2  -9 248.674 140.889   2
   8  -2  -9-36.7889 170.645  26
   8  -2  -8 2965.91 381.236   2
   8  -2  -8 3897.49 473.780  26
   8  -2  -7 20903.8 1321.10   3
   8  -2  -7 22051.5 1342.07  26
   8  -2  -6 941.587 306.675  26
   8  -2  -5 51983.2 2532.45  26
   8  -2  -4 15048.8 2000.69   4
   8  -2  -4 15400.3 1166.78   5
  -8  -2   4 12703.3 1579.59   8
  -8  -2   4 14741.7 1770.62  13
   8  -2  -4 16149.8 1130.40  26
   8  -2  -3 10022.0 1685.58   4
   8  -2  -3 14539.1 1101.76   5
  -8  -2   3 13082.7 1654.96  13
   8  -2  -3 12646.5 1005.65  26
   8  -2  -3 14249.8 1107.48  25
   8  -2  -2 14122.0 1871.24   4
   8  -2  -2 14158.0 1085.10   5
  -8  -2   2 10326.0 1511.33  13
   8  -2  -2 15442.6 1140.79  25
   8  -2  -1 11756.4 1626.80   4
   8  -2  -1 11781.2 949.186   5
  -8  -2   1 10751.3 1450.31  13
   8  -2  -1 10287.7 917.712  25
   8  -2   0 2735.88 452.720   5
   8  -2   0 1620.04 369.340  25
   8  -2   1 36134.8 1812.74   5
  -8  -2  -1 29938.6 1612.59  14
   8  -2   2 402.333 216.696  12
  -8  -2  -2 151.103 179.328  14
   8  -2   3 23203.8 1278.29  12
  -8  -2  -3 23272.5 1211.77  14
   8  -2   4 1038.97 225.645  12
   8  -2   4 623.976 204.525   5
  -8  -2  -4 724.349 186.725  14
   8  -2   4 699.796 235.327  24
  -8  -2  -5 20011.1 907.012  14
   8  -1 -10 1411.22 224.791   2
   8  -1 -10 1885.50 264.308  26
   8  -1  -9 370.414 179.875  26
   8  -1  -8 3147.98 436.107  26
   8  -1  -7 4101.50 545.450   3
   8  -1  -7 3977.96 517.706  26
   8  -1  -6 36383.6 2017.03   3
   8  -1  -6 42779.8 2068.69  26
   8  -1  -5 6984.23 716.020   3
   8  -1  -5 6770.06 692.068  26
   8  -1  -4 15816.8 2112.62   4
   8  -1  -4 18288.7 1223.89   3
   8  -1  -4 17082.0 1250.30   5
  -8  -1   4 14329.7 1787.07  13
   8  -1  -4 18096.0 1188.80  26
   8  -1  -3 5227.57 1201.83   4
   8  -1  -3 7352.06 766.516   5
   8  -1  -3 6597.63 672.094  26
  -8  -1   3 4623.57 1065.39  13
   8  -1  -3 7182.60 760.573  25
   8  -1  -2 1217.80 723.997   4
   8  -1  -2 458.823 295.885   5
  -8  -1   2 699.539 489.783  13
   8  -1  -2 1093.69 324.633  25
   8  -1  -1 44839.8 3424.81   4
   8  -1  -1 43244.5 2200.67   5
  -8  -1   1 41786.4 3159.72  13
   8  -1  -1 42871.8 2201.28  25
   8  -1   0 23817.5 1419.93   5
   8  -1   0 22485.7 1378.57  25
   8  -1   1 7233.19 709.654   5
   8  -1   3 8104.70 689.095  12
   8  -1   4 24613.6 1251.51  12
  -8  -1  -4 22867.7 1169.87  14
  -8  -1  -5 4735.62 361.317  14
   8   0 -10 4347.07 390.340  26
   8   0 -10 3978.61 367.948   2
   8   0  -9 68.0718 161.416   2
   8   0  -9 141.293 163.838  26
   8   0  -8 769.588 244.323  26
   8   0  -7 6066.04 651.948   3
   8   0  -7 6049.88 620.363  26
   8   0  -6-54.9155 195.749   3
   8   0  -6 50.1044 171.593  26
   8   0  -5 66970.2 2968.88   3
   8   0  -5 61371.1 2843.61  26
  -8   0   5 56245.9 4021.10  13
   8   0  -4 2743.09 910.851   4
   8   0  -4 3873.52 535.382   3
   8   0  -4 2605.83 509.233   5
   8   0  -4 3395.22 473.793  26
  -8   0   4 2720.90 789.637  13
   8   0  -3 23326.0 2627.33   4
   8   0  -3 28084.4 1635.26   5
  -8   0   3 25566.4 2471.23  13
   8   0  -3 27635.1 1521.17  26
   8   0  -2 14991.9 2017.46   4
   8   0  -2 17048.6 1174.30   5
  -8   0   2 13277.3 1745.01  13
   8   0  -2 16388.2 1142.70  25
   8   0  -1 9539.71 1492.71   4
   8   0  -1 7714.93 752.640   5
   8   0  -1 8065.96 747.366  25
  -8   0   1 7632.63 1245.01  13
   8   0   0 746.028 451.948   4
   8   0   0 360.593 244.787   5
  -8   0   0 507.308 374.183  13
   8   0   1 50460.4 2460.77  12
   8   0   1 54825.5 2487.38   5
  -8   0  -1 51249.9 2389.40  14
   8   0   2 3647.93 498.130  12
  -8   0  -2 5023.53 520.347  14
   8   0   3 30517.4 1635.82  12
  -8   0  -3 34486.3 1618.05  14
   8   0   4 1307.28 265.559  12
  -8   0  -4 1396.57 251.812  14
  -8   0  -5 33758.3 1449.34  14
   8   1 -10 1838.44 243.157   2
   8   1 -10 1614.13 221.858  26
   8   1  -9 189.055 152.753  26
   8   1  -8 2895.79 380.064  26
   8   1  -7 2916.80 446.016   3
   8   1  -7 3447.32 438.496  26
   8   1  -6 35766.6 1895.52   3
   8   1  -6 36034.4 1823.05  26
   8   1  -5 7943.47 743.250   3
   8   1  -5 6344.10 1045.03  16
   8   1  -5 6214.89 612.891  26
  -8   1   5 6086.41 1130.19  13
   8   1  -4 15192.2 2032.47   4
  -8   1   4 16767.7 1901.59  13
   8   1  -4 15777.6 1034.93  26
   8   1  -3 6339.07 1293.19   4
   8   1  -3 5279.54 627.667   5
  -8   1   3 5728.04 1108.09  13
   8   1  -2 610.899 535.373   4
   8   1  -2 1476.59 372.599   5
  -8   1   2 1408.04 653.302  13
   8   1  -2 2061.88 367.928  25
   8   1  -1 42818.3 3401.56   4
   8   1  -1 45728.0 2193.07   5
  -8   1   1 39285.9 3119.34  13
   8   1   0 22692.7 1352.57   5
   8   1   1 8637.55 780.097  12
   8   1   1 10540.2 804.983   5
  -8   1  -1 8778.75 732.497  14
   8   1   2 7320.60 678.746  12
  -8   1  -2 6844.17 613.983  14
   8   1   3 6602.94 620.602  12
  -8   1  -3 7448.84 598.295  14
   8   1   4 24901.6 1285.99  12
   8   1   4 24013.8 1231.95   5
  -8   1  -4 25737.9 1232.83  14
  -8   1  -5 5000.30 372.307  14
   8   2 -10 1254.39 199.741   2
   8   2  -9 376.048 138.630  26
   8   2  -8 2215.53 312.707  26
   8   2  -7 22579.9 1276.85   3
   8   2  -7 20427.6 1161.08  26
   8   2  -6 629.128 267.304   3
   8   2  -5 49451.7 2392.38   3
   8   2  -4 15088.6 2008.16   4
   8   2  -4 16449.0 1114.03   3
   8   2  -4 14887.2 1745.91  16
  -8   2   4 13157.1 1732.27  13
   8   2  -3 12189.1 1839.21   4
   8   2  -3 9047.77 1382.20  16
   8   2  -3 12450.7 931.939   5
  -8   2   3 11313.9 1601.00  13
   8   2  -2 14765.8 1944.50   4
   8   2  -2 13016.0 971.811   5
  -8   2   2 13684.4 1705.97  13
   8   2  -1 9877.85 1503.05   4
   8   2  -1 11211.5 857.119   5
  -8   2   1 10021.0 1441.81  13
   8   2   0 2736.44 409.040   5
   8   2   1 30314.2 1602.17   5
  -8   2  -1 32357.8 1617.26  14
   8   2   2 223.822 192.911  12
   8   2   2 37.9586 145.350   5
  -8   2  -2-38.1023 172.628  14
   8   2   3 21048.8 1205.28  12
   8   2   3 20131.3 1128.50   5
  -8   2  -3 23718.0 1177.85  14
  -8   2  -4 959.885 201.078  14
  -8   2  -5 22323.7 990.823  14
   8   3  -6 17689.7 1089.63   3
   8   3  -5 3766.00 475.219   3
   8   3  -4 13435.0 960.544   3
   8   3  -3 6686.17 1301.46   4
   8   3  -3 5857.99 1104.14  16
  -8   3   3 6396.15 1167.56  13
   8   3  -2 6200.48 1236.09   4
  -8   3   2 7719.95 1235.49  13
  -8   3  -1 14987.5 944.794  14
  -8   3  -2 14735.2 897.247  14
  -8   3  -3 5451.80 474.550  14
  -8   3  -4 10988.2 635.436  14
   8   4  -4 1695.63 319.928   3
  -8   4   0 9048.97 679.557  14
  -8   4  -1 10612.6 720.260  14
  -8   4  -2 20727.1 1071.81  14
  -8   4  -3 13277.4 740.679  14
  -8   4  -4 1636.07 177.604  14
  -8   5   1 1543.93 258.293  14
  -8   5   0 19305.6 1016.88  14
  -9  -6   6 4647.85 373.398   6
   9  -6  -6 4332.15 414.025  25
   9  -6  -5 5136.72 496.855  25
   9  -6  -4 8837.11 695.151  25
  -9  -6   3 1233.18 213.158   7
  -9  -6   2 7786.32 589.779   7
  -9  -6   1 1848.22 285.142   7
  -9  -6   0 1942.23 285.378   7
   9  -6   0 2341.35 331.183  24
   9  -6   1 4737.89 437.103  24
   9  -5  -7 8343.98 596.557  25
   9  -5  -6 14860.5 938.398  25
   9  -5  -5 4541.84 445.755   3
   9  -5  -5 4454.76 505.947  25
   9  -5  -4 6379.69 538.893   3
   9  -5  -3 6159.14 519.532   3
   9  -5  -3 6234.60 627.626  25
  -9  -5   3 5059.94 488.869   7
   9  -5  -2 5132.67 527.128   5
   9  -5  -2 5098.35 559.602  25
   9  -5  -2 5494.41 546.320  24
  -9  -5   2 4524.04 487.835   7
  -9  -5   1 2040.10 336.101   7
   9  -5  -1 1257.66 288.069   5
   9  -5  -1 1923.21 358.466  24
   9  -5   0 4754.05 475.414   5
   9  -5   0 5529.29 569.867  24
  -9  -5   0 4529.81 480.325   7
   9  -5   1 9074.22 627.939   5
   9  -5   1 9533.28 723.924  24
   9  -4  -9 1999.35 221.067  26
   9  -4  -8 9120.69 612.034  26
   9  -4  -8 8165.95 583.265  25
   9  -4  -7 6403.45 552.378  26
   9  -4  -7 6332.50 573.211  25
   9  -4  -6 1815.49 307.393   3
   9  -4  -6 2286.00 359.439  26
   9  -4  -6 2752.27 410.374  25
   9  -4  -5 8249.92 674.570   3
   9  -4  -5 7528.56 676.584  26
  -9  -4   4 534.104 179.080   7
   9  -4  -4 572.781 218.928   3
   9  -4  -4 1028.63 312.864  25
   9  -4  -3 3822.31 458.103   3
   9  -4  -3 3901.50 510.065   5
   9  -4  -3 3490.68 501.010  25
  -9  -4   3 4148.13 466.084   7
   9  -4  -2 5721.61 555.246   3
   9  -4  -2 6487.19 637.299   5
   9  -4  -2 5880.59 632.633  25
  -9  -4   1 3395.81 453.386   7
   9  -4  -1 3913.54 427.378   3
  -9  -4   1 3511.59 374.094  14
   9  -4  -1 3646.63 472.260   5
   9  -4  -1 3618.01 472.420  25
  -9  -4   0 780.324 248.050   7
   9  -4   0 607.527 196.954   3
  -9  -4   0 1034.21 203.007  14
   9  -4   0 1121.08 270.162   5
   9  -4   1 4903.63 475.283   5
   9  -4   2 1932.93 269.458   5
   9  -4   2 1753.02 311.028  24
   9  -4   3 7827.94 522.044  24
   9  -3  -9 5505.42 416.302  26
   9  -3  -9 5100.58 405.234  25
   9  -3  -8 727.516 160.381   2
   9  -3  -8 1416.70 257.163  26
   9  -3  -8 1299.06 250.818  25
   9  -3  -7 11019.3 785.724  26
   9  -3  -6 11254.3 833.816   3
   9  -3  -6 11574.9 852.686  26
   9  -3  -5 1229.51 301.780   3
   9  -3  -5 1203.67 307.876  26
   9  -3  -5 1278.47 323.372  25
   9  -3  -4 4433.02 514.685   3
   9  -3  -4 4613.65 586.340  25
   9  -3  -3 3944.78 491.495   3
   9  -3  -3 4484.34 578.697  25
   9  -3  -2 710.559 260.782   3
   9  -3  -2 603.738 272.298  25
   9  -3  -1 2597.01 423.100  25
  -9  -3   0 6593.84 537.333  14
  -9  -3  -1 2310.79 358.926   7
  -9  -3  -1 2518.79 304.886  14
  -9  -3  -2 4960.50 387.423  14
  -9  -3  -2 4034.73 414.002   7
   9  -3   3 3026.67 349.139  24
   9  -2  -9 827.307 174.158  26
   9  -2  -9 794.510 187.878  25
   9  -2  -8 10863.6 721.039  26
   9  -2  -8 9645.32 632.842   2
   9  -2  -7 58.6523 112.293   2
   9  -2  -7-41.8242 160.146   3
   9  -2  -7 80.1470 172.693  26
   9  -2  -7-189.613 204.279  25
   9  -2  -6 6369.11 625.086  26
   9  -2  -6 6561.12 671.038  25
   9  -2  -5 627.323 248.476  26
   9  -2  -5 345.631 242.217  25
   9  -2  -4 3954.58 555.715  25
   9  -2  -3 4614.86 545.862   3
   9  -2  -3 3953.35 564.059   5
   9  -2  -3 3827.38 542.225  25
   9  -2  -2 6365.50 677.069   5
   9  -2  -2 7071.08 706.503  25
   9  -2  -1 21656.4 1328.38   5
   9  -2  -1 21205.4 1293.81  25
   9  -2   0 24086.3 1391.00   5
  -9  -2   0 25522.7 1318.24  14
   9  -2   1 17250.8 1074.73   5
  -9  -2  -1 18354.1 1001.24  14
   9  -2   2 17494.6 990.168   5
  -9  -2  -2 18328.4 918.421  14
  -9  -2  -3 2315.00 241.635  14
   9  -2   3 2449.64 323.497  24
   9  -1 -10 3141.31 271.606  25
   9  -1  -9 7500.70 512.305  26
   9  -1  -9 6805.16 481.672   2
   9  -1  -8 4927.33 441.473   2
   9  -1  -8 5277.15 477.587  26
   9  -1  -7 25608.2 1409.90   3
   9  -1  -7 25531.0 1361.91  26
   9  -1  -6 10584.0 832.566   3
   9  -1  -6 9273.11 751.510  26
   9  -1  -5 1977.93 380.900   3
   9  -1  -5 1749.25 331.556  26
   9  -1  -5 1904.96 404.837  25
   9  -1  -4 4241.23 534.557   3
   9  -1  -4 2680.01 461.387  25
   9  -1  -3 3852.20 557.496   5
   9  -1  -3 3841.35 538.240  25
   9  -1  -2 2629.92 452.309   5
   9  -1  -2 3144.26 460.023  25
   9  -1  -1 1206.76 324.454   5
   9  -1  -1 1010.98 282.695  25
   9  -1   0 7835.58 701.012   5
   9  -1   1 7808.32 667.675   5
   9  -1   2 1709.30 302.073   5
  -9  -1  -2 2054.40 284.731  14
   9  -1   3 13278.3 758.959   5
  -9  -1  -3 12365.2 694.859  14
   9   0  -9 1352.71 200.299  26
   9   0  -8 44897.8 1970.57  26
   9   0  -7 902.338 259.452   3
   9   0  -7 536.393 191.813  26
   9   0  -6 24177.2 1416.87   3
   9   0  -6 25787.8 1361.81  26
   9   0  -5 758.835 288.439   3
   9   0  -5 705.486 222.409  26
   9   0  -4 1662.10 380.238   3
   9   0  -4 1112.53 309.753  25
   9   0  -3 2039.11 392.216   5
   9   0  -3 1853.27 372.760  25
   9   0  -2 779.690 288.036   5
   9   0  -2 1100.32 285.709  25
   9   0  -1 11678.9 896.635   5
   9   0   0 32899.0 1706.97   5
  -9   0   0 33684.5 1661.12  14
   9   0   1 4923.91 516.367   5
  -9   0  -1 4921.14 480.892  14
   9   0   2 14263.0 886.153   5
  -9   0  -2 15390.3 876.646  14
  -9   0  -3 1208.11 208.109  14
  -9   0  -4 8514.62 453.932  14
   9   1  -9 6960.07 493.689   2
   9   1  -8 4748.07 396.519  26
   9   1  -7 25290.2 1362.95   3
   9   1  -7 24682.5 1241.61  26
   9   1  -6 11171.9 852.804   3
   9   1  -5 1550.17 339.658   3
   9   1  -4 4672.19 557.356   3
   9   1  -4 4242.70 529.034  25
   9   1  -3 3945.44 533.778   5
   9   1  -3 3826.89 484.407  25
   9   1  -2 3260.01 464.064   5
   9   1  -1 993.457 273.801   5
   9   1   0 6515.66 603.804   5
  -9   1   0 6250.71 576.321  14
   9   1   1 8041.55 654.666   5
  -9   1  -1 8977.19 651.568  14
   9   1   2 1639.47 277.259   5
  -9   1  -2 1955.82 278.941  14
  -9   1  -3 13848.3 743.875  14
   9   2  -9 1574.17 220.718   2
   9   2  -6 6447.11 594.189   3
   9   2  -5 87.9886 174.004   3
   9   2  -4 3706.74 487.438   3
   9   2  -4 4652.65 509.344  25
   9   2  -2 6393.30 601.933   5
   9   2  -1 22210.7 1250.19   5
   9   2   0 25074.3 1331.78   5
  -9   2   0 26596.9 1357.54  14
  -9   2  -1 17805.6 994.736  14
  -9   2  -2 20729.3 1050.09  14
  -9   2  -3 2796.58 269.984  14
   9   3  -6 11066.6 745.732   3
   9   3  -5 1478.43 290.100   3
   9   3  -4 4469.35 492.612   3
   9   3  -3 3534.01 439.190   3
  -9   3   0 7341.69 570.297  14
  -9   3  -1 2607.79 316.274  14
  -9   3  -2 4837.92 396.030  14
  -9   3  -3 3347.78 254.972  14
   9   4  -3 3329.77 385.569   3
  -9   4   1 4292.52 414.403  14
  -9   4   0 349.676 148.668  14
  -9   4  -1 5045.36 385.492  14
  -9   4  -2 1487.08 171.106  14
  10  -5  -6 3800.81 321.445  25
  10  -5  -4 4767.10 420.788  25
  10  -4  -7 1431.22 201.342  25
  10  -4  -5 2641.40 336.319  25
  10  -4  -4 1077.61 209.409   3
  10  -4  -4 1130.24 249.525  25
  10  -4  -3 2246.27 275.849   3
  10  -4  -3 2629.89 338.932  25
 -10  -4   2 1162.85 212.996   7
  10  -4  -1 1580.99 253.925  24
  10  -4   0 1656.48 239.494  24
  10  -3  -8 5299.90 370.746  25
  10  -3  -6 1380.16 258.346  25
  10  -3  -5 3679.39 398.070   3
  10  -3  -5 4686.04 476.322  25
  10  -3  -4 411.315 171.698   3
  10  -3  -4 230.279 170.064  25
  10  -3  -3 9795.56 664.636   3
  10  -3  -3 9808.13 708.158  25
 -10  -3   3 7949.18 596.699   7
  10  -3  -2 9345.96 630.127   3
 -10  -3   2 9197.26 573.548  14
  10  -3  -2 9111.09 664.575  25
 -10  -3   2 8450.14 629.992   7
  10  -3  -1 3099.40 331.323   3
 -10  -3   1 2947.37 291.235  14
  10  -3  -1 2759.45 348.355   5
 -10  -3   1 2656.95 326.085   7
 -10  -3   0 2469.05 233.115  14
  10  -2  -7 2613.70 328.867  25
  10  -2  -6 1182.27 258.781  25
  10  -2  -5 196.361 182.239  25
  10  -2  -4 15622.6 958.019   3
  10  -2  -4 16329.4 1006.20  25
  10  -2  -3 4105.67 447.858   3
  10  -2  -3 4042.84 456.361  25
  10  -2  -2 14380.5 907.982   3
  10  -2  -2 16665.2 990.310   5
  10  -2  -2 15519.6 922.021  25
  10  -2  -1 12642.1 802.291   3
  10  -2  -1 14534.3 873.395   5
 -10  -2   1 13373.3 761.585  14
  10  -2   0 1182.04 212.334   3
 -10  -2   0 914.988 171.788  14
  10  -2   0 878.862 211.686   5
 -10  -2  -1 1573.89 197.765  14
  10  -1  -8 2924.02 309.745  25
  10  -1  -7 4275.51 427.809  25
  10  -1  -6 3418.45 391.228   3
  10  -1  -6 2566.41 362.948  25
  10  -1  -5 12243.7 822.710   3
  10  -1  -5 11718.3 822.856  25
  10  -1  -4 1751.91 312.402   3
  10  -1  -4 1856.26 321.133  25
  10  -1  -3 10315.8 737.530  25
  10  -1  -2 4065.11 453.743   5
  10  -1  -2 3809.37 391.604  25
 -10  -1   1 1387.10 235.670  14
  10  -1  -1 1222.14 257.849   5
  10  -1   0 7291.27 575.817   5
 -10  -1   0 9341.59 572.363  14
 -10  -1  -1 6851.66 446.398  14
  10   0  -8 71.4977 110.542  25
  10   0  -7 676.422 193.716  25
  10   0  -6 10594.4 737.538   3
  10   0  -6 11215.4 763.078  25
  10   0  -5 443.431 190.757   3
  10   0  -5 632.350 198.925  25
  10   0  -4 19963.1 1131.54   3
  10   0  -4 18290.7 1075.66  25
  10   0  -3-38.4301 165.608   3
  10   0  -3 32.1168 130.915  25
  10   0  -2 26060.3 1325.64   3
  10   0  -2 22906.2 1280.57   5
  10   0  -1 42051.8 2001.06   5
 -10   0   1 48419.1 1998.61  14
  10   0   0 3175.96 350.329   5
 -10   0   0 3420.56 344.352  14
 -10   0  -1 35419.4 1507.19  14
  10   1  -8 3684.08 328.416  25
  10   1  -7 3442.10 360.446  25
  10   1  -6 2467.47 331.112   3
  10   1  -6 3026.05 353.242  25
  10   1  -5 10351.4 729.634   3
  10   1  -5 10440.6 708.475  25
  10   1  -4 2082.41 338.637   3
  10   1  -4 1990.44 280.852  25
  10   1  -3 10424.0 745.945   3
  10   1  -2 5737.78 537.682   3
 -10   1   1 1118.47 218.014  14
  10   1  -1 1210.69 226.422   5
 -10   1   0 11555.1 678.589  14
 -10   1  -1 7051.07 454.169  14
  10   2  -7 2429.09 265.908  25
  10   2  -6 1389.03 224.007   3
  10   2  -6 1269.18 209.627  25
  10   2  -5 238.816 167.160   3
  10   2  -4 12971.0 815.033   3
  10   2  -3 3684.22 404.771   3
  10   2  -2 18546.9 1037.16   3
 -10   2   1 13751.6 782.849  14
 -10   2   0 1776.37 230.878  14
 -10   2  -1 2043.14 215.382  14
  10   3  -4 175.339 126.421   3
  10   3  -3 10411.2 661.253   3
  10   3  -2 9209.39 629.607   3
 -10   3   2 10265.5 613.229  14
  10   3  -1 2489.30 293.464   3
 -10   3   1 2835.01 277.456  14
 -10   3   0 2497.78 238.159  14
 -10   4   3 1847.53 206.231  14
 -10   4   2 1917.47 201.073  14
 -11  -1   4 14379.5 698.608  14
 -11  -1   3 4230.31 306.503  14
 -11  -1   2 5141.75 324.842  14
 -11   0   3 6577.69 410.630  14
 -11   0   2 2345.54 212.672  14
 -11   1   4 14079.8 688.948  14
 -11   1   3 4145.93 306.380  14
 -11   1   2 4031.90 281.605  14
   0   0   0    0.00    0.00   0

TITL hpd824_auto in P2(1)
REM P2(1) (#4 in standard setting)
CELL 1.54184   8.890065  10.911576   9.923933  90.0000 107.8926  90.0000
ZERR   13.00   0.000173   0.000168   0.000185   0.0000   0.0021   0.0000
LATT -1
SYMM -x, y+1/2,-z
SFAC C H N O S
UNIT 13.00 13.00 13.00 13.00 13.00
REM  CrysAlisPro recorded range (K): Min=99.5; max=102.9; aver:101.2
TEMP -172
TREF
HKLF 4
END
;
_shelx_hkl_checksum                6932
_olex2_exptl_crystal_mounting_method  'nylon loop'
_olex2_submission_special_instructions  'No special instructions were received'
_oxdiff_exptl_absorpt_empirical_details
;
Empirical correction (ABSPACK) includes:
- Absorption correction using spherical harmonics
- Frame scaling
- Detector area scaling
- B-factor correction
;
_oxdiff_exptl_absorpt_empirical_full_max  1.621
_oxdiff_exptl_absorpt_empirical_full_min  0.737
