# Supplementary material for: Enantioconvergent Access to Chiral S(VI) Stereocenters by Kinetic Resolution of Sulfonimidoyl Chlorides
Source: Angew Chem Int Ed Engl. 2025 Nov 17;65(2):e19733. doi: 10.1002/anie.202519733 (PMC12790358; doi:10.1002/anie.202519733)
Supplement: Supplementary file 2 — Supporting Information [file ANIE-65-e19733-s001.zip › ent_1b_hpd1026c.cif]

data_hpd1026c
_audit_creation_date               2025-08-21
_audit_creation_method
;
Olex2 1.5-ac5-024
(compiled 2022.04.12 svn.rca3783a0 for Rigaku Oxford Diffraction, GUI svn.r6498)
;
_shelx_SHELXL_version_number       '2018/3'
_audit_contact_author_address      ?
_audit_contact_author_email        ?
_audit_contact_author_name         ''
_audit_contact_author_phone        ?
_publ_contact_author_id_orcid      ?
_publ_section_references
;
Dolomanov, O.V., Bourhis, L.J., Gildea, R.J, Howard, J.A.K. & Puschmann, H.
 (2009), J. Appl. Cryst. 42, 339-341.

Sheldrick, G.M. (2015). Acta Cryst. A71, 3-8.

Sheldrick, G.M. (2015). Acta Cryst. C71, 3-8.
;
_chemical_name_common              ?
_chemical_name_systematic          ?
_chemical_formula_moiety           'C13 H11 Cl F N O3 S2'
_chemical_formula_sum              'C13 H11 Cl F N O3 S2'
_chemical_formula_weight           347.80
_chemical_absolute_configuration   ad
_chemical_melting_point            ?
_chemical_oxdiff_formula           'C H N O S F'
_chemical_oxdiff_usercomment       'sample 0539 4RSM'
loop_
  _atom_type_symbol
  _atom_type_description
  _atom_type_scat_dispersion_real
  _atom_type_scat_dispersion_imag
  _atom_type_scat_source
 'C' 'C' 0.0181 0.0091 'International Tables Vol C Tables 4.2.6.8 and 6.1.1.4'
 'H' 'H' 0.0000 0.0000 'International Tables Vol C Tables 4.2.6.8 and 6.1.1.4'
 'Cl' 'Cl' 0.3639 0.7018 'International Tables Vol C Tables 4.2.6.8 and 6.1.1.4'
 'F' 'F' 0.0727 0.0534 'International Tables Vol C Tables 4.2.6.8 and 6.1.1.4'
 'N' 'N' 0.0311 0.0180 'International Tables Vol C Tables 4.2.6.8 and 6.1.1.4'
 'O' 'O' 0.0492 0.0322 'International Tables Vol C Tables 4.2.6.8 and 6.1.1.4'
 'S' 'S' 0.3331 0.5567 'International Tables Vol C Tables 4.2.6.8 and 6.1.1.4'

_shelx_space_group_comment
;
The symmetry employed for this shelxl refinement is uniquely defined
by the following loop, which should always be used as a source of
symmetry information in preference to the above space-group names.
They are only intended as comments.
;
_space_group_crystal_system        'orthorhombic'
_space_group_IT_number             19
_space_group_name_H-M_alt          'P 21 21 21'
_space_group_name_Hall             'P 2ac 2ab'
loop_
  _space_group_symop_operation_xyz
 'x, y, z'
 '-x+1/2, -y, z+1/2'
 '-x, y+1/2, -z+1/2'
 'x+1/2, -y+1/2, -z'

_cell_length_a                     7.55190(10)
_cell_length_b                     14.56500(10)
_cell_length_c                     26.8592(2)
_cell_angle_alpha                  90
_cell_angle_beta                   90
_cell_angle_gamma                  90
_cell_volume                       2954.34(5)
_cell_formula_units_Z              8
_cell_measurement_reflns_used      23727
_cell_measurement_temperature      100.0(4)
_cell_measurement_theta_max        75.8010
_cell_measurement_theta_min        3.2730
_shelx_estimated_absorpt_T_max     0.602
_shelx_estimated_absorpt_T_min     0.349
_exptl_absorpt_coefficient_mu      5.128
_exptl_absorpt_correction_T_max    0.836
_exptl_absorpt_correction_T_min    0.249
_exptl_absorpt_correction_type     gaussian
_exptl_absorpt_process_details
;
CrysAlisPro 1.171.43.126a (Rigaku Oxford Diffraction, 2024)
Numerical absorption correction based on gaussian integration over
a multifaceted crystal model
Empirical absorption correction using spherical harmonics,
implemented in SCALE3 ABSPACK scaling algorithm.
;
_exptl_absorpt_special_details     ?
_exptl_crystal_colour              'clear colourless'
_exptl_crystal_colour_lustre       clear
_exptl_crystal_colour_modifier     .
_exptl_crystal_colour_primary      colourless
_exptl_crystal_density_diffrn      1.564
_exptl_crystal_density_meas        ?
_exptl_crystal_density_method      ?
_exptl_crystal_description         block
_exptl_crystal_F_000               1424
loop_
  _exptl_crystal_face_index_h
  _exptl_crystal_face_index_k
  _exptl_crystal_face_index_l
  _exptl_crystal_face_perp_dist
 4 2 11 0.0759
 0 9 -4 0.0622
 -4 -2 -11 0.0915
 0 -9 5 0.0505
 -1 8 8 0.1006
 5 3 -5 0.0651
 2 -8 -8 0.0517
 -4 -3 4 0.0344

_exptl_crystal_size_max            0.26
_exptl_crystal_size_mid            0.16
_exptl_crystal_size_min            0.11
loop_
  _exptl_oxdiff_crystal_face_indexfrac_h
  _exptl_oxdiff_crystal_face_indexfrac_k
  _exptl_oxdiff_crystal_face_indexfrac_l
  _exptl_oxdiff_crystal_face_x
  _exptl_oxdiff_crystal_face_y
  _exptl_oxdiff_crystal_face_z
 3.6792 1.8984 10.9946 -0.1817 -0.7611 0.6227
 0.3154 9.1650 -4.1585 0.1300 0.5326 0.8363
 -3.6736 -2.3460 -10.7224 0.1741 0.7300 -0.6609
 0.0859 -8.9947 5.3786 -0.1504 -0.6181 -0.7716
 -0.9325 8.3251 7.5764 -0.5654 0.3449 0.7492
 4.5233 2.6179 -4.6415 0.6649 -0.4094 0.6247
 1.5029 -7.8646 -8.0646 0.6430 -0.3927 -0.6575
 -4.4278 -3.4635 3.8706 -0.6073 0.3743 -0.7008

_exptl_transmission_factor_max     ?
_exptl_transmission_factor_min     ?
_diffrn_reflns_av_R_equivalents    0.0461
_diffrn_reflns_av_unetI/netI       0.0274
_diffrn_reflns_Laue_measured_fraction_full  0.999
_diffrn_reflns_Laue_measured_fraction_max  0.997
_diffrn_reflns_limit_h_max         8
_diffrn_reflns_limit_h_min         -9
_diffrn_reflns_limit_k_max         17
_diffrn_reflns_limit_k_min         -13
_diffrn_reflns_limit_l_max         32
_diffrn_reflns_limit_l_min         -32
_diffrn_reflns_number              32824
_diffrn_reflns_point_group_measured_fraction_full  0.998
_diffrn_reflns_point_group_measured_fraction_max  0.989
_diffrn_reflns_theta_full          67.684
_diffrn_reflns_theta_max           69.992
_diffrn_reflns_theta_min           3.291
_diffrn_ambient_environment        N~2~
_diffrn_ambient_temperature        100.0(4)
_diffrn_detector                   'Hybrid Pixel Array Detector'
_diffrn_detector_area_resol_mean   10.0000
_diffrn_detector_type              HyPix
_diffrn_measured_fraction_theta_full  0.999
_diffrn_measured_fraction_theta_max  0.997
_diffrn_measurement_details
;
List of Runs (angles in degrees, time in seconds):

  # Type    Start    End  Width  t~exp~   \w     \q     \k     \f   Frames
--------------------------------------------------------------------------
  1  \w    -71.00 -19.00   0.50    0.18    --  -91.75  61.00-180.00  104
  2  \w    -71.00 -19.00   0.50    0.18    --  -91.75  61.00   0.00  104
  3  \w    -51.00 -19.00   0.50    0.18    --  -91.75  45.00 120.00   64
  4  \w    -51.00 -19.00   0.50    0.18    --  -91.75  45.00  90.00   64
  5  \w   -164.00 -91.00   0.50    0.18    --  -91.75 -61.00 -60.00  146
  6  \w   -164.00 -91.00   0.50    0.18    --  -91.75 -61.00 -60.00  146
  7  \w   -119.00 -47.00   0.50    0.05    --  -46.89-166.00-161.00  144
  8  \w   -161.00 -80.00   0.50    0.18    --  -91.75-115.00 -14.00  162
  9  \w   -161.00 -80.00   0.50    0.18    --  -91.75-115.00 -14.00  162
 10  \w   -166.00-139.00   0.50    0.18    --  -91.75 -30.00 120.00   54
 11  \w   -121.00 -32.00   0.50    0.05    --  -46.89 -37.00   0.00  178
 12  \w   -119.00 -83.00   0.50    0.05    --  -46.89 -57.00  30.00   72
 13  \w   -119.00 -83.00   0.50    0.05    --  -46.89 -57.00 -30.00   72
 14  \w   -121.00 -32.00   0.50    0.05    --  -46.89 -37.00  90.00  178
 15  \w    -85.00 -22.00   0.50    0.18    --  -91.75 125.00  60.00  126
 16  \w    -85.00 -13.00   0.50    0.05    --  -46.89 125.00-180.00  144
 17  \w   -119.00 -83.00   0.50    0.05    --  -46.89 -57.00-180.00   72
 18  \w   -120.00 -32.00   0.50    0.05    --  -46.89 -38.00-154.00  176
 19  \w     92.00 178.00   0.50    0.18    --  106.92  38.00   0.00  172
 20  \w    101.00 178.00   0.50    0.18    --  106.92  85.00-175.00  154
 21  \w     34.00  71.00   0.50    0.18    --  106.92 -61.00-150.00   74
 22  \w     34.00  71.00   0.50    0.18    --  106.92 -61.00 -30.00   74
 23  \w     34.00 106.00   0.50    0.18    --  106.92 -94.00  30.00  144
 24  \w     34.00  94.00   0.50    0.05    --   46.89-125.00  90.00  120
 25  \w     37.00 112.00   0.50    0.18    --  106.92-125.00-180.00  150
 26  \w     37.00 112.00   0.50    0.18    --  106.92-125.00-180.00  150
;
_diffrn_measurement_device         'four-circle diffractometer'
_diffrn_measurement_device_type    'XtaLAB Synergy, Dualflex, HyPix'
_diffrn_measurement_method         '\w scans'
_diffrn_orient_matrix_type        
 'CrysAlisPro convention (1999,Acta A55,543-557)'
_diffrn_orient_matrix_UB_11        0.1033522000
_diffrn_orient_matrix_UB_12        -0.0116542000
_diffrn_orient_matrix_UB_13        -0.0491005000
_diffrn_orient_matrix_UB_21        -0.1486403000
_diffrn_orient_matrix_UB_22        0.0504395000
_diffrn_orient_matrix_UB_23        -0.0281927000
_diffrn_orient_matrix_UB_31        0.0941972000
_diffrn_orient_matrix_UB_32        0.0921801000
_diffrn_orient_matrix_UB_33        0.0091951000
_diffrn_radiation_monochromator    mirror
_diffrn_radiation_probe            x-ray
_diffrn_radiation_type             'Cu K\a'
_diffrn_radiation_wavelength       1.54184
_diffrn_source                     'micro-focus sealed X-ray tube'
_diffrn_source_type                'PhotonJet (Cu) X-ray Source'
_reflns_Friedel_coverage           0.740
_reflns_Friedel_fraction_full      0.997
_reflns_Friedel_fraction_max       0.979
_reflns_number_gt                  5416
_reflns_number_total               5544
_reflns_special_details
;
 Reflections were merged by SHELXL according to the crystal
 class for the calculation of statistics and refinement.
 
 _reflns_Friedel_fraction is defined as the number of unique
 Friedel pairs measured divided by the number that would be
 possible theoretically, ignoring centric projections and
 systematic absences.
;
_reflns_threshold_expression       'I > 2\s(I)'
_computing_cell_refinement         'CrysAlisPro 1.171.43.126a (Rigaku OD, 2024)'
_computing_data_collection        
 'CrysAlisPro system (CCD 43.126a 64-bit (release 11-06-2024))'
_computing_data_reduction          'CrysAlisPro 1.171.43.126a (Rigaku OD, 2024)'
_computing_molecular_graphics      'Olex2 1.5-ac5-024 (Dolomanov et al., 2009)'
_computing_publication_material    'Olex2 1.5-ac5-024 (Dolomanov et al., 2009)'
_computing_structure_refinement    'SHELXL 2018/3 (Sheldrick, 2015)'
_computing_structure_solution      'SHELXT 2018/2 (Sheldrick, 2018)'
_refine_diff_density_max           0.557
_refine_diff_density_min           -0.284
_refine_diff_density_rms           0.054
_refine_ls_abs_structure_details
;
 Flack x determined using 2271 quotients [(I+)-(I-)]/[(I+)+(I-)]
 (Parsons, Flack and Wagner, Acta Cryst. B69 (2013) 249-259).
;
_refine_ls_abs_structure_Flack     -0.002(6)
_refine_ls_extinction_coef         .
_refine_ls_extinction_method       none
_refine_ls_goodness_of_fit_ref     1.036
_refine_ls_hydrogen_treatment      constr
_refine_ls_matrix_type             full
_refine_ls_number_parameters       405
_refine_ls_number_reflns           5544
_refine_ls_number_restraints       0
_refine_ls_R_factor_all            0.0305
_refine_ls_R_factor_gt             0.0298
_refine_ls_restrained_S_all        1.036
_refine_ls_shift/su_max            0.003
_refine_ls_shift/su_mean           0.000
_refine_ls_structure_factor_coef   Fsqd
_refine_ls_weighting_details      
 'w=1/[\s^2^(Fo^2^)+(0.0516P)^2^+0.9147P] where P=(Fo^2^+2Fc^2^)/3'
_refine_ls_weighting_scheme        calc
_refine_ls_wR_factor_gt            0.0805
_refine_ls_wR_factor_ref           0.0810
_refine_special_details            ?
_olex2_refinement_description
;
1. Fixed Uiso
 At 1.2 times of:
  All C(H) groups
 At 1.5 times of:
  All C(H,H,H) groups
2. Uiso/Uaniso restraints and constraints
Uanis(O4A) = Uanis(S3A) = Uanis(Cl2A) = Uanis(F2B) = Uanis(C15B) = Uanis(C14B)
= Uanis(C19B) = Uanis(C18B) = Uanis(C17B) = Uanis(C16B)
3. Others
 Fixed Sof: S3B(0.9) Cl2B(0.9) F2A(0.9) O4B(0.9) C17A(0.9) H17A(0.9) C18A(0.9)
 H18A(0.9) C19A(0.9) H19A(0.9) C14A(0.9) C16A(0.9) H16A(0.9) C15A(0.9) S3A(0.1)
 Cl2A(0.1) O4A(0.1) F2B(0.1) C15B(0.1) C14B(0.1) C19B(0.1) H19B(0.1) C18B(0.1)
 H18B(0.1) C17B(0.1) H17B(0.1) C16B(0.1) H16B(0.1)
4.a Aromatic/amide H refined with riding coordinates:
 C21(H21), C12(H12), C8(H8), C22(H22), C9(H9), C17A(H17A), C18A(H18A),
 C19A(H19A), C16A(H16A), C25(H25), C11(H11), C24(H24), C5(H5), C6(H6), C4(H4),
 C3(H3), C19B(H19B), C18B(H18B), C17B(H17B), C16B(H16B)
4.b Fitted hexagon refined as free rotating group:
 C15B(C14B,C19B,C18B,C17B,C16B)
4.c Idealised Me refined as rotating group:
 C26(H26A,H26B,H26C), C13(H13A,H13B,H13C)
;
_atom_sites_solution_hydrogens     geom
_atom_sites_solution_primary       dual
_atom_sites_solution_secondary     ?
loop_
  _atom_site_label
  _atom_site_type_symbol
  _atom_site_fract_x
  _atom_site_fract_y
  _atom_site_fract_z
  _atom_site_U_iso_or_equiv
  _atom_site_adp_type
  _atom_site_occupancy
  _atom_site_site_symmetry_order
  _atom_site_calc_flag
  _atom_site_refinement_flags_posn
  _atom_site_refinement_flags_adp
  _atom_site_refinement_flags_occupancy
  _atom_site_disorder_assembly
  _atom_site_disorder_group
 S4 S 0.80048(10) 0.24435(5) 0.38032(3) 0.02507(17) Uani 1 1 d . . . . .
 S2 S 0.28701(10) 0.74711(5) 0.38421(3) 0.02633(17) Uani 1 1 d . . . . .
 S1 S -0.00629(10) 0.68002(5) 0.33244(3) 0.02733(18) Uani 1 1 d . . . . .
 S3B S 0.55297(11) 0.37614(5) 0.34940(3) 0.02318(18) Uani 0.9 1 d . . P A 1
 Cl1 Cl -0.14743(11) 0.63383(7) 0.39230(3) 0.0417(2) Uani 1 1 d . . . . .
 Cl2B Cl 0.33840(12) 0.29472(7) 0.36190(4) 0.0381(2) Uani 0.9 1 d . . P A 1
 F1 F 0.0848(3) 0.48076(12) 0.34210(7) 0.0343(4) Uani 1 1 d . . . . .
 F2A F 0.4912(4) 0.28526(13) 0.25106(8) 0.0387(6) Uani 0.9 1 d . . P A 1
 O6 O 0.9753(3) 0.22650(15) 0.36238(9) 0.0341(5) Uani 1 1 d . . . . .
 O5 O 0.6811(3) 0.16903(14) 0.38681(9) 0.0349(5) Uani 1 1 d . . . . .
 O2 O 0.1872(4) 0.82989(15) 0.38964(9) 0.0402(6) Uani 1 1 d . . . . .
 O3 O 0.4667(3) 0.75157(18) 0.36705(9) 0.0385(6) Uani 1 1 d . . . . .
 O1 O -0.0915(4) 0.76197(16) 0.31648(11) 0.0440(6) Uani 1 1 d . . . . .
 O4B O 0.5518(4) 0.44261(17) 0.38809(9) 0.0373(6) Uani 0.9 1 d . . P A 1
 N2 N 0.7165(3) 0.31680(17) 0.33941(9) 0.0236(5) Uani 1 1 d . . . . .
 N1 N 0.1906(3) 0.67657(17) 0.34448(10) 0.0249(5) Uani 1 1 d . . . . .
 C7 C 0.2857(4) 0.68787(19) 0.44107(11) 0.0234(6) Uani 1 1 d . . . . .
 C21 C 0.9356(4) 0.3764(2) 0.44115(11) 0.0265(6) Uani 1 1 d . . . . .
 H21 H 1.014809 0.389906 0.414660 0.032 Uiso 1 1 calc R U . . .
 C2 C 0.0127(4) 0.5025(2) 0.29798(12) 0.0266(6) Uani 1 1 d . . . . .
 C20 C 0.8144(4) 0.30514(18) 0.43687(11) 0.0222(6) Uani 1 1 d . . . . .
 C12 C 0.3878(4) 0.60864(19) 0.44554(12) 0.0258(6) Uani 1 1 d . . . . .
 H12 H 0.451212 0.585620 0.417658 0.031 Uiso 1 1 calc R U . . .
 C8 C 0.1922(5) 0.7217(2) 0.48150(12) 0.0283(7) Uani 1 1 d . . . . .
 H8 H 0.121311 0.775260 0.478270 0.034 Uiso 1 1 calc R U . . .
 C10 C 0.3048(4) 0.5971(2) 0.53220(12) 0.0271(6) Uani 1 1 d . . . . .
 C23 C 0.8263(4) 0.4076(2) 0.52415(12) 0.0277(7) Uani 1 1 d . . . . .
 C22 C 0.9393(5) 0.4274(2) 0.48451(12) 0.0271(6) Uani 1 1 d . . . . .
 H22 H 1.020501 0.476920 0.487381 0.033 Uiso 1 1 calc R U . . .
 C9 C 0.2035(5) 0.6763(2) 0.52661(12) 0.0297(7) Uani 1 1 d . . . . .
 H9 H 0.140549 0.699784 0.554474 0.036 Uiso 1 1 calc R U . . .
 C17A C 0.3954(5) 0.5122(3) 0.20568(14) 0.0257(7) Uani 0.9 1 d . . P A 1
 H17A H 0.360569 0.541714 0.175680 0.031 Uiso 0.9 1 calc R U P A 1
 C1 C -0.0369(4) 0.5920(2) 0.28874(12) 0.0266(6) Uani 1 1 d . . . . .
 C18A C 0.4200(5) 0.5647(2) 0.24825(15) 0.0265(8) Uani 0.9 1 d . . P A 1
 H18A H 0.401175 0.629131 0.247363 0.032 Uiso 0.9 1 calc R U P A 1
 C19A C 0.4724(5) 0.5222(2) 0.29228(14) 0.0247(7) Uani 0.9 1 d . . P A 1
 H19A H 0.490228 0.557301 0.321665 0.030 Uiso 0.9 1 calc R U P A 1
 C14A C 0.4984(5) 0.4279(2) 0.29263(12) 0.0211(8) Uani 0.9 1 d . . P A 1
 C16A C 0.4204(5) 0.4180(3) 0.20581(13) 0.0283(8) Uani 0.9 1 d . . P A 1
 H16A H 0.402730 0.382816 0.176435 0.034 Uiso 0.9 1 calc R U P A 1
 C15A C 0.4715(5) 0.3765(2) 0.24963(14) 0.0261(8) Uani 0.9 1 d . . P A 1
 C25 C 0.6988(5) 0.2846(2) 0.47563(12) 0.0292(7) Uani 1 1 d . . . . .
 H25 H 0.615039 0.236288 0.472381 0.035 Uiso 1 1 calc R U . . .
 C11 C 0.3963(5) 0.5639(2) 0.49071(12) 0.0279(7) Uani 1 1 d . . . . .
 H11 H 0.465318 0.509611 0.493670 0.033 Uiso 1 1 calc R U . . .
 C26 C 0.8314(5) 0.4627(3) 0.57127(13) 0.0396(8) Uani 1 1 d . . . . .
 H26A H 0.909135 0.432454 0.595428 0.059 Uiso 1 1 calc R U . . .
 H26B H 0.711629 0.467407 0.585085 0.059 Uiso 1 1 calc R U . . .
 H26C H 0.876724 0.524384 0.564093 0.059 Uiso 1 1 calc R U . . .
 C24 C 0.7076(5) 0.3352(2) 0.51861(12) 0.0316(7) Uani 1 1 d . . . . .
 H24 H 0.630504 0.320475 0.545376 0.038 Uiso 1 1 calc R U . . .
 C5 C -0.1289(6) 0.5499(3) 0.20720(14) 0.0436(9) Uani 1 1 d . . . . .
 H5 H -0.176047 0.566018 0.175601 0.052 Uiso 1 1 calc R U . . .
 C6 C -0.1081(5) 0.6165(2) 0.24300(13) 0.0371(8) Uani 1 1 d . . . . .
 H6 H -0.141910 0.678211 0.236544 0.045 Uiso 1 1 calc R U . . .
 C4 C -0.0825(5) 0.4608(3) 0.21645(14) 0.0422(9) Uani 1 1 d . . . . .
 H4 H -0.098956 0.415700 0.191301 0.051 Uiso 1 1 calc R U . . .
 C3 C -0.0115(5) 0.4352(2) 0.26233(14) 0.0355(8) Uani 1 1 d . . . . .
 H3 H 0.019403 0.373108 0.268911 0.043 Uiso 1 1 calc R U . . .
 C13 C 0.3181(5) 0.5496(3) 0.58165(13) 0.0399(8) Uani 1 1 d . . . . .
 H13A H 0.407963 0.580207 0.602108 0.060 Uiso 1 1 calc R U . . .
 H13B H 0.351724 0.485346 0.576536 0.060 Uiso 1 1 calc R U . . .
 H13C H 0.203329 0.552400 0.598605 0.060 Uiso 1 1 calc R U . . .
 S3A S 0.5213(10) 0.3078(5) 0.3277(3) 0.0324(11) Uani 0.1 1 d . . P A 2
 Cl2A Cl 0.3746(10) 0.3396(5) 0.3893(3) 0.0324(11) Uani 0.1 1 d . . P A 2
 O4A O 0.436(3) 0.2281(15) 0.3079(9) 0.0324(11) Uani 0.1 1 d . . P A 2
 F2B F 0.596(2) 0.5026(12) 0.3507(8) 0.0324(11) Uani 0.1 1 d . . P A 2
 C15B C 0.530(3) 0.487(2) 0.3032(9) 0.0324(11) Uani 0.1 1 d G . P A 2
 C14B C 0.495(4) 0.3993(18) 0.2853(13) 0.0324(11) Uani 0.1 1 d G . P A 2
 C19B C 0.430(4) 0.3877(18) 0.2373(15) 0.0324(11) Uani 0.1 1 d G . P A 2
 H19B H 0.405662 0.327809 0.225088 0.039 Uiso 0.1 1 calc R U P A 2
 C18B C 0.399(3) 0.464(3) 0.2073(10) 0.0324(11) Uani 0.1 1 d G . P A 2
 H18B H 0.353845 0.455887 0.174551 0.039 Uiso 0.1 1 calc R U P A 2
 C17B C 0.434(4) 0.552(2) 0.2252(12) 0.0324(11) Uani 0.1 1 d G . P A 2
 H17B H 0.412561 0.603506 0.204710 0.039 Uiso 0.1 1 calc R U P A 2
 C16B C 0.499(4) 0.5631(16) 0.2732(13) 0.0324(11) Uani 0.1 1 d G . P A 2
 H16B H 0.523095 0.623047 0.285406 0.039 Uiso 0.1 1 calc R U P A 2

loop_
  _atom_site_aniso_label
  _atom_site_aniso_U_11
  _atom_site_aniso_U_22
  _atom_site_aniso_U_33
  _atom_site_aniso_U_23
  _atom_site_aniso_U_13
  _atom_site_aniso_U_12
 S4 0.0268(4) 0.0245(3) 0.0239(4) -0.0048(3) -0.0048(3) 0.0045(3)
 S2 0.0328(4) 0.0248(3) 0.0214(4) 0.0014(3) -0.0069(3) -0.0046(3)
 S1 0.0292(4) 0.0255(3) 0.0273(4) -0.0020(3) -0.0064(3) 0.0033(3)
 S3B 0.0286(4) 0.0241(4) 0.0169(4) -0.0005(3) 0.0007(3) 0.0052(3)
 Cl1 0.0335(4) 0.0589(5) 0.0328(4) -0.0127(4) 0.0079(4) -0.0016(4)
 Cl2B 0.0272(4) 0.0427(5) 0.0443(5) 0.0194(4) 0.0069(4) 0.0039(4)
 F1 0.0417(11) 0.0317(9) 0.0295(10) 0.0075(8) -0.0012(9) 0.0043(8)
 F2A 0.0640(16) 0.0225(9) 0.0296(11) -0.0050(8) -0.0141(11) 0.0090(10)
 O6 0.0303(12) 0.0429(13) 0.0292(12) -0.0107(10) -0.0057(10) 0.0126(10)
 O5 0.0445(14) 0.0236(10) 0.0366(13) -0.0019(9) -0.0104(11) -0.0011(9)
 O2 0.0634(17) 0.0231(10) 0.0342(13) -0.0004(9) -0.0179(13) 0.0010(11)
 O3 0.0324(13) 0.0549(13) 0.0282(12) 0.0105(11) -0.0061(10) -0.0170(12)
 O1 0.0453(15) 0.0308(12) 0.0559(17) -0.0029(11) -0.0188(13) 0.0088(11)
 O4B 0.0595(18) 0.0346(12) 0.0180(12) -0.0057(10) -0.0030(13) 0.0177(12)
 N2 0.0225(12) 0.0291(12) 0.0191(12) -0.0027(10) -0.0003(10) 0.0009(10)
 N1 0.0270(13) 0.0269(11) 0.0209(12) -0.0014(10) -0.0013(11) 0.0012(10)
 C7 0.0274(14) 0.0236(13) 0.0193(14) -0.0026(11) -0.0039(12) -0.0032(12)
 C21 0.0289(15) 0.0301(14) 0.0205(15) 0.0015(12) 0.0017(12) -0.0021(13)
 C2 0.0275(15) 0.0328(15) 0.0196(16) 0.0008(11) 0.0038(12) -0.0031(13)
 C20 0.0259(14) 0.0222(12) 0.0183(14) 0.0005(11) -0.0017(12) 0.0021(11)
 C12 0.0309(16) 0.0257(14) 0.0207(15) -0.0050(11) 0.0027(12) 0.0014(12)
 C8 0.0280(16) 0.0291(14) 0.0279(16) -0.0066(12) -0.0002(13) 0.0062(12)
 C10 0.0274(15) 0.0317(15) 0.0224(15) 0.0005(12) 0.0015(13) -0.0092(13)
 C23 0.0285(16) 0.0318(14) 0.0226(15) 0.0010(12) -0.0028(13) 0.0083(13)
 C22 0.0321(17) 0.0246(14) 0.0247(15) -0.0003(12) -0.0015(13) -0.0037(12)
 C9 0.0285(16) 0.0362(15) 0.0243(16) -0.0079(13) 0.0037(13) -0.0014(13)
 C17A 0.0324(19) 0.0216(15) 0.0232(18) 0.0019(14) -0.0016(15) -0.0001(14)
 C1 0.0285(16) 0.0310(14) 0.0204(15) -0.0022(12) -0.0012(12) -0.0037(13)
 C18A 0.032(2) 0.0206(15) 0.0263(18) -0.0022(13) -0.0001(17) -0.0002(13)
 C19A 0.0288(19) 0.0228(15) 0.0226(17) -0.0034(13) 0.0024(15) -0.0019(14)
 C14A 0.0248(16) 0.0228(17) 0.0155(15) -0.0007(14) -0.0004(13) 0.0022(14)
 C16A 0.040(2) 0.0258(16) 0.0190(17) -0.0031(15) -0.0030(15) 0.0055(15)
 C15A 0.034(2) 0.0239(15) 0.021(2) -0.0035(13) -0.0052(14) 0.0040(15)
 C25 0.0289(16) 0.0315(15) 0.0273(16) 0.0058(13) -0.0017(13) -0.0062(12)
 C11 0.0314(17) 0.0254(14) 0.0267(16) 0.0011(12) 0.0000(14) 0.0015(12)
 C26 0.044(2) 0.050(2) 0.0254(17) -0.0076(15) 0.0007(16) 0.0081(16)
 C24 0.0304(17) 0.0421(17) 0.0222(16) 0.0051(13) 0.0046(13) 0.0009(14)
 C5 0.049(2) 0.061(2) 0.0209(17) -0.0016(16) -0.0064(16) -0.0140(19)
 C6 0.043(2) 0.0386(17) 0.0293(18) 0.0071(14) -0.0083(15) -0.0041(15)
 C4 0.042(2) 0.055(2) 0.0299(19) -0.0180(16) 0.0081(17) -0.0192(17)
 C3 0.0357(18) 0.0319(15) 0.039(2) -0.0059(14) 0.0123(16) -0.0077(14)
 C13 0.045(2) 0.0479(19) 0.0265(18) 0.0092(15) 0.0003(16) -0.0112(17)
 S3A 0.022(2) 0.033(2) 0.042(3) -0.004(2) 0.001(2) 0.0003(19)
 Cl2A 0.022(2) 0.033(2) 0.042(3) -0.004(2) 0.001(2) 0.0003(19)
 O4A 0.022(2) 0.033(2) 0.042(3) -0.004(2) 0.001(2) 0.0003(19)
 F2B 0.022(2) 0.033(2) 0.042(3) -0.004(2) 0.001(2) 0.0003(19)
 C15B 0.022(2) 0.033(2) 0.042(3) -0.004(2) 0.001(2) 0.0003(19)
 C14B 0.022(2) 0.033(2) 0.042(3) -0.004(2) 0.001(2) 0.0003(19)
 C19B 0.022(2) 0.033(2) 0.042(3) -0.004(2) 0.001(2) 0.0003(19)
 C18B 0.022(2) 0.033(2) 0.042(3) -0.004(2) 0.001(2) 0.0003(19)
 C17B 0.022(2) 0.033(2) 0.042(3) -0.004(2) 0.001(2) 0.0003(19)
 C16B 0.022(2) 0.033(2) 0.042(3) -0.004(2) 0.001(2) 0.0003(19)

_geom_special_details
;
 All esds (except the esd in the dihedral angle between two l.s. planes)
 are estimated using the full covariance matrix.  The cell esds are taken
 into account individually in the estimation of esds in distances, angles
 and torsion angles; correlations between esds in cell parameters are only
 used when they are defined by crystal symmetry.  An approximate (isotropic)
 treatment of cell esds is used for estimating esds involving l.s. planes.
;
loop_
  _geom_bond_atom_site_label_1
  _geom_bond_atom_site_label_2
  _geom_bond_distance
  _geom_bond_site_symmetry_2
  _geom_bond_publ_flag
 S4 O6 1.429(2) . ?
 S4 O5 1.431(2) . ?
 S4 N2 1.650(3) . ?
 S4 C20 1.761(3) . ?
 S2 O2 1.429(2) . ?
 S2 O3 1.434(3) . ?
 S2 N1 1.651(3) . ?
 S2 C7 1.754(3) . ?
 S1 Cl1 2.0429(12) . ?
 S1 O1 1.422(2) . ?
 S1 N1 1.523(3) . ?
 S1 C1 1.754(3) . ?
 S3B Cl2B 2.0360(13) . ?
 S3B O4B 1.420(3) . ?
 S3B N2 1.531(3) . ?
 S3B C14A 1.750(3) . ?
 F1 C2 1.342(4) . ?
 F2A C15A 1.338(4) . ?
 N2 S3A 1.513(8) . ?
 C7 C12 1.393(4) . ?
 C7 C8 1.386(4) . ?
 C21 C20 1.389(4) . ?
 C21 C22 1.381(4) . ?
 C2 C1 1.379(4) . ?
 C2 C3 1.383(5) . ?
 C20 C25 1.391(4) . ?
 C12 C11 1.379(4) . ?
 C8 C9 1.383(5) . ?
 C10 C9 1.393(5) . ?
 C10 C11 1.398(5) . ?
 C10 C13 1.500(4) . ?
 C23 C22 1.394(5) . ?
 C23 C26 1.499(5) . ?
 C23 C24 1.392(5) . ?
 C17A C18A 1.387(5) . ?
 C17A C16A 1.386(5) . ?
 C1 C6 1.388(5) . ?
 C18A C19A 1.392(5) . ?
 C19A C14A 1.388(4) . ?
 C14A C15A 1.391(5) . ?
 C16A C15A 1.378(5) . ?
 C25 C24 1.371(5) . ?
 C5 C6 1.375(5) . ?
 C5 C4 1.367(6) . ?
 C4 C3 1.395(6) . ?
 S3A Cl2A 2.045(12) . ?
 S3A O4A 1.43(2) . ?
 S3A C14B 1.76(2) . ?
 F2B C15B 1.39(3) . ?
 C15B C14B 1.3900 . ?
 C15B C16B 1.3900 . ?
 C14B C19B 1.3900 . ?
 C19B C18B 1.3900 . ?
 C18B C17B 1.3900 . ?
 C17B C16B 1.3900 . ?

loop_
  _geom_angle_atom_site_label_1
  _geom_angle_atom_site_label_2
  _geom_angle_atom_site_label_3
  _geom_angle
  _geom_angle_site_symmetry_1
  _geom_angle_site_symmetry_3
  _geom_angle_publ_flag
 O6 S4 O5 118.94(14) . . ?
 O6 S4 N2 104.29(14) . . ?
 O6 S4 C20 109.08(14) . . ?
 O5 S4 N2 109.23(14) . . ?
 O5 S4 C20 108.54(14) . . ?
 N2 S4 C20 106.01(13) . . ?
 O2 S2 O3 119.56(16) . . ?
 O2 S2 N1 111.02(14) . . ?
 O2 S2 C7 108.85(15) . . ?
 O3 S2 N1 103.74(14) . . ?
 O3 S2 C7 107.91(15) . . ?
 N1 S2 C7 104.72(13) . . ?
 O1 S1 Cl1 106.12(14) . . ?
 O1 S1 N1 122.25(15) . . ?
 O1 S1 C1 110.61(16) . . ?
 N1 S1 Cl1 109.37(11) . . ?
 N1 S1 C1 104.30(15) . . ?
 C1 S1 Cl1 102.54(11) . . ?
 O4B S3B Cl2B 105.76(14) . . ?
 O4B S3B N2 121.18(16) . . ?
 O4B S3B C14A 110.04(15) . . ?
 N2 S3B Cl2B 110.01(11) . . ?
 N2 S3B C14A 106.29(15) . . ?
 C14A S3B Cl2B 101.94(13) . . ?
 S3B N2 S4 123.66(16) . . ?
 S3A N2 S4 117.2(4) . . ?
 S1 N1 S2 123.19(16) . . ?
 C12 C7 S2 118.6(2) . . ?
 C8 C7 S2 120.7(2) . . ?
 C8 C7 C12 120.6(3) . . ?
 C22 C21 C20 119.0(3) . . ?
 F1 C2 C1 119.5(3) . . ?
 F1 C2 C3 119.9(3) . . ?
 C1 C2 C3 120.7(3) . . ?
 C21 C20 S4 119.1(2) . . ?
 C21 C20 C25 120.8(3) . . ?
 C25 C20 S4 120.0(2) . . ?
 C11 C12 C7 119.6(3) . . ?
 C9 C8 C7 119.0(3) . . ?
 C9 C10 C11 118.2(3) . . ?
 C9 C10 C13 120.9(3) . . ?
 C11 C10 C13 120.9(3) . . ?
 C22 C23 C26 121.2(3) . . ?
 C24 C23 C22 117.9(3) . . ?
 C24 C23 C26 120.8(3) . . ?
 C21 C22 C23 121.4(3) . . ?
 C8 C9 C10 121.6(3) . . ?
 C16A C17A C18A 121.6(3) . . ?
 C2 C1 S1 122.3(3) . . ?
 C2 C1 C6 120.5(3) . . ?
 C6 C1 S1 117.1(3) . . ?
 C17A C18A C19A 119.6(3) . . ?
 C14A C19A C18A 119.1(3) . . ?
 C19A C14A S3B 117.7(3) . . ?
 C19A C14A C15A 120.4(3) . . ?
 C15A C14A S3B 121.8(3) . . ?
 C15A C16A C17A 118.3(3) . . ?
 F2A C15A C14A 119.6(3) . . ?
 F2A C15A C16A 119.4(3) . . ?
 C16A C15A C14A 121.0(3) . . ?
 C24 C25 C20 118.9(3) . . ?
 C12 C11 C10 121.0(3) . . ?
 C25 C24 C23 121.9(3) . . ?
 C4 C5 C6 120.9(4) . . ?
 C5 C6 C1 118.8(3) . . ?
 C5 C4 C3 120.9(3) . . ?
 C2 C3 C4 118.2(3) . . ?
 N2 S3A Cl2A 109.9(5) . . ?
 N2 S3A C14B 100.2(11) . . ?
 O4A S3A N2 125.8(11) . . ?
 O4A S3A Cl2A 104.0(11) . . ?
 O4A S3A C14B 108.9(16) . . ?
 C14B S3A Cl2A 106.9(12) . . ?
 F2B C15B C14B 122(3) . . ?
 F2B C15B C16B 118(3) . . ?
 C14B C15B C16B 120.0 . . ?
 C15B C14B S3A 117(2) . . ?
 C19B C14B S3A 123(2) . . ?
 C19B C14B C15B 120.0 . . ?
 C18B C19B C14B 120.0 . . ?
 C19B C18B C17B 120.0 . . ?
 C18B C17B C16B 120.0 . . ?
 C17B C16B C15B 120.0 . . ?

_shelx_res_file
;
TITL hpd1026c_a.res in P2(1)2(1)2(1)
    hpd1026c.res
    created by SHELXL-2018/3 at 12:15:25 on 21-Aug-2025
REM Old TITL hpd1026c in P2(1)2(1)2(1)
REM SHELXT solution in P2(1)2(1)2(1): R1 0.102, Rweak 0.023, Alpha 0.001
REM <I/s> 1.000 for 30 systematic absences, Orientation as input
REM Flack x = 0.064 ( 0.006 ) from 2350 Parsons' quotients
REM Formula found by SHELXT: C26 N2 O7 F S3 Cl3
CELL 1.54184 7.5519 14.565 26.8592 90 90 90
ZERR 8 0.0001 0.0001 0.0002 0 0 0
LATT -1
SYMM 0.5-X,-Y,0.5+Z
SYMM -X,0.5+Y,0.5-Z
SYMM 0.5+X,0.5-Y,-Z
SFAC C H Cl F N O S
UNIT 104 88 8 8 8 24 16
EADP O4a S3a Cl2a F2b C15b C14b C19b C18b C17b C16b

L.S. 9
PLAN  5
SIZE 0.11 0.16 0.26
TEMP -173
BOND
list 4
fmap 2 53
ACTA
OMIT -3 140
OMIT 0 6 4
OMIT 3 8 0
OMIT 1 1 12
REM <olex2.extras>
REM <HklSrc "%.\\hpd1026c.hkl">
REM </olex2.extras>

WGHT    0.051600    0.914700
FVAR       0.34024
S4    7    0.800480    0.244349    0.380318    11.00000    0.02679    0.02447 =
         0.02394   -0.00483   -0.00480    0.00451
S2    7    0.287010    0.747115    0.384212    11.00000    0.03283    0.02478 =
         0.02138    0.00142   -0.00686   -0.00460
S1    7   -0.006290    0.680018    0.332444    11.00000    0.02918    0.02553 =
         0.02730   -0.00196   -0.00642    0.00330
PART 1
S3B   7    0.552971    0.376145    0.349397    10.90000    0.02857    0.02405 =
         0.01691   -0.00054    0.00066    0.00519

PART 0
CL1   3   -0.147429    0.633830    0.392303    11.00000    0.03351    0.05887 =
         0.03279   -0.01265    0.00785   -0.00155

PART 1
CL2B  3    0.338399    0.294718    0.361903    10.90000    0.02723    0.04269 =
         0.04428    0.01941    0.00694    0.00390

PART 0
F1    4    0.084812    0.480764    0.342102    11.00000    0.04174    0.03172 =
         0.02954    0.00752   -0.00122    0.00426

PART 1
F2A   4    0.491207    0.285259    0.251061    10.90000    0.06400    0.02254 =
         0.02957   -0.00502   -0.01410    0.00905
PART 0
O6    6    0.975321    0.226502    0.362382    11.00000    0.03033    0.04294 =
         0.02917   -0.01069   -0.00572    0.01259
O5    6    0.681066    0.169027    0.386806    11.00000    0.04454    0.02357 =
         0.03662   -0.00189   -0.01040   -0.00108

O2    6    0.187233    0.829891    0.389641    11.00000    0.06342    0.02310 =
         0.03416   -0.00041   -0.01795    0.00100
O3    6    0.466650    0.751574    0.367051    11.00000    0.03243    0.05492 =
         0.02822    0.01051   -0.00615   -0.01699
O1    6   -0.091501    0.761966    0.316478    11.00000    0.04534    0.03078 =
         0.05591   -0.00290   -0.01881    0.00882
PART 1
O4B   6    0.551848    0.442608    0.388089    10.90000    0.05948    0.03460 =
         0.01795   -0.00567   -0.00298    0.01772
PART 0
N2    5    0.716533    0.316800    0.339409    11.00000    0.02253    0.02912 =
         0.01906   -0.00270   -0.00026    0.00086

N1    5    0.190640    0.676572    0.344479    11.00000    0.02699    0.02692 =
         0.02086   -0.00137   -0.00127    0.00122
C7    1    0.285679    0.687867    0.441067    11.00000    0.02744    0.02355 =
         0.01931   -0.00259   -0.00391   -0.00318
C21   1    0.935623    0.376412    0.441151    11.00000    0.02891    0.03009 =
         0.02052    0.00153    0.00167   -0.00206
AFIX  43
H21   2    1.014809    0.389906    0.414660    11.00000   -1.20000
AFIX   0

C2    1    0.012719    0.502481    0.297981    11.00000    0.02748    0.03281 =
         0.01958    0.00082    0.00375   -0.00309
C20   1    0.814409    0.305142    0.436873    11.00000    0.02591    0.02225 =
         0.01831    0.00046   -0.00171    0.00212
C12   1    0.387819    0.608641    0.445541    11.00000    0.03088    0.02573 =
         0.02071   -0.00504    0.00272    0.00136
AFIX  43
H12   2    0.451212    0.585620    0.417658    11.00000   -1.20000
AFIX   0
C8    1    0.192152    0.721692    0.481503    11.00000    0.02804    0.02912 =
         0.02789   -0.00664   -0.00016    0.00618
AFIX  43
H8    2    0.121311    0.775260    0.478270    11.00000   -1.20000
AFIX   0
C10   1    0.304838    0.597092    0.532204    11.00000    0.02737    0.03166 =
         0.02238    0.00046    0.00148   -0.00925

C23   1    0.826338    0.407650    0.524153    11.00000    0.02854    0.03181 =
         0.02265    0.00096   -0.00278    0.00831
C22   1    0.939303    0.427384    0.484512    11.00000    0.03210    0.02458 =
         0.02474   -0.00026   -0.00150   -0.00371
AFIX  43
H22   2    1.020501    0.476920    0.487381    11.00000   -1.20000
AFIX   0

C9    1    0.203460    0.676335    0.526610    11.00000    0.02851    0.03618 =
         0.02427   -0.00788    0.00368   -0.00138
AFIX  43
H9    2    0.140549    0.699784    0.554474    11.00000   -1.20000
AFIX   0

PART 1
C17A  1    0.395405    0.512247    0.205676    10.90000    0.03236    0.02162 =
         0.02324    0.00189   -0.00163   -0.00011
AFIX  43
H17A  2    0.360569    0.541714    0.175680    10.90000   -1.20000
AFIX   0

PART 0
C1    1   -0.036942    0.592001    0.288742    11.00000    0.02853    0.03102 =
         0.02040   -0.00223   -0.00115   -0.00368

PART 1
C18A  1    0.420004    0.564662    0.248253    10.90000    0.03240    0.02064 =
         0.02634   -0.00223   -0.00006   -0.00021
AFIX  43
H18A  2    0.401175    0.629131    0.247363    10.90000   -1.20000
AFIX   0
C19A  1    0.472438    0.522204    0.292276    10.90000    0.02881    0.02279 =
         0.02261   -0.00337    0.00244   -0.00189
AFIX  43
H19A  2    0.490228    0.557301    0.321665    10.90000   -1.20000
AFIX   0
C14A  1    0.498368    0.427863    0.292631    10.90000    0.02480    0.02284 =
         0.01552   -0.00070   -0.00040    0.00215
C16A  1    0.420383    0.417972    0.205810    10.90000    0.04009    0.02577 =
         0.01905   -0.00314   -0.00295    0.00547
AFIX  43
H16A  2    0.402730    0.382816    0.176435    10.90000   -1.20000
AFIX   0
C15A  1    0.471465    0.376543    0.249630    10.90000    0.03360    0.02393 =
         0.02067   -0.00345   -0.00521    0.00404
PART 0
C25   1    0.698762    0.284599    0.475633    11.00000    0.02892    0.03146 =
         0.02727    0.00577   -0.00168   -0.00623
AFIX  43
H25   2    0.615039    0.236288    0.472381    11.00000   -1.20000
AFIX   0

C11   1    0.396286    0.563864    0.490711    11.00000    0.03142    0.02541 =
         0.02674    0.00107    0.00005    0.00154
AFIX  43
H11   2    0.465318    0.509611    0.493670    11.00000   -1.20000
AFIX   0

C26   1    0.831394    0.462742    0.571267    11.00000    0.04378    0.04974 =
         0.02540   -0.00762    0.00069    0.00813
AFIX 137
H26A  2    0.909135    0.432454    0.595428    11.00000   -1.50000
H26B  2    0.711629    0.467407    0.585085    11.00000   -1.50000
H26C  2    0.876724    0.524384    0.564093    11.00000   -1.50000
AFIX   0
C24   1    0.707632    0.335240    0.518606    11.00000    0.03043    0.04208 =
         0.02217    0.00513    0.00464    0.00090
AFIX  43
H24   2    0.630504    0.320475    0.545376    11.00000   -1.20000
AFIX   0

C5    1   -0.128870    0.549893    0.207202    11.00000    0.04908    0.06076 =
         0.02094   -0.00158   -0.00639   -0.01404
AFIX  43
H5    2   -0.176047    0.566018    0.175601    11.00000   -1.20000
AFIX   0
C6    1   -0.108126    0.616522    0.243004    11.00000    0.04340    0.03863 =
         0.02931    0.00711   -0.00832   -0.00405
AFIX  43
H6    2   -0.141910    0.678211    0.236544    11.00000   -1.20000
AFIX   0
C4    1   -0.082549    0.460769    0.216449    11.00000    0.04221    0.05450 =
         0.02989   -0.01796    0.00806   -0.01924
AFIX  43
H4    2   -0.098956    0.415700    0.191301    11.00000   -1.20000
AFIX   0
C3    1   -0.011510    0.435158    0.262331    11.00000    0.03572    0.03187 =
         0.03881   -0.00593    0.01226   -0.00770
AFIX  43
H3    2    0.019403    0.373108    0.268911    11.00000   -1.20000
AFIX   0
C13   1    0.318115    0.549647    0.581651    11.00000    0.04546    0.04790 =
         0.02647    0.00924    0.00029   -0.01118
AFIX 137
H13A  2    0.407963    0.580207    0.602108    11.00000   -1.50000
H13B  2    0.351724    0.485346    0.576536    11.00000   -1.50000
H13C  2    0.203329    0.552400    0.598605    11.00000   -1.50000
AFIX   0

PART 2
S3A   7    0.521320    0.307798    0.327687    10.10000    0.02218    0.03330 =
         0.04180   -0.00360    0.00099    0.00031
CL2A  3    0.374644    0.339637    0.389320    10.10000    0.02218    0.03330 =
         0.04180   -0.00360    0.00099    0.00031
O4A   6    0.436346    0.228089    0.307935    10.10000    0.02218    0.03330 =
         0.04180   -0.00360    0.00099    0.00031
F2B   4    0.595507    0.502570    0.350750    10.10000    0.02218    0.03330 =
         0.04180   -0.00360    0.00099    0.00031
AFIX  66
C15B  1    0.530038    0.487034    0.303183    10.10000    0.02218    0.03330 =
         0.04180   -0.00360    0.00099    0.00031
C14B  1    0.495159    0.399347    0.285267    10.10000    0.02218    0.03330 =
         0.04180   -0.00360    0.00099    0.00031
C19B  1    0.429500    0.387740    0.237332    10.10000    0.02218    0.03330 =
         0.04180   -0.00360    0.00099    0.00031
AFIX  43
H19B  2    0.405662    0.327809    0.225088    10.10000   -1.20000
AFIX  65
C18B  1    0.398720    0.463820    0.207312    10.10000    0.02218    0.03330 =
         0.04180   -0.00360    0.00099    0.00031
AFIX  43
H18B  2    0.353845    0.455887    0.174551    10.10000   -1.20000
AFIX  65
C17B  1    0.433598    0.551508    0.225227    10.10000    0.02218    0.03330 =
         0.04180   -0.00360    0.00099    0.00031
AFIX  43
H17B  2    0.412561    0.603506    0.204710    10.10000   -1.20000
AFIX  65
C16B  1    0.499257    0.563117    0.273162    10.10000    0.02218    0.03330 =
         0.04180   -0.00360    0.00099    0.00031
AFIX  43
H16B  2    0.523095    0.623047    0.285406    10.10000   -1.20000
AFIX   0
HKLF 4


REM  hpd1026c_a.res in P2(1)2(1)2(1)
REM wR2 = 0.0810, GooF = S = 1.036, Restrained GooF = 1.036 for all data
REM R1 = 0.0298 for 5416 Fo > 4sig(Fo) and 0.0305 for all 5544 data
REM 405 parameters refined using 0 restraints

END

WGHT      0.0521      0.8960

REM Highest difference peak  0.557,  deepest hole -0.284,  1-sigma level  0.054
Q1    1  -0.1576  0.6859  0.3747  11.00000  0.05    0.56
Q2    1   0.0406  0.6132  0.3545  11.00000  0.05    0.43
Q3    1  -0.0516  0.7034  0.2548  11.00000  0.05    0.28
Q4    1   0.2520  0.5004  0.5821  11.00000  0.05    0.25
Q5    1   0.6316  0.3165  0.3419  11.00000  0.05    0.24
;
_shelx_res_checksum                85909
_shelx_hkl_file
;
   0   0  -2  849.44   34.71
   0   0  -3    0.14    0.51
   0   0  -4 2961.59  119.19
   0   0  -5    0.23    1.05
   0   0  -6  278.01   15.02
   0   0   6  317.09   14.30
   0   0  -7    1.27    1.26
   0   0   7    1.09    1.07
   0   0  -8 4888.30  206.12
   0   0   8 5282.85  204.97
   0   0  -9    2.04    1.45
   0   0   9    2.65    1.42
   0   0 -10   64.74    6.36
   0   0  10   60.37    5.47
   0   0 -11    1.51    1.63
   0   0  11    0.76    1.36
   0   0 -12  588.50   30.95
   0   0  12  622.30   30.13
   0   0  12  655.76   30.21
   0   0 -13    0.60    1.37
   0   0  13    0.95    1.90
   0   0  13    0.49    1.66
   0   0 -14  219.40   15.01
   0   0  14  205.12   13.68
   0   0  14  201.33   13.65
   0   0 -15    0.70    2.04
   0   0  15    2.28    2.03
   0   0  15   -0.58    1.90
   0   0 -16   41.67    6.46
   0   0  16   52.73    6.64
   0   0  16   50.68    6.50
   0   0 -17    0.81    2.05
   0   0  17    0.67    1.93
   0   0  17    0.69    2.23
   0   0 -18  266.34   18.36
   0   0  18  233.33   16.40
   0   0  18  269.98   17.33
   0   0  19    3.80    2.92
   0   0 -19    2.78    2.85
   0   0  19    2.31    2.06
   0   0  19    0.79    3.33
   0   0 -20   66.62   10.23
   0   0  20   57.88    9.05
   0   0  20   55.87    8.60
   0   0  21    3.32    3.42
   0   0 -21    7.16    5.16
   0   0  21   12.49    2.99
   0   0  21    8.61    4.25
   0   0  22 3573.95  152.43
   0   0  22 3540.49  152.86
   0   0  22 3689.93  153.45
   0   0 -22 3693.30  155.48
   0   0  22 3530.76  145.60
   0   0  23   -1.85    2.51
   0   0  23   -0.86    2.65
   0   0  23    1.80    2.77
   0   0 -23    1.08    2.93
   0   0  23    0.68    2.01
   0   0  24    9.21    3.67
   0   0  24    7.66    3.50
   0   0  24    7.15    3.56
   0   0 -24    6.53    3.72
   0   0  24    5.16    2.31
   0   0  25   -0.90    2.61
   0   0  25   -0.82    2.24
   0   0  25   -0.87    2.00
   0   0 -25    4.31    3.32
   0   0  25   -0.34    1.72
   0   0  26   26.85    3.69
   0   0  27   -0.95    1.99
   0   0  28   27.80    3.58
   0   0 -28   31.97    3.97
   0   0 -29    0.30    1.85
   0   0  29   -0.26    1.32
   0   0  30  196.10   10.64
   0   0 -30  205.94   11.31
   0   0 -31    0.73    1.40
   0   0  31    0.39    1.13
   0   0  32   49.72    3.73
   0   0 -32   54.68    4.18
   0   0 -33   -2.47    1.28
   0   0  33    0.12    0.72
   0   1   0    0.27    0.30
   0   1   0    0.47    0.30
   0   1   1    5.23    0.84
   0  -1   1    4.90    0.58
   0   1   1    4.56    0.61
   0  -1  -1    3.84    0.51
   0   1   2 2255.24   86.76
   0   1   2 2144.35   85.47
   0  -1   2 2289.37   85.89
   0   1   2 2145.43   85.93
   0  -1  -2 1977.18   86.09
   0   1   3    0.51    0.39
   0  -1   3    0.27    0.44
   0  -1  -3    0.41    0.61
   0  -1   4 1030.18   41.24
   0   1   4 1037.81   41.25
   0  -1  -4  928.31   41.88
   0   1   5   58.72    3.88
   0  -1   5   53.86    3.72
   0  -1  -5   56.20    4.46
   0   1   6  660.35   27.27
   0   1   6  645.14   27.41
   0  -1  -6  570.60   28.06
   0   1   7  637.28   27.10
   0   1   7  604.39   26.84
   0  -1  -7  583.89   28.03
   0   1   8 1052.29   44.48
   0  -1   8  981.93   44.63
   0   1   8 1121.46   44.81
   0  -1  -8 1015.92   45.82
   0  -1   9    0.96    1.23
   0   1   9    0.57    1.17
   0   1   9    0.89    1.15
   0  -1  -9    1.65    1.47
   0  -1  10   11.93    2.51
   0   1  10   21.40    3.13
   0  -1 -10   14.70    3.17
   0  -1 -11 1312.81   61.00
   0   1  11 1398.27   59.83
   0   1  11 1387.12   59.46
   0  -1  11 1445.15   60.25
   0  -1 -12  285.49   17.12
   0  -1  12  274.60   15.94
   0   1  12  275.85   15.58
   0   1  12  265.14   15.54
   0  -1 -13  647.92   33.32
   0   1  13  668.00   31.56
   0   1  13  663.29   31.70
   0  -1  13  643.15   31.96
   0  -1 -14   56.24    7.13
   0  -1  14   68.95    7.16
   0   1  14   66.96    6.66
   0   1  14   57.58    6.41
   0  -1 -15  547.57   29.86
   0   1  15  543.62   27.99
   0  -1  15  568.95   28.81
   0   1  15  509.80   27.86
   0  -1  16  108.73    9.96
   0   1  16   88.66    8.65
   0  -1  16  107.07    9.75
   0   1  16   97.82    9.15
   0   1 -16   90.30    5.27
   0  -1 -16  111.32   10.57
   0   1  17  304.32   18.59
   0  -1  17  301.06   19.08
   0   1  17  280.23   18.28
   0  -1  17  310.49   19.51
   0   1 -17  277.50   13.11
   0  -1 -17  299.61   20.12
   0  -1 -18  202.26   15.92
   0   1  18  187.56   13.95
   0  -1  18  184.10   14.40
   0   1  18  188.08   14.07
   0  -1  18  187.57   14.42
   0  -1  18  171.68   10.08
   0   1 -18  165.99    8.70
   0   1  19  231.32   16.85
   0  -1 -19  261.27   19.04
   0  -1  19  205.38   12.29
   0  -1  19  258.46   17.81
   0  -1  19  219.88   16.96
   0   1  19  269.38   17.58
   0   1  19  242.26   16.64
   0   1  20  526.81   28.76
   0  -1 -20  513.02   30.52
   0  -1  20  444.92   22.74
   0  -1  20  502.97   29.16
   0  -1  20  523.21   29.05
   0   1  20  476.18   28.11
   0   1  20  483.26   27.66
   0  -1 -21  163.03   15.14
   0   1  21  161.88   13.72
   0  -1  21  139.52    9.19
   0   1  21  129.87   12.60
   0  -1  21  139.63   13.09
   0  -1  21  136.82   13.31
   0   1  21  162.94   13.43
   0  -1 -22  456.35   29.37
   0   1  22  419.71   25.75
   0   1  22  409.71   24.95
   0  -1  22  408.26   20.31
   0  -1  22  373.64   25.17
   0   1  22  402.95   25.25
   0  -1  22  393.49   25.86
   0  -1 -23   25.12    6.11
   0  -1  23   19.60    5.18
   0   1  23   24.50    5.09
   0   1  23   21.88    5.48
   0  -1  23   26.06    3.65
   0   1  23   23.13    5.22
   0  -1  23   30.06    6.25
   0  -1 -24   -1.10    2.76
   0   1  24    1.55    2.11
   0  -1  24   -0.88    4.34
   0  -1  24    3.88    3.15
   0   1  24    0.87    2.54
   0  -1  24   -0.35    1.85
   0   1  24    9.38    3.50
   0  -1  24    5.60    3.03
   0  -1 -25    3.25    2.73
   0   1  25    1.70    2.63
   0  -1  25    2.83    2.74
   0  -1  25    3.64    2.95
   0   1  25    3.33    2.83
   0  -1  25    2.73    1.96
   0  -1  25    4.30    2.80
   0  -1  26    5.97    2.24
   0   1 -27    2.03    1.70
   0  -1  27   -0.31    1.85
   0   1 -28   24.68    3.60
   0  -1  28   25.32    3.44
   0   1 -29   21.38    3.13
   0  -1  29   17.23    2.68
   0   1 -30   -0.28    1.56
   0  -1 -30    0.27    1.56
   0  -1  30    0.46    1.24
   0  -1 -31    1.19    1.31
   0  -1  31   -0.58    1.23
   0   1 -31    0.24    1.38
   0  -1  32    0.31    1.04
   0   1 -32   -0.40    1.22
   0  -1 -32   -0.78    1.37
   0  -1  33   55.30    3.57
   0   1 -33   60.80    4.05
   0   2   0 3862.67  154.84
   0  -2   0 3704.51  154.55
   0   2   1   74.34    4.68
   0   2  -1   63.93    3.17
   0  -2   1   72.03    3.84
   0   2   2  907.62   35.91
   0   2  -2  775.26   34.24
   0  -2  -2  833.58   34.29
   0   2   2  882.78   34.76
   0  -2   2  875.80   34.50
   0   2   3   21.53    1.86
   0  -2   3   21.54    1.88
   0   2   3   21.98    1.65
   0   2   3   23.17    2.79
   0  -2  -3   18.19    1.96
   0   2  -3   24.17    2.13
   0   2   3   21.76    2.03
   0   2   4 7662.63  304.84
   0  -2   4 8261.27  305.78
   0   2   4 7905.40  305.51
   0  -2  -4 7176.04  306.10
   0   2  -4 7426.31  306.12
   0   2   4 7759.46  305.83
   0   2   5   14.06    1.99
   0   2   5   14.59    1.34
   0  -2   5    9.13    1.58
   0   2   5   13.43    1.71
   0  -2  -5   18.48    2.41
   0   2   5   17.27    2.02
   0   2  -5   16.43    2.30
   0  -2   6  760.05   31.31
   0   2   6  698.02   31.33
   0   2   6  720.40   30.99
   0   2   6  732.89   31.42
   0  -2  -6  734.19   32.23
   0   2  -6  739.07   32.16
   0   2   7   36.90    3.59
   0  -2   7   37.38    3.45
   0   2   7   41.81    3.51
   0  -2  -7   41.34    4.18
   0   2   7   45.29    3.78
   0   2  -7   32.50    3.81
   0   2   8 4139.74  164.48
   0   2   8 4184.47  164.07
   0   2   8 4063.90  164.42
   0  -2  -8 3915.34  165.60
   0   2  -8 4056.83  165.49
   0   2   9  283.39   14.72
   0   2   9  294.97   14.51
   0   2  -9  287.39   15.71
   0  -2  -9  281.60   15.82
   0   2   9  267.85   14.59
   0   2  10 1353.22   59.55
   0   2  10 1419.07   59.34
   0   2 -10 1429.28   61.08
   0  -2 -10 1437.23   61.33
   0   2  10 1393.96   59.70
   0   2  11  215.37   12.68
   0  -2  11  204.64   13.13
   0   2  11  222.08   12.48
   0   2 -11  210.56   13.58
   0   2  11  224.10   12.90
   0  -2 -11  225.48   14.05
   0  -2  12  272.37   16.36
   0   2  12  267.32   15.55
   0   2  12  282.21   15.37
   0   2 -12  244.06   16.14
   0   2  12  306.40   16.06
   0  -2 -12  306.25   17.58
   0   2  13  210.05   13.36
   0  -2  13  224.01   14.24
   0   2  13  202.62   12.87
   0  -2 -13  207.89   14.64
   0   2 -13  212.51   14.47
   0   2  13  227.70   13.61
   0   2  14 1317.20   59.62
   0  -2  14 1332.53   60.80
   0   2  14 1372.61   59.33
   0   2  14 1337.84   59.83
   0  -2 -14 1426.24   62.19
   0   2 -14 1356.99   61.32
   0   2  15  238.07   14.94
   0   2 -15  226.04   16.13
   0  -2 -15  225.42   16.40
   0   2  15  259.33   15.65
   0   2  15  235.74   15.21
   0  -2  15  264.95   16.55
   0   2 -15  237.98   11.29
   0   2  16 1073.01   48.60
   0  -2 -16 1090.70   51.57
   0   2  16 1059.12   49.21
   0   2 -16 1125.93   51.31
   0   2 -16 1054.15   43.45
   0   2 -16 1040.29   43.70
   0   2 -16 1022.79   43.40
   0   2  16 1136.00   49.53
   0  -2  16 1149.97   51.02
   0   2  17   73.21    7.71
   0  -2  17   95.57    9.60
   0   2  17   67.52    7.81
   0   2 -17   79.97    4.92
   0   2 -17   71.18    8.78
   0   2  17   86.42    8.53
   0  -2 -17   70.13    8.93
   0   2  18   62.73    7.65
   0  -2 -18   70.96    8.97
   0   2 -18   76.84    8.99
   0   2  18   55.39    6.94
   0  -2  18   62.38    8.08
   0  -2  18   84.13    9.33
   0   2  18   71.72    8.03
   0  -2  18   60.38    5.18
   0   2  18   64.74    5.24
   0   2 -18   65.50    4.48
   0   2  19  359.35   22.39
   0   2 -19  371.96   23.88
   0  -2 -19  434.60   25.79
   0   2  19  354.71   21.58
   0  -2  19  399.30   24.21
   0  -2  19  399.53   24.07
   0   2  19  367.48   22.30
   0   2  19  332.30   17.70
   0  -2  19  348.62   17.96
   0   2 -19  378.16   16.75
   0   2  20  530.10   29.53
   0  -2 -20  562.33   32.34
   0   2 -20  544.33   31.39
   0  -2  20  547.49   31.09
   0  -2  20  534.42   30.85
   0   2  20  474.87   28.75
   0   2  20  502.35   28.37
   0  -2  20  508.15   24.47
   0   2  20  552.73   24.65
   0   2 -20  513.36   22.95
   0  -2 -21    5.16    3.36
   0   2 -21   11.70    4.01
   0   2  21    5.57    2.96
   0  -2  21    6.51    3.46
   0   2  21    2.36    2.44
   0  -2  21    3.63    3.10
   0   2  21    4.22    2.41
   0   2  21    7.52    2.22
   0  -2  21   12.19    2.65
   0   2 -21    8.45    1.60
   0   2  22    0.82    2.23
   0   2  22    1.95    1.74
   0  -2  22    3.98    1.90
   0   2  22    1.43    1.80
   0  -2  22    3.69    3.14
   0   2 -22    2.01    3.10
   0  -2 -22    2.13    2.89
   0   2  22    2.43    2.50
   0  -2  22    3.83    3.55
   0   2  23    4.98    2.95
   0   2  23    0.33    1.94
   0  -2  23    0.68    1.77
   0  -2  23    0.93    3.01
   0   2 -23    1.02    2.97
   0  -2 -23    1.08    3.14
   0  -2  23    4.84    3.14
   0   2  24   26.43    5.43
   0  -2  24   35.57    6.60
   0   2  24   28.98    3.87
   0  -2  24   30.95    3.95
   0  -2 -24   32.47    7.04
   0   2 -24   27.80    6.46
   0  -2  24   42.44    7.57
   0  -2  25   77.82    9.68
   0   2 -25   88.22    6.95
   0   2  25   89.38    6.80
   0  -2  25   85.33    6.68
   0  -2  25   80.92   10.27
   0  -2  25  101.59   11.41
   0   2  25   84.72    9.64
   0  -2 -25   74.78   10.25
   0   2 -25   77.29   10.19
   0   2 -26    1.40    1.91
   0   2  26    0.98    1.89
   0  -2  26    2.62    1.75
   0   2 -27    2.05    1.76
   0   2  27    0.61    1.61
   0  -2  27    1.85    1.52
   0   2  28   16.14    2.67
   0   2 -28   14.32    2.74
   0  -2  28   14.75    2.58
   0   2 -29    6.32    2.09
   0  -2  29    4.85    1.77
   0   2  29    6.88    1.85
   0  -2  30   32.39    3.31
   0   2 -30   27.76    3.51
   0  -2 -30   30.03    3.51
   0   2  30   39.07    3.59
   0   2 -31   75.13    5.47
   0  -2 -31   75.79    5.36
   0   2  31   70.44    4.88
   0  -2  31   73.77    4.93
   0  -2  32    9.64    1.58
   0  -2 -32    7.07    1.63
   0   2  32    6.88    1.39
   0   2 -32    9.70    1.89
   0   2 -33    2.88    1.14
   0  -2  33    3.59    0.96
   0   2  33    4.10    0.95
   0   3   0    0.27    1.43
   0  -3   0    0.29    0.72
   0   3   0   -0.17    0.90
   0   3   1   13.61    2.31
   0   3  -1   10.24    2.24
   0  -3   1   12.90    1.60
   0   3   1    8.66    1.66
   0   3   2 3013.63  109.57
   0   3  -2 2518.00  106.40
   0  -3  -2 2697.20  106.43
   0   3   2 2914.97  108.02
   0  -3   2 2667.67  107.32
   0   3   3   72.37    5.47
   0   3  -3   57.69    3.64
   0  -3  -3   59.35    3.65
   0   3   3   66.36    4.29
   0  -3   3   57.73    3.92
   0   3   4   39.16    4.22
   0  -3   4   45.51    3.33
   0   3   4   39.10    3.31
   0  -3  -4   35.99    3.10
   0   3  -4   45.78    3.37
   0   3   5  217.94   10.83
   0  -3  -5  219.55   10.93
   0   3  -5  215.42   10.86
   0   3   5  213.24   10.43
   0   3   5  203.07    9.69
   0  -3   5  218.91   10.64
   0   3  -6    3.21    1.31
   0  -3  -6    8.48    1.73
   0   3   6    8.68    1.51
   0  -3   6    4.43    1.28
   0   3   6    5.31    0.98
   0   3   6    6.87    1.60
   0   3   7   55.22    4.13
   0  -3   7   54.65    4.31
   0   3   7   48.02    3.15
   0  -3  -7   45.76    4.41
   0   3  -7   59.35    4.90
   0   3   7   52.96    4.38
   0   3   8  280.53   13.43
   0  -3   8  300.08   14.99
   0   3   8  242.71   11.70
   0  -3   8  252.17   13.45
   0   3   8  277.96   13.91
   0   3  -8  281.06   14.54
   0   3   8  276.92   13.81
   0  -3  -8  265.01   14.50
   0   3   9  121.81    7.34
   0   3   9  102.13    5.59
   0  -3   9  105.24    7.36
   0   3   9  118.65    7.77
   0   3  -9  100.04    7.87
   0  -3  -9  123.81    8.53
   0   3   9  125.34    7.81
   0   3  10 1376.87   56.88
   0   3  10 1419.12   57.72
   0   3  10 1268.93   54.28
   0  -3 -10 1448.52   59.11
   0   3  10 1378.79   57.50
   0   3 -10 1406.67   58.80
   0   3  11  101.21    7.22
   0   3  11  106.03    7.75
   0   3  11   97.73    5.23
   0   3 -11   93.68    8.08
   0   3  11  106.24    7.70
   0  -3 -11  101.40    8.39
   0   3  12 1356.78   55.50
   0   3  12 1331.89   56.26
   0   3 -12 1462.58   58.10
   0   3  12 1439.76   56.48
   0  -3 -12 1391.07   58.02
   0   3 -13   50.81    3.55
   0   3  13   61.48    6.04
   0  -3 -13   60.28    6.79
   0   3 -13   54.37    6.41
   0   3  13   63.30    5.79
   0   3  13   68.91    6.43
   0  -3  13   56.30    6.51
   0   3 -14   70.85    4.24
   0   3 -14   62.54    4.02
   0   3 -14   70.25    4.20
   0   3  14   51.88    5.67
   0   3  14   57.39    6.37
   0  -3  14   77.41    7.98
   0  -3 -14   54.82    7.01
   0   3  14   51.95    6.17
   0   3 -14   59.68    6.99
   0   3 -15  127.07   11.15
   0   3  15  135.55   10.38
   0  -3 -15  133.39   11.48
   0   3  15  134.17    9.77
   0   3 -15  130.92    7.00
   0   3  15  127.24   10.30
   0  -3  15  172.00   12.54
   0   3 -15  130.79    7.01
   0  -3 -16    1.49    1.72
   0   3 -16    3.56    2.43
   0   3  16    4.57    2.35
   0   3 -16    3.42    1.13
   0   3 -16    3.10    1.13
   0   3 -16    4.16    1.30
   0   3  16    0.58    1.78
   0  -3  16    9.43    3.16
   0   3  16    2.48    1.69
   0   3  17   57.46    4.86
   0  -3  17   69.85    5.27
   0   3  17   50.53    6.16
   0   3 -17   85.51    9.03
   0  -3 -17   67.23    8.37
   0   3  17   70.06    7.56
   0   3 -17   74.26    4.55
   0  -3  17   72.81    8.56
   0   3  17   45.77    6.46
   0   3 -17   69.66    4.44
   0   3 -17   63.48    4.51
   0   3  18   73.09    8.21
   0  -3 -18   91.04   10.05
   0   3 -18   77.32    9.17
   0  -3  18   87.05    9.71
   0   3  18   83.24    8.59
   0   3  18   75.84    7.79
   0  -3  18   70.11    5.71
   0   3  18   79.22    5.85
   0   3 -18   77.75    5.14
   0   3 -19   -1.72    2.65
   0  -3 -19    0.91    3.09
   0   3  19   -0.70    1.90
   0  -3  19    1.78    2.04
   0   3  19    1.19    1.73
   0   3  19    0.70    1.76
   0  -3  19    0.87    1.49
   0   3  19    2.75    1.67
   0   3 -19    1.00    1.10
   0   3 -20  112.82   12.12
   0  -3 -20  109.16   12.26
   0   3  20  111.86   11.00
   0  -3  20  146.54   13.42
   0  -3  20  139.84   13.04
   0   3  20  118.32   10.55
   0  -3  20  130.47    8.47
   0   3  20  128.90    8.29
   0   3 -20  132.90    7.51
   0   3 -21   12.19    4.24
   0  -3 -21   23.61    5.83
   0   3  21   10.73    3.65
   0  -3  21   11.24    4.12
   0   3  21   13.44    3.40
   0  -3  21   14.36    4.75
   0  -3  21   16.25    2.85
   0   3  21   15.92    2.82
   0   3 -21   14.25    2.76
   0   3 -21   16.11    2.30
   0  -3 -22   -1.01    2.93
   0   3 -22    1.93    2.21
   0   3  22   -0.78    2.28
   0  -3  22    1.94    2.82
   0  -3  22    0.66    1.69
   0   3  22    3.18    1.70
   0   3 -22    1.02    1.71
   0   3 -22    1.46    1.15
   0  -3  22   -0.96    2.41
   0  -3 -23  227.37   19.25
   0   3  23  235.93   17.63
   0  -3  23  249.28   19.33
   0  -3  23  234.76   18.91
   0  -3  23  275.70   14.19
   0   3 -23  255.88   14.05
   0   3  23  272.00   14.05
   0   3 -23  250.18   12.43
   0   3 -24   26.40    5.68
   0  -3 -24   24.33    5.79
   0   3 -24   25.05    2.73
   0  -3  24   26.48    5.67
   0   3  24   18.84    4.61
   0  -3  24   29.03    6.13
   0  -3  24   27.65    3.70
   0   3 -24   29.87    4.06
   0   3  24   29.47    3.83
   0   3 -25   14.84    3.05
   0   3  25   13.91    2.70
   0  -3  25   15.40    2.81
   0  -3  26   11.07    2.59
   0   3  26   14.63    2.73
   0   3 -26    7.12    2.43
   0   3 -27   -0.34    2.01
   0  -3  27   -0.29    1.51
   0   3  27   -0.88    1.60
   0   3  28   27.13    3.37
   0  -3  28   31.14    3.48
   0   3 -28   29.77    3.78
   0   3 -29   36.30    4.13
   0  -3  29   37.88    3.69
   0   3  29   34.29    3.56
   0  -3  30    0.41    1.07
   0   3 -30    0.26    1.59
   0   3  30    0.41    1.13
   0   3 -31   36.53    3.56
   0  -3 -31   31.68    3.27
   0  -3  31   34.68    3.06
   0   3  31   28.75    2.83
   0  -3 -32    9.46    1.67
   0   3 -32    5.27    1.51
   0  -3  32    6.31    1.29
   0   3  32    5.47    1.17
   0   3  33    3.13    0.83
   0  -3  33    3.85    0.79
   0   4   0  800.58   34.14
   0   4   0  739.97   32.09
   0  -4   0  705.61   31.40
   0   4  -1   65.52    5.71
   0   4   1   63.10    5.61
   0   4   1   62.30    4.73
   0  -4   1   61.06    4.29
   0   4  -2  268.06   11.69
   0   4  -2  320.41   15.68
   0   4   2  346.08   16.05
   0   4   2  321.12   14.18
   0  -4   2  282.26   13.31
   0  -4  -3  156.30    7.12
   0   4  -3  148.30    7.11
   0   4   3  154.84   10.06
   0   4   3  153.64    8.55
   0  -4   3  145.96    7.99
   0   4   4  983.65   40.26
   0  -4   4  879.62   37.18
   0  -4  -4  901.71   36.57
   0   4   4  888.87   37.69
   0   4  -4  827.95   36.41
   0   4   5  454.13   22.37
   0  -4   5  432.50   19.62
   0   4   5  406.18   19.88
   0  -4  -5  439.29   19.35
   0   4  -5  431.44   19.31
   0  -4   6  308.11   15.14
   0   4  -6  302.84   15.10
   0  -4  -6  321.76   15.24
   0   4   6  326.13   15.60
   0   4   7   15.12    2.39
   0  -4   7   11.65    1.99
   0   4  -7    7.86    1.82
   0  -4  -7   15.76    2.41
   0   4   8  126.53    8.09
   0   4  -8  128.02    8.29
   0  -4  -8  119.47    8.20
   0  -4   8  133.61    8.07
   0   4   8  115.77    7.46
   0   4  -9   49.30    5.05
   0   4   9   54.53    4.99
   0  -4  -9   58.11    5.39
   0  -4   9   56.56    5.78
   0  -4   9   57.58    5.08
   0   4   9   52.97    4.59
   0   4 -10  284.50   15.72
   0   4  10  266.17   14.96
   0  -4 -10  290.26   15.89
   0  -4  10  274.44   14.84
   0  -4  10  297.30   16.54
   0   4  10  263.12   14.37
   0   4  11   40.76    4.33
   0   4  11   39.46    4.58
   0  -4 -11   45.33    5.28
   0   4 -11   43.10    5.09
   0   4 -12  741.35   31.57
   0   4 -12  734.40   31.51
   0   4  12  773.77   35.24
   0   4 -12  787.70   36.20
   0  -4 -12  791.31   36.38
   0   4  12  764.94   34.33
   0   4 -12  762.82   31.59
   0   4 -13   78.23    4.92
   0   4 -13   84.21    5.03
   0   4 -13   80.04    7.87
   0  -4 -13  102.35    8.80
   0   4  13   82.47    7.46
   0   4  13   99.08    7.44
   0   4 -13   88.81    5.11
   0   4 -14  193.85    9.57
   0   4  14  191.31   12.72
   0  -4 -14  189.22   13.66
   0   4 -14  195.19   13.70
   0   4 -14  191.56    9.60
   0   4  14  185.94   11.98
   0   4 -14  203.20    9.62
   0   4 -15    0.48    0.82
   0   4 -15    3.86    2.09
   0  -4 -15    4.61    2.24
   0   4  15    2.66    1.81
   0   4 -15    1.99    0.95
   0   4 -15    1.28    0.92
   0   4  15    0.88    1.29
   0   4 -16  627.51   28.37
   0   4  16  619.89   30.95
   0   4  16  616.17   31.91
   0   4 -16  627.70   33.29
   0  -4 -16  655.55   33.84
   0   4 -16  642.68   27.41
   0  -4  16  666.23   34.71
   0   4 -16  621.96   27.34
   0   4 -16  671.24   27.71
   0  -4  17  404.71   20.14
   0   4 -17  419.34   20.34
   0   4  17  448.22   20.19
   0   4  17  420.41   22.94
   0   4  17  449.29   24.27
   0   4 -17  412.75   25.14
   0  -4 -17  464.90   26.14
   0   4 -17  425.75   19.26
   0  -4  17  479.04   26.86
   0   4 -17  439.59   19.61
   0   4 -17  441.09   19.36
   0  -4 -18   68.01    8.66
   0   4  18   75.34    8.13
   0   4 -18   74.01    8.75
   0   4  18   58.63    6.80
   0  -4  18   78.97    9.52
   0   4 -18   77.58    5.90
   0  -4  18   70.34    5.53
   0   4  18   62.72    5.24
   0   4 -18   79.44    5.13
   0  -4 -19  310.93   20.46
   0   4 -19  273.99   19.63
   0   4  19  293.27   18.79
   0   4  19  277.49   17.39
   0   4 -19  283.14   14.97
   0  -4  19  265.48   14.54
   0   4  19  299.62   14.66
   0   4 -19  285.55   13.94
   0  -4  19  283.89   20.50
   0   4 -20  473.08   29.03
   0   4  20  457.01   27.58
   0  -4 -20  495.73   29.77
   0  -4  20  490.78   30.39
   0   4 -20  498.70   23.96
   0  -4  20  504.74   23.71
   0   4  20  519.58   23.58
   0   4 -20  522.30   22.82
   0   4 -21    7.14    3.31
   0  -4 -21    7.33    3.53
   0   4  21    2.98    2.30
   0  -4  21    2.84    2.58
   0  -4  21    3.03    2.94
   0   4 -21    3.80    1.95
   0   4  21    9.50    2.23
   0  -4  21    5.91    2.08
   0   4 -21    4.79    1.57
   0  -4 -22    0.93    2.35
   0   4 -22    0.91    1.87
   0   4  22    0.76    2.07
   0  -4  22    1.93    2.42
   0  -4  22    1.02    2.76
   0   4  22    0.31    1.58
   0   4 -22    1.80    1.85
   0  -4  22    3.83    1.76
   0   4 -22    0.23    1.13
   0   4 -23   29.38    5.90
   0  -4 -23   36.48    6.73
   0   4  23   38.14    6.13
   0  -4  23   33.38    6.80
   0  -4  23   29.60    3.90
   0   4 -23   44.49    4.71
   0   4  23   38.14    4.10
   0   4 -23   36.90    3.55
   0  -4  23   31.92    6.51
   0  -4  24  284.06   22.53
   0  -4  24  281.83   22.04
   0   4 -24  291.09   22.23
   0  -4 -24  309.26   22.60
   0   4  24  367.15   17.62
   0   4 -24  359.79   18.16
   0  -4  24  346.02   17.52
   0   4 -24  371.07   16.48
   0   4  25   -0.31    1.63
   0  -4  25   -1.25    1.84
   0   4 -25    0.37    1.68
   0   4 -25   -0.20    0.98
   0   4 -26   18.14    3.10
   0  -4  26   13.28    2.61
   0   4  26   18.77    2.99
   0  -4  27  145.30    9.13
   0   4  27  168.37    9.46
   0   4 -27  150.49    9.81
   0  -4  28   50.77    4.49
   0   4  28   61.43    4.82
   0   4 -28   52.30    5.03
   0  -4  29    2.14    1.26
   0   4  29    0.85    1.12
   0   4 -29    1.70    1.64
   0   4 -30    3.47    1.69
   0  -4  30    1.43    1.10
   0   4  30    2.14    1.23
   0   4  31    1.53    1.05
   0  -4  31    2.48    1.07
   0   4 -31    2.05    1.44
   0  -4  32    3.93    0.92
   0   4 -32    4.30    1.33
   0   4  32    3.63    0.91
   0  -4 -32    5.70    1.36
   0  -5   0    0.47    0.83
   0   5   0    1.33    1.64
   0   5   1  122.57    7.24
   0  -5   1  120.12    6.56
   0  -5  -1  125.83    7.00
   0   5  -1  133.56    8.80
   0   5   1  109.14    8.32
   0  -5   2   71.10    5.13
   0   5   2   87.67    6.07
   0   5   2   74.50    7.04
   0   5  -2   76.84    6.78
   0  -5   3  143.74    7.80
   0   5   3  135.41    8.20
   0   5  -3  143.73    9.91
   0   5   3  142.20    9.93
   0   5  -3  125.82    5.83
   0   5   4  621.25   27.09
   0  -5   4  594.22   26.24
   0   5   4  663.70   29.90
   0  -5  -4  597.44   24.67
   0   5  -4  566.40   24.70
   0   5   5  196.70   11.26
   0  -5   5  212.16   10.94
   0   5   5  198.78   13.32
   0   5  -5  212.08    9.99
   0  -5  -5  196.42    9.80
   0  -5   6   75.70    5.44
   0   5   6   83.52    7.89
   0   5   6   71.37    5.66
   0   5  -6   66.50    4.79
   0  -5  -6   68.03    4.77
   0   5   7   17.46    2.83
   0  -5  -7   20.53    2.73
   0   5  -7   20.38    2.62
   0  -5   7   25.91    3.04
   0   5   8 1643.15   70.42
   0  -5  -8 1719.84   69.87
   0   5  -8 1649.94   69.75
   0  -5   8 1682.41   69.97
   0   5   9   13.04    2.63
   0  -5   9   11.70    2.34
   0  -5  -9   10.55    2.28
   0   5  -9    6.66    1.97
   0   5 -10  215.51   12.55
   0   5  10  194.95   12.30
   0  -5 -10  205.84   12.41
   0   5 -10  214.15   10.01
   0  -5  10  222.03   14.05
   0  -5  10  218.45   12.39
   0   5 -10  204.71    9.92
   0   5 -10  203.89    9.86
   0   5 -11    2.27    0.98
   0  -5 -11    2.53    1.68
   0   5 -11    3.41    1.75
   0   5  11    3.36    1.78
   0   5 -11    2.96    1.06
   0  -5  11    2.28    1.76
   0   5 -11    1.85    0.93
   0   5  12   98.26    8.15
   0   5 -12   86.86    7.96
   0  -5 -12  103.28    8.47
   0   5 -12  103.38    5.76
   0   5 -12   99.40    5.72
   0   5 -12   96.39    5.68
   0   5 -13   55.17    3.94
   0   5 -13   60.41    6.44
   0   5  13   54.05    6.01
   0  -5 -13   60.90    6.51
   0   5 -13   58.49    3.97
   0  -5  13   49.90    6.67
   0   5 -13   53.28    3.84
   0   5 -14  249.33   11.79
   0   5 -14  235.84   11.54
   0   5 -14  235.59   11.57
   0   5  14  218.53   14.68
   0  -5 -14  256.21   15.79
   0   5 -14  264.68   16.06
   0   5 -15  218.35   14.41
   0  -5 -15  186.78   13.74
   0   5  15  186.83   13.30
   0   5 -15  187.13    9.71
   0   5 -15  191.56    9.90
   0   5 -15  204.52   10.96
   0   5 -15  198.95    9.83
   0   5 -16    3.97    2.56
   0  -5 -16    6.61    2.64
   0   5  16   11.84    3.23
   0   5 -16    5.37    1.44
   0   5 -16    8.04    1.61
   0   5 -16    6.13    2.08
   0   5 -16    8.79    1.63
   0   5 -16    7.75    1.58
   0   5 -17   48.82    6.78
   0  -5 -17   55.00    6.98
   0   5  17   35.11    5.64
   0  -5  17   43.74    4.08
   0   5 -17   48.41    4.65
   0   5  17   50.30    4.16
   0   5 -17   44.15    3.62
   0   5 -17   45.90    3.55
   0   5 -17   44.07    3.74
   0   5 -17   43.03    3.56
   0  -5 -18    5.97    2.99
   0   5 -18    7.48    3.19
   0   5  18   19.17    4.20
   0   5 -18    6.58    1.41
   0  -5  18   14.88    4.69
   0  -5  18   10.37    2.08
   0   5 -18   10.40    2.45
   0   5  18   18.57    2.57
   0   5 -18    6.99    1.64
   0   5 -19   31.37    5.57
   0  -5 -19   32.87    5.84
   0  -5  19   29.44    6.14
   0   5  19   22.13    4.57
   0   5 -19   26.38    3.70
   0   5  19   26.73    3.28
   0  -5  19   27.73    3.37
   0   5 -19   29.04    3.02
   0   5 -20   19.53    4.76
   0  -5 -20   10.58    3.69
   0  -5  20   20.43    5.48
   0   5  20   17.90    4.13
   0   5 -20   16.79    3.14
   0   5  20   15.02    2.52
   0  -5  20   10.93    2.36
   0   5 -20   13.67    2.24
   0   5 -21   40.92    7.12
   0   5  21   59.92    7.65
   0  -5 -21   48.35    7.46
   0  -5  21   63.37    9.29
   0   5 -21   65.68    5.92
   0   5  21   62.77    5.16
   0  -5  21   54.70    5.08
   0   5 -21   58.33    4.67
   0  -5  22  107.22   12.33
   0  -5  22   88.06   11.04
   0  -5 -22   96.62   10.78
   0   5  22  109.26   10.69
   0   5 -22   98.88   10.90
   0   5 -22  117.79    8.31
   0   5  22  118.07    7.63
   0  -5  22  109.96    7.56
   0   5 -22  102.91    6.74
   0  -5  23   13.60    4.53
   0   5 -23   15.16    4.39
   0  -5 -23   24.17    5.12
   0   5 -23   22.98    2.78
   0  -5  23   22.76    3.25
   0   5  23   16.48    2.92
   0   5 -23   19.24    3.40
   0  -5  23   18.79    5.20
   0   5  24    5.52    1.75
   0  -5  24    4.46    1.87
   0   5 -24    5.22    2.11
   0   5 -24    3.51    1.30
   0  -5  25   12.50    2.41
   0   5  25   14.00    2.57
   0   5 -25   12.75    2.80
   0   5 -25   12.51    1.99
   0   5 -26   89.23    6.88
   0   5  26   91.10    6.23
   0  -5  26   80.88    6.07
   0   5 -26   75.35    5.20
   0   5  27   26.02    3.10
   0   5 -27   26.42    3.61
   0  -5  27   22.44    2.95
   0   5  28  265.38   12.59
   0  -5  28  239.08   12.37
   0   5 -28  239.05   13.31
   0  -5  29   79.77    5.28
   0   5  29   87.60    5.42
   0   5 -29   83.38    6.14
   0  -5  30   26.50    2.53
   0   5  30   33.88    2.81
   0   5 -30   35.85    3.43
   0   5 -31    6.18    1.47
   0  -5  31    6.05    1.07
   0   5 -32   40.45    3.08
   0  -6   0  406.33   19.81
   0   6   0  433.09   22.52
   0  -6  -1  126.42    7.96
   0  -6   1  104.35    7.28
   0   6   1  130.45   10.21
   0   6  -1  124.03    9.42
   0  -6  -2    1.86    1.15
   0  -6   2    6.20    1.55
   0   6   2    4.31    1.53
   0   6   2    2.73    2.10
   0   6  -2    0.48    1.49
   0   6   3   51.73    4.90
   0  -6   3   48.76    4.27
   0   6   3   51.49    6.30
   0   6  -3   61.45    6.29
   0  -6   4  241.57   12.89
   0   6   4  255.11   13.68
   0   6   4  267.39   16.30
   0   6  -4  240.57   15.37
   0   6   5   67.52    5.82
   0  -6   5   74.61    5.56
   0   6   5   75.12    7.77
   0   6  -5   70.10    4.03
   0   6   6  329.10   17.38
   0  -6   6  353.73   16.91
   0   6   6  388.56   21.19
   0   6  -6  331.99   15.28
   0  -6  -6  328.73   15.14
   0   6   7  544.26   25.97
   0  -6   7  579.16   25.45
   0  -6  -7  531.10   23.85
   0   6  -7  531.21   23.93
   0  -6   8 1182.77   48.94
   0   6  -8 1113.35   47.75
   0   6   8 1140.81   49.68
   0  -6  -8 1103.14   47.61
   0   6  -9   15.26    2.53
   0  -6  -9   20.83    2.83
   0   6  -9   22.18    2.18
   0   6   9   23.73    3.55
   0   6  -9   20.52    2.12
   0   6  -9   19.12    2.00
   0  -6   9   17.15    2.86
   0  -6 -10  196.87   11.34
   0   6  10  188.13   12.14
   0   6 -10  201.39   11.53
   0   6 -10  192.33    9.43
   0   6 -10  187.68    9.36
   0  -6  10  199.74   13.59
   0  -6  10  182.96   11.50
   0   6 -10  192.26    9.46
   0   6  11  141.73   10.20
   0  -6 -11  146.26    9.67
   0   6 -11  146.69    9.77
   0   6 -11  143.47    7.54
   0   6 -11  136.97    7.45
   0  -6  11  141.12   11.49
   0  -6  11  153.84   10.05
   0   6 -11  145.68    7.59
   0  -6 -12  751.59   34.53
   0   6 -12  758.93   34.79
   0   6  12  744.74   35.36
   0   6 -12  732.84   31.28
   0   6 -12  713.99   31.28
   0  -6  12  771.98   37.62
   0   6 -12  752.85   31.39
   0   6  13   86.18    8.12
   0  -6 -13   89.60    7.88
   0   6 -13   93.23    8.12
   0   6 -13   98.88    5.75
   0   6 -13   95.96    5.76
   0   6 -13   92.76    5.66
   0  -6  13  105.84   10.03
   0   6 -14   15.26    2.04
   0   6 -14   21.55    2.37
   0   6 -14   16.26    2.72
   0  -6 -14   19.78    3.71
   0   6 -14   14.67    3.39
   0   6  14   18.78    3.87
   0   6 -14   20.23    2.27
   0  -6  14   14.54    3.99
   0   6 -15   85.02    5.51
   0   6  15   96.19    8.89
   0  -6 -15   98.76    8.76
   0   6 -15   99.00    8.81
   0   6 -15   95.62    5.89
   0   6 -15   94.26    6.79
   0   6 -15   94.56    5.79
   0  -6  15  121.26   11.32
   0   6 -15   89.42    5.72
   0   6 -16  460.19   22.08
   0  -6 -16  482.13   26.81
   0   6  16  524.54   27.52
   0   6 -16  498.33   27.17
   0   6  16  522.67   22.69
   0   6 -16  557.74   24.19
   0   6 -16  507.84   22.62
   0   6 -16  500.73   22.40
   0   6 -16  534.49   22.75
   0   6 -16  500.73   22.45
   0   6 -17   -0.65    1.88
   0   6  17    0.65    1.99
   0   6 -17    0.37    0.88
   0   6 -17    0.59    0.99
   0  -6 -17    0.63    1.46
   0   6 -17    0.65    1.89
   0   6 -17    0.42    1.00
   0   6 -17    0.40    0.95
   0   6 -18  178.30   14.05
   0   6  18  167.19   13.65
   0  -6 -18  173.23   13.80
   0   6 -18  201.93   11.69
   0   6  18  210.24   10.52
   0   6 -18  174.15    9.66
   0   6 -18  210.00   10.40
   0   6  19    3.46    2.56
   0  -6 -19   -0.70    1.90
   0   6 -19   -0.71    2.08
   0   6  19    0.73    1.04
   0   6 -19   -0.71    2.23
   0  -6  19    1.80    1.29
   0   6 -19    1.13    0.99
   0   6 -20   92.73   10.00
   0   6  20   96.54   10.05
   0  -6 -20  101.22   10.18
   0   6 -20  108.71    8.17
   0  -6  20  113.65    7.37
   0   6  20  124.86    7.46
   0   6 -20   99.71    6.68
   0  -6  21    3.21    2.91
   0   6 -21    3.74    2.31
   0   6  21    4.47    1.60
   0   6 -21    4.18    1.99
   0  -6  21    3.29    1.55
   0   6 -21    3.04    1.32
   0  -6  22   23.67    5.89
   0  -6  22   19.03    2.85
   0   6 -22   19.53    3.42
   0   6  22   17.31    2.64
   0   6 -22   20.20    4.47
   0  -6  22   16.94    4.96
   0   6 -22   19.44    2.60
   0  -6  23   19.30    2.86
   0   6 -23   19.13    3.39
   0   6  23   18.24    2.72
   0   6 -23   19.43    2.53
   0   6 -24   12.29    2.93
   0   6  24    8.72    2.00
   0  -6  24    8.11    1.97
   0   6 -24    9.02    1.79
   0   6  25    1.94    1.32
   0  -6  25    3.44    1.56
   0   6 -25    3.94    1.91
   0   6 -25    1.40    1.05
   0   6 -26   11.07    2.70
   0  -6  26   10.58    2.11
   0   6  26    9.79    2.09
   0   6 -26   12.20    1.89
   0   6  27   54.33    4.35
   0  -6  27   59.25    4.49
   0   6 -27   67.64    5.50
   0   6 -28    4.58    1.89
   0  -6  28    5.52    1.39
   0   6 -29    0.23    1.34
   0  -6  29    1.10    0.88
   0   6  29    0.66    0.75
   0   6 -30  212.10   10.74
   0   6 -31   12.20    1.75
   0  -7   0    1.31    1.12
   0   7   0    1.72    1.95
   0  -7  -1   47.99    4.71
   0  -7   1   47.70    4.53
   0   7  -1   39.02    5.62
   0   7   1   39.36    5.78
   0  -7   2  120.01    8.26
   0  -7  -2  146.67    9.22
   0   7   2  158.05   12.06
   0   7  -2  112.57    9.95
   0   7   3    0.78    1.21
   0   7  -3    3.93    2.16
   0   7   3    1.33    2.17
   0  -7   3    1.51    1.03
   0  -7  -3    2.57    1.46
   0  -7  -4  108.46    8.06
   0   7   4  109.59    5.83
   0   7   4   97.16    7.92
   0   7  -4  118.29    6.23
   0   7   4  125.59   10.70
   0   7  -4  113.68    9.78
   0  -7   4  112.36    7.57
   0   7  -5   80.12    4.71
   0   7   5   85.18    4.76
   0   7  -5   85.58    4.75
   0   7   5   86.45    4.78
   0   7  -5   85.99    4.90
   0   7  -5   82.95    4.78
   0   7   5   87.60    4.85
   0   7   5   82.66    6.99
   0   7  -5   85.38    4.78
   0   7   5   89.27    4.91
   0   7  -5   88.37    5.20
   0   7  -5   90.20    4.97
   0   7   5   97.54    9.45
   0   7  -5   73.40    7.97
   0  -7   5   90.80    6.60
   0   7   6   91.54    4.88
   0   7  -6   86.12    4.79
   0   7   6   93.54    4.91
   0   7  -6   87.90    4.84
   0   7  -6   80.28    4.87
   0   7  -6   87.13    5.05
   0   7   6   89.61    7.29
   0   7  -6   82.50    4.81
   0   7   6   90.64    4.98
   0   7   6   87.02    4.97
   0   7  -6   90.69    5.10
   0   7  -6   73.98    8.27
   0   7   6   92.41    9.50
   0  -7   6   85.48    6.52
   0   7  -7   67.01    3.98
   0   7   7   59.71    3.87
   0   7   7   65.67    4.12
   0   7   7   68.85    4.11
   0   7   7   64.36    6.06
   0   7  -7   68.28    4.01
   0  -7   7   73.01    5.86
   0   7  -7   65.82    4.20
   0   7  -7   66.78    3.95
   0   7   7   64.18    3.94
   0   7  -7   62.44    4.05
   0   7  -7   73.78    4.34
   0   7  -8   15.74    2.03
   0  -7   8   20.04    3.03
   0   7  -8   15.89    1.70
   0   7   8   16.22    1.79
   0   7   8   13.37    2.83
   0   7  -8   13.01    1.55
   0   7   8   15.96    1.69
   0   7  -8   15.57    1.67
   0   7   8   13.56    1.58
   0   7  -9  225.64   12.08
   0   7  -9  234.91   10.81
   0   7   9  271.71   11.26
   0   7   9  231.29   14.24
   0  -7   9  237.12   13.60
   0   7   9  235.89   10.85
   0   7  -9  230.63   10.75
   0   7  -9  224.12   10.73
   0   7   9  237.54   10.88
   0   7  10  157.05    7.61
   0   7 -10  150.65    7.48
   0   7 -10  140.77    9.05
   0   7  10  167.92    7.83
   0   7  10  138.11   10.52
   0   7 -10  160.11    7.60
   0  -7  10  149.02   10.12
   0  -7  10  154.78   12.08
   0   7 -10  163.81    8.21
   0   7  10  155.28    7.61
   0   7 -10  147.98    7.44
   0   7 -10  150.09    8.05
   0   7 -11    5.09    1.35
   0   7  11    6.34    1.14
   0   7  11    4.76    1.00
   0   7 -11    7.20    1.85
   0   7  11    3.38    0.90
   0   7  11    5.05    2.21
   0  -7  11    4.67    2.28
   0   7 -11    5.78    1.34
   0  -7  11    2.86    1.46
   0   7 -11    6.94    1.38
   0   7 -12    2.83    1.14
   0   7 -12    2.47    1.01
   0   7 -12    3.61    1.69
   0   7 -12    1.49    1.09
   0   7 -12    3.84    1.18
   0   7 -12    4.07    1.22
   0   7  12    1.60    1.98
   0  -7  12    5.00    2.44
   0   7 -13  366.55   16.11
   0   7 -13  351.12   16.00
   0   7 -13  328.10   18.34
   0   7  13  361.29   20.27
   0   7 -13  351.03   16.00
   0  -7  13  398.14   22.81
   0   7 -13  301.96   15.56
   0   7 -13  363.74   17.41
   0   7 -14   22.69    2.60
   0   7  14   19.15    2.63
   0   7 -14   22.33    2.49
   0   7 -14   19.46    2.51
   0   7 -14   24.56    3.38
   0   7 -14   20.23    3.58
   0   7  14   25.28    4.48
   0   7 -14   23.19    2.54
   0  -7  14   25.96    5.28
   0   7  14   21.54    2.75
   0   7 -14   26.11    2.64
   0   7 -15   43.17    3.67
   0   7 -15   62.51    5.34
   0   7 -15   48.46    3.85
   0   7  15   51.69    6.45
   0   7 -15   46.02    5.57
   0   7 -15   43.59    3.83
   0   7 -15   46.19    3.83
   0   7 -15   41.96    3.63
   0  -7  15   52.80    7.91
   0   7 -16   39.30    3.52
   0   7 -16   51.61    5.04
   0   7 -16   50.47    3.92
   0   7 -16   41.87    3.71
   0   7 -16   50.59    6.00
   0   7  16   43.08    6.16
   0   7 -16   36.79    3.60
   0   7 -16   45.55    3.81
   0   7 -16   50.93    3.92
   0  -7  16   41.13    7.17
   0   7 -17   27.43    4.61
   0   7  17   36.08    5.63
   0   7 -17   28.26    2.95
   0   7 -17   38.36    4.38
   0   7 -17   28.70    3.01
   0  -7  17   31.64    6.58
   0   7 -17   35.65    3.37
   0   7 -17   35.41    3.25
   0   7 -18  257.44   13.03
   0   7 -18  284.05   14.83
   0   7  18  256.56   17.44
   0   7 -18  233.04   16.29
   0   7 -19    0.23    1.09
   0   7 -19    1.13    1.93
   0   7  19    1.38    2.24
   0   7 -20    1.40    1.24
   0   7 -20    0.77    1.97
   0   7  20    0.90    1.16
   0  -7  21    4.26    3.63
   0   7 -21    3.71    1.39
   0   7  21    1.14    1.15
   0   7 -21    3.08    2.20
   0   7 -22    5.03    1.59
   0   7 -22    3.45    2.30
   0   7  22    5.67    1.57
   0   7 -23    6.37    1.57
   0   7  23    6.80    1.66
   0   7 -23    7.04    2.42
   0   7 -24   94.28    6.10
   0   7 -24   97.64    7.50
   0   7  24  104.76    6.37
   0   7 -25    7.31    2.29
   0   7 -25    8.36    1.65
   0   7 -26   11.59    2.59
   0   7 -26   13.13    1.90
   0   7 -27   13.10    2.60
   0   7  27   13.25    1.71
   0   7 -28   45.46    4.10
   0   7  28   41.40    2.93
   0   7 -29   26.60    2.94
   0   7 -30    8.09    1.58
   0   7 -31    0.71    0.82
   0   8   0    9.12    1.41
   0   8   0    9.68    1.43
   0   8   0    7.95    1.29
   0  -8   0    9.80    2.28
   0   8   0    9.82    1.52
   0   8   0    5.18    2.68
   0   8  -1  222.98   10.67
   0   8  -1  234.32   10.76
   0  -8  -1  232.58   13.49
   0  -8   1  204.19   12.73
   0   8  -1  230.25   10.74
   0   8   1  242.29   10.91
   0   8  -1  222.14   10.83
   0   8   1  220.10   15.73
   0   8  -1  222.26   15.40
   0   8  -2   27.75    4.73
   0   8   2   29.93    5.50
   0   8  -2   27.67    2.29
   0   8  -2   25.61    2.32
   0   8  -2   28.23    2.39
   0  -8   2   28.25    3.61
   0   8  -2   24.93    2.32
   0   8  -2   23.51    2.13
   0  -8  -2   22.57    3.52
   0   8   2   24.64    2.33
   0   8  -2   26.77    2.45
   0   8  -3   37.70    6.00
   0   8   3   68.54    8.26
   0   8  -3   51.94    3.46
   0   8  -3   49.75    3.41
   0   8   3   55.64    3.59
   0   8  -3   55.78    3.58
   0   8  -3   47.76    3.44
   0  -8  -3   57.13    5.64
   0   8   3   54.56    3.58
   0  -8   3   48.01    4.90
   0   8  -3   59.87    3.65
   0   8   3   50.99    3.47
   0   8  -3   45.40    3.34
   0   8   3   50.42    3.55
   0   8  -3   50.15    3.67
   0   8   4  889.61   41.30
   0   8  -4  683.32   37.67
   0   8  -4  713.38   31.95
   0   8  -4  781.22   32.15
   0   8   4  764.95   32.10
   0   8  -4  784.25   32.18
   0   8  -4  797.30   32.22
   0   8   4  748.94   36.00
   0  -8  -4  755.75   35.72
   0   8   4  793.87   32.26
   0   8  -4  774.13   32.12
   0   8   4  757.15   32.09
   0   8  -4  760.26   32.10
   0  -8   4  783.76   34.82
   0   8   4  776.43   32.30
   0   8  -4  787.12   32.60
   0   8  -5    5.64    1.20
   0   8   5    5.31    1.13
   0   8   5    6.50    1.19
   0   8  -5    7.54    1.21
   0   8  -5    5.81    1.13
   0   8   5    4.15    2.03
   0   8   5    8.07    1.34
   0   8  -5    5.96    1.21
   0  -8   5    5.19    1.69
   0  -8  -5    6.82    2.16
   0   8  -5    6.79    1.23
   0   8  -5    8.71    1.34
   0   8   5    7.66    1.42
   0   8  -5    7.84    1.50
   0   8   5    8.21    3.38
   0   8  -5    6.85    2.83
   0   8  -6   76.32    8.75
   0   8   6   89.87   10.20
   0   8  -6   77.70    4.94
   0   8  -6   86.77    5.11
   0   8  -6   91.02    5.00
   0   8   6   81.14    4.88
   0  -8  -6   87.69    7.69
   0   8   6   89.23    5.10
   0   8  -6   84.58    4.98
   0   8   6   75.90    7.20
   0   8   6   87.39    4.97
   0   8  -6   85.93    4.93
   0   8  -6   92.68    5.21
   0  -8   6   88.95    6.81
   0   8   6   87.63    5.11
   0   8  -7   25.17    5.10
   0   8  -7   24.19    2.40
   0   8  -7   20.61    2.24
   0   8   7   26.99    2.33
   0   8  -7   22.72    2.18
   0   8   7   25.09    4.00
   0   8  -7   24.99    2.28
   0   8   7   26.14    2.39
   0   8   7   23.98    2.22
   0   8  -7   23.03    2.16
   0   8  -7   24.24    2.43
   0  -8   7   28.53    3.67
   0   8   7   26.34    2.44
   0   8  -8  296.43   20.34
   0   8  -8  296.78   14.12
   0   8  -8  281.06   13.90
   0   8   8  309.49   13.83
   0   8  -8  305.25   13.73
   0   8   8  329.50   14.08
   0   8  -8  299.05   13.74
   0   8   8  294.97   17.35
   0   8   8  301.60   13.76
   0   8  -8  314.18   13.76
   0   8  -8  325.66   14.28
   0  -8   8  300.15   16.38
   0   8   8  302.70   14.01
   0  -8   9    1.93    1.43
   0   8  -9    0.85    0.86
   0   8  -9    1.02    0.82
   0   8   9    1.19    0.96
   0   8  -9    1.33    0.81
   0   8   9    1.50    1.45
   0   8  -9    2.58    2.93
   0   8   9    0.68    0.67
   0   8  -9    1.55    0.79
   0   8   9    0.41    0.69
   0   8  -9   -0.13    0.71
   0   8  -9   -0.32    0.73
   0   8   9    0.32    0.72
   0   8  10   20.08    2.69
   0  -8  10   13.24    2.75
   0   8 -10   13.02    1.84
   0   8 -10   15.16    2.48
   0   8 -10   18.45    1.91
   0   8 -10   20.48    1.97
   0   8  10   18.96    1.94
   0   8  10   21.14    2.17
   0   8  10   17.12    3.52
   0   8 -10   14.89    1.76
   0   8  10   15.89    2.46
   0   8  10   19.50    2.60
   0   8  10   18.42    2.13
   0  -8  10   17.25    4.00
   0   8  10   15.37    1.82
   0   8  11    6.66    1.72
   0  -8  11    4.20    1.80
   0   8  11    7.38    1.77
   0   8 -11    6.71    1.55
   0   8 -11    6.75    1.46
   0   8 -11    8.00    2.11
   0   8  11    6.99    1.27
   0   8  11    7.98    1.33
   0   8  11    9.15    1.47
   0   8 -11    9.84    1.44
   0   8  11    3.77    2.23
   0   8  11    7.94    1.61
   0  -8  11    8.01    3.10
   0   8 -12  572.70   26.20
   0   8 -12  618.35   27.53
   0   8 -12  514.75   25.57
   0   8 -12  605.66   26.07
   0   8 -12  572.99   25.87
   0   8  12  615.13   25.28
   0   8  12  609.98   25.30
   0   8  12  633.03   30.64
   0   8  12  611.58   25.39
   0   8 -12  616.85   26.11
   0  -8  12  668.59   33.41
   0   8  12  609.38   25.90
   0   8  12  565.66   26.67
   0   8  12  617.18   26.85
   0   8  13    7.10    1.91
   0   8 -13    4.90    1.41
   0   8 -13    5.95    1.37
   0   8 -13    3.91    1.41
   0   8 -13    2.19    1.83
   0   8 -13    4.92    1.44
   0   8  13    7.57    2.68
   0   8  13    5.32    1.60
   0   8 -13    7.66    1.59
   0  -8  13    4.91    2.79
   0   8  14   25.95    3.24
   0   8  14   26.22    3.13
   0   8 -14   31.99    3.06
   0   8 -14   25.92    2.82
   0   8 -14   30.11    3.76
   0   8 -14   27.74    2.91
   0   8  14   34.36    5.11
   0   8 -14   25.43    2.95
   0   8 -14   29.54    3.04
   0  -8  14   28.68    5.68
   0   8  15    0.76    1.27
   0   8 -15    2.47    1.23
   0   8  15    0.25    1.24
   0   8 -15    0.59    0.97
   0   8 -15    1.12    1.18
   0   8 -15   -2.03    2.05
   0   8 -15   -0.21    1.24
   0   8 -15    4.15    1.44
   0   8  15    0.62    1.92
   0  -8  15   -0.91    2.10
   0   8 -15    0.43    0.96
   0   8 -16   99.77    7.38
   0   8 -16   89.43    5.96
   0   8 -16   94.35    6.01
   0   8 -16   90.58    5.88
   0   8  16   96.34    9.30
   0   8 -16   96.05    6.01
   0  -8  16  101.39   11.20
   0   8 -16   79.44    5.89
   0   8  16   85.11    6.19
   0   8  16   86.31    6.13
   0   8  17   40.69    5.93
   0   8 -17   31.44    3.39
   0   8 -17   40.58    4.58
   0   8 -17   36.58    3.49
   0  -8  17   40.73    7.49
   0   8 -18    0.74    1.79
   0  -8  18    2.04    2.78
   0   8 -18    2.97    1.37
   0   8  18    1.33    1.93
   0  -8  19   48.00    8.36
   0   8 -19   49.50    5.26
   0   8 -19   45.31    4.01
   0   8 -20   95.61    7.45
   0   8 -20   88.66    6.13
   0   8 -21   14.04    3.04
   0   8 -21   14.27    2.29
   0   8 -22   42.06    4.69
   0   8  22   39.00    3.46
   0   8 -22   36.87    3.50
   0   8 -23    2.41    2.16
   0   8  23    3.19    1.24
   0   8 -23    3.74    1.27
   0   8 -24   52.98    5.06
   0   8  24   52.59    3.91
   0   8 -24   53.51    4.07
   0   8 -25    0.90    1.63
   0   8  25    1.24    0.89
   0   8 -25    2.27    1.03
   0   8 -26  289.04   14.23
   0   8  26  267.40   12.48
   0   8 -26  270.75   12.69
   0   8  27   39.96    2.85
   0   8 -27   44.27    3.99
   0   8 -28    7.35    1.76
   0   8 -29    0.83    1.09
   0   8 -30  188.63    9.04
   0   9   0    2.04    0.75
   0   9   0    2.26    1.02
   0   9   0    1.20    0.80
   0   9   0    0.15    0.72
   0   9   0    0.38    0.62
   0   9   0   -0.17    0.90
   0   9   0    1.59    0.69
   0   9   0    0.74    2.40
   0  -9   0   -0.42    1.06
   0   9  -1    6.80    1.14
   0   9  -1    7.39    1.32
   0   9  -1    6.95    1.28
   0   9  -1    7.65    1.42
   0   9  -1    7.63    1.49
   0   9  -1    7.18    1.19
   0   9   1    5.24    1.20
   0   9  -1    7.30    1.20
   0  -9  -1    3.10    1.53
   0  -9   1    5.31    1.89
   0   9  -1    5.80    2.59
   0   9  -2   97.27    9.95
   0   9   2   93.02   10.42
   0   9  -2  114.60    6.08
   0   9  -2  102.63    5.87
   0   9  -2  117.27    6.25
   0  -9  -2  102.79    8.58
   0   9  -2  110.75    6.19
   0  -9   2  119.89    8.54
   0   9  -2  119.95    6.27
   0   9   2  104.36    6.21
   0   9  -2  115.61    6.50
   0   9  -2  113.71    5.99
   0   9  -3    1.10    0.73
   0   9  -3    0.76    0.85
   0   9   3    2.40    0.97
   0   9   3    1.80    0.84
   0   9  -3    0.76    0.71
   0   9   3    1.08    0.85
   0   9  -3    0.46    0.74
   0   9  -3    0.28    0.69
   0   9   3    0.16    0.87
   0   9  -3    0.90    0.98
   0   9  -3    0.28    0.68
   0  -9  -3   -0.47    1.37
   0  -9   3    1.55    1.26
   0   9  -3    0.73    2.36
   0   9   3    3.40    2.47
   0   9   4  192.48   15.91
   0   9  -4  179.86   14.17
   0   9  -4  173.84    8.95
   0   9  -4  184.00    9.03
   0   9   4  182.56    9.08
   0   9  -4  184.94    9.10
   0  -9  -4  202.51   12.77
   0   9   4  184.71    9.16
   0   9  -4  189.47    9.18
   0   9   4  186.44    9.11
   0   9  -4  182.50    9.07
   0   9  -4  184.35    9.04
   0   9  -4  179.46    9.47
   0   9   4  178.18    9.20
   0  -9   4  170.41   11.16
   0   9  -5  137.38   12.30
   0   9   5  157.37   14.26
   0   9   5  139.40    7.43
   0   9  -5  144.12    7.50
   0   9  -5  138.75    7.47
   0   9  -5  133.84    7.40
   0   9   5  144.89    7.49
   0   9  -5  144.97    7.50
   0   9  -5  147.93    7.55
   0   9   5  144.82    7.59
   0  -9  -5  150.36   10.82
   0   9  -5  145.55    7.51
   0  -9   5  144.83    9.68
   0   9   5  142.00    7.67
   0   9  -6    1.59    2.00
   0   9   6    1.47    1.16
   0   9   6    3.92    3.02
   0   9  -6    0.31    0.76
   0   9   6    1.00    0.86
   0   9  -6    0.81    1.27
   0   9  -6    0.15    0.71
   0   9   6    1.36    0.88
   0   9   6    0.76    0.73
   0   9  -6    1.64    0.87
   0   9   6    2.13    1.73
   0   9   6    1.12    0.89
   0   9  -6    1.39    0.92
   0   9  -6    1.45    0.92
   0  -9  -6    1.60    1.34
   0  -9   6    1.14    1.17
   0   9  -6    0.32    0.76
   0   9   6    0.74    0.98
   0   9   7    0.75    1.10
   0  -9  -7    1.13    1.73
   0   9  -7    1.35    0.94
   0   9   7    0.49    1.05
   0   9  -7    2.49    2.25
   0   9   7    1.50    1.15
   0   9  -7    2.23    1.07
   0   9  -7    1.93    1.36
   0   9   7    1.66    0.93
   0   9   7    1.66    0.86
   0   9  -7    1.18    0.84
   0   9  -7    2.96    1.00
   0   9  -7    1.07    0.92
   0   9   7    1.63    1.03
   0   9   7    1.09    1.58
   0   9  -7    0.68    0.87
   0   9  -7    1.80    0.91
   0   9   7    1.02    0.96
   0   9   8   23.05    2.97
   0   9   8   24.99    3.05
   0  -9  -8   23.09    4.31
   0   9  -8   24.47    2.53
   0   9  -8   22.52    5.34
   0   9   8   25.17    3.07
   0   9  -8   22.34    2.76
   0   9  -8   22.56    2.24
   0   9   8   24.44    2.37
   0   9  -8   19.81    2.95
   0   9  -8   21.79    2.19
   0   9   8   24.71    2.37
   0   9   8   24.99    2.46
   0   9  -8   22.05    2.35
   0   9   8   25.84    4.40
   0   9   8   26.89    2.63
   0   9  -8   21.50    2.46
   0   9  -8   23.11    2.45
   0   9   9  509.51   25.07
   0   9   9  504.24   25.04
   0  -9   9  571.37   30.54
   0   9  -9  577.81   24.38
   0   9   9  560.69   25.29
   0   9  -9  542.23   24.79
   0   9  -9  533.10   31.76
   0   9  -9  534.95   25.55
   0   9  -9  574.91   24.36
   0   9  -9  528.61   24.11
   0   9  -9  575.47   23.86
   0   9   9  575.73   23.95
   0   9   9  539.82   28.49
   0   9   9  589.40   24.16
   0   9  -9  560.87   23.88
   0   9   9  558.87   24.20
   0   9  -9  541.66   23.74
   0   9   9  556.79   23.90
   0   9 -10   76.31    9.87
   0   9  10   74.76    5.58
   0   9 -10   69.31    5.19
   0   9 -10   71.48    5.88
   0   9 -10   74.21    4.88
   0   9 -10   78.37    5.05
   0   9  10   72.56    4.59
   0   9 -10   74.76    4.54
   0   9 -10   74.08    4.51
   0   9  10   73.87    4.60
   0   9  10   58.10    6.89
   0   9  10   69.58    4.62
   0   9 -10   79.56    4.69
   0   9 -10   76.58    4.99
   0  -9  10   74.27    8.82
   0   9  10   68.49    4.78
   0   9  10   72.01    5.56
   0   9  10   61.22    5.31
   0   9  11    3.50    1.57
   0   9 -11    2.50    1.87
   0   9 -11    3.08    1.07
   0   9  11    2.99    1.07
   0   9  11    2.37    0.93
   0   9 -11    2.64    1.00
   0   9  11    4.65    2.39
   0   9  11    2.56    1.09
   0   9 -11    2.89    1.07
   0   9 -11    2.29    1.25
   0   9 -11    1.00    2.91
   0   9  11    1.61    1.49
   0  -9  11    3.18    2.58
   0   9  11    3.16    1.26
   0   9  12   18.19    2.70
   0   9 -12   17.83    5.75
   0   9  12   21.46    2.96
   0   9 -12   15.91    2.46
   0   9 -12   28.11    3.59
   0   9  12   18.08    2.01
   0   9  12   17.18    2.03
   0   9  12   19.61    3.97
   0   9  12   18.89    2.12
   0  -9  12   20.81    4.89
   0   9  12   18.36    2.31
   0   9 -13  249.68   13.37
   0   9  13  248.02   11.87
   0   9 -13  245.06   11.96
   0   9 -13  229.03   11.83
   0   9  13  210.86   15.21
   0   9  13  241.68   11.22
   0   9 -13  240.37   11.88
   0  -9  13  218.94   17.40
   0   9 -13  231.33   19.53
   0   9 -13  214.71   12.01
   0   9  13  227.69   12.55
   0   9  13  242.51   12.67
   0   9  14    5.97    1.76
   0   9 -14    1.25    1.05
   0   9 -14    1.17    1.38
   0   9 -14   -1.02    1.97
   0   9 -14    1.90    1.23
   0   9  14   -0.62    2.77
   0   9 -14   -1.14    2.87
   0   9  14    5.70    1.74
   0   9  14    0.80    1.17
   0   9 -14    1.07    1.10
   0  -9  14   -0.92    2.31
   0   9  15    8.56    2.09
   0   9 -15    9.71    1.80
   0   9  15    8.82    2.14
   0   9 -15   13.03    4.88
   0   9 -15    8.43    1.91
   0   9 -15   12.59    2.87
   0   9 -15    8.77    1.82
   0   9  15    9.43    3.05
   0   9 -15    9.48    1.86
   0   9  15    9.43    1.85
   0  -9  15    7.66    3.70
   0   9 -16  191.08   10.20
   0   9  16  192.75   10.01
   0   9  16  164.49   13.34
   0  -9  16  186.35   16.39
   0   9 -16  197.11   11.68
   0   9  16  200.00   10.71
   0   9  16  192.27   10.59
   0   9 -16  178.88   10.14
   0   9 -16  178.36   17.57
   0   9 -17   22.48    6.09
   0   9 -17   28.07    4.01
   0   9 -17   24.28    2.87
   0   9  17   29.36    3.19
   0   9  17   24.82    3.02
   0   9  17   22.71    2.70
   0   9 -17   21.36    2.76
   0  -9  17   24.37    5.98
   0   9 -18  147.64    9.61
   0   9  18  132.11    7.73
   0  -9  18  144.55   14.19
   0   9 -18  141.68   15.41
   0   9 -18  127.28    7.85
   0   9 -18  136.35    7.96
   0   9  19   52.08    4.22
   0   9 -19   50.65    9.27
   0   9 -19   64.38    5.78
   0  -9  19   60.53    9.10
   0   9 -19   54.06    4.41
   0   9 -20    1.44    1.85
   0   9  20    0.40    1.00
   0   9 -20   -0.22    1.18
   0   9 -21   11.14    2.60
   0   9  21    7.61    1.59
   0   9 -21    8.79    1.83
   0   9 -22  119.13    8.07
   0   9  22  100.92    6.25
   0   9 -22  112.39    6.70
   0   9 -23    0.32    1.65
   0   9  23    0.99    0.94
   0   9 -23    1.90    1.09
   0   9 -24    0.88    1.84
   0   9  24    0.74    0.81
   0   9 -24    1.39    0.99
   0   9 -25   68.81    5.38
   0   9  25   61.02    4.01
   0   9 -25   67.85    4.33
   0   9 -26  104.62    5.79
   0   9 -26  114.82    7.09
   0   9 -27    9.32    1.93
   0   9 -28   11.62    1.79
   0   9 -29   23.06    2.18
   0  10   0   44.12    4.06
   0  10   0   32.67    6.38
   0  10   0   44.52    3.44
   0  10   0   33.93    4.31
   0  10   0   43.27    3.21
   0  10   0   47.90    3.58
   0  10   0   52.62    3.70
   0  10   0   46.61    3.66
   0  10   0   41.13    3.96
   0  10   0   41.49    3.96
   0  10   1   98.76    6.83
   0  10  -1   95.83    6.70
   0  10  -1  111.77    6.92
   0  10   1  106.23    7.01
   0  10  -1   98.14    5.65
   0  10  -1   86.64   10.25
   0  10   1  105.19   11.13
   0  10  -1  108.42    6.97
   0  10   1  111.88    7.08
   0  10  -1   93.56    7.28
   0  10   1  101.08    7.62
   0  10  -1  104.03    5.75
   0  10  -1  111.15    5.97
   0  10   1  103.07    5.72
   0  10  -1  116.04    6.30
   0 -10  -1  121.82    9.18
   0  10  -1  112.41    6.33
   0  10  -1  110.91    6.44
   0  10   1  106.85    6.35
   0  10  -1  117.98    6.32
   0  10  -2   11.87    2.09
   0  10   2   16.18    2.46
   0 -10  -2   16.63    3.33
   0  10   2   13.86    2.34
   0  10   2    9.70    4.18
   0  10  -2   17.20    4.48
   0  10  -2   11.61    2.03
   0  10  -2   15.82    2.37
   0  10   2   11.45    2.15
   0  10   2   14.29    3.13
   0  10  -2   12.74    2.65
   0  10  -2   12.19    1.59
   0  10   2   12.57    1.57
   0  10  -2   12.19    1.81
   0  10  -2   12.64    1.78
   0  10  -2   13.09    1.82
   0  10  -2   12.95    1.78
   0  10   2   14.84    2.05
   0  10  -2   11.41    1.93
   0  10  -2   12.30    1.62
   0  10   3   81.68    5.90
   0  10   3   78.54    5.87
   0  10  -3   78.21    5.53
   0  10  -3   73.13    5.44
   0  10  -3   76.10    4.79
   0  10  -3   68.49    5.91
   0  10  -3   77.32    4.80
   0  10  -3   76.83    4.88
   0  10   3   85.00    5.11
   0  10  -3   78.80    5.03
   0  10  -3   81.68    5.11
   0  10   3   94.52    5.36
   0 -10  -3   79.85    7.57
   0  10  -3   74.53    5.62
   0  10   3   82.65   10.04
   0  10  -3   68.05    8.76
   0  10   3   91.21    6.08
   0  10  -3   82.90    5.44
   0  10   3   83.11    5.22
   0  10   3   86.52    5.17
   0  10  -3   86.57    5.17
   0  10  -4  654.01   27.89
   0  10  -4  617.34   27.73
   0  10  -4  622.69   27.05
   0  10  -4  556.87   28.49
   0  10  -4  605.11   27.00
   0  10  -4  609.10   27.10
   0  10  -4  631.15   27.29
   0  10   4  669.28   27.39
   0 -10  -4  613.73   31.38
   0  10   4  645.78   27.38
   0  10  -4  653.17   27.38
   0  10   4  659.27   28.51
   0  10   4  703.93   37.28
   0  10  -4  630.17   28.18
   0  10  -4  601.60   34.41
   0  10   4  641.03   27.46
   0  10   4  674.62   27.37
   0  10  -4  654.97   27.32
   0  10  -5  156.56    8.62
   0  10  -5  158.24    8.60
   0  10   5  146.46    9.10
   0  10   5  147.00    9.10
   0  10  -5  158.32    8.19
   0  10  -5  134.87    9.21
   0  10  -5  154.89    8.16
   0  10  -5  156.07    8.15
   0  10  -5  163.68    8.28
   0  10   5  159.71    8.23
   0 -10  -5  153.79   11.57
   0  10   5  154.55    8.29
   0  10  -5  160.68    8.30
   0  10  -5  148.40   13.45
   0  10   5  175.37   15.61
   0  10  -5  152.01    8.95
   0  10   5  148.16    8.26
   0  10   5  163.12    8.29
   0  10  -5  167.19    8.28
   0  10   6  234.68   12.97
   0  10  -6  252.50   12.30
   0  10  -6  239.45   12.13
   0  10   6  251.21   13.12
   0  10  -6  257.80   12.01
   0  10  -6  213.59   13.05
   0  10  -6  244.36   11.93
   0  10  -6  254.27   12.00
   0  10   6  255.09   11.99
   0  10  -6  257.56   11.97
   0 -10  -6  244.57   15.97
   0  10   6  268.43   12.16
   0  10  -6  259.55   12.04
   0  10  -6  243.47   12.70
   0  10  -6  215.02   17.48
   0  10   6  244.43   12.14
   0  10  -6  246.12   11.89
   0  10   6  244.32   11.88
   0  10   7  391.47   19.66
   0  10   7  409.44   19.85
   0  10  -7  418.34   18.75
   0  10  -7  399.98   20.17
   0  10  -7  417.78   18.75
   0  10  -7  403.59   18.64
   0  10   7  426.58   18.64
   0  10  -7  413.15   18.56
   0  10  -7  435.80   18.75
   0  10   7  432.12   18.81
   0 -10  -7  427.31   23.63
   0  10  -7  418.78   26.25
   0  10  -7  410.36   19.50
   0  10   7  426.10   18.91
   0  10   7  411.36   18.58
   0  10  -7  412.77   18.54
   0  10   8  612.21   28.13
   0  10   8  626.22   28.21
   0  10  -8  610.10   26.99
   0  10   8  694.35   28.59
   0  10  -8  580.07   27.53
   0  10  -8  554.89   34.30
   0  10  -8  594.95   28.52
   0  10  -8  598.24   26.94
   0  10  -8  603.28   26.97
   0  10  -8  621.70   26.70
   0  10   8  653.99   26.90
   0  10  -8  599.19   26.61
   0 -10  -8  601.22   32.03
   0  10  -8  625.14   26.83
   0  10   8  681.30   27.13
   0  10   8  631.63   27.16
   0  10   8  654.95   26.89
   0  10   9  224.94   12.15
   0  10  -9  210.25   11.47
   0  10  -9  212.64   17.44
   0  10  -9  215.60   12.38
   0  10  -9  216.32   10.94
   0  10  -9  232.48   11.12
   0  10   9  215.70   10.68
   0  10   9  225.42   10.76
   0  10  -9  219.58   10.63
   0  10  -9  217.70   10.59
   0 -10  -9  199.39   14.98
   0  10   9  225.58   10.88
   0  10   9  187.25   14.28
   0  10  -9  226.68   10.80
   0  10  -9  214.09   10.93
   0 -10   9  213.60   16.43
   0  10   9  224.63   11.06
   0  10   9  207.56   11.81
   0  10   9  214.47   11.92
   0  10  10  757.26   31.43
   0  10 -10  658.17   30.46
   0  10 -10  653.58   38.41
   0  10 -10  688.14   31.66
   0  10 -10  694.75   30.09
   0  10 -10  650.89   29.90
   0  10  10  672.55   29.57
   0  10  10  696.58   29.61
   0  10 -10  691.77   29.46
   0  10 -10  694.60   29.49
   0 -10 -10  690.04   35.76
   0  10  10  704.77   29.78
   0  10 -10  710.05   29.61
   0  10  10  684.05   35.01
   0  10 -10  714.16   30.09
   0 -10  10  748.09   37.81
   0  10  10  713.40   30.07
   0  10  10  718.78   31.26
   0  10  10  707.38   31.21
   0  10 -11 1283.80   64.06
   0  10 -11 1241.90   54.74
   0  10 -11 1321.12   56.17
   0  10 -11 1353.45   54.46
   0  10 -11 1394.17   54.49
   0  10 -11 1281.66   54.30
   0  10  11 1347.58   53.83
   0  10 -11 1260.22   53.59
   0  10 -11 1252.63   53.56
   0  10  11 1349.45   53.85
   0  10  11 1269.00   59.43
   0  10 -11 1321.97   53.76
   0  10  11 1281.61   53.87
   0 -10 -11 1241.00   60.34
   0  10 -11 1331.10   54.39
   0 -10  11 1379.55   62.90
   0  10  11 1299.98   55.44
   0  10  11 1310.08   55.43
   0  10  11 1355.17   54.39
   0  10 -12  161.32    9.91
   0  10 -12  161.78    8.53
   0  10 -12  146.71    7.65
   0  10  12  151.10    7.83
   0  10 -12  149.56    7.70
   0  10  12  142.70    7.71
   0  10  12  153.73    7.95
   0  10 -12  151.60    7.75
   0 -10 -12  150.31   12.82
   0  10  12  145.72   11.84
   0  10  12  152.65    9.22
   0  10  12  147.54    9.14
   0 -10  12  150.03   13.68
   0  10  12  151.17    8.31
   0  10 -12  135.43   14.39
   0  10 -12  128.71    8.41
   0  10 -13   51.70    8.72
   0  10 -13   54.24    4.73
   0  10 -13   62.93    5.76
   0  10 -13   60.50    4.62
   0  10  13   64.83    4.14
   0  10  13   60.17    4.05
   0  10  13   62.52    4.22
   0 -10 -13   57.82    7.59
   0  10  13   51.90    6.84
   0  10  13   61.12    5.18
   0  10  13   65.99    5.35
   0 -10  13   61.67    8.89
   0  10  13   69.49    4.78
   0  10  14  286.86   13.68
   0  10 -14  304.32   13.95
   0  10  14  262.58   17.77
   0 -10  14  275.54   20.54
   0  10 -14  289.44   15.46
   0  10  14  255.39   14.27
   0  10  14  279.00   14.51
   0  10 -14  275.99   14.03
   0  10 -14  273.55   22.09
   0  10 -15   96.28    6.01
   0  10  15   87.26    6.33
   0  10  15   88.79    6.41
   0 -10  15   82.68   10.50
   0  10 -15   91.64    7.22
   0  10 -15   85.09    5.80
   0  10  15   87.96    5.79
   0  10 -15   85.59    6.02
   0  10 -15   91.16   11.77
   0  10  16  192.31   10.13
   0  10  16  169.66    9.74
   0 -10  16  165.83   15.44
   0  10 -16  162.99   10.68
   0  10 -16  158.24    9.34
   0  10 -16  156.89   16.17
   0  10  16  171.94    9.20
   0  10  17    5.66    1.55
   0  10  17    6.08    1.71
   0  10 -17    8.25    4.20
   0  10  17    4.15    1.54
   0  10 -17    3.66    2.07
   0  10 -17    6.00    1.60
   0 -10  17    9.14    3.91
   0  10  18  236.56   11.94
   0  10  18  230.25   11.86
   0  10  18  231.48   11.56
   0  10 -18  228.73   11.72
   0  10 -18  225.99   13.31
   0  10 -19   27.99    3.95
   0  10 -19   26.75    2.91
   0  10  19   31.27    2.99
   0  10 -20  115.59    8.12
   0  10 -20  112.30    6.74
   0  10  20  108.91    6.48
   0  10 -21    4.22    1.89
   0  10 -21    4.09    1.34
   0  10  21    3.91    1.18
   0  10 -22   59.52    5.17
   0  10 -22   47.54    3.79
   0  10  22   52.57    3.77
   0  10 -23    0.28    1.45
   0  10 -23    1.17    0.95
   0  10  23    1.12    0.92
   0  10 -24    6.96    2.00
   0  10 -24    7.44    1.40
   0  10  24    6.90    1.26
   0  10 -25    6.41    1.19
   0  10 -25    5.48    1.72
   0  10 -26  301.17   14.38
   0  10 -27    0.48    1.18
   0  10 -28    1.59    0.84
   0  11   0   -2.49    2.34
   0  11   0   -0.18    0.89
   0  11   0    0.74    0.83
   0  11   0    1.52    1.12
   0  11   0    1.87    3.71
   0  11   0   -0.52    1.10
   0  11   0    0.78    1.58
   0  11   0   -0.21    1.14
   0  11   0    0.87    0.84
   0  11   0    0.27    1.22
   0  11   1   83.35    7.68
   0  11  -1  100.62    7.86
   0  11  -1  103.43    6.11
   0  11   1  102.18    5.94
   0  11  -1  121.04    6.69
   0  11  -1  121.77    6.74
   0  11  -1  117.45    7.45
   0  11  -1   86.74   10.90
   0  11   1  111.68   11.91
   0  11   1  112.09    7.32
   0  11  -1  119.89    7.34
   0  11   1  106.77    7.26
   0  11   1  109.73    7.26
   0  11  -1  118.62    7.32
   0  11   1  110.10    6.71
   0  11  -1  128.78    7.06
   0  11  -1  120.77    6.66
   0  11  -2   40.65    3.44
   0  11  -2   30.01    4.12
   0  11  -2   41.59    3.43
   0  11   2   46.83    3.76
   0  11  -2   43.63    3.73
   0  11  -2   45.41    3.60
   0  11  -2   36.88    3.77
   0  11   2   47.33    4.35
   0  11   2   35.92    3.83
   0  11  -2   45.88    4.09
   0  11  -2   37.70    3.88
   0  11   2   34.53    3.83
   0  11   2   31.87    6.69
   0  11  -2   33.17    6.54
   0  11  -2   40.46    3.23
   0  11   3  316.70   15.93
   0  11   3  319.41   22.73
   0  11  -3  294.06   21.45
   0  11  -3  306.86   15.75
   0  11  -3  319.68   14.72
   0  11  -3  315.68   14.33
   0  11   3  318.69   14.92
   0  11  -3  333.58   15.00
   0  11  -3  323.97   15.06
   0  11   3  332.43   15.09
   0  11  -3  291.92   16.42
   0  11  -3  322.75   15.54
   0  11   3  330.90   16.14
   0  11  -3  311.17   15.50
   0  11   3  322.30   16.09
   0  11  -3  334.92   15.01
   0  11   3  317.00   14.89
   0  11   3  308.96   15.07
   0  11  -3  305.93   15.32
   0  11  -4  348.69   24.41
   0  11  -4  370.98   18.40
   0  11   4  397.27   26.24
   0  11   4  405.22   18.78
   0  11  -4  347.09   19.09
   0  11  -4  375.22   17.09
   0  11  -4  372.91   17.37
   0  11   4  401.48   17.65
   0  11  -4  389.98   17.59
   0  11   4  417.45   17.91
   0  11  -4  390.00   17.66
   0  11  -4  379.54   18.06
   0  11  -4  381.21   18.10
   0  11   4  378.01   17.77
   0  11  -4  384.27   17.53
   0  11   4  405.35   17.63
   0  11   5    2.14    2.47
   0  11  -5    7.48    3.60
   0  11  -5    9.04    1.81
   0  11  -5    5.75    1.69
   0  11  -5    6.51    2.24
   0  11  -5    5.24    1.43
   0  11  -5    5.05    1.19
   0  11   5    5.27    1.40
   0  11  -5    3.80    1.25
   0  11   5    5.12    1.44
   0  11  -5    5.22    1.38
   0  11   5    8.14    1.66
   0  11  -5    6.00    1.48
   0  11  -5    7.20    1.49
   0  11   5    5.24    1.50
   0  11  -5    5.87    1.42
   0  11  -5    7.77    1.73
   0  11  -6   57.97    4.57
   0  11   6   66.56    5.40
   0  11  -6   58.87    4.55
   0  11   6   71.31    5.52
   0  11  -6   64.11    4.44
   0  11  -6   42.67    7.65
   0  11  -6   56.98    4.94
   0  11  -6   52.66    5.47
   0  11  -6   60.26    4.40
   0  11  -6   72.26    4.49
   0  11  -6   69.68    4.53
   0  11   6   63.60    4.48
   0  11  -6   62.68    4.43
   0  11  -6   62.77    4.43
   0  11   6   68.44    4.67
   0  11  -6   72.04    4.71
   0  11   6   62.59    4.61
   0  11   6   68.09    4.56
   0  11  -7  227.97   18.98
   0  11  -7  271.05   13.86
   0  11  -7  255.14   14.61
   0  11  -7  264.87   12.80
   0  11  -7  262.94   12.87
   0  11  -7  250.30   12.87
   0  11  -7  291.34   12.99
   0  11   7  276.61   12.93
   0  11  -7  272.58   12.88
   0  11   7  263.49   12.85
   0  11  -7  276.81   12.98
   0  11   7  283.83   13.11
   0  11  -7  270.40   12.92
   0 -11   7  279.43   19.17
   0  11   7  261.49   14.04
   0  11   7  262.68   14.07
   0  11   7  270.99   13.17
   0  11  -8    8.21    1.77
   0  11   8   13.69    2.03
   0  11   8   12.33    2.43
   0  11  -8   12.44    1.98
   0  11   8   14.33    2.52
   0  11   8   10.00    2.34
   0  11  -8    4.93    3.23
   0  11  -8   10.02    2.15
   0  11  -8    8.40    2.50
   0  11   8   12.49    1.91
   0  11  -8   12.22    1.88
   0  11  -8   12.29    1.84
   0  11   8   12.64    1.88
   0  11  -8   11.70    1.90
   0  11   8   10.38    1.81
   0 -11   8    9.98    3.65
   0  11  -8    8.98    1.69
   0  11  -8   12.97    1.95
   0  11  -9  178.01   11.11
   0  11  -9  185.19    9.65
   0  11  -9  180.46    9.51
   0  11  -9  170.97    9.17
   0  11   9  183.59    9.40
   0  11   9  184.12    9.36
   0  11  -9  172.00    9.17
   0  11   9  178.16    9.45
   0  11  -9  198.48    9.52
   0  11   9  190.03    9.77
   0 -11   9  178.61   15.17
   0  11   9  177.19   10.55
   0  11   9  197.22   10.85
   0  11  -9  176.97   10.17
   0  11  -9  158.57   15.52
   0  11   9  201.57   10.85
   0  11 -10  448.45   23.07
   0  11 -10  480.90   21.37
   0  11 -10  443.45   20.81
   0  11 -10  453.53   20.84
   0  11  10  477.84   21.10
   0  11  10  489.90   21.17
   0  11  10  487.89   21.24
   0  11 -10  479.77   21.08
   0  11 -10  461.71   21.41
   0  11  10  508.57   21.71
   0 -11  10  490.42   28.82
   0  11  10  520.37   22.89
   0  11  10  510.52   22.84
   0  11  10  551.01   23.03
   0  11 -10  433.74   21.81
   0  11 -10  456.70   29.79
   0  11 -11   21.12    5.82
   0  11  11   19.82    3.10
   0  11 -11   28.02    3.15
   0 -11  11   27.02    5.86
   0  11 -11   28.61    4.02
   0  11  11   23.46    2.46
   0  11 -11   23.20    2.38
   0  11  11   23.30    2.48
   0  11 -11   27.31    2.57
   0  11 -11   26.72    2.52
   0  11  11   24.55    2.61
   0  11  11   24.48    2.80
   0  11 -11   23.03    2.78
   0  11  11   27.16    3.42
   0  11 -11   27.38    2.88
   0  11 -12  216.07   12.80
   0  11 -12  226.90   11.19
   0  11  12  214.93   10.59
   0  11 -12  205.68   10.37
   0  11 -12  206.12   10.37
   0  11  12  216.54   10.59
   0  11  12  226.69   10.76
   0  11 -12  217.98   10.51
   0  11  12  228.45   11.27
   0  11 -12  218.31   11.24
   0 -11  12  244.88   18.29
   0  11 -12  219.35   11.61
   0  11 -12  202.20   17.98
   0  11  12  227.49   12.24
   0  11  12  217.97   12.07
   0  11  13  138.56    8.55
   0  11  13  130.64    8.38
   0 -11  13  135.35   13.37
   0  11 -13  136.60    7.75
   0  11  13  131.58    7.19
   0  11 -13  143.03    9.40
   0  11 -13  133.17    8.05
   0  11 -13  136.68   14.37
   0  11 -13  122.99    7.60
   0  11  13  136.84    7.75
   0  11 -14    6.60    1.71
   0  11 -14    7.56    1.59
   0  11 -14    7.74    3.77
   0  11  14    9.51    2.09
   0  11 -14    4.01    2.16
   0  11  14    3.50    1.34
   0 -11  14    9.68    3.86
   0  11  14    9.24    2.05
   0  11 -15    8.42    1.82
   0  11 -15   10.47    1.83
   0  11 -15   13.31    4.85
   0  11  15   11.77    2.23
   0  11 -15    9.83    2.65
   0  11  15    8.92    1.86
   0 -11  15   12.75    4.17
   0  11  15    9.12    2.15
   0  11 -16    0.36    1.78
   0  11 -16    0.22    1.00
   0  11  16    0.20    1.16
   0  11 -16    0.62    0.91
   0  11  16    2.26    1.32
   0  11  16    1.26    1.27
   0  11  17   26.90    2.97
   0  11  17   26.90    2.77
   0  11 -17   22.91    2.65
   0  11 -17   20.57    3.42
   0  11 -17   24.04    2.70
   0  11  17   19.22    2.68
   0  11  18   14.64    2.09
   0  11  18   14.69    2.15
   0  11 -18   17.58    3.20
   0  11  18   14.69    2.18
   0  11  19    0.17    0.89
   0  11 -19    0.99    1.59
   0  11  20    6.07    1.48
   0  11 -20    7.21    2.20
   0  11 -21   15.51    1.99
   0  11 -21   16.87    2.82
   0  11  21   14.44    1.84
   0  11  22  173.49    8.59
   0  11 -22  172.69   10.12
   0  11 -22  182.89    8.95
   0  11 -23   11.57    2.22
   0  11 -23   11.50    1.58
   0  11 -24   59.37    4.52
   0  11 -24   52.98    3.48
   0  11 -25   -0.18    1.18
   0  11 -26  176.99    8.87
   0  11 -27   29.74    2.33
   0  12   0  113.13    6.59
   0  12   0  118.54    6.73
   0  12   0  109.40    6.66
   0  12   0  106.45    7.27
   0  12   0  105.71    7.24
   0  12   0  119.08    7.05
   0  12   0  105.98    6.07
   0  12   0  105.11    7.27
   0  12   0  101.03   11.85
   0  12  -1   11.95    3.12
   0  12  -1   15.38    2.08
   0  12  -1   14.82    2.09
   0  12  -1   16.34    2.20
   0  12  -1   14.16    2.56
   0  12  -1   14.93    2.34
   0  12   1   13.14    2.16
   0  12  -1   13.71    1.86
   0  12   1   13.27    2.42
   0  12  -1   16.50    2.61
   0  12  -1   19.65    2.80
   0  12  -1    8.06    3.91
   0  12   1    9.20    3.97
   0  12   1   12.82    2.44
   0  12   1   11.90    2.34
   0  12  -2    6.10    2.30
   0  12  -2    7.42    1.66
   0  12  -2    9.69    1.77
   0  12  -2    8.36    1.72
   0  12  -2    6.93    1.80
   0  12  -2    8.17    1.47
   0  12   2    6.17    1.69
   0  12   2    5.18    3.70
   0  12   2    6.97    2.06
   0  12  -2    4.01    3.10
   0  12   2    6.79    1.90
   0  12  -2    5.82    1.78
   0  12  -2    7.34    1.88
   0  12   2    5.65    1.88
   0  12  -3  117.99    8.63
   0  12   3  117.98    6.90
   0  12  -3  125.04    6.97
   0  12   3  114.09    6.80
   0  12  -3  121.90    6.96
   0  12   3  114.08    6.91
   0  12  -3  134.75    7.30
   0  12  -3  117.97    6.67
   0  12   3  113.16    7.05
   0  12  -3  110.19    7.62
   0  12   3  111.58    7.60
   0  12  -3  116.32   12.50
   0  12   3   99.52   12.64
   0  12  -3  120.09    7.47
   0  12  -3  124.24    7.50
   0  12   3  110.21    7.72
   0  12   3  118.01    7.79
   0  12  -4  109.93    8.43
   0  12  -4  115.45    6.82
   0  12   4  116.82    6.82
   0  12  -4  114.97    6.78
   0  12   4  121.34    6.87
   0  12   4  118.74    6.97
   0  12  -4  128.55    7.07
   0  12  -4  104.85    6.49
   0  12  -4  113.42    6.32
   0  12   4  112.30    6.99
   0  12  -4  113.26    7.61
   0  12   4   97.49   12.03
   0  12  -4  105.48   12.06
   0  12   4  122.42    7.77
   0  12   4  123.34    7.89
   0  12   4  127.16    8.00
   0  12  -4  116.32    7.24
   0  12  -4  119.05    7.29
   0  12  -5   41.68    5.11
   0  12  -5   52.55    3.71
   0  12  -5   45.91    3.76
   0  12  -5   47.25    3.88
   0  12  -5   53.10    4.02
   0  12   5   50.67    3.98
   0  12   5   61.64    4.19
   0  12   5   54.71    4.14
   0  12  -5   54.41    4.11
   0  12   5   57.56    4.34
   0  12  -5   48.38    4.15
   0  12  -5   52.38    4.30
   0  12  -5   48.24    4.55
   0  12   5   56.25    4.80
   0  12  -5   35.22    7.15
   0  12  -6   71.82    6.53
   0  12  -6   79.14    5.14
   0  12  -6   71.21    4.76
   0  12  -6   76.16    5.04
   0  12  -6   65.85    4.86
   0  12   6   74.04    5.03
   0  12   6   76.70    5.04
   0  12  -6   82.86    5.25
   0  12   6   82.14    5.26
   0  12   6   78.42    5.31
   0 -12   6   74.19    9.07
   0  12   6   81.01    6.12
   0  12  -6   82.11    5.43
   0  12  -6   77.07    5.33
   0  12   6   82.13    6.17
   0  12  -6   66.71    9.53
   0  12  -6   74.87    5.72
   0  12  -7   76.18    6.66
   0  12  -7   90.21    5.49
   0  12  -7   79.34    5.05
   0  12   7   75.38    5.14
   0  12  -7   76.24    5.12
   0  12   7   78.95    5.22
   0  12  -7   78.89    5.15
   0  12  -7   84.39    5.31
   0  12   7   75.06    5.21
   0  12   7   83.39    5.54
   0 -12   7   79.24    9.58
   0  12  -7   79.48   10.41
   0  12  -7   83.31    6.00
   0  12   7   72.95    6.01
   0  12   7   82.54    6.22
   0  12   8   24.71    3.23
   0  12   8   22.78    2.71
   0  12  -8   23.91    2.66
   0  12   8   22.06    3.15
   0  12  -8   24.69    5.76
   0  12  -8   20.86    2.87
   0  12  -8   24.25    3.65
   0  12   8   26.65    2.69
   0  12  -8   20.99    2.39
   0  12  -8   22.05    2.44
   0  12   8   23.90    2.57
   0  12   8   24.82    2.65
   0  12  -8   24.43    2.59
   0 -12   8   19.98    4.89
   0  12  -8   22.69    2.48
   0  12  -9   98.90    7.80
   0  12  -9  109.39    6.29
   0  12   9  100.33    6.10
   0  12   9  104.50    6.18
   0  12  -9   98.82    5.99
   0  12  -9   96.73    5.93
   0  12  -9  106.29    6.17
   0  12   9  103.50    6.22
   0  12   9  100.09    6.40
   0  12  -9  103.50    6.38
   0 -12   9  102.61   11.16
   0  12   9  114.43    7.36
   0  12  -9  101.82   12.00
   0  12  -9  100.97    6.91
   0  12   9   99.50    7.13
   0  12   9  113.47    7.43
   0  12 -10  543.77   26.41
   0  12 -10  552.76   24.14
   0  12  10  521.41   23.83
   0  12  10  551.30   23.97
   0  12 -10  552.43   23.80
   0  12 -10  534.00   23.74
   0  12  10  549.24   24.05
   0  12 -10  563.22   23.92
   0  12 -10  563.79   24.38
   0  12  10  547.41   24.40
   0 -12  10  575.17   32.55
   0  12 -10  566.59   25.04
   0  12 -10  502.29   32.52
   0  12  10  563.11   25.52
   0  12  10  549.54   25.45
   0  12 -11   44.45    5.03
   0  12 -11   54.59    4.00
   0  12  11   43.20    3.48
   0  12  11   39.79    3.39
   0  12 -11   47.61    3.53
   0  12  11   39.54    3.47
   0  12  11   51.50    4.03
   0  12 -11   50.71    3.97
   0 -12  11   64.94    8.65
   0  12  11   46.73    4.48
   0  12  11   50.14    4.63
   0  12 -11   48.52    4.28
   0  12 -11   45.28    8.36
   0  12 -12  316.70   23.76
   0  12 -12  323.75   16.09
   0  12 -12  325.58   15.58
   0  12 -12  323.17   15.01
   0  12  12  326.42   15.21
   0 -12  12  368.07   23.71
   0  12 -12  327.97   15.77
   0  12  12  346.26   15.85
   0  12  12  355.29   16.91
   0  12  12  357.43   16.93
   0  12 -12  331.35   17.61
   0  12 -13    2.94    2.07
   0  12 -13    0.23    1.15
   0  12  13    0.20    1.13
   0  12 -13    2.07    1.24
   0  12 -13    0.39    0.94
   0  12  13    1.66    1.33
   0  12  13    3.04    1.48
   0  12 -14  189.21   12.03
   0  12  14  201.74   10.57
   0  12 -14  206.97   10.61
   0  12 -14  206.27   10.90
   0  12  14  228.67   11.66
   0  12  14  221.62   11.59
   0  12 -15    2.47    1.98
   0  12 -15    0.83    1.00
   0  12  15    1.51    1.13
   0  12 -15    1.72    1.16
   0  12  15    0.25    1.17
   0  12  15    0.75    1.28
   0  12 -16   13.05    2.94
   0  12 -16   15.95    2.19
   0  12  16   13.56    1.99
   0  12 -16   13.85    1.95
   0  12  16   14.27    2.27
   0  12  16   18.43    2.47
   0  12 -17   11.57    2.64
   0  12 -17   12.10    1.87
   0  12  17    9.04    1.63
   0  12 -17   11.40    1.77
   0  12  17   10.59    1.96
   0  12  17    8.71    1.79
   0  12  18  199.96    9.83
   0  12 -18  197.81    9.96
   0  12  18  188.76    9.98
   0  12  18  195.98   10.09
   0  12 -18  217.92   11.80
   0  12  19    2.41    1.05
   0  12  19    1.74    0.97
   0  12 -19    1.30    0.92
   0  12  19    1.51    0.96
   0  12 -19    2.38    1.73
   0  12  20  232.04   11.03
   0  12 -20  250.47   12.92
   0  12 -21    1.01    1.43
   0  12 -22  127.75    7.70
   0  12 -23    0.79    1.11
   0  12 -23    0.53    0.63
   0  12 -24  134.45    7.34
   0  12 -25   34.25    2.74
   0  13   0    0.41    1.00
   0  13   0   -0.27    1.55
   0  13   0    0.23    1.17
   0  13   0   -1.06    4.48
   0  13   0    0.27    1.37
   0  13   0    2.51    1.49
   0  13   0    0.59    1.02
   0  13   0    0.99    1.16
   0  13  -1   97.90    6.05
   0  13  -1  104.13    6.18
   0  13  -1  103.63    6.24
   0  13   1   93.05    6.06
   0  13  -1  104.15    6.78
   0  13   1   93.37    6.74
   0  13  -1   95.52    6.67
   0  13   1   91.67    6.61
   0  13   1  103.20    6.49
   0  13   1   91.67   11.55
   0  13  -1   98.85   11.86
   0  13  -1  102.18    6.90
   0  13   1  100.03    6.93
   0  13  -1   91.00    5.52
   0  13  -2  395.98   17.65
   0  13  -2  389.25   17.66
   0  13  -2  411.22   17.86
   0  13  -2  368.56   20.02
   0  13   2  370.57   17.91
   0  13  -2  357.74   17.03
   0  13  -2  415.30   18.49
   0  13   2  394.61   18.69
   0  13  -2  396.01   18.38
   0  13   2  355.64   18.43
   0  13   2  399.23   18.72
   0  13  -2  365.09   18.50
   0  13  -2  359.17   25.70
   0  13   2  332.60   25.46
   0  13  -3  230.96   11.68
   0  13   3  244.48   11.84
   0  13   3  237.48   11.76
   0  13  -3  238.99   11.80
   0  13  -3  245.86   11.94
   0  13   3  235.30   11.82
   0  13  -3  232.01   13.96
   0  13  -3  225.62   11.33
   0  13   3  236.77   12.12
   0  13   3  236.23   12.82
   0  13  -3  244.81   12.42
   0  13   3  233.15   12.71
   0  13  -3  256.15   12.48
   0  13   3  220.46   19.25
   0  13  -3  227.60   19.26
   0  13  -3  240.34   12.76
   0  13   3  227.41   12.60
   0  13  -4   18.64    3.52
   0  13  -4   19.53    2.38
   0  13   4   20.05    2.44
   0  13   4   25.05    2.62
   0  13  -4   19.49    2.43
   0  13   4   17.34    2.36
   0  13  -4   18.34    2.39
   0  13  -4   19.12    2.87
   0  13  -4   18.51    2.22
   0  13   4   20.55    2.62
   0  13  -4   20.92    2.71
   0  13   4   21.53    2.98
   0  13   4   25.31    3.17
   0  13   4   18.23    2.76
   0  13  -4   19.48    2.62
   0  13  -4   18.74    5.18
   0  13   5   25.85    2.76
   0  13  -5   24.23    2.69
   0  13   5   24.27    2.65
   0  13  -5   28.14    2.82
   0  13  -5   33.12    3.07
   0  13   5   28.21    2.85
   0  13  -5   30.27    3.12
   0  13  -5   26.21    3.00
   0  13  -5   27.67    2.71
   0  13   5   29.48    3.08
   0  13  -5   28.98    3.42
   0  13  -5   23.89    6.03
   0  13   5   26.66    3.33
   0  13  -5   25.97    4.04
   0  13  -6   76.20    4.78
   0  13  -6   84.23    5.26
   0  13  -6   85.83    5.31
   0  13   6   72.60    5.06
   0  13   6   75.40    5.11
   0  13   6   77.20    5.23
   0  13  -6   88.41    5.41
   0  13  -6   74.21    6.76
   0  13   6   79.03    5.45
   0  13  -6   80.27    5.17
   0  13  -6   79.02    5.36
   0  13  -6   88.45    5.50
   0  13  -6   81.61    5.96
   0  13  -6   62.21    9.44
   0  13  -7    9.33    4.01
   0  13   7   11.84    2.41
   0  13  -7   13.18    3.14
   0  13   7   10.12    1.76
   0  13   7    9.31    1.72
   0  13  -7    9.31    1.72
   0  13  -7   14.51    2.00
   0  13   7   11.88    2.01
   0  13  -7   14.06    2.03
   0  13  -7   10.58    2.26
   0  13  -7   12.45    1.90
   0  13   7   11.68    2.04
   0  13   7    9.22    2.18
   0  13  -7   10.05    1.62
   0  13  -8  153.12    8.11
   0  13  -8  146.56    8.10
   0  13  -8  147.20    8.15
   0  13   8  158.63    8.36
   0  13   8  156.28    8.34
   0  13  -8  152.98    8.27
   0  13   8  163.12    8.50
   0  13  -8  145.86   10.12
   0  13   8  159.16    8.69
   0  13  -8  157.02    8.47
   0  13   8  170.97    9.65
   0  13   8  173.92    9.67
   0  13  -8  158.93    9.15
   0  13  -8  151.80   14.94
   0  13  -9   75.85    4.88
   0  13  -9   74.10    4.77
   0  13   9   65.24    4.68
   0  13  -9   79.42    4.86
   0  13   9   73.18    4.83
   0  13   9   73.38    4.92
   0  13  -9   80.99    4.95
   0  13  -9   79.82    6.75
   0  13  -9   75.52    5.06
   0  13   9   72.15    5.10
   0  13   9   74.13    5.75
   0  13   9   75.90    5.87
   0  13  -9   81.32    5.70
   0  13 -10   44.93    3.60
   0  13  10   49.72    3.75
   0  13 -10   43.84    3.48
   0  13 -10   45.62    5.06
   0  13 -10   49.39    3.88
   0  13  10   53.26    4.08
   0  13  10   54.46    4.67
   0  13  10   60.00    4.83
   0  13 -10   46.10    4.16
   0  13 -11  112.67    6.37
   0  13 -11   98.72    5.93
   0  13  11  109.77    6.26
   0  13 -11  103.73    7.98
   0  13 -11  109.41    6.56
   0  13  11  117.60    6.72
   0  13  11  119.43    7.44
   0  13  11  113.00    7.31
   0  13 -11  108.96    6.90
   0  13 -12   51.59    3.90
   0  13 -12   50.81    3.58
   0  13  12   60.75    4.32
   0  13 -12   50.24    4.27
   0  13  12   65.32    5.05
   0  13  12   58.44    4.79
   0  13 -12   53.57    5.36
   0  13 -13    9.48    2.58
   0  13 -13   12.49    1.92
   0  13  13    9.53    1.68
   0  13 -13    9.90    1.65
   0  13  13    8.27    1.95
   0  13  13    7.28    1.91
   0  13  14   23.39    2.88
   0  13  14   20.29    2.35
   0  13 -14   19.35    2.24
   0  13 -14   23.56    2.60
   0  13  14   20.09    2.72
   0  13 -14   23.35    3.45
   0  13 -15    0.33    1.71
   0  13 -15    0.35    0.94
   0  13  15    0.33    0.83
   0  13 -15    0.33    0.81
   0  13  15    0.44    1.05
   0  13  15   -0.44    1.21
   0  13 -16   31.11    3.90
   0  13  16   25.98    2.60
   0  13  16   34.39    3.18
   0  13  16   36.05    3.26
   0  13 -16   31.49    2.83
   0  13 -16   31.80    2.77
   0  13  17   24.94    2.35
   0  13  17   23.95    2.56
   0  13  17   25.04    2.61
   0  13 -17   24.37    2.38
   0  13 -17   23.23    3.35
   0  13 -18    4.04    1.05
   0  13  18    3.92    1.07
   0  13  18    3.52    1.13
   0  13 -18    3.02    1.63
   0  13  18    3.51    1.14
   0  13 -19    4.75    1.03
   0  13  19    4.69    0.99
   0  13  19    5.37    1.07
   0  13 -19    4.82    1.70
   0  13 -20   14.25    1.57
   0  13 -20    9.17    2.11
   0  13 -21    1.43    0.69
   0  13 -21   -0.20    1.20
   0  13 -22    3.30    1.42
   0  13 -23    1.70    0.98
   0  14   0  290.59   14.01
   0  14   0  284.93   13.91
   0  14   0  286.74   13.94
   0  14   0  300.67   14.96
   0  14   0  325.36   14.96
   0  14   0  288.71   14.62
   0  14   1  109.31    6.67
   0  14  -1  113.39    6.78
   0  14  -1  118.99    6.77
   0  14  -1  112.97    6.70
   0  14   1  118.59    7.59
   0  14  -1  118.86    7.52
   0  14   1  120.07    7.44
   0  14   1  110.20    7.30
   0  14  -1  121.32    7.34
   0  14  -1  118.79    7.30
   0  14  -2    4.36    1.37
   0  14  -2    3.87    1.52
   0  14   2    3.88    1.69
   0  14  -2    4.27    1.29
   0  14  -2    4.06    1.25
   0  14   2    2.32    1.60
   0  14  -2    4.95    1.80
   0  14  -2    3.86    1.52
   0  14   2    2.37    1.41
   0  14   3   54.44    4.04
   0  14  -3   54.27    4.04
   0  14   3   54.21    4.65
   0  14  -3   52.66    4.23
   0  14   3   52.71    4.63
   0  14  -3   55.12    4.33
   0  14  -3   48.49    3.56
   0  14   3   48.01    4.11
   0  14   3   49.17    3.88
   0  14  -3   53.78    3.99
   0  14   3   50.80    3.89
   0  14  -3   53.11    3.98
   0  14  -3   47.44    4.44
   0  14   3   52.28    4.61
   0  14   4  460.86   21.01
   0  14  -4  479.77   21.03
   0  14  -4  482.83   21.32
   0  14   4  486.76   22.13
   0  14   4  499.43   22.16
   0  14  -4  494.71   21.38
   0  14   4  474.24   21.41
   0  14  -4  457.43   20.58
   0  14  -4  471.85   20.93
   0  14   4  446.76   20.83
   0  14   4  461.26   20.92
   0  14  -4  463.17   20.90
   0  14   4  484.90   22.09
   0  14  -4  473.53   21.88
   0  14   5   41.53    3.42
   0  14  -5   39.35    3.30
   0  14   5   39.06    3.31
   0  14  -5   39.32    3.31
   0  14   5   38.43    3.39
   0  14  -5   42.02    3.41
   0  14  -5   36.47    4.73
   0  14  -5   43.98    3.33
   0  14   5   41.82    3.69
   0  14  -5   40.61    3.50
   0  14  -5   44.39    3.60
   0  14   5   36.97    3.86
   0  14  -5   44.26    4.11
   0  14  -6   12.22    2.84
   0  14  -6   11.13    1.73
   0  14   6   13.09    1.83
   0  14   6   13.55    1.92
   0  14  -6   10.37    1.72
   0  14   6   13.41    1.97
   0  14  -6   13.03    1.91
   0  14  -6   10.14    2.09
   0  14   6   12.14    2.00
   0  14  -6   13.99    1.85
   0  14  -6   11.90    1.84
   0  14  -6   12.06    1.78
   0  14  -7    5.64    2.35
   0  14   7    9.24    1.60
   0  14   7    8.00    1.55
   0  14   7   11.66    1.79
   0  14  -7    9.18    1.61
   0  14  -7   13.78    2.26
   0  14  -7   10.95    1.73
   0  14   7   10.47    1.86
   0  14   7   10.97    2.13
   0  14   7   15.13    2.54
   0  14  -8    7.74    2.47
   0  14  -8    5.35    1.20
   0  14   8    7.01    1.50
   0  14  -8    6.97    1.36
   0  14  -8    9.04    1.86
   0  14   8    7.26    1.57
   0  14   8   10.30    2.07
   0  14   8   11.84    2.23
   0  14  -9   94.49    5.49
   0  14   9   98.08    5.81
   0  14  -9  100.59    5.67
   0  14  -9  106.20    7.82
   0  14   9   95.07    6.02
   0  14   9  104.02    6.75
   0  14   9  105.17    6.74
   0  14  -9   94.81    6.26
   0  14 -10    5.27    2.21
   0  14 -10    6.61    1.25
   0  14  10    7.65    1.42
   0  14 -10    5.38    1.19
   0  14 -10    6.80    1.54
   0  14  10    9.17    1.62
   0  14  10    7.59    1.76
   0  14  10   10.77    2.06
   0  14 -11    1.70    1.85
   0  14 -11    0.97    0.73
   0  14 -11    0.88    0.73
   0  14  11    0.35    0.81
   0  14  11    1.65    1.16
   0  14  11    0.71    1.19
   0  14 -11    1.36    1.11
   0  14  12   15.27    2.37
   0  14  12   14.31    1.96
   0  14 -12   14.40    1.76
   0  14  12   15.73    2.36
   0  14 -12   17.11    2.22
   0  14 -12   13.80    2.94
   0  14 -13   94.10    7.12
   0  14  13  102.64    5.80
   0  14 -13   88.67    5.40
   0  14 -13  103.07    5.99
   0  14  13  111.29    6.51
   0  14  13   98.15    6.23
   0  14 -14   78.30    6.22
   0  14  14   75.59    4.71
   0  14 -14   73.82    4.54
   0  14 -14   76.83    4.82
   0  14  14   79.59    5.26
   0  14  14   80.93    5.25
   0  14 -15   34.12    3.81
   0  14  15   28.04    2.50
   0  14 -15   27.63    2.38
   0  14 -15   28.78    2.49
   0  14  15   28.77    2.81
   0  14  15   24.77    2.67
   0  14  16    3.75    1.13
   0  14  16    3.94    1.01
   0  14 -16    3.72    1.66
   0  14 -16    1.79    0.82
   0  14  16    3.29    1.10
   0  14 -17   21.07    2.87
   0  14 -17   22.69    1.98
   0  14  17   20.49    2.11
   0  14  17   21.33    2.15
   0  14 -18  315.32   14.74
   0  14 -18  383.55   16.66
   0  14  18  335.01   14.85
   0  14  18  361.57   14.91
   0  14 -19    2.17    1.28
   0  14 -20  172.82    8.93
   0  14 -21    9.12    1.50
   0  15   0   -0.17    0.87
   0  15   0    1.26    1.10
   0  15   0    0.46    1.01
   0  15   0    0.65    0.92
   0  15   0    0.33    0.93
   0  15   0    0.63    1.16
   0  15  -1   44.46    3.55
   0  15   1   47.33    3.62
   0  15  -1   46.88    4.08
   0  15   1   51.45    4.29
   0  15  -1   41.80    3.42
   0  15  -1   48.73    3.62
   0  15   1   56.35    4.28
   0  15  -1   48.79    3.95
   0  15   1   56.39    4.30
   0  15  -1   45.58    3.90
   0  15  -2  365.93   16.54
   0  15   2  367.19   17.42
   0  15  -2  364.11   17.29
   0  15  -2  342.83   16.38
   0  15  -2  374.99   16.93
   0  15  -2  373.06   16.93
   0  15   2  379.54   17.35
   0  15   2  361.90   17.22
   0  15   3    4.72    1.52
   0  15  -3    3.41    1.24
   0  15   3    6.66    1.48
   0  15  -3    5.91    1.36
   0  15   3    3.22    1.43
   0  15   3    3.15    1.51
   0  15  -3    8.02    1.85
   0  15  -3    5.03    1.34
   0  15   4   23.04    2.78
   0  15  -4   16.86    2.08
   0  15  -4   18.53    2.21
   0  15  -4   16.98    2.06
   0  15   4   18.56    2.21
   0  15   4   15.50    2.43
   0  15  -4   18.48    2.57
   0  15   4   20.94    2.63
   0  15   5    4.73    1.57
   0  15   5    2.25    1.04
   0  15  -5    2.64    1.12
   0  15   5    2.70    1.33
   0  15  -5    4.87    1.50
   0  15   5    1.80    1.27
   0  15  -6   27.08    2.49
   0  15   6   25.05    2.47
   0  15  -6   28.15    2.99
   0  15   7   19.26    2.24
   0  15  -7   20.69    2.49
   0  15   7   15.86    1.95
   0  15  -7   18.50    1.98
   0  15   8    0.64    1.06
   0  15   8    0.67    0.88
   0  15   8    2.15    1.21
   0  15  -8    0.56    1.03
   0  15   8    0.86    0.85
   0  15  -8    1.32    0.85
   0  15  -9   23.47    2.13
   0  15   9   22.44    2.37
   0  15   9   24.98    2.77
   0  15   9   25.24    2.79
   0  15  -9   25.90    2.62
   0  15  -9   19.37    3.25
   0  15 -10  109.52    6.04
   0  15  10  124.80    7.17
   0  15  10  121.11    7.11
   0  15  10  128.86    6.68
   0  15 -10  127.87    8.31
   0  15 -10  123.88    6.79
   0  15  11   14.42    2.04
   0  15  11   14.16    1.76
   0  15 -11    7.89    2.29
   0  15  11   15.62    2.07
   0  15 -11   15.47    1.93
   0  15  12   14.40    2.01
   0  15  12   16.05    2.10
   0  15  12   15.55    1.76
   0  15 -12   12.75    2.53
   0  15 -12   13.79    1.73
   0  15  13    1.15    0.91
   0  15  13    1.07    0.80
   0  15 -13    1.31    1.42
   0  15 -13    1.20    0.74
   0  15  13    1.98    1.08
   0  15 -14    7.78    1.98
   0  15  14    6.83    1.35
   0  15 -14    6.66    1.13
   0  15  14    6.25    1.36
   0  15 -15   40.10    3.90
   0  15  15   47.49    3.28
   0  15  15   45.84    3.22
   0  15  16   10.64    1.34
   0  15 -16    9.13    1.82
   0  15  16    7.25    1.17
   0  15  17    3.22    0.78
   0  15 -17    5.23    1.50
   0  15  17    3.38    0.77
   0  15 -18   13.50    1.88
   0  16   0  580.65   24.88
   0  16   0  586.62   24.92
   0  16   0  608.21   25.33
   0  16   0  542.70   24.42
   0  16  -1   86.00    5.09
   0  16  -1   85.04    5.09
   0  16   1   81.95    5.17
   0  16   1   80.06    5.13
   0  16   1   85.58    5.42
   0  16  -1   91.47    5.48
   0  16   1   77.99    4.80
   0  16  -1   78.46    4.80
   0  16  -2   24.78    2.42
   0  16   2   31.05    2.80
   0  16  -2   24.29    2.35
   0  16   2   24.70    2.57
   0  16  -2   23.24    2.61
   0  16   2   25.89    2.73
   0  16  -2   21.05    2.17
   0  16   3   19.08    2.27
   0  16   3   19.96    2.30
   0  16  -3   23.25    2.45
   0  16  -3   18.74    1.96
   0  16   3   15.60    1.90
   0  16   4  300.51   13.61
   0  16   4  303.40   13.62
   0  16  -4  303.61   13.61
   0  16  -4  269.56   12.82
   0  16   4  265.68   12.85
   0  16   5   45.76    3.57
   0  16   5   42.01    3.49
   0  16  -5   49.94    3.61
   0  16   5   42.82    3.13
   0  16  -5   43.09    3.09
   0  16   6    0.69    0.87
   0  16   6    3.30    1.28
   0  16  -6    0.94    0.97
   0  16  -6    1.29    0.78
   0  16  -7    4.74    1.19
   0  16  -7    3.06    0.87
   0  16  -8   45.86    3.31
   0  16   9   70.50    4.51
   0  16   9   67.74    4.45
   0  16  -9   68.82    4.22
   0  16  10   11.04    1.64
   0  16  10   11.83    1.67
   0  16 -10   10.30    1.43
   0  16  11   19.58    2.07
   0  16  11   18.37    1.99
   0  16 -11   20.05    1.80
   0  16  12    4.58    1.12
   0  16 -12    4.14    0.82
   0  16  12    5.48    1.21
   0  16  13    6.12    1.13
   0  16  13    7.07    1.16
   0  16  14   26.28    2.06
   0  16  14   26.39    2.07
   0  16  15    0.62    0.51
   0  16  15    0.23    0.48
   0  17   0   -0.32    0.60
   0  17   0   -0.43    0.65
   0  17   1    1.60    0.82
   0  17   1   -0.35    0.66
   0  17   2    6.68    1.23
   0  17   2    6.82    1.21
   0  17  -2    9.19    1.41
   0  17   3   -0.37    0.81
   0  17  -3    0.63    0.72
   0  17   3   -0.37    0.84
   0  17   4   10.23    1.44
   0  17   4   12.25    1.52
   0  17  -4   10.15    1.45
   0  17   5   14.27    1.71
   0  17   5   18.50    1.84
   0  17  -5   13.86    1.62
   0  17   6   16.17    1.72
   0  17   6   15.73    1.72
   0  17  -6   15.05    1.59
   0  17  -7    0.57    0.64
   0  17  -8   74.51    4.00
   0  17   9   21.94    1.93
   0  17   9   21.01    1.88
   0  17  -9   20.00    1.59
   0  17  10   62.41    3.65
   0  17  10   65.24    3.69
   0  17  11   25.95    1.94
   0  17  11   26.03    1.94
   0  17  12   13.22    1.27
   0  18   4   79.45    3.75
   0  18   4   68.05    3.66
   0  18   5    5.97    0.79
   0  18   5    4.67    0.72
   0  18   6    0.18    0.39
  -1   0   0    0.66    0.46
   1   0   0    0.61    0.30
   1   0  -1    2.15    0.41
  -1   0   1    2.41    0.68
  -1   0   1    3.59    0.64
   1   0  -1    1.90    0.60
   1   0  -1    2.40    0.58
   1   0  -1    1.40    0.61
  -1   0   2   61.01    3.99
  -1   0   2   61.39    3.80
   1   0   3   21.22    1.95
   1   0  -3   17.31    1.75
  -1   0   3   21.31    2.25
  -1   0   3   24.03    2.18
  -1   0  -3   22.54    1.78
   1   0  -3   19.78    2.10
   1   0   4   27.49    2.29
   1   0  -4   27.22    2.27
  -1   0   4   25.67    2.60
   1   0  -4   27.83    2.78
   1   0  -5  105.07    5.58
   1   0   5  105.25    5.60
  -1   0   5  104.20    6.53
  -1   0   5  109.59    6.55
  -1   0  -5  104.26    6.87
   1   0  -5  104.10    6.57
   1   0   6   10.28    1.40
   1   0  -6   10.35    1.36
   1   0  -6   14.49    2.31
  -1   0  -6   10.87    2.30
  -1   0   6   13.08    2.18
  -1   0   6   10.50    2.01
  -1   0   7  642.51   30.12
   1   0   7  727.74   29.37
  -1   0   7  725.94   30.52
   1   0  -7  651.59   28.11
   1   0   7  683.86   28.20
  -1   0  -7  639.64   30.86
   1   0  -7  681.63   30.63
  -1   0   8  168.03   10.01
   1   0   8  172.69    9.11
   1   0  -8  156.14    7.65
   1   0   8  159.89    7.64
  -1   0  -8  166.19   10.67
   1   0  -8  166.45   10.29
   1   0   9  782.43   31.45
  -1   0   9  763.53   32.73
   1   0  -9  684.95   28.88
   1   0   9  684.20   28.82
   1   0  -9  744.68   32.97
  -1   0  -9  676.21   33.07
   1   0  10   37.46    3.73
  -1   0  10   35.36    4.30
   1   0 -10   29.76    1.83
   1   0 -10   37.78    4.64
  -1   0 -10   24.51    4.08
  -1   0  11    3.56    1.89
   1   0  11    1.66    1.23
  -1   0 -11    1.63    1.93
   1   0 -11    0.49    1.61
  -1   0  12  442.56   23.37
   1   0  12  492.79   22.62
   1   0 -12  441.98   24.02
  -1   0 -12  396.87   23.96
   1   0  13  344.23   18.13
   1   0  13  343.22   18.30
  -1   0  13  364.82   19.49
   1   0 -13  318.60   19.59
   1   0  14    4.79    2.15
  -1   0  14    2.88    2.06
   1   0  14    5.13    2.25
  -1   0 -14    4.24    2.52
   1   0 -14    6.53    3.08
   1   0  15    5.24    2.29
  -1   0  15    4.42    2.52
   1   0  15    2.57    1.91
   1   0 -15    6.34    2.99
  -1   0 -15    5.34    2.93
  -1   0  16  195.11   14.37
   1   0  16  211.43   13.80
   1   0  16  212.58   13.83
   1   0 -16  174.10    8.95
   1   0 -16  218.61   15.59
  -1   0 -16  206.56   15.77
  -1   0 -17  418.82   25.51
   1   0 -17  445.98   25.26
  -1   0  17  362.84   18.47
   1   0  17  383.19   18.72
   1   0  17  392.14   22.63
   1   0  17  449.00   23.22
  -1   0  17  382.78   23.65
  -1   0  18   33.35    3.85
   1   0  18   23.91    3.33
  -1   0 -18   25.30    5.80
   1   0 -18   47.36    8.73
   1   0  18   22.52    4.66
  -1   0  18   38.25    6.84
   1   0  18   20.51    4.59
  -1   0  18   39.56    7.54
   1   0  19  503.58   24.68
  -1   0  19  532.22   24.69
  -1   0 -19  517.47   31.89
   1   0 -19  650.62   33.43
  -1   0  19  536.66   30.99
   1   0  19  540.02   29.07
  -1   0  19  615.95   32.32
   1   0  19  479.55   28.56
  -1   0  20    4.19    1.97
   1   0  20    0.96    1.65
   1   0 -20    0.95    3.24
  -1   0 -20   -5.21    4.00
  -1   0  20    2.59    2.66
   1   0  20    0.70    2.05
  -1   0  20    1.80    2.92
   1   0  20    3.70    2.52
  -1   0  21   76.81    6.20
   1   0  21   62.57    5.79
  -1   0  21   76.67    9.80
   1   0  21   53.68    7.96
  -1   0 -21   71.07   10.47
   1   0  21   83.62   10.10
   1   0 -21   85.00   11.13
  -1   0  21   68.11    9.33
   1   0  21   69.65    8.35
   1   0  22   55.12    8.68
  -1   0  22   60.53    5.49
   1   0  22   50.08    5.29
  -1   0  22   61.41    8.82
   1   0  22   49.38    7.49
  -1   0 -22   67.04   10.01
   1   0 -22   55.82    8.87
  -1   0  22   56.93    7.94
  -1   0  22   54.02    8.23
   1   0  22   62.92    7.87
   1   0  23    2.98    3.68
  -1   0  23    0.98    1.51
   1   0  23    2.14    1.90
  -1   0 -23    8.10    5.04
   1   0 -23   -1.03    2.36
  -1   0  23    0.92    2.31
   1   0  23    4.72    4.04
  -1   0  23   -0.97    2.99
   1   0  24  100.21    7.48
  -1   0  24   89.78    6.90
   1   0  24   82.10    9.55
  -1   0  24   87.61   10.69
   1   0  24  105.60   11.70
  -1   0 -24  118.69   13.35
   1   0 -24   78.52    9.64
   1   0 -24   77.05   10.47
  -1   0  24   87.10   10.19
   1   0  25    2.88    3.28
  -1   0  25   13.13    4.21
   1   0 -25    9.08    3.89
  -1   0 -25   10.29    4.40
   1   0 -25    7.71    3.19
  -1   0  25    6.17    3.01
   1   0  25    8.81    2.68
  -1   0  25    7.81    2.41
   1   0  26    4.41    1.98
  -1   0  26    4.72    1.78
   1   0  27   13.38    2.97
  -1   0  27    6.88    2.18
  -1   0  28    1.66    1.56
   1   0 -28   -1.29    2.27
  -1   0 -28   -1.57    2.23
   1   0  28    0.88    1.54
   1   0 -29  137.25    8.57
  -1   0 -29  120.69    8.16
   1   0  29  118.41    7.82
  -1   0  29  135.43    8.07
   1   0  30    7.66    1.92
  -1   0 -30    6.14    2.04
   1   0 -30    7.55    2.24
  -1   0  30    9.37    1.98
   1   0  31   67.09    4.80
   1   0 -31   77.11    5.48
  -1   0  31   77.99    5.08
  -1   0 -31   69.15    5.31
   1   0 -32   -1.29    1.48
  -1   0 -32   -0.76    1.44
  -1   0  32    1.39    1.04
   1   0  32    1.62    1.00
  -1   0  33    1.59    0.86
   1   0 -33   -0.82    1.15
   1   0  33    1.05    0.75
  -1   0 -33   -0.56    1.35
  -1  -1 -33   39.42    3.23
   1  -1  33   41.96    2.86
   1  -1  32    8.46    1.50
   1   1 -32    4.81    1.54
  -1  -1 -32    3.70    1.40
   1   1 -31  264.98   12.87
   1  -1  31  239.04   12.05
  -1  -1 -31  247.72   12.68
  -1  -1 -30   31.38    3.64
   1  -1  30   31.96    3.29
   1   1 -30   27.63    3.51
  -1  -1 -29   20.09    3.12
   1  -1  29   20.20    2.92
   1   1 -29   23.57    3.36
   1  -1  28   13.98    2.61
   1   1 -28   11.65    2.83
   1   1 -27  455.12   21.76
   1  -1  27  428.28   21.24
   1  -1  26   55.46    5.33
   1   1 -26   58.66    5.46
  -1   1  25   30.63    6.23
  -1  -1 -25   35.24    7.21
   1  -1  25   33.00    4.09
   1  -1  25   26.02    6.12
  -1  -1 -24  107.97   13.18
   1   1 -24   95.71   10.29
   1  -1  24  117.37   12.71
   1  -1  24  116.54    8.17
  -1   1  24   99.50   11.04
  -1   1  24  108.46   11.85
   1  -1  24   91.46   10.36
  -1  -1 -23  246.90   20.64
   1  -1  23  263.82   20.03
   1   1 -23  235.66   17.56
  -1   1  23  259.78   19.25
   1  -1  23  257.31   18.27
   1  -1  23  240.40   13.72
   1  -1  23  225.78   17.62
  -1   1  23  231.47   18.39
  -1   1  22   43.52    6.63
   1  -1  22   40.87    4.62
  -1  -1 -22   39.80    8.26
   1  -1  22   49.71    7.29
  -1   1  22   44.14    7.22
  -1   1  22   40.53    7.04
   1  -1  22   40.44    6.77
   1  -1  21  320.89   16.66
  -1   1  21  304.45   21.30
  -1   1  21  332.93   22.41
   1  -1  21  330.97   21.41
   1  -1  21  332.45   21.48
  -1   1  21  297.47   20.33
  -1  -1 -21  318.34   23.80
  -1  -1 -20   71.69   10.20
  -1   1  20   65.88    8.23
   1  -1  20   80.92    6.31
  -1   1  20   75.04    9.38
   1  -1  20   85.10    9.39
   1  -1  20   76.29    8.94
   1   1 -20   78.24    4.97
  -1   1  20   72.46    9.19
  -1  -1 -19  871.98   44.17
  -1   1  19  825.19   39.90
   1  -1  19  773.39   35.03
  -1   1  19  771.74   40.99
   1  -1  19  867.67   40.86
   1  -1  19  842.90   40.63
   1   1 -19  751.73   33.25
  -1   1  19  825.24   41.03
  -1  -1 -18  332.85   22.77
  -1   1  18  365.13   20.59
   1  -1  18  301.57   16.12
  -1   1  18  357.54   21.75
   1  -1  18  358.16   21.04
   1  -1  18  321.14   20.48
   1   1 -18  313.79   14.78
  -1   1  18  337.25   21.08
  -1  -1 -17  114.98   11.86
   1  -1  17  118.59    7.74
  -1   1  17  121.28   10.99
   1  -1  17  123.13   10.80
  -1   1  17  132.64   11.66
   1  -1  17  142.81   11.37
   1   1 -17  120.67    6.66
   1  -1  16  118.15   10.20
  -1   1  16  139.29   11.55
   1  -1  16  146.42   11.24
  -1   1  16  158.17   11.91
   1   1 -16  118.45    6.69
  -1  -1 -16  120.76   11.82
   1  -1  15  578.76   27.82
  -1   1  15  566.00   28.42
   1   1 -15  503.92   22.51
  -1  -1 -15  560.38   30.25
   1  -1  14  641.09   31.44
  -1  -1 -14  658.16   33.98
  -1   1  14  626.41   31.92
  -1  -1 -13   68.95    8.29
  -1   1  13   80.45    7.61
   1  -1  12  337.82   18.18
  -1  -1 -12  311.95   19.77
  -1   1  12  367.32   19.16
  -1   1  11  161.56   11.22
  -1  -1 -11  161.51   12.28
   1  -1  10  415.10   18.13
   1  -1  10  496.89   21.68
  -1   1  10  429.10   21.71
  -1  -1 -10  478.93   23.52
   1   1  -9  179.11    8.57
  -1   1   9  181.65   11.08
   1  -1   9  188.20   10.79
  -1   1   9  164.69   10.73
   1  -1   9  205.90   10.93
   1  -1   9  183.11    8.63
  -1  -1  -9  187.02   12.06
   1   1  -8  147.75    7.44
   1  -1   8  168.42    9.41
  -1   1   8  166.70    9.74
   1  -1   8  146.17    7.51
  -1  -1  -8  161.31   10.39
  -1  -1  -7  428.57   21.29
  -1   1   7  443.68   20.55
   1  -1   7  459.78   20.36
   1   1  -7  414.22   18.50
  -1  -1  -6  116.05    7.79
  -1   1   6  116.94    7.32
   1  -1   6  121.76    7.13
   1   1  -6  115.19    6.11
  -1  -1  -5  381.76   18.81
  -1   1   5  419.08   18.52
   1  -1   5  399.21   18.20
   1   1  -5  395.72   17.35
   1  -1   4 1406.42   56.77
  -1   1   4 1428.12   56.96
  -1  -1  -4 1350.29   55.06
   1   1  -4 1400.25   56.20
   1   1  -4 1384.60   56.47
  -1   1   4 1428.99   57.10
  -1   1   3 1987.82   81.35
   1   1  -3 2069.32   81.15
  -1   1   3 2032.92   81.56
   1   1  -3 2020.29   81.14
  -1   1   3 1999.87   79.94
  -1   1   2  972.23   39.68
   1   1  -2  981.72   39.67
  -1   1   2  940.70   39.90
   1   1  -1  757.69   29.06
   1   1  -1  679.58   28.04
   1   1  -1  794.86   29.91
  -1   1   1  712.49   29.28
  -1  -1  -1  679.74   28.05
  -1  -1   0   10.66    1.05
  -1   1   0    7.23    1.20
   1   1   0   11.43    0.86
   1   1   0   11.07    1.46
   1   1   0   10.63    1.58
   1  -1   0   12.28    1.47
   1   1   0   10.17    1.22
  -1  -1   1  741.52   28.38
  -1   1  -1  668.12   28.61
   1   1   1  680.15   27.76
   1   1   1  674.26   28.69
   1   1   1  696.00   29.21
   1  -1  -1  647.33   28.55
  -1  -1   2 1001.50   40.80
  -1   1  -2  972.41   40.78
   1   1   2 1022.16   40.26
   1   1   2  959.75   40.80
   1   1   2 1034.28   41.71
   1  -1  -2  963.74   40.93
   1   1   3 2014.98   80.69
   1  -1  -3 2063.13   81.10
  -1  -1   3 2039.09   81.07
   1   1   3 2009.22   79.40
  -1   1  -3 2021.12   80.72
   1   1   3 2057.00   80.51
   1   1   3 1941.52   79.55
   1   1   4 1411.86   58.81
   1  -1  -4 1518.29   59.68
  -1  -1   4 1436.29   59.57
   1   1   4 1396.75   58.16
   1   1   4 1495.44   57.97
   1   1   5  397.83   18.09
   1  -1  -5  434.03   19.34
   1   1   5  420.79   17.70
  -1  -1   5  414.97   19.28
   1   1   5  428.43   18.01
   1   1   6  101.27    5.67
   1  -1  -6  110.15    7.03
  -1  -1   6  104.45    6.89
   1   1   6  113.88    5.77
   1   1   6  105.62    5.93
   1   1   7  445.36   19.89
   1  -1  -7  473.91   22.15
   1   1   7  497.72   20.49
   1   1   7  468.84   20.65
  -1  -1   7  440.65   21.76
   1   1   8  147.39    7.50
   1  -1  -8  152.49    9.72
  -1  -1   8  164.28    9.81
   1   1   8  158.71    8.35
   1   1   8  149.30    8.45
   1   1   9  159.39    8.32
   1  -1  -9  181.70   11.33
   1  -1  -9  173.39    8.39
   1   1   9  196.78   10.16
  -1  -1   9  195.74   11.40
   1   1   9  198.71    9.90
   1  -1 -10  422.30   18.74
   1   1  10  476.69   21.40
   1   1  10  470.66   21.03
   1  -1 -10  485.52   23.34
   1  -1 -11  169.01   10.93
   1   1  11  185.25    9.39
   1   1  11  170.89    9.36
   1  -1 -12  386.25   21.13
   1   1  12  349.98   18.85
   1   1  12  384.13   18.91
   1  -1 -13   93.43    9.07
   1   1  13  113.38    8.14
  -1  -1  13  119.51    9.56
   1   1  13   97.38    7.97
   1  -1 -14  626.63   32.05
   1   1  14  589.45   29.16
  -1  -1  14  645.53   31.77
   1   1  14  599.92   29.66
   1  -1 -15  591.94   31.70
   1   1  15  597.63   29.28
  -1  -1  15  581.30   31.13
   1   1  15  575.81   28.74
   1  -1 -16  137.58   12.35
   1   1  16  157.39   11.08
   1   1  16  137.20   10.89
  -1  -1  16  143.31   12.22
  -1  -1  17  114.82    7.48
   1  -1 -17  125.93   11.81
   1   1  17  111.57   10.71
   1   1  17  117.45   10.02
   1   1  17  111.30    9.43
  -1  -1  17  124.56   11.50
  -1  -1  18  326.27   16.21
   1   1  18  342.29   21.51
   1  -1 -18  348.14   22.41
  -1  -1  18  328.78   21.66
   1   1  18  299.32   19.22
   1   1  18  309.73   18.88
   1  -1 -19  877.18   44.22
   1   1  19  854.43   42.90
  -1  -1  19  789.87   36.35
   1   1  19  828.25   40.18
  -1  -1  19  886.98   43.83
   1   1  19  811.90   40.66
  -1  -1  19  856.71   43.58
   1   1  20   84.24   10.03
   1  -1 -20   79.39   10.20
  -1  -1  20   89.05    6.72
   1   1  20  100.59    9.28
  -1  -1  20   96.58   10.86
   1   1  20   82.80    8.91
  -1  -1  20   84.73   10.15
   1  -1 -21  296.12   21.59
   1   1  21  331.82   21.78
   1   1  21  270.22   18.83
  -1  -1  21  298.62   21.23
  -1  -1  21  293.79   15.38
  -1  -1  21  297.15   21.11
   1   1  21  270.73   18.33
   1  -1 -22   40.13    7.68
  -1  -1  22   57.05    8.38
   1   1  22   53.80    7.16
   1   1  22   51.60    8.03
  -1  -1  22   43.69    4.65
  -1  -1  22   33.48    6.61
   1   1  23  223.65   17.99
   1  -1 -23  242.54   18.97
  -1  -1  23  224.24   12.72
  -1  -1  23  202.46   17.35
  -1  -1  23  224.39   18.24
   1   1  23  219.54   16.23
   1  -1 -24   92.32   11.69
   1   1  24  114.71   12.02
  -1  -1  24   95.89   11.33
  -1  -1  24  117.77    8.03
  -1  -1  24  117.18   12.23
   1  -1 -25   24.88    5.54
   1  -1 -25   28.47    6.44
   1   1  25   26.54    5.89
  -1  -1  25   28.25    6.06
  -1  -1  25   31.93    6.17
  -1  -1  25   27.67    3.64
  -1   1 -26   50.41    5.14
  -1  -1  26   50.18    4.96
  -1  -1  27  460.12   21.72
  -1   1 -27  447.48   22.03
  -1   1 -28   21.45    3.39
  -1  -1  28   24.29    3.20
  -1   1 -29   16.47    2.94
   1  -1 -29   19.26    3.16
  -1  -1  29   19.83    2.82
  -1   1 -30   31.36    3.69
   1  -1 -30   34.88    3.81
  -1  -1  30   33.14    3.35
  -1  -1  31  265.46   12.52
  -1   1 -31  246.80   12.86
   1  -1 -31  250.21   12.82
  -1   1 -32   10.11    1.91
  -1  -1  32   10.00    1.64
   1  -1 -32    7.75    1.77
  -1  -1  33   47.72    3.05
  -1   1 -33   39.40    3.22
   1  -1 -33   45.34    3.28
  -1   2  33   96.27    4.78
  -1  -2 -33   83.70    4.94
   1   2 -33   80.06    4.82
   1   2 -32   19.80    2.43
  -1   2  32   20.67    2.10
  -1  -2 -32   18.56    2.34
   1  -2  32   14.61    1.82
  -1   2  31   27.65    2.76
  -1  -2 -31   28.01    3.05
   1   2 -31   21.84    2.90
   1  -2  31   19.67    2.41
  -1  -2 -30   52.46    4.60
  -1   2  30   51.64    4.28
   1   2 -30   55.26    4.81
   1  -2  30   53.70    4.33
   1  -2  29   47.02    4.34
  -1   2  29   52.91    4.53
   1   2 -29   52.21    4.87
  -1   2  28   75.62    5.90
   1  -2  28   83.49    6.22
   1   2 -28   91.65    6.72
   1  -2  27   89.56    6.74
  -1   2  27   94.85    6.73
   1   2 -27   91.06    7.08
  -1   2  26    1.87    1.95
   1  -2  26    3.63    1.86
   1   2 -26    5.94    2.19
   1   2 -25    3.52    1.98
   1  -2  25    1.03    1.70
  -1   2  25   -1.29    1.62
  -1   2  24   48.35    4.84
   1  -2  24   53.11    5.16
   1   2 -24   54.43    5.27
   1   2 -24   31.88    6.69
  -1  -2 -24   55.81    9.10
  -1   2  24   46.20    7.30
   1  -2  24   35.48    6.47
   1  -2  24   45.98    7.44
   1  -2  23   34.86    4.26
  -1   2  23   22.52    3.45
   1   2 -23   22.29    5.37
  -1  -2 -23   27.62    6.77
   1  -2  23   32.55    6.19
  -1   2  23   25.67    5.38
   1  -2  23   28.58    5.99
   1  -2  22  228.46   12.98
  -1   2  22  241.05   13.00
   1  -2  22  244.93   17.82
  -1   2  22  216.49   17.44
   1  -2  22  223.97   17.30
  -1   2  22  205.01   16.71
  -1  -2 -22  243.53   19.93
   1   2 -22  211.88   17.88
   1   2 -22  209.52   15.80
   1   2 -21   20.60    5.32
   1   2 -21   15.33    3.86
  -1  -2 -21   26.40    6.72
  -1   2  21   27.94    5.18
   1   2 -21   19.57    2.39
   1  -2  21   13.53    4.32
  -1   2  21   29.99    5.99
   1  -2  21   12.07    2.70
  -1   2  21   24.62    3.38
   1  -2  21   19.29    4.85
  -1   2  21   21.76    5.14
   1   2 -20  189.72   15.54
  -1   2  20  147.81   12.78
  -1  -2 -20  207.11   17.20
   1   2 -20  160.02    8.99
   1  -2  20  189.96   15.05
   1  -2  20  163.16   14.13
  -1   2  20  206.74   15.59
  -1   2  20  176.07   10.30
   1  -2  20  167.20   10.31
  -1   2  20  177.62   14.46
  -1  -2 -19  199.62   16.71
  -1   2  19  183.74   13.64
   1   2 -19  174.54   14.94
  -1   2  19  172.92   10.22
   1  -2  19  160.67   10.16
   1   2 -19  170.52    9.06
  -1   2  19  160.15   14.01
   1  -2  19  189.50   14.79
   1  -2  19  195.53   14.74
  -1   2  19  176.97   14.22
   1   2 -18    9.02    3.51
  -1  -2 -18    9.47    4.04
  -1   2  18   10.85    3.32
   1   2 -18   17.43    2.12
   1  -2  18   14.84    4.00
  -1   2  18   10.61    3.77
  -1   2  18   16.09    2.57
   1  -2  18   14.63    2.62
  -1   2  18   13.81    3.91
   1  -2  18   10.08    3.51
  -1   2  17  217.11   14.50
  -1  -2 -17  238.31   17.63
   1   2 -17  224.51   16.41
   1   2 -17  212.13   10.62
   1  -2  17  252.33   16.09
  -1   2  17  224.56   15.83
  -1   2  17  218.80   11.63
   1  -2  17  198.62   11.52
  -1   2  17  210.24   15.30
  -1  -2 -16  243.40   17.32
  -1   2  16  223.18   14.37
   1   2 -16  223.27   15.96
   1   2 -16  212.93   10.69
   1  -2  16  225.53   15.39
  -1   2  16  229.11   15.65
  -1   2  16  224.12   15.43
  -1   2  15   36.84    4.96
   1   2 -15   39.59    5.98
  -1  -2 -15   41.29    6.59
  -1   2  15   40.24    5.69
   1   2 -15   43.08    3.24
  -1   2  15   34.15    5.40
   1  -2  15   39.68    5.48
  -1   2  14   21.48    3.61
  -1  -2 -14   12.25    3.75
   1   2 -14   18.61    3.97
   1   2 -14   15.20    1.89
  -1   2  14   11.23    3.06
  -1   2  14   15.35    3.57
   1  -2  14   20.13    3.82
  -1   2  13  531.46   26.09
  -1  -2 -13  515.65   28.94
   1   2 -13  572.35   28.46
  -1   2  13  541.27   27.45
   1  -2  13  542.69   22.94
   1   2 -13  521.82   23.04
   1  -2  13  593.67   27.65
  -1   2  12   15.36    2.73
   1  -2  12    8.85    2.55
  -1   2  12   13.27    2.98
   1   2 -12   15.02    3.41
  -1  -2 -12   20.84    4.16
   1   2 -11   95.10    7.78
  -1  -2 -11   74.74    7.59
  -1   2  11   75.76    6.03
  -1   2  11   79.89    6.84
   1  -2  11  102.81    7.45
   1  -2  11   65.07    4.17
   1  -2  10  223.52   12.69
   1  -2  10  199.62   12.16
  -1   2  10  209.78   12.48
   1   2 -10  213.08   12.96
  -1  -2 -10  209.85   13.75
  -1   2  10  210.45   11.52
   1  -2   9 2110.35   86.10
   1   2  -9 2152.91   86.72
  -1  -2  -9 1970.18   87.37
  -1   2   9 2065.62   84.79
  -1   2   9 2048.17   86.15
  -1   2   8  317.80   16.40
   1  -2   8  318.06   16.18
   1   2  -8  343.00   14.82
   1   2  -8  329.25   16.60
  -1  -2  -8  285.57   16.90
  -1   2   8  315.62   15.14
  -1   2   8  305.38   16.24
  -1   2   7  263.54   13.73
   1  -2   7  258.22   13.50
   1   2  -7  242.95   12.19
   1   2  -7  245.81   13.59
  -1   2   7  273.42   12.52
  -1  -2  -7  274.32   14.61
  -1   2   7  284.74   13.94
   1   2  -6  813.79   35.54
   1  -2   6  886.95   36.74
  -1   2   6  907.05   36.99
  -1  -2  -6  839.84   37.43
  -1   2   6  868.57   35.37
   1   2  -6  863.33   36.79
   1   2  -6  804.49   35.66
   1   2  -5 2492.19   98.90
  -1   2   5 2427.90   99.73
   1  -2   5 2487.71   99.65
  -1  -2  -5 2396.68  100.19
   1   2  -5 2469.37   98.78
  -1   2   5 2417.33   98.21
   1   2  -5 2505.12   99.57
   1   2  -4 1239.02   51.39
  -1   2   4 1238.85   50.50
   1   2  -4 1257.39   51.65
   1   2  -4 1250.30   51.08
   1  -2   4 1289.01   52.00
  -1   2   3 1673.91   67.11
   1   2  -3 1734.84   67.81
   1  -2   3 1651.71   68.53
   1   2  -3 1640.69   68.19
  -1   2   2 2423.29   98.49
   1  -2   2 2521.94  100.03
  -1   2   2 2547.49   99.21
  -1  -2  -1 1205.17   50.17
  -1   2   1 1352.88   51.00
   1  -2   1 1334.48   52.14
   1  -2   0 2016.54   76.77
  -1  -2   0 1734.50   74.94
  -1   2   0 1820.02   76.12
   1   2   0 1768.66   76.01
   1  -2   0 1902.26   75.69
  -1   2   0 2170.67   75.67
   1   2   1 1262.61   52.53
   1  -2  -1 1341.08   52.34
   1  -2  -1 1336.07   53.15
  -1   2  -1 1293.55   52.66
  -1  -2   1 1215.87   51.75
  -1   2  -2 2586.61  101.39
  -1  -2   2 2466.79  100.84
   1   2   2 2507.88  101.22
  -1  -2   3 1549.38   64.25
   1   2   3 1602.61   64.26
  -1  -2   4 1198.91   50.04
   1   2   4 1191.87   49.60
   1  -2  -4 1241.16   49.89
   1   2   4 1185.47   50.02
  -1   2  -5 2409.61   98.56
   1  -2  -5 2549.79   98.23
   1   2   5 2522.64   98.38
  -1  -2   5 2433.48   98.34
   1   2   5 2444.10   97.52
   1   2   5 2348.01   96.01
   1   2   6  842.34   35.73
  -1   2  -6  778.83   35.94
   1  -2  -6  817.03   35.61
   1   2   6  815.12   34.24
  -1  -2   6  837.26   35.82
   1   2   6  819.60   34.56
   1   2   6  823.12   33.55
   1   2   7  299.48   14.49
   1  -2  -7  286.84   14.44
  -1   2  -7  257.33   14.53
  -1  -2   7  262.85   14.29
   1   2   7  284.73   13.11
   1   2   7  267.38   12.96
   1   2   7  271.39   12.42
   1   2   8  276.93   13.51
  -1  -2   8  319.79   15.84
   1   2   8  298.10   13.46
   1   2   8  292.05   13.98
   1  -2  -8  270.77   15.16
  -1   2  -8  273.28   15.69
   1   2   8  292.78   15.22
   1   2   9 1996.74   82.06
   1   2   9 2014.47   81.38
  -1  -2   9 2146.02   84.25
  -1   2  -9 1891.29   84.16
   1   2   9 1944.69   83.45
   1  -2  -9 2006.82   83.98
   1   2  10  192.15   10.39
  -1  -2  10  204.37   12.69
   1   2  10  186.76   10.91
   1  -2 -10  230.10   13.06
   1   2  10  200.30   12.12
  -1   2 -10  184.23   12.60
   1   2  11   76.04    5.88
  -1  -2  11  105.65    8.28
   1   2  11   80.00    6.34
   1  -2 -11   80.25    7.52
  -1   2 -11  102.89    8.55
   1   2  11  102.30    7.80
   1  -2 -12   12.36    1.31
   1   2  12   15.54    3.18
  -1   2 -12   11.59    3.14
   1  -2 -12   13.90    3.29
   1   2  12   17.58    2.64
   1   2  12   16.14    2.84
   1  -2 -13  586.36   29.39
  -1   2 -13  525.01   29.19
   1   2  13  579.02   28.51
   1   2  13  558.33   26.18
   1   2  13  549.50   26.82
   1   2  14   13.45    3.38
   1   2  14   18.26    3.08
   1   2  14   24.42    3.69
  -1   2 -14   13.65    3.70
   1  -2 -14   17.33    3.85
   1   2  15   51.04    6.29
   1  -2 -15   41.09    6.36
  -1   2 -15   39.84    6.13
   1   2  15   40.31    5.05
  -1   2 -15   42.14    3.08
  -1   2 -15   43.48    3.09
   1   2  15   41.54    4.75
  -1   2 -15   36.17    2.80
   1   2  16  231.22   14.38
  -1  -2  16  236.41   16.81
  -1   2 -16  220.13   10.48
  -1   2 -16  217.15   10.46
   1   2  16  223.67   13.61
  -1   2 -16  216.25   16.29
   1   2  16  234.13   15.63
   1  -2 -16  224.20   16.26
   1   2  17  216.49   11.91
  -1  -2  17  231.07   12.14
   1   2  17  203.96   14.42
  -1  -2  17  255.16   17.89
   1   2  17  220.37   14.04
  -1   2 -17  245.91   17.60
   1  -2 -17  232.11   17.04
   1   2  17  256.74   16.73
   1   2  18    9.05    3.39
   1   2  18    9.98    3.21
  -1  -2  18    7.89    2.03
   1   2  18    8.83    2.05
   1   2  18    9.47    2.78
  -1  -2  18    6.12    3.13
  -1   2 -18   12.57    4.24
   1  -2 -18    9.45    4.06
   1   2  19  165.26   13.79
  -1   2 -19  175.32   15.24
   1  -2 -19  182.45   15.40
   1   2  19  155.20   12.27
  -1  -2  19  162.74   14.53
  -1  -2  19  150.99    9.56
   1   2  19  152.09    9.57
   1   2  19  155.03   11.59
  -1   2 -19  175.55    8.68
  -1  -2  20  156.64   10.02
   1   2  20  173.32   10.32
  -1  -2  20  161.33   14.94
   1   2  20  175.66   13.35
  -1   2 -20  177.42    8.96
  -1   2 -20  177.95   15.87
   1   2  20  158.64   14.02
   1  -2 -20  185.46   15.57
   1   2  21   33.18    6.21
  -1  -2  21   21.74    3.34
   1   2  21   22.36    3.36
  -1   2 -21   19.88    5.44
   1  -2 -21   21.71    5.80
  -1  -2  21   23.71    5.63
  -1  -2  21   18.17    5.18
   1   2  21   23.13    4.56
  -1  -2  22  214.19   12.29
   1   2  22  225.48   12.51
  -1  -2  22  216.87   17.78
   1   2  22  209.81   17.07
   1  -2 -22  225.56   18.45
  -1   2 -22  190.53   17.68
  -1  -2  22  209.24   17.74
   1   2  23   29.80    5.96
  -1  -2  23   28.64    3.97
   1   2  23   43.25    4.61
  -1  -2  23   40.26    7.20
  -1   2 -23   47.67    8.48
   1  -2 -23   38.82    7.26
  -1  -2  23   40.99    7.33
   1   2  24   25.98    5.75
   1   2  24   37.27    4.39
  -1   2 -24   37.26    4.29
  -1  -2  24   35.57    4.08
  -1  -2  24   31.13    6.46
  -1   2 -24   30.05    6.79
   1  -2 -24   27.45    6.23
  -1  -2  24   38.24    6.96
  -1  -2  25   -0.32    1.52
  -1   2 -25    3.85    2.10
   1   2  25   -0.34    1.48
   1   2  26    2.95    1.78
  -1   2 -26    5.54    2.22
  -1  -2  26    2.81    1.76
  -1   2 -27   83.81    6.72
   1   2  27   91.12    6.66
  -1  -2  27   85.69    6.48
   1   2  28   87.39    6.28
  -1  -2  28   82.84    6.15
  -1   2 -28   83.33    6.54
  -1   2 -29   53.87    5.01
  -1  -2  29   58.68    4.83
   1   2  29   66.42    5.10
   1  -2 -30   61.88    4.87
  -1  -2  30   52.99    4.38
   1   2  30   54.45    4.34
  -1   2 -30   46.10    4.43
  -1   2 -31   18.42    2.70
   1  -2 -31   23.32    2.84
   1   2  31   23.72    2.54
  -1  -2  31   23.98    2.60
   1  -2 -32   22.17    2.48
  -1  -2  32   21.39    2.13
  -1   2 -32   18.40    2.39
   1   2  32   18.56    2.06
  -1  -2  33   81.19    4.36
   1  -2 -33   79.04    4.64
  -1   2 -33   80.30    4.73
  -1  -3 -33   56.49    3.43
   1   3 -33   48.38    3.27
   1  -3  32   16.19    1.77
  -1   3  32   16.97    1.93
  -1  -3 -32   16.68    2.14
   1   3 -32   18.73    2.21
  -1   3  31   47.85    3.57
   1  -3  31   42.82    3.43
  -1  -3 -31   46.68    3.90
   1   3 -31   44.10    3.96
   1   3 -30    0.51    1.51
  -1   3  30    0.78    1.03
   1  -3  30    0.78    1.09
  -1   3  29   28.98    3.24
   1  -3  29   31.87    3.34
   1   3 -29   34.21    3.82
   1   3 -28   54.23    5.20
   1  -3  28   57.58    4.90
  -1   3  28   60.99    4.95
   1   3 -27   56.31    5.47
   1  -3  27   57.95    5.12
  -1   3  27   54.59    4.92
   1  -3  26  106.27    7.52
  -1   3  26  104.96    7.46
   1   3 -26  111.37    8.04
   1  -3  25   82.51    6.58
  -1   3  25   85.96    6.58
   1   3 -25   86.21    7.05
   1   3 -24   52.24    8.13
  -1  -3 -24   50.61    8.54
   1  -3  24   41.88    7.12
  -1   3  24   59.69    5.33
   1   3 -24   68.79    6.02
   1  -3  24   51.83    5.22
   1  -3  24   72.50    9.26
  -1   3  23  688.72   30.72
   1  -3  23  702.04   31.04
   1   3 -23  696.96   31.07
   1   3 -23  605.98   36.39
  -1  -3 -23  726.39   39.62
  -1   3  23  629.60   35.46
   1   3 -23  640.35   29.04
   1  -3  23  647.57   36.72
   1  -3  23  696.22   37.32
   1  -3  22  113.08    8.15
   1   3 -22  127.43    8.36
  -1   3  22  113.44    7.95
  -1  -3 -22  103.64   12.32
   1   3 -22  106.46   11.59
  -1   3  22  103.16   10.90
   1   3 -22  123.95    7.15
   1  -3  22  103.76   11.38
   1  -3  22  112.68   11.93
   1  -3  21  253.78   13.81
  -1   3  21  237.99   13.40
   1   3 -21  252.74   13.70
  -1  -3 -21  264.24   20.38
   1   3 -21  227.74   18.44
  -1   3  21  246.25   17.90
   1   3 -21  256.01   12.58
   1  -3  21  238.92   18.40
   1  -3  21  241.93   18.43
  -1   3  20   42.17    4.29
   1   3 -20   43.76    4.48
   1  -3  20   36.75    4.30
   1   3 -20   40.19    5.55
   1   3 -20   42.74    7.23
  -1   3  20   50.88    6.47
  -1  -3 -20   40.30    7.70
  -1   3  20   37.95    6.39
   1  -3  20   31.28    5.98
   1   3 -20   41.48    3.69
   1  -3  20   45.75    7.16
   1  -3  19  499.48   23.53
  -1   3  19  497.74   23.22
   1   3 -19  479.61   28.78
  -1   3  19  480.56   26.65
  -1  -3 -19  507.18   30.57
   1   3 -19  426.78   25.47
  -1   3  19  541.80   28.66
   1   3 -19  519.71   22.41
   1  -3  19  514.53   29.09
   1  -3  18  175.81   10.35
  -1   3  18  196.84   10.49
  -1   3  18  174.47   12.92
   1   3 -18  176.32   12.45
   1   3 -18  177.11   14.49
  -1  -3 -18  188.94   15.64
  -1   3  18  194.74   14.28
   1   3 -18  174.77    9.49
  -1   3  18  174.05   14.05
   1  -3  18  174.25   14.14
  -1   3  17  212.30   11.89
   1  -3  17  209.76   11.96
   1   3 -17  236.04   16.63
  -1   3  17  229.11   14.73
  -1  -3 -17  230.32   17.32
  -1   3  17  227.38   15.75
   1   3 -17  240.21   11.43
   1  -3  17  248.56   16.62
  -1   3  17  233.85   16.22
  -1  -3 -16   92.61    9.75
  -1   3  16   84.21    7.59
   1   3 -16   75.68    8.40
  -1   3  16   73.00    7.78
   1   3 -16   73.80    4.97
  -1   3  16   74.28    8.22
   1  -3  16   70.68    8.08
   1   3 -15  393.04   22.77
  -1  -3 -15  381.44   23.54
  -1   3  15  365.37   20.45
  -1   3  15  381.88   21.80
   1   3 -15  400.49   17.67
  -1   3  15  378.92   19.00
   1  -3  15  417.06   22.73
  -1   3  15  388.49   22.20
  -1  -3 -14  298.07   19.66
   1   3 -14  338.40   19.41
  -1   3  14  323.98   17.38
  -1   3  14  312.71   18.26
   1  -3  14  319.16   14.15
   1   3 -14  323.99   14.57
  -1   3  14  275.90   15.59
  -1   3  14  301.30   18.50
   1  -3  14  340.54   19.13
   1   3 -13  201.93   13.23
  -1  -3 -13  180.38   13.63
  -1   3  13  174.61   11.16
   1  -3  13  188.63    8.83
  -1   3  13  176.57   12.15
   1   3 -13  182.37    9.16
   1  -3  13  177.64   12.48
  -1   3  13  170.53   12.30
  -1   3  12  211.44   12.43
   1   3 -12  212.89   13.91
  -1  -3 -12  210.13   14.59
  -1   3  12  201.71   13.19
   1   3 -12  228.78   10.52
   1  -3  12  214.19   13.84
   1  -3  12  222.50   13.54
   1  -3  11 1865.13   74.91
   1  -3  11 1769.86   74.05
   1   3 -11 1740.57   74.49
  -1   3  11 1677.19   72.34
  -1  -3 -11 1650.86   75.45
  -1   3  11 1748.99   73.97
   1  -3  10  714.88   31.59
   1   3 -10  704.67   31.86
  -1   3  10  668.45   30.04
   1   3 -10  667.69   29.76
  -1  -3 -10  621.78   32.34
  -1   3  10  665.96   31.28
   1  -3   9  103.13    7.62
  -1  -3  -9   92.34    8.19
   1   3  -9  102.02    7.71
  -1   3   9  119.45    7.12
   1   3  -9  116.35    6.84
  -1   3   9  109.11    7.77
  -1   3   8  173.49   10.24
   1   3  -8  197.87   11.34
  -1  -3  -8  186.73   12.05
   1   3  -8  197.52   10.08
  -1   3   8  204.63   10.36
  -1   3   8  188.83   11.26
   1  -3   7  842.63   35.51
  -1   3   7  776.26   34.37
  -1   3   7  806.57   35.35
  -1   3   7  830.77   34.06
  -1  -3  -7  776.01   35.93
   1   3  -7  770.82   33.68
   1   3  -7  807.07   35.12
   1  -3   6 1920.95   79.35
  -1   3   6 1904.86   78.61
   1   3  -6 2035.63   78.92
  -1   3   6 1946.71   79.39
   1   3  -6 1902.87   77.76
  -1   3   6 1941.09   78.04
  -1  -3  -6 1852.96   79.71
   1   3  -6 1878.63   78.83
   1  -3   5   23.58    2.80
  -1   3   5   19.68    2.51
   1   3  -5   29.74    2.89
  -1   3   5   25.84    2.96
   1   3  -5   25.68    2.64
   1   3  -5   23.10    2.12
  -1  -3  -5   15.92    2.62
  -1   3   5   23.02    2.23
   1  -3   4   33.41    3.38
  -1   3   4   32.80    3.19
   1   3  -4   34.39    3.27
  -1   3   4   37.82    3.55
  -1  -3  -4   38.13    3.49
   1   3  -4   37.08    2.68
  -1   3   4   41.66    2.93
   1   3  -4   40.70    3.15
   1   3  -3 2104.78   84.16
  -1   3   3 2125.03   84.31
   1  -3   3 1997.58   84.26
  -1   3   3 2051.03   82.97
  -1   3   3 2057.55   83.99
  -1   3   2  785.32   32.30
  -1   3   2  736.65   31.28
   1  -3   2  768.00   32.59
  -1   3   2  735.97   32.20
   1  -3   1 1064.87   45.18
   1  -3   1 1081.03   43.90
  -1   3   1 1068.39   44.65
   1  -3   0   31.57    3.41
  -1  -3   0   34.92    2.12
   1   3   0   42.82    3.55
   1  -3   0   39.38    2.82
  -1   3   0   46.50    3.58
   1   3   1  982.15   40.12
  -1   3  -1  992.04   40.05
   1  -3  -1  971.07   39.29
   1  -3  -1 1081.80   40.97
  -1  -3   1  915.07   37.62
  -1  -3   2  726.76   28.89
  -1  -3   2  650.61   27.01
   1   3   2  751.51   29.64
   1   3   2  721.24   29.45
  -1  -3   3 1934.23   82.10
   1   3   3 2116.36   82.67
   1   3   3 2036.09   82.53
  -1  -3   4   35.77    3.42
   1   3   4   43.68    3.72
   1   3   4   43.02    4.79
   1   3   4   38.09    3.55
  -1   3  -4   39.97    3.58
  -1  -3   5   20.19    2.71
   1   3   5   18.87    2.54
   1  -3  -5   24.03    2.65
  -1   3  -5   25.62    2.97
   1   3   5   23.49    2.81
   1   3   6 1869.47   75.69
  -1  -3   6 1778.82   76.26
   1  -3  -6 1954.92   75.90
  -1   3  -6 1690.86   76.10
   1   3   6 1890.31   76.18
   1   3   7  730.91   30.62
  -1  -3   7  750.75   33.46
  -1   3  -7  709.36   33.32
   1  -3  -7  767.70   32.93
   1   3   7  764.20   33.22
   1   3   8  176.57    8.99
  -1  -3   8  215.73   11.91
  -1   3  -8  193.45   11.61
   1   3   8  195.27   11.21
   1  -3  -8  186.96   11.02
   1   3   9  108.77    6.24
  -1  -3   9  106.56    8.35
   1  -3  -9  125.92    8.38
  -1   3  -9   97.09    8.10
   1   3   9  119.32    8.25
   1   3  10  604.82   27.67
  -1  -3  10  703.01   31.52
   1  -3 -10  689.83   30.80
   1   3  10  635.44   30.23
  -1   3 -10  641.55   31.15
   1   3  11 1674.14   71.94
   1   3  11 1753.51   73.22
  -1  -3  11 1811.93   75.95
   1  -3 -11 1816.81   75.40
   1   3  11 1807.71   74.90
  -1   3 -11 1760.68   75.90
   1   3  12  218.52   11.71
  -1   3 -12  203.03   14.35
   1  -3 -12  244.95   14.62
   1   3  12  210.16   13.57
   1   3  12  210.38   12.50
  -1  -3  12  249.12   15.18
   1   3  13  174.91   11.04
  -1  -3  13  199.06   13.70
  -1   3 -13  178.44    8.61
  -1   3 -13  173.16    8.62
   1  -3 -13  172.89   12.54
   1   3  13  176.68   12.15
  -1   3 -13  181.36   13.17
   1   3  13  170.51   10.15
  -1  -3  14  291.92   18.46
   1   3  14  243.32   15.23
  -1   3 -14  282.09   12.73
  -1   3 -14  285.91   12.71
  -1   3 -14  277.05   12.69
   1   3  14  267.22   14.58
   1  -3 -14  271.09   17.46
   1   3  14  276.24   16.97
  -1   3 -14  289.69   18.26
   1   3  15  393.77   21.24
  -1   3 -15  400.53   22.63
   1  -3 -15  381.46   21.81
   1   3  15  339.88   19.15
  -1   3 -15  353.60   15.88
  -1   3 -15  353.81   15.91
   1   3  15  351.87   18.20
  -1   3 -15  346.22   15.85
   1  -3 -16   93.77    9.63
   1   3  16   78.49    8.41
  -1   3 -16   88.12    9.56
   1   3  16   71.36    7.40
  -1   3 -16   97.52    5.41
   1   3  16   88.28    7.20
  -1   3 -16   92.14    5.33
  -1   3 -16   92.82    5.39
  -1   3 -17  242.12   11.42
   1   3  17  222.85   12.33
  -1  -3  17  222.25   12.48
   1  -3 -17  277.29   18.12
   1   3  17  235.27   16.52
  -1   3 -17  236.87   17.52
   1   3  17  240.89   14.18
  -1   3 -17  246.60   11.49
  -1   3 -17  244.70   11.47
   1   3  18  168.06   14.26
   1  -3 -18  218.89   16.29
  -1   3 -18  177.07   15.51
  -1   3 -18  209.01   10.05
  -1  -3  18  196.40   11.12
   1   3  18  205.64   11.16
  -1   3 -18  202.62    9.99
   1  -3 -19  493.95   29.16
   1   3  19  435.24   27.44
  -1   3 -19  479.53   29.58
  -1  -3  19  486.05   30.11
  -1   3 -19  513.96   21.81
  -1  -3  19  489.74   23.17
   1   3  19  459.02   22.94
  -1   3 -19  536.24   22.26
  -1   3 -19  485.50   21.69
   1  -3 -20   54.45    8.09
  -1   3 -20   36.96    7.32
   1   3  20   47.93    7.24
  -1  -3  20   41.33    7.78
  -1  -3  20   50.41    4.77
   1   3  20   44.22    4.59
  -1   3 -20   57.33    4.18
   1  -3 -21  292.68   20.57
   1   3  21  258.49   18.86
  -1   3 -21  294.17   21.31
  -1  -3  21  245.20   14.22
   1   3  21  277.69   14.54
  -1   3 -21  271.05   14.63
  -1   3 -21  274.68   13.27
  -1  -3  21  285.89   21.09
  -1   3 -22   95.71   11.47
   1   3  22   69.59    9.32
   1  -3 -22  100.48   11.22
  -1   3 -22   88.24    6.97
   1   3  22   95.22    7.04
  -1  -3  22   95.21    7.07
  -1   3 -22   95.58    6.00
  -1  -3  22   85.05   10.58
  -1  -3  22   89.65   11.14
  -1   3 -23  654.44   38.27
   1   3  23  634.45   36.13
   1  -3 -23  627.19   37.21
  -1  -3  23  617.31   37.24
  -1  -3  23  704.85   38.73
   1   3  23  671.49   30.68
  -1  -3  23  648.97   30.56
  -1   3 -23  684.63   31.08
  -1   3 -23  700.68   29.14
   1   3  24   43.58    7.22
  -1  -3  24   50.89    8.17
  -1  -3  24   53.91    8.59
  -1  -3  24   58.69    5.33
  -1   3 -24   61.53    5.86
   1   3  24   64.55    5.55
  -1   3 -24   54.86    8.89
   1  -3 -24   60.92    8.76
  -1   3 -25   79.22    6.65
   1   3  25   78.91    6.30
  -1  -3  25   72.16    6.03
   1   3  26  132.23    8.53
  -1   3 -26  129.65    8.88
  -1  -3  26  123.27    8.31
   1   3  27   45.86    4.59
  -1  -3  27   52.35    4.89
   1   3  28   62.46    4.94
  -1  -3  28   48.93    4.59
  -1   3 -28   51.58    4.98
  -1   3 -29   25.36    3.28
  -1  -3  29   18.80    2.69
   1   3  29   20.57    2.73
   1   3  30    2.55    1.29
  -1   3 -30    0.50    1.43
  -1  -3  30    1.60    1.15
  -1  -3  31   42.10    3.33
   1  -3 -31   44.80    3.80
   1   3  31   44.52    3.39
  -1   3 -31   42.30    3.81
   1   3  32   16.68    1.86
   1  -3 -32   24.64    2.48
  -1  -3  32   19.63    1.96
  -1   3 -32   25.65    2.54
   1  -3 -33   60.26    3.67
  -1   3 -33   55.19    3.65
   1   3  33   66.04    3.59
  -1  -4 -32    5.47    1.36
  -1   4  32    6.58    1.04
   1   4 -32    6.40    1.34
  -1   4  31  161.07    7.90
   1  -4  31  144.84    7.70
  -1  -4 -31  169.58    8.64
   1   4 -31  161.34    8.64
   1  -4  30   69.00    4.61
  -1   4  30   71.30    4.67
   1   4 -30   64.93    5.16
  -1   4  29   74.82    5.05
   1  -4  29   65.51    4.81
   1   4 -29   60.90    5.29
   1  -4  28   25.61    3.04
   1   4 -28   22.22    3.38
  -1   4  28   24.25    2.95
   1  -4  27  120.88    7.77
  -1   4  27  130.86    7.93
   1   4 -27  110.20    8.14
   1   4 -26  152.37    9.99
  -1   4  26  161.20    9.55
   1  -4  26  157.85    9.54
   1   4 -25   28.88    4.06
   1  -4  25   42.94    4.33
  -1   4  25   35.14    3.99
   1   4 -24   83.23    6.55
   1  -4  24   64.88    5.75
  -1   4  24   71.54    5.85
  -1  -4 -24   70.47    9.72
   1   4 -24   53.77    8.12
   1  -4  23   24.16    5.48
  -1  -4 -23   22.44    5.83
   1   4 -23   19.07    4.80
   1  -4  23   25.24    5.76
   1   4 -23   23.32    3.69
  -1   4  23   20.71    3.18
   1  -4  23   25.77    3.46
   1   4 -23   27.16    2.98
   1  -4  22   38.51    6.88
  -1   4  22   38.13    6.20
   1   4 -22   40.73    6.86
  -1  -4 -22   42.44    7.56
   1  -4  22   42.54    7.32
  -1   4  22   41.13    4.47
   1  -4  22   51.67    4.91
   1   4 -22   46.37    4.90
   1   4 -22   36.41    3.66
   1  -4  21   21.11    5.12
  -1   4  21   15.41    4.12
   1   4 -21   11.97    3.99
  -1  -4 -21   21.47    5.44
   1  -4  21   16.83    5.04
   1   4 -21   14.81    3.08
   1  -4  21   18.13    3.00
  -1   4  21   20.10    3.04
   1   4 -21   20.13    2.67
  -1   4  20  113.17   11.02
  -1  -4 -20  123.45   13.08
   1   4 -20   99.90   11.31
   1  -4  20  116.55   12.14
   1   4 -20  135.54    7.87
   1   4 -20  132.57    8.79
  -1   4  20  133.88    8.38
   1  -4  20  137.51    8.65
   1   4 -19   78.61    6.23
   1  -4  19   72.17    5.92
  -1   4  19   85.66    6.14
   1   4 -19   76.26    5.08
   1  -4  19   74.82    9.20
   1   4 -19   72.95    9.00
  -1  -4 -19   89.17   10.47
   1   4 -19   77.84    5.47
  -1   4  19   64.02    7.95
  -1   4  18  156.83    8.89
   1  -4  18  137.81    8.70
   1   4 -18  147.81    8.96
   1   4 -18  139.87   12.55
  -1   4  18  120.24   10.58
  -1  -4 -18  133.22   13.07
   1   4 -18  135.83    7.67
   1  -4  18  135.36   12.60
  -1   4  18  141.18   11.88
   1   4 -18  152.88    8.36
   1  -4  17    5.23    2.01
   1   4 -17    8.68    2.05
  -1   4  17    8.07    1.88
  -1   4  17   10.15    2.86
  -1  -4 -17    7.40    3.59
   1   4 -17   11.55    3.64
   1   4 -17    7.44    2.10
   1   4 -17    6.33    1.43
   1  -4  17    8.45    3.26
  -1   4  17    8.85    3.06
   1   4 -17    5.29    1.55
  -1  -4 -16   17.75    4.40
   1   4 -16   13.48    2.81
   1   4 -16   19.63    4.18
  -1   4  16   19.38    3.65
   1   4 -16   20.43    2.93
   1  -4  16   28.16    5.19
  -1   4  16   16.12    3.60
   1   4 -16   20.80    2.52
   1   4 -15  257.84   16.18
  -1   4  15  239.58   14.41
   1   4 -15  202.24   12.84
  -1  -4 -15  227.90   16.53
  -1   4  15  249.35   15.59
   1   4 -15  234.62   11.61
   1  -4  15  256.70   16.67
  -1   4  14   31.54    4.34
  -1  -4 -14   32.87    5.42
   1   4 -14   34.01    3.88
   1   4 -14   30.06    4.84
   1  -4  14   37.17    2.80
  -1   4  14   32.51    4.83
   1   4 -14   37.34    3.21
   1  -4  14   41.54    5.91
  -1   4  14   33.07    3.70
   1   4 -13  282.63   16.63
  -1   4  13  237.70   14.61
  -1  -4 -13  276.00   17.39
   1   4 -13  250.89   13.87
   1  -4  13  265.35   12.10
  -1   4  13  274.06   16.13
   1   4 -13  287.78   12.86
   1  -4  13  298.78   17.43
  -1   4  13  249.31   13.65
  -1  -4 -12 1088.05   52.23
  -1   4  12 1111.53   49.65
   1   4 -12 1047.64   48.36
   1   4 -12 1185.86   51.53
  -1   4  12 1183.00   51.29
   1  -4  12 1123.96   46.67
   1   4 -12 1203.54   47.48
  -1   4  12 1111.32   48.64
   1  -4  12 1341.74   53.27
   1  -4  12 1234.91   51.67
  -1   4  11  164.98   10.04
   1   4 -11  166.49   11.07
  -1  -4 -11  159.78   11.76
   1   4 -11  150.37    8.95
  -1   4  11  170.35   11.11
   1   4 -11  170.77    8.43
   1  -4  11  152.78   10.72
  -1   4  11  166.40    9.54
  -1   4  10 1109.12   48.17
   1  -4  10 1196.66   50.25
   1   4 -10 1151.36   49.79
  -1   4  10 1126.83   48.66
  -1  -4 -10 1163.56   51.18
   1   4 -10 1089.75   47.42
  -1   4  10 1199.08   50.21
  -1   4   9 1244.02   52.86
   1  -4   9 1389.01   54.81
   1   4  -9 1208.24   51.78
  -1   4   9 1307.05   53.18
  -1  -4  -9 1157.53   54.87
   1   4  -9 1229.80   53.79
  -1   4   9 1305.13   54.61
  -1   4   8  397.27   18.49
   1  -4   8  417.59   19.77
   1   4  -8  366.62   18.77
  -1   4   8  397.02   18.45
  -1  -4  -8  381.75   20.03
   1   4  -8  370.78   17.26
  -1   4   8  407.94   19.65
  -1   4   7  467.55   22.21
   1  -4   7  506.00   23.35
   1   4  -7  465.50   22.31
  -1  -4  -7  468.92   23.39
  -1   4   7  504.54   22.16
   1   4  -7  498.47   21.11
  -1   4   7  495.58   23.25
   1   4  -6  781.12   34.07
  -1  -4  -6  793.75   35.20
  -1   4   6  798.05   33.96
  -1   4   6  782.17   34.37
   1  -4   6  818.81   35.28
   1   4  -5 1445.22   60.27
  -1  -4  -5 1393.11   61.09
  -1   4   5 1491.09   60.38
  -1   4   5 1447.18   60.93
   1  -4   5 1590.43   61.86
  -1   4   4   99.31    6.03
   1  -4   4  111.66    7.10
  -1  -4  -4   98.28    6.43
  -1   4   4  115.23    7.62
  -1   4   4  105.63    6.71
  -1   4   3  272.15   12.90
   1  -4   3  267.22   13.86
  -1  -4  -3  252.31   12.83
  -1   4   3  311.80   14.59
  -1   4   3  274.04   13.58
  -1   4   2  553.07   24.57
   1  -4   2  516.21   24.17
  -1   4   2  528.92   23.93
   1  -4   1  190.51   10.43
  -1   4   1  159.29    9.74
   1  -4   1  204.39    8.93
  -1   4   1  170.44   10.16
   1  -4   0 3604.00  137.63
  -1  -4   0 3220.34  134.86
   1  -4   0 3263.43  135.41
  -1   4   0 3860.10  137.90
   1   4   0 3757.84  139.92
   1   4   0 3372.69  137.22
   1   4   1  184.93   10.22
   1  -4  -1  191.86   10.90
  -1  -4   1  179.46    8.30
   1   4   1  195.17   10.65
   1  -4  -1  167.57    9.20
  -1   4  -1  226.21   11.08
   1   4   1  229.31   12.69
   1   4   2  529.91   23.05
   1   4   2  546.21   25.03
   1  -4  -2  545.43   23.76
   1   4   2  515.92   22.65
  -1  -4   2  459.12   20.20
   1   4   3  273.75   13.59
  -1   4  -3  276.18   12.72
   1   4   3  286.66   15.74
  -1  -4   3  252.05   11.33
   1   4   4   94.92    6.66
  -1   4  -4  103.90    6.32
   1   4   4  111.45    8.60
  -1  -4   4   93.45    4.96
  -1  -4   4  103.36    6.71
  -1   4  -5 1506.69   63.05
   1   4   5 1517.57   63.50
   1   4   5 1632.01   66.73
  -1  -4   5 1463.07   63.40
  -1  -4   6  798.50   36.21
  -1   4  -6  817.19   35.88
   1   4   6  820.65   36.09
   1  -4  -6  819.85   35.06
  -1  -4   7  533.68   25.98
   1   4   7  577.62   25.91
   1  -4  -7  554.70   24.97
  -1   4  -7  520.78   25.61
  -1  -4   8  382.70   20.54
  -1   4  -8  396.06   20.44
   1  -4  -8  406.32   19.66
   1   4   8  430.75   20.54
  -1  -4   9 1226.12   53.26
   1  -4  -9 1246.65   52.10
  -1   4  -9 1150.22   52.74
   1   4   9 1189.84   52.48
  -1  -4  10 1177.38   52.79
   1   4  10 1191.06   51.95
   1  -4 -10 1167.78   51.45
  -1   4 -10 1179.94   52.47
   1  -4 -11  221.29   12.68
   1   4  11  208.23   12.62
  -1   4 -11  194.11   12.88
  -1   4 -11  180.46    9.05
  -1  -4  11  197.64   13.27
  -1   4 -11  183.05    9.03
   1   4  11  186.37    9.87
   1  -4 -12 1064.36   48.36
   1   4  12 1091.73   48.47
  -1   4 -12 1059.57   49.28
  -1   4 -12 1049.80   43.96
  -1  -4  12 1177.64   50.38
  -1   4 -12 1075.85   44.01
  -1   4 -12 1075.95   44.02
   1   4  12 1046.25   45.14
   1  -4 -13  239.64   15.01
  -1   4 -13  241.39   15.70
   1   4  13  221.56   14.49
  -1   4 -13  225.76   10.97
  -1   4 -13  236.62   11.03
  -1   4 -13  235.68   11.02
   1   4  13  214.02   12.04
  -1   4 -14   41.79    5.88
   1  -4 -14   34.72    5.08
   1   4  14   34.87    5.19
  -1   4 -14   37.72    3.01
  -1   4 -14   42.08    3.18
  -1   4 -14   37.05    2.96
  -1  -4  14   41.75    6.17
   1   4  14   32.80    3.67
  -1  -4  15  250.13   17.39
  -1   4 -15  226.53   11.19
  -1   4 -15  244.57   11.46
  -1   4 -15  226.63   11.23
   1  -4 -15  281.25   16.70
  -1   4 -15  231.36   16.26
   1   4  15  232.87   15.58
  -1   4 -16   17.23    2.12
  -1   4 -16   16.41    4.17
   1  -4 -16   27.14    5.02
   1   4  16   18.10    4.14
  -1   4 -16   15.88    2.61
  -1   4 -16   15.90    2.00
  -1  -4  16   11.77    4.01
  -1   4 -16   16.40    2.05
  -1   4 -17    4.77    2.84
   1   4  17    4.81    2.83
  -1   4 -17    7.94    1.49
  -1  -4  17    8.98    1.93
  -1   4 -17    4.13    1.83
   1   4  17    6.41    1.77
  -1   4 -17    4.89    1.37
  -1   4 -17    6.40    1.49
   1  -4 -18  123.49   11.46
   1   4  18  111.19   10.72
  -1   4 -18  112.25   11.58
  -1  -4  18  114.90    7.66
   1   4  18  107.11    7.35
  -1   4 -18  132.08    8.12
  -1   4 -18  121.85    6.79
  -1   4 -18  115.88    6.74
  -1   4 -19   81.91   10.06
   1  -4 -19   73.94    9.08
   1   4  19   66.53    8.35
  -1  -4  19   84.51    6.18
   1   4  19   80.00    6.04
  -1   4 -19   81.08    6.30
  -1   4 -19   69.27    4.95
  -1   4 -19   82.47    5.20
  -1   4 -20   93.13   11.43
   1  -4 -20  145.56   12.87
   1   4  20  106.64   11.26
  -1   4 -20  126.77    7.16
  -1   4 -20  124.05    8.56
   1   4  20  129.70    8.29
  -1  -4  20  127.64    8.36
  -1   4 -20  126.25    7.19
  -1   4 -20  133.12    7.54
  -1   4 -21   18.24    4.99
   1  -4 -21   17.40    4.44
  -1   4 -21   24.68    3.54
  -1  -4  21   15.71    2.86
   1   4  21   18.70    2.92
   1   4  21   21.33    4.97
  -1  -4  21   16.16    5.47
  -1   4 -21   21.30    2.56
   1  -4 -22   39.72    6.85
  -1   4 -22   42.25    7.38
   1   4  22   38.26    6.59
   1   4  22   39.08    4.25
  -1   4 -22   43.56    4.78
  -1  -4  22   38.55    4.29
  -1  -4  22   42.21    7.87
  -1   4 -22   44.18    3.77
   1  -4 -23   25.57    5.59
  -1   4 -23   17.73    5.34
   1   4  23   15.80    4.37
  -1   4 -23   23.02    3.51
  -1  -4  23   24.20    3.42
   1   4  23   26.02    3.55
  -1  -4  23   24.03    5.80
  -1  -4  23   24.62    5.99
  -1   4 -23   27.78    2.93
  -1   4 -24   59.28    8.85
   1  -4 -24   59.74    8.41
   1   4  24   56.37    7.93
  -1  -4  24   61.10    8.96
  -1  -4  24   65.72    5.61
  -1   4 -24   81.71    6.56
   1   4  24   69.18    5.66
  -1  -4  24   69.03    9.59
  -1   4 -24   62.04    4.69
   1   4  25   44.25    4.38
  -1   4 -25   37.15    4.59
  -1  -4  25   38.04    4.20
  -1  -4  26  152.17    9.39
   1   4  26  169.58    9.67
  -1   4 -26  147.68    9.89
   1   4  27  110.46    7.40
  -1  -4  27  123.68    7.70
  -1   4 -27  111.61    8.05
  -1   4 -28   27.69    3.69
   1   4  28   23.26    3.02
  -1  -4  28   29.99    3.40
   1   4  29   71.44    4.92
  -1  -4  29   61.60    4.73
  -1   4 -29   65.89    5.38
  -1  -4  30   70.23    4.74
   1   4  30   74.26    4.80
  -1   4 -30   73.39    5.39
   1   4  31  140.97    7.25
  -1  -4  31  137.27    7.24
   1  -4 -31  159.38    8.07
  -1   4 -31  144.80    7.99
   1  -4 -32    5.19    1.23
  -1  -4  32    3.84    0.82
  -1   4 -32    2.69    1.12
  -1  -5 -32   20.66    2.01
   1   5 -32   17.18    1.87
   1   5 -31   21.10    2.34
   1  -5  30   17.90    1.95
   1   5 -30   20.28    2.60
   1  -5  29   38.69    3.26
  -1   5  29   41.14    3.38
   1   5 -29   39.55    3.93
   1   5 -28   10.35    2.38
   1  -5  28    9.55    1.87
  -1   5  28   12.00    1.98
   1  -5  27   24.66    2.99
  -1   5  27   19.24    2.72
   1   5 -27   23.32    3.49
   1  -5  26   23.39    3.15
   1   5 -26   31.81    4.15
  -1   5  26   30.26    3.47
  -1   5  25  120.36    7.75
   1  -5  25  118.97    7.80
   1   5 -25  110.04    8.27
   1   5 -24   59.15    4.65
   1   5 -24   59.55    5.82
   1  -5  24   59.11    5.18
  -1   5  24   62.15    5.25
   1  -5  23  102.23   11.74
   1  -5  23  119.48   12.80
  -1  -5 -23  120.92   12.31
   1   5 -23  130.11    7.57
   1   5 -23  123.55    8.71
   1  -5  23  124.22    8.16
  -1   5  23  132.14    8.22
   1   5 -22    6.26    2.43
  -1   5  22    4.95    1.94
   1  -5  22    0.91    1.59
   1  -5  22    3.82    3.25
   1   5 -22    7.23    3.40
  -1  -5 -22    3.52    2.56
   1   5 -22    4.34    1.72
   1  -5  22    1.96    2.66
   1   5 -21   30.51    3.04
   1   5 -21   27.31    3.98
   1  -5  21   28.62    3.51
  -1   5  21   29.15    3.61
  -1  -5 -21   29.15    5.98
   1   5 -21   23.12    5.30
   1   5 -21   27.88    3.38
   1  -5  21   27.97    5.96
  -1   5  20  107.84    7.34
   1   5 -20  107.22    7.95
   1  -5  20  106.69    7.38
   1  -5  20  127.17   12.69
  -1  -5 -20   90.71   10.61
   1   5 -20  104.49   10.66
   1   5 -20  109.03    6.50
   1   5 -20  110.30    6.94
   1   5 -19  549.82   25.09
  -1   5  19  551.22   24.30
   1  -5  19  513.19   24.25
   1  -5  19  559.22   31.54
   1   5 -19  513.70   23.73
   1   5 -19  507.06   23.16
  -1  -5 -19  529.30   30.42
   1   5 -19  517.51   29.41
   1   5 -18   22.87    2.61
  -1  -5 -18   21.08    5.03
   1   5 -18   20.15    4.55
   1  -5  18   29.37    3.44
   1   5 -18   28.39    3.68
  -1   5  18   28.23    3.32
  -1   5  18   30.38    5.03
   1  -5  18   33.21    6.24
   1   5 -18   26.17    2.93
   1   5 -17   24.83    2.68
  -1   5  17   27.70    4.44
   1   5 -17   29.93    5.18
  -1  -5 -17   22.31    5.03
   1   5 -17   28.00    3.55
   1  -5  17   22.49    2.95
  -1   5  17   25.62    3.03
  -1   5  17   23.60    4.58
   1  -5  17   24.17    5.16
   1   5 -17   29.17    3.01
   1   5 -16    9.61    1.73
   1   5 -16   11.20    2.34
  -1   5  16   10.42    1.90
   1  -5  16   13.49    2.19
  -1   5  16    9.90    2.72
   1   5 -16    9.66    1.84
  -1   5  16   11.85    3.07
   1  -5  16   18.08    4.66
  -1  -5 -16   13.03    3.66
   1   5 -16    8.27    2.80
   1   5 -15  589.38   30.43
  -1  -5 -15  576.31   31.13
  -1   5  15  562.70   28.80
   1   5 -15  582.50   26.68
  -1   5  15  588.51   30.17
   1  -5  15  606.67   32.07
   1   5 -15  614.25   26.03
   1  -5  14   70.11    7.90
   1  -5  14   61.93    3.90
  -1   5  14   57.45    6.47
   1   5 -14   62.71    4.50
   1   5 -14   59.09    6.57
  -1  -5 -14   70.47    7.74
  -1   5  14   61.30    6.11
   1  -5  13  213.64   13.62
  -1   5  13  177.58   10.66
   1  -5  13  238.02   15.25
  -1   5  13  214.28   13.42
   1  -5  13  193.05    9.32
   1   5 -13  200.41   10.10
   1   5 -13  187.13   12.75
  -1   5  13  213.57   12.64
  -1  -5 -13  187.12   13.59
  -1   5  12   43.11    4.18
   1  -5  12   52.13    5.78
   1  -5  12   54.41    6.59
   1   5 -12   39.26    4.93
  -1  -5 -12   53.76    6.14
  -1   5  12   50.83    5.07
  -1   5  12   43.95    5.42
   1  -5  12   45.22    3.06
   1   5 -12   44.80    3.53
   1   5 -11 1942.98   84.85
  -1   5  11 2067.12   84.44
  -1  -5 -11 1962.06   86.09
   1   5 -11 1951.43   81.95
   1   5 -11 2037.21   81.89
   1  -5  11 2148.10   86.14
  -1   5  11 1927.41   83.15
   1   5 -11 2074.56   82.00
   1   5 -11 2070.12   81.92
   1   5 -11 2037.69   81.81
   1   5 -10  156.49   10.31
   1   5 -10  155.40    8.35
  -1   5  10  171.53   10.30
  -1  -5 -10  147.15   11.01
   1   5 -10  183.67    8.68
   1  -5  10  184.31   11.58
  -1   5  10  172.12    9.82
   1   5 -10  176.83    8.59
   1   5 -10  166.10    8.43
  -1   5   9 1294.33   55.93
   1  -5   9 1343.28   57.83
   1   5  -9 1332.23   54.35
   1   5  -9 1360.03   54.40
  -1   5   9 1367.40   56.53
   1   5  -9 1314.93   56.49
  -1  -5  -9 1259.91   57.48
  -1   5   8  592.78   26.55
  -1  -5  -8  604.00   27.56
   1   5  -8  554.59   26.17
  -1   5   8  565.40   26.22
   1  -5   8  588.19   27.60
  -1   5   7  831.97   36.18
   1   5  -7  811.89   35.78
  -1  -5  -7  802.45   36.83
  -1   5   7  838.37   36.36
   1  -5   7  890.31   37.62
  -1   5   6 1475.96   60.45
  -1  -5  -6 1343.46   60.67
   1  -5   6 1491.11   61.76
  -1   5   6 1508.07   60.93
  -1   5   5   83.34    5.54
  -1  -5  -5   74.04    5.48
   1  -5   5   90.53    6.51
  -1   5   5   66.82    5.54
   1  -5   4  702.03   31.67
  -1   5   4  733.11   30.74
   1   5  -4  789.69   34.69
  -1   5   4  731.39   33.01
  -1  -5  -4  639.91   30.05
  -1   5   4  700.94   31.22
  -1   5   3  252.78   13.09
   1  -5   3  279.40   14.17
  -1  -5  -3  240.45   12.25
   1   5  -3  306.84   16.36
  -1   5   3  290.86   15.13
   1  -5   2 1365.91   54.13
  -1   5   2 1456.08   55.26
   1   5  -2 1353.98   56.26
   1   5  -1   45.00    4.44
   1  -5   1   42.90    4.42
  -1  -5  -1   44.79    3.35
  -1  -5  -1   38.42    2.77
   1   5  -1   54.98    5.89
  -1   5   1   55.51    5.17
  -1  -5   0  745.96   32.58
   1  -5   0  783.69   35.09
   1   5   0  777.65   34.87
   1  -5   0  781.46   32.81
   1   5   0  858.45   38.02
  -1   5   0  863.31   36.02
   1  -5  -1   41.99    4.53
  -1  -5   1   40.45    2.82
   1   5   1   45.89    4.23
   1   5   1   40.24    5.33
  -1   5  -1   41.48    4.41
  -1   5  -1   33.42    2.71
   1  -5  -1   45.81    3.42
   1   5   2 1423.11   57.09
   1  -5  -2 1588.85   58.62
  -1   5  -2 1450.91   58.09
   1   5   2 1576.71   60.82
   1  -5  -2 1383.06   55.93
  -1   5  -2 1268.03   54.80
  -1  -5   2 1248.30   54.31
   1   5   3  293.44   15.57
  -1   5  -3  326.39   14.30
  -1  -5   3  294.41   13.33
   1   5   3  315.43   18.16
   1   5   4  767.67   33.27
  -1   5  -4  743.43   31.68
  -1  -5   4  698.68   30.39
   1   5   5  112.23    7.64
  -1   5  -5  101.09    6.61
  -1  -5   5  102.87    7.36
  -1  -5   5   92.24    5.43
   1   5   6 1524.60   63.30
  -1   5  -6 1425.07   62.19
  -1  -5   6 1431.63   63.18
  -1  -5   7  846.52   39.01
   1   5   7  832.92   38.59
  -1   5  -7  899.57   38.34
  -1  -5   8  619.64   30.40
   1  -5  -8  635.57   28.60
  -1   5  -8  642.52   29.71
   1   5   8  642.11   30.12
  -1   5  -9 1188.20   49.99
  -1  -5   9 1248.86   54.62
  -1   5  -9 1219.00   50.02
   1  -5  -9 1251.33   52.52
   1   5   9 1321.84   54.32
  -1   5  -9 1227.70   53.62
  -1   5 -10  150.37    7.78
  -1  -5  10  169.18   11.72
  -1   5 -10  151.95    7.70
  -1   5 -10  153.10    7.81
   1  -5 -10  157.82   10.00
   1   5  10  170.63   11.23
  -1   5 -10  157.53   10.88
  -1   5 -11 1896.07   79.23
  -1  -5  11 2058.46   85.27
  -1   5 -11 2037.00   79.27
  -1   5 -11 1913.83   79.23
   1   5  11 2037.30   84.02
   1  -5 -11 1964.29   82.63
  -1   5 -11 1966.20   83.92
  -1   5 -12   59.94    3.92
  -1  -5  12   50.47    6.66
  -1   5 -12   50.56    3.69
  -1   5 -12   60.14    3.93
   1   5  12   55.59    6.20
   1  -5 -12   64.74    6.20
  -1   5 -12   48.42    6.05
  -1   5 -13  229.23   10.79
  -1  -5  13  214.35   15.47
  -1   5 -13  225.98   10.76
  -1   5 -13  215.31   10.71
   1   5  13  224.36   14.68
   1  -5 -13  215.61   13.88
  -1   5 -13  225.98   14.93
  -1   5 -14   60.30    4.29
  -1  -5  14   67.18    8.13
  -1   5 -14   69.34    4.52
  -1   5 -14   67.81    4.44
   1   5  14   69.46    7.35
   1  -5 -14   66.64    6.96
  -1   5 -14   74.72    7.80
   1   5  15  534.05   29.28
   1  -5 -15  553.31   28.89
  -1   5 -15  550.30   29.94
  -1  -5  15  603.98   32.08
  -1   5 -15  556.29   24.29
  -1   5 -15  599.56   25.70
  -1   5 -15  553.19   24.35
  -1   5 -15  545.17   24.24
  -1   5 -16   10.15    1.77
   1  -5 -16    9.35    2.96
  -1   5 -16   13.58    3.69
   1   5  16    7.96    3.15
  -1   5 -16   13.70    2.54
  -1  -5  16   10.38    1.98
   1   5  16    8.72    1.86
  -1   5 -16   11.63    1.79
  -1  -5  16   10.52    3.95
  -1   5 -16   11.83    1.81
  -1   5 -17   21.60    2.55
  -1   5 -17   20.52    4.59
   1  -5 -17   24.66    4.64
   1   5  17   20.29    4.48
  -1   5 -17   25.49    3.41
   1   5  17   26.79    3.17
  -1  -5  17   27.60    3.20
  -1   5 -17   23.43    2.59
  -1  -5  17   31.12    6.13
  -1   5 -17   28.36    2.76
  -1   5 -18   31.19    3.07
  -1   5 -18   25.00    3.56
  -1  -5  18   25.19    3.22
   1   5  18   21.23    2.97
   1   5  18   19.12    4.59
  -1   5 -18   32.42    2.96
   1  -5 -18   30.36    5.33
  -1   5 -18   28.10    5.75
  -1  -5  18   31.22    6.62
  -1   5 -18   26.21    2.73
   1   5  19  481.23   28.25
   1  -5 -19  450.46   27.69
  -1   5 -19  452.78   28.57
   1   5  19  517.09   23.36
  -1   5 -19  536.88   24.30
  -1  -5  19  500.40   23.39
  -1   5 -19  498.65   22.35
  -1   5 -19  512.62   22.43
  -1   5 -20  100.54   11.13
   1  -5 -20   94.54   10.11
   1   5  20  102.87   10.79
  -1   5 -20  101.89    6.33
  -1  -5  20   97.27    7.21
   1   5  20  101.88    7.06
  -1   5 -20  114.23    8.01
  -1   5 -20  111.98    6.52
  -1   5 -20  103.98    6.62
   1   5  21   31.39    6.05
  -1   5 -21   29.56    6.24
   1  -5 -21   32.22    5.80
  -1   5 -21   31.26    3.16
   1   5  21   36.00    3.89
  -1   5 -21   28.34    4.23
  -1  -5  21   36.99    4.12
  -1   5 -21   35.29    3.25
  -1   5 -21   36.71    3.49
  -1   5 -22    5.42    3.08
   1  -5 -22    6.33    2.94
   1   5  22    4.03    2.49
  -1  -5  22    3.34    3.24
  -1   5 -22    4.09    2.30
   1   5  22    4.94    1.92
  -1  -5  22    6.30    2.07
  -1   5 -22    4.44    1.44
  -1   5 -23  102.03   11.35
   1   5  23   94.54   10.29
   1  -5 -23   92.56   10.38
  -1  -5  23  109.44   12.68
   1   5  23  115.64    7.59
  -1   5 -23  102.85    8.00
  -1  -5  23  109.68    7.60
  -1   5 -23  116.07    6.82
  -1  -5  24   61.36    5.25
   1   5  24   59.52    5.00
  -1   5 -24   54.62    4.35
  -1   5 -24   56.17    5.57
  -1  -5  25  136.88    8.43
   1   5  25  130.91    8.23
  -1   5 -25  127.57    7.39
  -1   5 -25  131.41    9.05
  -1   5 -26   27.31    3.86
  -1  -5  26   27.65    3.41
   1   5  26   29.92    3.42
  -1   5 -26   28.36    2.76
  -1   5 -27   20.64    3.36
   1   5  27   23.84    2.86
  -1  -5  27   14.42    2.42
   1   5  28   15.09    2.20
  -1   5 -28   13.45    2.61
  -1  -5  28   10.35    1.96
  -1   5 -29   39.16    3.92
  -1  -5  29   45.46    3.50
   1   5  29   43.49    3.51
  -1  -5  30   18.57    1.92
  -1   5 -30   17.71    2.41
  -1   5 -31   28.95    2.71
  -1  -5  31   23.45    1.88
   1  -5 -31   26.17    2.59
   1   5  32   16.95    1.55
   1  -5 -32   12.70    1.62
  -1   5 -32   13.21    1.61
   1   6 -31   13.64    1.78
   1   6 -30   88.12    5.55
  -1   6  29    8.35    1.31
   1   6 -29    6.12    1.81
   1  -6  28   19.65    2.27
   1   6 -28   23.71    3.08
   1  -6  27   -0.18    1.05
  -1   6  27   -0.19    1.03
   1   6 -27    0.58    1.66
   1   6 -26  133.84    8.85
   1  -6  26  136.55    7.83
  -1   6  26  132.67    7.86
   1   6 -25   15.67    3.20
  -1   6  25   18.59    2.70
   1  -6  25   14.55    2.37
   1  -6  24   60.28    4.91
  -1   6  24   61.94    5.00
   1   6 -24   56.00    4.47
   1   6 -24   56.49    5.62
   1   6 -24   54.20    4.49
   1   6 -23  131.43    8.80
   1  -6  23  101.16    7.28
  -1   6  23  122.33    7.67
   1   6 -23  111.13    7.02
   1   6 -22   39.76    3.40
   1   6 -22   50.07    5.20
   1   6 -22   38.96    3.78
  -1   6  22   33.05    3.74
   1  -6  22   37.84    3.85
   1  -6  22   26.49    6.23
   1   6 -21  153.79    8.53
   1   6 -21  173.81   10.61
   1  -6  21  159.67   14.88
   1  -6  21  150.96    9.23
  -1   6  21  175.03    9.58
   1   6 -21  155.24    8.98
   1   6 -20  140.75    9.43
   1   6 -20  129.83    7.59
   1   6 -20  105.67   10.96
   1  -6  20  147.28   14.00
   1   6 -20  136.00    8.03
   1  -6  20  144.96    8.52
  -1   6  20  131.82    8.27
  -1   6  19   46.13    4.41
   1  -6  19   49.83    4.50
  -1  -6 -19   45.34    6.95
   1   6 -19   46.98    6.55
   1  -6  19   56.84    8.37
   1   6 -19   53.36    4.37
   1   6 -19   47.29    3.93
   1   6 -19   56.11    5.47
   1   6 -18    1.70    2.15
  -1   6  18    0.24    1.84
   1   6 -18    1.60    1.09
   1   6 -18    3.92    2.23
  -1  -6 -18    0.73    2.60
   1   6 -18    2.32    1.28
   1  -6  18    6.43    3.40
  -1  -6 -17  133.18   11.54
   1   6 -17  116.53   10.42
   1  -6  17  129.36   12.45
   1   6 -17  114.90    7.03
   1   6 -17  131.08    8.52
  -1   6  17  123.22    7.49
   1   6 -17  126.14    7.48
   1   6 -16  108.70    9.81
  -1  -6 -16  143.56   11.63
   1   6 -16  126.37    8.29
   1   6 -16  126.58    7.13
   1  -6  16  123.53   11.83
   1   6 -16  118.86    7.27
  -1   6  16  118.38    7.26
  -1  -6 -15   38.25    5.69
   1   6 -15   32.35    4.86
   1   6 -15   35.86    3.29
  -1   6  15   32.65    4.58
   1  -6  15   37.26    6.40
   1   6 -15   35.24    3.95
   1   6 -15   34.38    3.20
  -1  -6 -14   21.23    3.95
   1   6 -14   20.31    3.65
  -1   6  14   18.86    3.57
   1   6 -14   18.59    2.32
   1   6 -14   27.46    3.25
   1  -6  14   19.21    1.94
   1   6 -14   22.83    2.60
   1  -6  13   75.09    7.66
  -1  -6 -13   79.45    7.72
   1   6 -13   79.32    7.09
  -1   6  13   93.64    7.44
   1  -6  13   76.30    4.53
   1   6 -13   82.05    5.27
   1   6 -12  156.09    8.14
  -1  -6 -12  147.72   10.75
  -1   6  12  150.24   10.17
   1   6 -12  138.13    9.88
   1  -6  12  141.96    7.26
   1   6 -12  154.31    8.06
   1  -6  12  163.83   11.39
   1  -6  11  553.61   26.01
   1  -6  11  467.45   20.78
  -1   6  11  517.47   24.35
   1   6 -11  487.07   23.86
  -1  -6 -11  537.95   25.29
  -1   6  10   40.71    4.41
   1  -6  10   40.42    4.94
   1   6 -10   37.00    3.13
  -1  -6 -10   39.29    4.62
   1   6 -10   40.23    4.18
   1   6 -10   40.75    3.23
  -1   6   9   48.37    4.80
   1  -6   9   49.26    5.35
   1   6  -9   52.27    3.63
   1   6  -9   51.86    3.59
   1   6  -9   48.29    3.54
  -1  -6  -9   34.41    4.29
  -1   6   8   26.47    3.37
   1   6  -8   20.43    2.16
   1  -6   8   18.92    3.24
   1   6  -8   20.80    2.12
  -1  -6  -8   19.69    2.95
   1  -6   7  273.64   14.91
  -1  -6  -7  244.03   13.29
   1   6  -7  273.89   12.08
   1   6  -7  247.92   11.85
  -1   6   7  258.45   13.75
   1  -6   6    9.77    2.27
  -1   6   6   13.03    2.35
  -1  -6  -6   13.10    2.04
   1   6  -6   12.95    3.49
   1  -6   5  143.47    9.15
  -1   6   5  128.89    8.21
   1   6  -5  148.72   11.28
  -1   6   5  151.82   10.79
  -1  -6  -5  116.20    7.09
   1  -6   4   48.39    4.94
  -1   6   4   51.26    4.57
   1   6  -4   44.36    5.91
  -1   6   4   49.07    5.79
  -1  -6  -4   47.57    3.37
   1  -6   3  217.86   12.89
  -1   6   3  243.67   14.48
   1   6  -3  234.54   15.00
  -1  -6  -2  115.54    7.10
   1  -6   2  124.52    8.40
  -1   6   2  114.14    9.06
   1   6  -2  115.11    9.53
   1  -6   1  499.63   23.98
  -1  -6  -1  474.93   22.03
  -1   6   1  538.59   25.53
   1   6  -1  504.23   26.08
   1  -6   0   94.45    7.28
  -1  -6   0   90.22    5.64
   1   6   0  102.55    7.47
   1   6   0   93.56    8.82
  -1   6   0   86.94    7.71
   1  -6   0  100.91    5.57
  -1  -6   1  419.19   19.46
   1   6   1  447.51   21.95
   1  -6  -1  501.43   22.87
   1  -6  -1  448.24   20.02
   1   6   1  532.90   26.09
  -1   6  -1  426.62   22.48
  -1  -6   2  106.64    5.72
   1   6   2  104.91    7.58
   1  -6  -2  107.11    8.04
  -1   6  -2   94.55    4.84
   1  -6  -2   93.83    6.27
   1   6   2  131.98   10.54
  -1   6  -2  133.82    8.95
  -1  -6   3  215.54   10.37
   1  -6  -3  234.85   13.52
   1   6   3  224.91   12.77
  -1   6  -3  209.65   10.14
  -1   6  -3  231.85   13.91
  -1  -6   4   51.21    3.61
   1  -6  -4   55.70    5.59
   1   6   4   68.29    5.74
  -1   6  -4   53.26    3.86
   1   6   4   68.55    7.57
  -1   6  -4   60.70    6.31
  -1  -6   5  150.12    9.64
  -1  -6   5  129.53    7.18
   1   6   5  140.21    9.42
  -1   6  -5  142.68    7.89
   1   6   5  157.59   12.25
  -1   6  -6   10.90    1.93
  -1  -6   6   12.02    1.70
  -1  -6   6    9.30    2.43
   1   6   7  300.06   16.19
  -1   6  -7  278.29   14.49
  -1  -6   7  266.33   15.86
   1   6   8   26.22    3.96
  -1  -6   8   22.94    3.77
  -1   6  -8   17.83    2.94
  -1  -6   9   48.90    5.89
  -1   6  -9   52.65    3.63
   1   6   9   61.14    6.18
  -1   6  -9   46.36    4.95
  -1   6  -9   52.27    3.60
  -1  -6  10   41.00    5.56
  -1   6 -10   34.88    2.92
   1   6  10   38.96    5.06
  -1   6 -10   37.07    4.54
  -1   6 -10   36.00    2.97
  -1   6 -10   42.71    3.14
   1   6  11  510.70   21.97
  -1  -6  11  541.76   28.13
  -1   6 -11  516.75   22.43
   1   6  11  556.22   27.13
  -1   6 -11  528.34   26.10
   1  -6 -11  490.10   24.64
  -1   6 -11  506.89   22.40
  -1   6 -11  526.21   22.43
  -1  -6  12  165.19   12.77
  -1   6 -12  159.81    8.21
   1  -6 -12  151.42   10.29
  -1   6 -12  154.96   11.20
   1   6  12  153.68   11.60
  -1   6 -12  154.24    8.14
  -1   6 -12  158.07    8.18
  -1  -6  13   78.15    8.69
  -1   6 -13   69.02    4.59
  -1   6 -13   65.03    4.53
  -1   6 -13   69.19    4.60
   1  -6 -13   61.83    6.28
   1   6  13   75.58    7.84
  -1   6 -13   82.76    7.67
  -1   6 -14   16.94    3.70
   1  -6 -14   21.70    3.78
   1   6  14   19.90    4.23
  -1   6 -14   19.43    2.95
  -1   6 -14   23.27    2.50
  -1  -6  14   24.43    5.26
  -1   6 -14   23.64    2.46
  -1   6 -14   25.54    2.55
  -1   6 -15   32.02    3.07
  -1   6 -15   33.80    3.18
   1  -6 -15   34.47    4.90
  -1   6 -15   43.26    5.91
   1   6  15   41.86    5.89
  -1   6 -15   47.26    4.49
  -1  -6  15   43.30    7.07
  -1   6 -15   40.82    3.32
   1   6  16  128.20   11.33
   1  -6 -16  128.58   10.58
  -1   6 -16  130.94   11.42
  -1  -6  16  156.80   13.83
  -1   6 -16  131.94    7.53
   1   6  16  128.83    7.75
  -1   6 -16  161.69    9.26
  -1   6 -16  131.07    7.56
  -1   6 -16  135.76    7.65
  -1   6 -17  124.25    8.19
   1   6  17  119.85    7.12
  -1   6 -17  111.69   10.58
   1  -6 -17   89.80    9.07
   1   6  17  120.17   10.83
  -1  -6  17   97.34   11.40
  -1   6 -17  106.74    6.56
  -1   6 -17  115.44    6.82
  -1   6 -17  107.86    6.60
  -1   6 -18    0.34    2.12
   1   6  18    3.07    1.46
   1  -6 -18   -1.89    2.90
  -1   6 -18    3.71    2.53
   1   6  18    1.48    2.29
  -1   6 -18    0.86    0.99
  -1   6 -18    2.03    1.14
  -1  -6  18    1.03    2.60
  -1   6 -18    1.63    1.09
  -1   6 -19   48.68    5.17
  -1  -6  19   45.57    4.44
   1   6  19   40.11    4.06
   1  -6 -19   36.24    5.82
  -1   6 -19   40.10    6.73
   1   6  19   43.43    6.65
  -1  -6  19   57.25    9.12
  -1   6 -19   53.62    4.05
  -1   6 -19   47.32    3.84
  -1  -6  20  132.08    8.46
   1   6  20  142.86    8.46
  -1  -6  20  112.52   13.49
  -1   6 -20  147.23    7.93
  -1   6 -20  119.24   12.00
   1   6  20  114.03   11.56
  -1   6 -20  140.78    9.60
  -1   6 -20  135.86    8.00
  -1   6 -20  141.86    7.92
   1   6  21  183.57    9.94
  -1  -6  21  167.37    9.89
  -1   6 -21  152.34   13.96
   1   6  21  144.06   13.28
  -1  -6  21  188.67   16.46
  -1   6 -21  169.82   10.84
  -1   6 -21  166.18    9.27
  -1   6 -22   31.71    5.76
  -1   6 -22   33.59    4.48
   1   6  22   35.52    3.80
  -1  -6  22   41.65    4.10
  -1   6 -22   38.99    3.59
   1   6  22   28.53    5.56
  -1   6 -23  115.25    8.52
  -1   6 -23  113.82    7.09
  -1  -6  23  121.83    7.81
   1   6  23  119.97    7.64
  -1   6 -24   69.33    6.06
  -1   6 -24   65.60    4.73
   1   6  24   62.05    5.06
  -1  -6  24   59.14    5.03
  -1   6 -25   16.56    2.20
  -1   6 -25   14.61    3.02
   1   6  25   18.61    2.61
  -1  -6  25   18.63    2.69
  -1   6 -26  142.70    9.00
  -1   6 -26  120.88    7.14
   1   6  26  139.86    7.87
  -1  -6  26  139.91    7.94
  -1   6 -27    0.56    0.97
  -1   6 -27   -0.29    1.68
  -1  -6  27    1.88    1.20
   1   6  27    0.18    1.00
  -1  -6  28   28.51    2.65
  -1   6 -28   27.38    3.30
  -1   6 -29    6.93    1.73
  -1   6 -30   79.01    5.11
   1  -6 -31   11.60    1.68
  -1   6 -31   14.04    1.78
   1   6  31   12.40    1.37
  -1  -7 -31   39.50    2.77
   1   7 -30   11.56    1.74
  -1   7  29   32.86    2.46
   1   7 -29   37.89    3.33
  -1   7  28   46.38    3.28
   1   7 -28   50.14    4.23
  -1   7  27  106.59    6.08
   1   7 -27  110.71    7.18
   1   7 -26   81.32    6.17
   1   7 -25    0.32    1.84
   1   7 -24   28.39    2.99
   1   7 -24   28.03    2.96
  -1   7  24   33.43    3.22
   1   7 -24   26.32    3.77
   1   7 -23   72.77    5.36
   1   7 -23   83.04    6.76
   1   7 -23   73.55    5.47
   1   7 -22  156.96    8.98
   1   7 -22  178.36   10.77
  -1   7  22  177.05    9.33
   1   7 -21   44.55    5.07
   1   7 -21   41.77    3.70
   1   7 -21   47.52    4.09
   1   7 -21   52.60    4.49
   1  -7  21   58.31    8.57
  -1   7  21   46.97    4.18
   1   7 -20   41.31    4.83
   1   7 -20   31.86    3.19
  -1   7  20   33.66    3.56
   1   7 -20   40.93    3.72
   1  -7  20   47.40    7.78
   1   7 -20   32.07    3.59
   1  -7  19  103.65   11.77
   1   7 -19  111.21    6.79
   1   7 -19  107.40    8.00
   1   7 -19   89.47    6.11
   1  -7  18  190.70   16.22
   1   7 -18  189.18   10.23
   1   7 -18  201.47   11.80
   1   7 -18  179.98    9.86
   1  -7  17  149.77   13.91
   1   7 -17  159.06    9.93
   1   7 -17  141.85    8.19
   1   7 -17  142.00    8.40
   1   7 -16  230.88   12.07
   1   7 -16  265.91   13.94
   1   7 -16  251.01   12.52
   1   7 -15   49.34    4.07
   1   7 -15   64.67    5.47
   1   7 -15   61.20    4.54
  -1   7  14   74.48    7.19
  -1   7  14   87.04    5.90
  -1   7  14   82.74    5.79
   1   7 -14   85.02    5.47
   1   7 -14   76.97    6.28
   1   7 -14   86.49    5.61
   1  -7  13  254.41   16.07
  -1   7  13  255.48   12.75
  -1   7  13  228.77   12.56
  -1   7  13  242.16   14.70
   1   7 -13  247.19   12.09
   1   7 -13  270.94   13.58
   1   7 -12   10.85    1.73
   1  -7  12    9.29    2.66
   1   7 -12   11.32    2.35
  -1   7  12    7.59    2.33
  -1   7  11  163.79    7.75
  -1   7  11  137.17   10.04
   1   7 -11  157.16    8.40
   1  -7  11  163.40   11.61
  -1   7  11  154.91    7.64
  -1   7  11  154.99    7.62
  -1   7  10    4.31    1.04
  -1   7  10    3.87    1.78
   1   7 -10    2.35    0.94
   1  -7  10    4.47    1.84
   1   7 -10    3.68    1.10
  -1   7  10    2.68    0.83
  -1   7  10    4.78    0.97
   1   7  -9  173.14    8.48
  -1   7   9  169.48    8.37
   1   7  -9  176.12    8.50
   1   7  -9  167.18    8.80
  -1   7   9  185.57    8.52
   1   7  -9  177.97    8.52
  -1   7   9  153.42   10.55
   1  -7   9  192.09   12.27
   1   7  -9  175.41    8.95
  -1   7   9  179.78    8.43
  -1   7   8  287.99   13.10
   1   7  -8  280.97   13.19
   1   7  -8  288.63   13.24
  -1   7   8  304.57   13.17
   1   7  -8  282.25   13.49
  -1   7   8  270.56   15.53
  -1   7   8  312.41   13.23
   1   7  -8  304.14   13.34
   1  -7   8  316.96   17.11
   1   7  -8  295.58   13.66
   1   7  -8  329.99   20.59
   1   7  -8  279.08   13.58
   1   7  -8  307.77   13.71
  -1   7   7  152.62    7.50
   1   7  -7  155.63    7.69
   1   7  -7  147.64    7.60
   1   7  -7  167.73   13.31
   1   7  -7  156.24    7.74
  -1   7   7  158.11    7.57
  -1   7   7  142.78    9.66
   1  -7   7  156.47   10.61
   1   7  -7  155.26    7.95
   1   7  -7  144.41    7.73
   1   7  -7  157.66    7.96
   1   7  -7  161.33    7.95
  -1   7   7  150.74    7.49
   1   7  -6  372.22   16.60
  -1   7   6  383.94   16.51
   1   7  -6  365.39   16.59
   1   7  -6  400.18   23.03
  -1   7   6  388.51   16.53
  -1   7   6  389.67   19.26
   1   7  -6  400.66   16.83
   1  -7   6  373.79   19.92
   1   7  -6  370.34   16.81
   1   7  -6  379.19   16.77
   1   7  -6  376.18   16.81
   1   7  -6  364.10   16.67
  -1   7   6  383.53   16.48
  -1   7   5  156.07    7.69
   1   7  -5  154.63    7.82
   1   7  -5  163.47    7.93
   1   7  -5  156.30   12.47
  -1   7   5  187.62   12.98
  -1   7   5  162.78    7.75
   1   7  -5  172.72    8.07
  -1   7   5  143.09    9.68
   1  -7   5  136.19   10.13
   1   7  -5  159.30    7.93
  -1   7   5  156.20    7.67
   1   7  -5  154.30    7.84
   1   7  -5  157.77    7.87
   1   7  -5  156.38    7.93
   1   7  -4  294.41   18.57
  -1   7   4  326.36   18.53
   1   7  -4  300.34   13.29
  -1   7   4  281.74   12.92
   1  -7   4  296.43   16.23
  -1   7   4  291.17   12.97
   1   7  -4  294.15   13.15
   1   7  -4  283.82   13.08
   1   7  -4  283.86   13.13
   1   7  -4  291.16   13.15
  -1   7   4  292.18   12.99
   1   7  -3  634.98   26.37
  -1   7   3  603.40   26.12
   1   7  -3  616.68   26.36
  -1   7   3  629.44   26.16
  -1   7   3  669.53   32.13
   1   7  -3  591.13   31.88
   1   7  -3  663.92   26.57
  -1  -7  -3  639.37   28.34
   1  -7   3  628.35   29.72
  -1   7   3  600.25   26.12
  -1  -7  -2  581.24   24.96
   1  -7   2  531.46   26.28
  -1   7   2  525.49   22.86
   1   7  -2  562.44   23.26
  -1   7   2  528.84   23.02
   1   7  -2  549.51   23.11
   1   7  -2  526.52   28.41
  -1   7   2  610.39   28.83
   1   7  -2  521.05   23.04
   1  -7   1  204.28   12.35
   1   7  -1  214.37    9.63
  -1  -7  -1  188.74   10.46
  -1   7   1  185.16    9.37
   1   7  -1  193.19    9.41
  -1   7   1  189.61   13.43
   1   7  -1  212.39   14.30
   1   7  -1  198.46    9.46
  -1  -7   0  460.52   20.67
   1  -7   0  473.10   23.25
   1   7   0  475.11   19.85
  -1   7   0  463.40   19.73
  -1   7   0  448.06   19.48
   1   7   0  443.09   19.68
   1   7   0  446.58   25.45
  -1   7   0  458.57   24.13
  -1   7   0  443.22   19.47
   1   7   0  460.85   19.71
  -1   7  -1  234.58   11.05
   1  -7  -1  241.52   11.87
   1   7   1  252.71   11.45
   1  -7  -1  255.27   14.71
  -1  -7   1  234.45   11.82
   1   7   1  219.58   13.86
  -1   7  -1  247.17   11.13
  -1   7  -1  239.18   11.10
  -1   7  -1  244.21   15.03
   1   7   1  274.90   17.57
  -1   7  -1  254.97   11.40
  -1   7  -2  516.96   22.21
   1   7   2  529.97   22.46
   1  -7  -2  530.84   23.55
   1  -7  -2  549.75   26.38
   1   7   2  505.52   25.58
  -1   7  -2  516.81   22.25
  -1   7  -2  518.99   22.24
   1   7   2  549.69   22.53
  -1  -7   2  486.66   22.75
  -1   7  -2  509.11   26.40
  -1   7  -2  539.36   22.53
   1   7   3  572.48   24.20
   1   7   3  569.46   24.16
  -1   7  -3  549.63   23.91
   1  -7  -3  552.37   25.72
  -1   7  -3  552.87   23.99
   1   7   3  555.80   27.45
   1  -7  -3  568.29   28.13
   1   7   3  613.52   24.45
  -1   7  -3  565.19   23.97
  -1   7  -3  566.44   24.31
   1   7   3  679.07   32.61
  -1   7  -3  587.82   28.85
  -1   7  -4  228.50   15.51
   1   7   4  302.15   19.00
  -1   7  -4  246.46   11.54
   1   7   4  263.15   11.83
   1   7   4  258.35   11.81
  -1   7  -4  250.61   11.54
   1  -7  -4  261.36   13.81
   1   7   4  285.30   12.09
  -1   7  -4  253.08   11.61
   1   7   4  245.10   14.61
   1  -7  -4  257.34   15.33
  -1   7  -4  264.55   11.76
  -1   7  -4  244.10   11.96
  -1   7  -4  243.90   11.65
  -1   7  -5  168.75    8.48
  -1   7  -5  178.52    8.54
   1   7   5  180.91    8.79
   1   7   5  179.89    8.74
  -1   7  -5  195.85    9.21
   1   7   5  194.45    9.05
   1   7   5  177.94   11.57
  -1   7  -5  176.24    8.59
   1  -7  -5  175.47   12.12
  -1  -7   5  170.40   11.49
  -1   7  -5  176.77    8.74
   1   7   5  221.36   15.61
  -1   7  -5  199.08   13.39
  -1   7  -5  172.25    8.71
  -1   7  -6  366.33   16.52
   1   7   6  387.27   16.83
   1   7   6  402.83   16.87
  -1   7  -6  378.81   16.53
  -1   7  -6  395.83   17.31
   1   7   6  359.81   20.02
   1   7   6  434.70   17.18
  -1   7  -6  367.17   16.58
  -1  -7   6  342.25   19.97
  -1   7  -6  370.03   16.82
  -1   7  -6  386.61   22.14
   1   7   6  422.13   24.72
  -1   7  -6  364.19   16.78
   1   7   7  161.11   14.04
  -1   7  -7  148.34    7.66
   1   7   7  153.85    7.57
   1   7   7  154.54    7.57
  -1   7  -7  154.79    7.35
  -1   7  -7  145.27    8.34
  -1   7  -7  151.02    7.40
   1   7   7  147.04   10.48
   1   7   7  161.73    7.77
  -1   7  -7  143.89    7.27
  -1   7  -7  143.92    7.62
   1   7   7  138.39    7.30
  -1  -7   7  134.53   10.40
  -1   7  -8  262.57   13.76
  -1   7  -8  252.53   12.12
   1   7   8  299.52   12.65
   1   7   8  281.51   16.33
   1   7   8  293.45   12.48
   1   7   8  288.00   12.46
  -1   7  -8  256.68   12.03
  -1   7  -8  253.45   12.00
   1   7   8  268.47   12.22
  -1  -7   8  243.33   15.90
  -1   7  -9  171.08    8.68
   1   7   9  181.98    8.51
   1   7   9  178.28    8.50
  -1   7  -9  163.34    8.14
  -1   7  -9  177.38   10.36
   1   7   9  177.06   12.26
   1   7   9  183.13    8.68
  -1   7  -9  167.44    8.29
  -1   7  -9  167.61    8.18
  -1  -7   9  137.30   11.67
   1   7   9  175.69    8.42
  -1   7 -10    2.13    1.04
  -1   7 -10    1.77    0.73
   1   7  10    3.48    1.01
  -1   7 -10    2.32    0.81
   1   7  10    2.94    0.98
  -1   7 -10    1.41    1.26
   1   7  10    5.20    1.15
   1   7  10   -0.55    2.12
  -1   7 -10    2.27    0.89
  -1   7 -10    2.40    1.06
   1   7  10    3.90    1.07
  -1  -7  10    3.05    1.98
  -1   7 -10    1.64    1.00
  -1   7 -11  154.42    7.63
   1   7  11  151.82    7.86
  -1   7 -11  167.40    8.36
  -1   7 -11  161.21    8.29
  -1   7 -11  157.03    8.26
  -1  -7  11  159.88   12.48
   1   7  11  152.34   11.75
  -1   7 -11  143.05   10.09
  -1   7 -12   15.40    2.04
  -1   7 -12   19.46    2.92
  -1   7 -12   16.70    3.15
   1   7  12   14.01    3.75
  -1   7 -12   16.61    2.09
  -1   7 -12   13.11    1.89
  -1  -7  12   14.23    3.91
  -1   7 -13  256.08   12.72
  -1   7 -13  271.10   12.82
  -1   7 -13  263.93   12.78
  -1   7 -13  243.74   15.54
   1   7  13  282.31   17.56
  -1  -7  13  240.02   17.71
  -1   7 -13  314.13   14.63
   1   7  13  266.76   13.47
   1   7  13  252.28   13.33
  -1   7 -14   79.71    5.33
  -1   7 -14   81.54    5.40
  -1   7 -14   81.66    7.80
   1   7  14   74.06    8.39
  -1   7 -14   81.04    5.35
  -1  -7  14   88.33    9.77
  -1   7 -14   95.16    6.84
   1   7  14   85.90    5.92
   1   7  14   88.70    5.98
  -1   7 -15   47.25    3.86
  -1   7 -15   41.98    3.66
  -1   7 -15   43.82    5.72
   1   7  15   44.64    6.32
  -1   7 -15   40.62    3.59
  -1   7 -15   58.19    5.15
  -1  -7  15   42.77    6.99
  -1  -7  16  283.02   20.06
  -1   7 -16  252.33   12.67
  -1   7 -16  242.13   16.41
   1   7  16  223.71   16.79
  -1   7 -16  285.56   14.57
  -1   7 -16  261.58   12.77
  -1   7 -16  261.08   12.83
  -1   7 -17  141.84    8.00
  -1  -7  17  130.09   13.44
  -1   7 -17  133.50    7.86
  -1   7 -17  129.51   11.16
   1   7  17  136.83   12.12
  -1   7 -17  145.05    9.48
  -1   7 -17  146.77    8.10
  -1   7 -18  197.71   10.47
  -1  -7  18  201.72   17.29
  -1   7 -18  189.63   10.34
  -1   7 -18  188.84   14.26
   1   7  18  193.50   15.22
  -1   7 -18  217.50   12.33
  -1   7 -18  211.37   10.72
  -1   7 -19  103.72    6.76
  -1   7 -19  120.78    7.23
   1   7  19  112.12   11.04
  -1  -7  19  110.83   12.73
  -1   7 -19  117.18    6.97
  -1   7 -19  116.77    8.52
  -1   7 -19  119.21    7.14
  -1   7 -20   39.49    3.57
  -1   7 -20   30.83    3.29
   1   7  20   35.64    6.05
  -1   7 -20   42.83    4.99
  -1  -7  20   33.06    6.94
  -1   7 -20   32.58    3.32
   1   7  20   44.18    3.83
   1   7  21   40.42    6.51
  -1   7 -21   50.92    5.32
  -1  -7  21   61.39    9.26
   1   7  21   46.79    4.13
  -1   7 -21   44.34    3.98
   1   7  22  171.97    9.54
  -1   7 -22  170.27    9.45
  -1   7 -22  182.85   11.19
   1   7  23   77.96    5.38
  -1   7 -23   70.99    5.18
  -1   7 -23   84.34    6.85
  -1   7 -24   29.58    2.91
   1   7  24   24.56    2.52
   1   7  24   26.99    2.81
  -1   7 -24   23.82    3.78
  -1   7 -25    0.72    1.02
  -1   7 -25    0.96    1.91
   1   7  25    1.98    0.98
  -1   7 -26   75.87    4.82
  -1   7 -26   80.06    6.13
  -1   7 -27   99.16    5.61
  -1   7 -27  113.18    7.12
  -1   7 -28   50.54    4.26
   1   7  29   41.75    3.09
  -1   7 -29   41.21    3.57
  -1   7 -30    9.99    1.63
   1   7  30   13.01    1.36
  -1   7 -31   25.68    2.09
   1   8 -30    2.18    0.93
   1   8 -29    1.07    1.13
  -1   8  28   27.82    2.20
   1   8 -28   27.84    2.93
   1   8 -27   11.48    2.22
  -1   8  27    9.23    1.43
  -1   8  26   24.72    2.44
   1   8 -26   30.77    3.50
   1   8 -25    1.99    1.55
  -1   8  25    2.57    1.09
   1   8 -24   56.24    5.18
   1   8 -24   46.59    3.88
  -1   8  24   54.07    4.08
   1   8 -23   45.84    4.70
   1   8 -23   38.58    3.59
   1   8 -23   45.68    3.80
   1   8 -22   29.48    4.00
   1   8 -22   27.23    3.06
   1   8 -22   27.58    2.97
   1   8 -21   23.69    3.81
   1   8 -21   32.46    3.28
   1   8 -21   30.74    3.34
   1   8 -20   35.29    3.47
   1  -8  20   28.98    6.53
   1   8 -20   34.77    4.35
   1   8 -20   29.40    3.01
   1   8 -20   30.48    3.48
   1   8 -19   26.77    3.05
   1   8 -19   26.66    3.26
   1  -8  19   31.09    6.53
   1   8 -19   29.39    3.09
   1   8 -19   34.53    4.33
   1  -8  18   77.60    9.94
   1   8 -18   62.44    4.93
   1   8 -18   72.63    5.48
   1   8 -18   72.64    6.23
   1   8 -18   62.11    4.73
   1   8 -17   64.11    4.92
   1   8 -17   71.73    5.02
   1   8 -17   62.40    5.82
   1   8 -17   64.23    5.23
   1   8 -16    8.32    2.59
   1   8 -16    9.35    1.99
  -1   8  16   14.51    2.37
   1   8 -16   13.27    2.06
   1   8 -16   14.50    2.42
  -1   8  16   11.55    2.19
  -1   8  15  268.83   14.02
  -1   8  15  283.85   14.13
   1   8 -15  264.01   14.01
   1   8 -15  299.66   15.23
   1   8 -15  272.48   13.50
  -1   8  14  199.27   10.87
  -1   8  14  179.98   10.63
   1   8 -14  179.02   10.52
   1   8 -14  198.14   10.18
   1   8 -14  209.30   11.63
  -1   8  13  143.10    8.67
  -1   8  13  147.21    8.76
   1  -8  13  150.69   13.32
   1  -8  13  144.31   11.40
   1   8 -13  134.47    8.46
   1   8 -13  155.15    9.38
   1   8 -13  142.51    7.98
   1   8 -12   29.25    6.50
   1   8 -12   24.04    3.00
   1   8 -12   23.79    2.66
   1   8 -12   26.62    3.44
  -1   8  12   23.00    2.16
   1   8 -12   28.00    2.83
  -1   8  12   23.83    2.26
  -1   8  12   21.71    3.77
   1  -8  12   28.77    4.55
  -1   8  12   22.61    2.90
  -1   8  12   16.14    2.59
  -1   8  12   22.43    2.15
  -1   8  11  364.81   17.67
  -1   8  11  342.17   17.49
   1  -8  11  405.02   21.45
   1   8 -11  365.53   18.10
   1   8 -11  358.85   16.78
  -1   8  11  372.17   16.27
   1   8 -11  379.14   17.05
  -1   8  11  337.15   19.37
  -1   8  11  383.62   16.36
   1   8 -11  359.17   17.46
   1   8 -11  368.96   16.92
  -1   8  11  363.57   16.22
  -1   8  10   45.53    4.25
  -1   8  10   50.16    4.45
   1  -8  10   46.61    5.87
   1   8 -10   50.66    4.61
   1   8 -10   49.98    3.82
   1   8 -10   51.06    3.52
  -1   8  10   56.95    3.62
   1   8 -10   52.42    3.93
  -1   8  10   44.75    5.32
   1   8 -10   48.21    3.47
  -1   8  10   55.64    3.64
   1   8 -10   39.68    7.16
   1   8 -10   50.74    4.30
   1   8 -10   56.98    4.05
  -1   8  10   55.94    4.07
  -1   8  10   55.75    3.58
  -1   8   9  114.04    7.56
  -1   8   9  123.03    7.73
   1   8  -9  115.86   12.16
   1   8  -9  121.27    7.55
   1   8  -9  127.91    6.76
  -1   8   9  126.72    6.66
   1   8  -9  128.51    6.77
   1   8  -9  131.53    7.19
   1   8  -9  131.26    6.82
  -1   8   9  135.57    6.82
  -1   8   9  123.25    9.26
   1   8  -9  125.77    8.01
   1  -8   9  146.85   10.50
  -1   8   9  131.40    6.71
  -1   8   9  133.90    7.24
   1   8  -9  125.80    7.05
  -1   8   8  103.53    5.82
   1   8  -8  119.00    6.42
   1   8  -8  109.38    6.01
  -1   8   8   95.73    8.02
  -1   8   8  105.39    5.87
   1   8  -8  110.92    5.99
   1   8  -8  107.15    5.93
  -1   8   8  111.61    5.94
   1  -8   8  116.56    9.19
   1   8  -8  105.20    6.16
   1   8  -8  107.72   11.26
   1   8  -7  188.56    9.15
   1   8  -7  177.90    9.05
   1   8  -7  189.19    9.07
  -1   8   7  159.13   11.17
  -1   8   7  179.91    8.83
   1   8  -7  187.09    8.95
  -1   8   7  175.24    8.74
   1   8  -7  177.40    8.89
   1  -8   7  203.88   12.64
  -1   8   7  180.38    8.78
   1   8  -7  146.77   13.66
   1   8  -6   73.26    4.68
   1   8  -6   82.81    4.85
   1   8  -6   77.49    4.78
  -1   8   6   79.78    4.67
  -1   8   6   77.29    4.60
   1   8  -6   79.58    4.76
   1   8  -6   78.04    4.75
   1  -8   6   85.88    7.54
  -1   8   6   77.44    4.59
   1   8  -6   58.58    8.04
   1   8  -5   90.67    5.21
   1   8  -5   86.10    5.20
  -1  -8  -5   77.08    6.73
  -1   8   5   88.46    5.15
   1   8  -5  105.12    5.61
   1   8  -5   93.86    5.35
  -1   8   5   88.40    5.11
   1   8  -5   95.97    5.36
   1  -8   5   97.64    7.99
  -1   8   5   83.33    5.05
   1   8  -5  108.87   10.21
  -1   8   5   96.57    9.70
   1   8  -4   18.52    2.03
   1   8  -4   21.80    2.09
  -1  -8  -4   26.54    3.48
  -1   8   4   25.55    2.25
   1   8  -4   25.27    2.41
   1   8  -4   25.38    2.33
   1   8  -4   19.92    2.18
  -1   8   4   23.64    2.18
   1  -8   4   21.70    3.63
  -1   8   4   25.35    2.26
   1   8  -4   23.89    4.79
  -1   8   4   27.58    4.96
  -1   8   3   71.27    4.36
  -1   8   3   72.00    4.40
  -1  -8  -3   70.66    5.89
   1  -8   3   75.09    6.93
   1   8  -3   74.37    4.66
   1   8  -3   71.58    4.24
   1   8  -3   76.70    4.43
  -1   8   3   65.23    4.27
   1   8  -3   78.13    4.69
   1   8  -3   83.08    4.75
   1   8  -3   69.44    4.56
  -1   8   3   77.82    8.51
   1   8  -3   79.61    8.55
   1   8  -2  608.12   24.89
  -1   8   2  565.47   24.43
  -1  -8  -2  567.76   26.51
   1  -8   2  577.02   28.42
   1   8  -2  540.75   24.23
   1   8  -2  594.04   24.73
   1   8  -2  600.18   24.74
  -1   8   2  579.84   30.73
   1   8  -2  571.69   30.79
   1   8  -2  570.08   24.67
   1   8  -1  161.58    8.02
   1   8  -1  154.56    7.97
   1   8  -1  149.63    7.87
   1  -8   1  153.31   10.94
   1   8  -1  164.25    8.12
  -1   8   1  147.34   12.08
   1   8  -1  137.96   12.09
  -1   8   0  367.40   20.45
   1   8   0  300.09   20.62
   1   8   0  354.27   15.53
  -1   8   0  342.06   15.14
   1  -8   0  346.58   19.12
   1   8   0  344.56   15.37
  -1   8   0  337.76   15.09
   1   8   0  334.96   15.31
  -1   8   0  332.47   15.10
   1   8   0  334.87   15.18
  -1   8   0  339.11   15.34
  -1   8  -1  130.26    6.68
  -1   8  -1  123.62    6.48
   1   8   1  141.90    7.12
  -1   8  -1  128.14    6.70
   1  -8  -1  129.74    9.92
  -1   8  -1  129.80    6.71
  -1   8  -1  127.77    6.54
   1   8   1  121.87    6.66
  -1   8  -1  127.21    6.93
  -1   8  -1  136.58   10.71
   1   8   1  126.76   11.78
  -1   8  -2  518.10   21.46
  -1   8  -2  480.03   21.23
  -1   8  -2  497.20   21.45
   1   8   2  477.38   25.19
   1  -8  -2  517.85   25.88
  -1   8  -2  503.96   21.44
  -1   8  -2  496.65   21.30
   1   8   2  498.16   21.44
  -1   8  -2  504.67   21.71
  -1   8  -2  450.97   25.87
   1   8   2  556.20   29.82
  -1   8  -3   80.00    4.57
   1   8   3   65.98    4.49
  -1   8  -3   79.68    4.55
   1   8   3   75.31    4.64
  -1   8  -3   71.52    4.44
  -1   8  -3   79.09    4.59
   1   8   3   72.79    7.07
   1   8   3   80.62    4.84
   1  -8  -3   77.96    7.45
  -1   8  -3   71.13    4.43
  -1   8  -3   80.27    7.97
   1   8   3   78.90    9.47
  -1   8  -3   75.40    4.77
   1   8   3   71.35    4.47
  -1   8  -4   22.90    4.40
   1   8   4   28.78    6.07
  -1   8  -4   21.56    2.13
   1   8   4   27.78    2.46
   1   8   4   24.56    2.36
  -1   8  -4   24.02    2.20
   1  -8  -4   25.33    3.27
  -1   8  -4   20.24    2.16
   1   8   4   30.83    2.63
   1   8   4   28.45    4.20
   1  -8  -4   31.72    4.62
  -1   8  -4   31.31    2.54
  -1   8  -4   24.71    2.30
   1   8   4   24.51    2.29
  -1   8  -4   24.55    2.47
   1   8   5  111.80   11.57
  -1   8  -5   95.48    9.24
  -1   8  -5  102.95    5.54
  -1   8  -5  103.58    5.54
   1   8   5   93.28    5.56
   1   8   5   96.57    5.63
   1  -8  -5   95.16    7.34
  -1   8  -5   91.94    5.83
   1   8   5  100.89    5.55
   1  -8  -5   87.21    8.34
  -1   8  -5   96.70    5.50
   1   8   5   90.51    8.08
   1   8   5  105.45    5.84
  -1   8  -5  104.73    5.68
  -1  -8   5   90.88    8.13
  -1   8  -5  105.95    5.72
  -1   8  -6   95.85    5.28
  -1   8  -6   86.80    5.39
   1   8   6  103.06    5.58
   1   8   6   95.42    5.49
  -1   8  -6   93.76    5.24
   1  -8  -6   86.38    8.38
   1   8   6  101.69    8.42
   1   8   6  109.26    5.80
  -1   8  -6   93.35    5.33
   1   8   6  101.84   11.23
  -1   8  -6   92.80    9.36
  -1   8  -6   91.08    5.44
   1   8   6   87.54    5.24
  -1  -8   6   79.80    7.90
  -1   8  -7  165.46    8.20
  -1   8  -7  169.68    8.58
   1   8   7  171.49    8.50
   1   8   7  169.43    8.53
  -1   8  -7  167.59    8.24
  -1   8  -7  162.03    8.28
   1  -8  -7  151.50   12.15
   1   8   7  158.39   11.68
   1   8   7  179.91    8.73
  -1   8  -7  191.35   14.09
   1   8   7  165.40   15.09
  -1   8  -7  171.99    8.62
   1   8   7  163.27    8.32
  -1  -8   7  165.74   12.06
  -1   8  -8  109.29    5.81
  -1   8  -8  113.50    6.25
   1   8   8  105.62    5.99
   1   8   8  110.45    6.06
  -1   8  -8  107.61    5.78
  -1  -8   8   94.90    9.03
  -1   8  -8  109.79    6.19
  -1   8  -8  120.33   11.18
   1   8   8  103.50    5.86
   1   8   8   88.40    8.47
   1   8   8  112.30    6.24
  -1   8  -8  106.62    5.88
  -1   8  -9  131.29    8.15
   1   8   9  123.31    6.71
   1   8   9  129.27    6.86
   1   8   9  135.51    6.90
  -1   8  -9  120.67    6.52
  -1   8  -9  119.87    6.61
   1   8   9  117.73    9.98
   1   8   9  136.96    7.11
  -1   8  -9  129.07   12.18
  -1  -8   9  114.20   10.29
  -1   8  -9  131.46    6.60
   1   8  10   44.43    4.22
   1   8  10   46.33    4.27
  -1  -8  10   52.36    6.82
  -1   8 -10   59.53    4.94
  -1   8 -10   53.75    3.90
  -1   8 -10   53.60    3.44
   1   8  10   52.49    3.65
   1   8  10   53.89    3.66
  -1   8 -10   46.73    3.38
   1   8  10   45.15    6.02
   1   8  10   56.82    3.85
   1   8  10   50.87    4.21
   1   8  10   47.37    3.51
  -1   8 -10   47.39    3.34
   1   8  11  354.52   17.55
   1   8  11  345.44   17.52
  -1  -8  11  358.32   22.01
  -1   8 -11  399.22   18.35
  -1   8 -11  367.41   16.75
  -1   8 -11  373.25   16.04
   1   8  11  372.83   16.47
   1   8  11  352.81   21.20
  -1   8 -11  358.60   16.07
  -1   8 -11  362.57   16.00
   1   8  11  370.78   17.24
   1   8  11  353.68   16.32
   1   8  12   17.88    2.70
  -1   8 -12   31.91    3.78
   1   8  12   23.85    2.45
  -1   8 -12   28.39    2.83
  -1   8 -12   21.52    2.47
  -1   8 -12   26.42    2.29
   1   8  12   20.56    4.43
  -1   8 -12   27.94    2.77
   1   8  12   24.55    3.10
  -1  -8  12   18.20    4.57
   1   8  13  156.05    8.38
  -1   8 -13  169.38    8.87
  -1   8 -13  164.67    8.85
   1   8  13  160.75   12.79
  -1   8 -13  156.77    8.69
  -1  -8  13  159.66   13.73
  -1   8 -13  179.19   10.27
   1   8  13  156.78    9.34
   1   8  13  168.34    9.62
   1   8  14  183.39    9.83
  -1   8 -14  212.19   10.46
  -1   8 -14  198.79   10.32
   1   8  14  182.90   14.39
  -1   8 -14  206.22   10.37
  -1  -8  14  208.48   16.27
  -1   8 -14  225.41   12.03
   1   8  14  198.36   10.95
   1   8  14  179.86   10.74
   1   8  15  289.19   13.56
  -1   8 -15  283.45   13.91
  -1   8 -15  291.39   14.03
   1   8  15  246.43   18.23
  -1   8 -15  289.15   13.92
  -1  -8  15  282.53   20.35
   1   8  15  278.05   14.45
   1   8  15  288.98   14.52
  -1   8 -15  304.55   15.63
  -1  -8  16   16.13    4.99
  -1   8 -16   13.99    3.06
  -1   8 -16    8.95    1.85
   1   8  16   13.08    3.97
   1   8  16   13.32    2.28
  -1   8 -16    9.30    1.82
   1   8  16   10.90    2.05
  -1   8 -16   12.58    2.14
   1   8  16   12.39    1.91
  -1   8 -17   64.02    4.77
   1   8  17   62.54    7.97
  -1   8 -17   63.60    5.84
  -1  -8  17   57.59    8.78
  -1   8 -17   60.76    4.70
  -1   8 -17   67.94    4.97
   1   8  17   66.56    4.56
  -1   8 -18   72.81    5.08
   1   8  18   62.79    7.86
  -1   8 -18   61.51    5.95
  -1  -8  18   58.94    9.22
  -1   8 -18   69.27    4.95
  -1   8 -18   68.88    5.09
   1   8  18   69.48    4.71
  -1   8 -19   23.90    2.89
  -1   8 -19   22.87    2.75
   1   8  19   27.84    5.26
  -1   8 -19   30.13    3.05
  -1  -8  19   23.39    6.16
   1   8  19   27.68    2.77
  -1   8 -19   28.03    3.92
   1   8  20   30.09    5.45
  -1  -8  20   34.57    7.21
  -1   8 -20   30.43    3.19
   1   8  20   33.02    3.01
  -1   8 -20   29.32    4.11
  -1   8 -21   38.57    3.52
   1   8  21   32.92    2.98
  -1   8 -21   29.07    4.12
  -1   8 -22   19.86    2.50
   1   8  22   18.94    2.16
  -1   8 -22   16.80    3.26
  -1   8 -23   39.53    4.42
  -1   8 -23   39.53    3.43
   1   8  23   31.57    2.85
  -1   8 -24   56.18    5.17
  -1   8 -24   56.61    4.18
  -1   8 -25    4.28    1.22
  -1   8 -25    4.85    1.97
  -1   8 -26   30.77    3.52
  -1   8 -26   32.37    2.71
  -1   8 -27    9.76    1.36
  -1   8 -27    9.65    2.07
  -1   8 -28   26.55    2.81
  -1   8 -29    1.21    1.15
  -1   8 -30    1.74    0.96
   1   9 -29    3.31    1.00
   1   9 -28   56.75    3.93
  -1   9  27   20.86    1.86
   1   9 -27   18.27    2.46
  -1   9  26   60.76    3.76
   1   9 -26   52.30    4.48
   1   9 -25    0.25    1.62
  -1   9  25    1.45    0.87
   1   9 -24    7.07    2.08
  -1   9  24    8.55    1.55
   1   9 -23   72.55    4.98
  -1   9  23   82.08    5.19
   1   9 -23   85.74    6.40
   1   9 -23   78.19    5.13
   1   9 -22  187.51   10.22
  -1   9  22  206.16   10.30
   1   9 -22  206.10   11.72
   1   9 -22  195.59   10.23
   1   9 -21   93.37    6.44
   1   9 -21  110.79    7.81
   1   9 -21  104.41    6.48
  -1   9  21  109.36    6.54
   1   9 -20   17.79    2.41
   1   9 -20   23.52    3.63
   1   9 -20   18.65    2.63
  -1   9  20   19.73    2.57
   1   9 -19   61.55    4.88
   1   9 -19   44.89    8.70
  -1   9  19   63.05    4.71
   1   9 -19   61.61    5.74
   1   9 -19   51.34    4.39
   1   9 -18   15.81    2.40
   1   9 -18   14.80    3.02
   1   9 -18   12.52    4.85
   1   9 -18   13.77    2.39
   1   9 -18   15.38    2.16
  -1   9  18   16.50    2.43
   1   9 -17   27.33    7.12
   1   9 -17   32.03    3.61
   1   9 -17   40.24    4.54
   1   9 -17   31.91    3.25
  -1   9  17   35.80    3.65
  -1   9  17   36.36    3.64
  -1   9  17   35.43    3.43
  -1   9  16   20.83    2.74
  -1   9  16   30.27    3.40
  -1   9  16   23.30    3.03
   1   9 -16   24.43    3.81
   1   9 -16   25.62    3.21
   1   9 -16   26.88    6.59
   1  -9  16   21.84    5.76
   1   9 -16   25.57    2.84
  -1   9  15   75.87    5.64
  -1   9  15   68.34    5.49
   1   9 -15   72.09    6.14
   1   9 -15   62.82    4.83
   1   9 -15   73.97    5.62
   1   9 -15   66.75   10.31
   1  -9  15   72.61    9.87
  -1   9  15   67.34    5.04
   1   9 -14   12.35    2.02
   1   9 -14   13.02    2.34
   1   9 -14   12.14    2.72
  -1   9  14   11.87    2.05
  -1   9  14   13.03    2.47
   1  -9  14   16.06    4.57
  -1   9  14   13.89    2.53
   1   9 -14    9.24    4.46
   1   9 -14    7.55    1.81
   1   9 -13  266.56   21.95
   1   9 -13  295.59   14.97
   1   9 -13  295.91   14.30
   1   9 -13  325.83   16.01
   1   9 -13  312.65   14.53
  -1   9  13  279.78   13.40
  -1   9  13  294.23   15.12
  -1   9  13  303.28   15.23
   1  -9  13  336.36   21.96
   1  -9  13  293.36   18.56
  -1   9  13  317.64   14.60
  -1   9  13  283.90   13.43
   1   9 -12   72.16   10.34
   1   9 -12   71.04    5.45
   1   9 -12   76.94    6.13
   1   9 -12   67.38    4.83
   1   9 -12   71.83    5.02
  -1   9  12   72.61    4.51
  -1   9  12   73.82    4.55
  -1   9  12   69.14    5.56
  -1   9  12   62.81    5.40
   1  -9  12   75.69    9.39
   1  -9  12   65.98    7.48
  -1   9  12   80.24    5.26
   1   9 -12   65.25    4.83
  -1   9  12   73.81    4.50
   1   9 -11  578.66   34.89
   1   9 -11  617.51   27.12
   1   9 -11  615.10   27.89
   1   9 -11  582.48   26.19
   1   9 -11  621.09   26.47
  -1   9  11  602.07   25.70
   1   9 -11  588.41   25.63
  -1   9  11  625.83   25.87
  -1   9  11  578.72   27.20
  -1   9  11  592.50   27.33
   1  -9  11  623.23   31.12
  -1   9  11  615.03   26.49
   1   9 -11  569.43   26.23
  -1   9  11  617.90   25.75
   1   9 -10   16.08    2.15
  -1   9  10   15.59    2.16
   1   9 -10    9.99    4.14
  -1   9  10   12.35    2.33
   1   9 -10   14.20    2.44
   1   9 -10   14.47    2.69
  -1   9  10   15.69    1.91
   1   9 -10   15.81    2.13
   1   9 -10   15.51    1.88
  -1   9  10   16.25    1.98
   1  -9  10   14.75    3.50
  -1   9  10   11.09    2.25
  -1   9  10   16.42    1.92
  -1   9   9  489.29   23.93
  -1   9   9  514.85   24.15
   1  -9   9  576.21   27.90
   1   9  -9  507.43   24.43
  -1   9   9  543.76   22.74
   1   9  -9  505.79   22.67
   1   9  -9  492.36   22.61
   1   9  -9  556.19   23.31
  -1   9   9  581.87   22.97
   1   9  -9  517.57   22.72
   1   9  -9  500.01   30.99
   1   9  -9  510.48   23.84
  -1   9   9  557.21   23.36
   1   9  -9  489.46   22.98
  -1   9   9  544.45   22.77
  -1   9   8   83.58    5.95
  -1   9   8   69.60    5.56
   1  -9   8   74.74    7.56
   1   9  -8   70.37    4.83
   1   9  -8   77.25    6.08
  -1   9   8   83.34    4.85
   1   9  -8   72.99    4.73
   1   9  -8   66.95    4.64
   1   9  -8   74.96    4.98
   1   9  -8   81.24    4.96
  -1  -9  -8   68.89    7.06
  -1   9   8   85.27    4.92
   1   9  -8   70.49    9.48
   1   9  -8   78.83    5.62
  -1   9   8   80.69    5.80
   1   9  -8   72.16    4.93
  -1   9   8   78.68    5.11
  -1   9   8   89.74    4.95
  -1   9   7  444.64   22.31
  -1   9   7  444.57   22.21
   1  -9   7  529.19   26.12
   1   9  -7  470.22   21.39
   1   9  -7  451.31   22.59
  -1   9   7  493.26   21.21
   1   9  -7  479.29   21.24
   1   9  -7  476.05   21.25
   1   9  -7  507.39   21.50
  -1  -9  -7  437.73   24.35
   1   9  -7  529.83   21.50
  -1   9   7  523.78   21.38
   1   9  -7  481.50   22.23
   1   9  -7  477.09   29.09
  -1   9   7  507.80   22.60
   1   9  -7  501.24   21.50
  -1   9   7  473.51   21.51
  -1   9   7  503.18   21.23
  -1   9   6   65.34    5.35
  -1   9   6   65.71    5.36
   1  -9   6   82.94    7.73
   1   9  -6   77.42    4.90
   1   9  -6   65.69    5.59
  -1   9   6   83.71    4.83
   1   9  -6   71.15    4.73
   1   9  -6   77.89    4.85
   1   9  -6   80.50    4.88
   1   9  -6   85.05    5.04
  -1   9   6   82.93    4.89
   1   9  -6   69.00    8.93
   1   9  -6   71.60    5.38
  -1   9   6   78.28    5.65
   1   9  -6   81.35    4.95
  -1   9   6   79.27    4.74
   1   9  -5  114.17    7.90
   1   9  -5  127.63    7.03
   1   9  -5  133.05    7.14
  -1   9   5  137.84    7.05
   1   9  -5  123.61    6.96
   1   9  -5  130.04    6.92
  -1   9   5  144.41    7.15
   1   9  -5  137.75    7.26
  -1   9   5  138.15    7.03
   1  -9   5  153.01   10.76
  -1   9   5  116.18    7.69
  -1   9   5  123.31    7.75
   1   9  -5  129.75    7.80
  -1   9   5  137.88    8.02
  -1   9   5  120.34   12.28
   1   9  -5  102.85   11.22
   1   9  -4  126.05    6.95
   1   9  -4  119.06    6.78
  -1   9   4  136.81    7.11
   1   9  -4  145.19    7.41
   1   9  -4  136.74    7.25
  -1   9   4  127.18    6.96
   1   9  -4  128.65    7.15
  -1   9   4  145.91    7.13
   1  -9   4  131.57   10.21
   1   9  -4  135.83    7.91
  -1   9   4  147.33   13.05
   1   9  -4  124.52   11.99
  -1   9   3  209.10   10.17
   1   9  -3  228.17   10.61
   1  -9   3  221.33   13.98
   1   9  -3  218.58   10.38
   1   9  -3  214.18   10.38
  -1   9   3  220.31   10.22
  -1   9   3  213.26   10.16
   1   9  -3  193.80    9.95
   1   9  -3  191.82    9.77
  -1   9   3  219.07   16.50
   1   9  -3  199.99   15.69
   1   9  -2  192.01    9.31
   1  -9   2  203.76   12.89
  -1   9   2  166.23    8.78
   1   9  -2  191.54    9.21
   1   9  -2  183.63    9.10
  -1   9   2  162.34   13.81
   1   9  -2  160.58   13.86
   1   9  -2  185.59    9.20
   1   9  -2  167.30    8.43
   1   9  -2  171.87    8.64
   1   9  -1   80.38    4.68
  -1   9   1   81.84    4.58
   1   9  -1   84.33    5.18
   1  -9   1   93.03    8.15
   1   9  -1   84.78    5.09
   1   9  -1   76.44    4.99
  -1   9   1   78.66    4.52
   1   9  -1   69.48    8.80
  -1   9   1   85.41    9.13
   1   9  -1   80.68    5.06
  -1   9   0   87.72    8.92
   1   9   0   73.72    9.03
  -1   9   0   74.62    4.43
   1   9   0   66.71    4.31
  -1   9   0   89.52    4.95
   1  -9   0   82.88    7.81
   1   9   0   79.07    5.04
   1   9   0   79.08    4.95
  -1   9   0   79.32    4.78
   1   9   0   85.90    5.09
  -1   9   0   80.23    4.77
  -1   9   0   77.18    4.50
   1   9   0   76.99    4.87
  -1   9  -1   83.79    8.70
   1   9   1   73.68    9.37
  -1   9  -1   83.26    4.90
  -1   9  -1   85.89    5.12
   1   9   1   93.32    5.47
   1  -9  -1   96.98    8.58
  -1   9  -1   92.24    5.20
  -1   9  -1   86.83    5.12
  -1   9  -1   79.09    4.81
   1   9   1   86.93    5.20
  -1   9  -2  155.25   12.87
   1   9   2  154.35   14.38
  -1   9  -2  175.99    8.70
  -1   9  -2  187.84    8.98
   1  -9  -2  178.20   12.54
  -1   9  -2  192.12    8.96
  -1   9  -2  186.11    8.94
  -1   9  -2  172.38    8.64
   1   9   2  163.57    8.82
  -1   9  -2  182.23    9.21
  -1   9  -3  180.51   13.83
   1   9   3  197.53   16.46
  -1   9  -3  203.05    9.67
   1   9   3  213.15    9.92
   1   9   3  198.62    9.84
  -1   9  -3  189.91    9.52
  -1   9  -3  202.43    9.69
   1  -9  -3  161.66   12.79
  -1   9  -3  197.05    9.64
  -1   9  -3  192.23    9.50
   1   9   3  191.97    9.62
  -1   9  -3  203.32   10.04
   1   9   4  164.66   14.74
  -1   9  -4  121.86   11.18
  -1   9  -4  141.97    7.35
  -1   9  -4  139.60    7.31
   1   9   4  142.07    7.53
   1   9   4  142.22    7.56
  -1   9  -4  135.20    7.30
   1  -9  -4  147.40   11.27
  -1   9  -4  139.82    7.38
   1   9   4  151.57    7.75
   1   9   4  136.40   10.76
  -1   9  -4  145.31    7.41
   1   9   4  132.91    7.30
  -1   9  -4  142.10    7.77
  -1  -9   4  135.99   10.68
   1   9   5  138.96    8.49
   1   9   5  128.69    8.32
  -1  -9   5  135.86   10.82
  -1   9  -5  140.90    7.41
  -1   9  -5  145.39   12.14
   1   9   5  160.99   15.10
   1   9   5  146.60    8.34
  -1   9  -5  142.90    8.68
   1   9   5  146.55    7.59
  -1   9  -5  141.84    7.35
   1   9   5  138.07    7.50
  -1   9  -5  137.66    7.43
  -1   9  -5  145.78    7.45
   1   9   5  127.47   10.67
   1  -9  -5  131.17   11.03
   1   9   5  152.42    7.76
  -1   9  -5  130.98    7.70
   1   9   5  138.92    7.41
  -1   9  -5  142.88    7.36
   1   9   6   68.08    5.46
   1   9   6   70.44    5.48
  -1  -9   6   71.08    7.75
  -1   9  -6   80.46    4.86
  -1   9  -6   92.94    9.43
   1   9   6   91.66   11.13
   1   9   6   74.61    5.42
  -1   9  -6   76.04    5.88
   1   9   6   70.88    4.75
  -1   9  -6   74.41    4.60
   1   9   6   76.59    4.80
  -1   9  -6   78.39    4.85
  -1   9  -6   77.75    4.71
   1  -9  -6   79.12    8.21
   1   9   6   66.69    7.27
   1   9   6   79.04    4.95
   1   9   6   65.79    4.51
  -1   9  -6   77.91    4.68
   1   9   7  450.76   22.58
   1   9   7  456.15   22.64
  -1  -9   7  482.15   26.61
  -1   9  -7  519.62   21.74
  -1   9  -7  466.93   27.76
   1   9   7  503.37   22.63
  -1   9  -7  476.23   22.98
  -1   9  -7  490.47   21.28
   1   9   7  495.59   21.56
   1   9   7  469.54   21.44
  -1   9  -7  513.97   21.72
  -1   9  -7  510.76   21.70
  -1   9  -7  518.08   21.47
   1   9   7  524.78   21.82
   1   9   7  446.84   25.67
   1  -9  -7  449.67   26.42
   1   9   7  475.62   21.36
  -1   9  -7  493.99   21.32
   1   9   8   84.03    5.18
   1   9   8   77.19    5.97
   1   9   8   82.68    6.11
  -1  -9   8   79.48    8.53
  -1   9  -8   88.71    5.41
  -1   9  -8   82.03    9.60
   1   9   8   93.37    6.15
  -1   9  -8   72.46    5.45
  -1   9  -8   71.64    6.14
   1   9   8   91.84    5.36
   1   9   8   88.53    5.27
  -1   9  -8   89.98    5.12
   1  -9  -8   83.92    7.67
  -1   9  -8   92.51    5.23
   1   9   8   87.45    8.50
   1   9   8   87.75    5.42
   1  -9  -8   82.61    8.98
  -1   9  -8   87.96    5.11
  -1   9  -8   86.19    5.38
  -1   9  -8   89.04    5.41
   1   9   9  459.45   23.23
   1   9   9  487.71   23.34
  -1  -9   9  533.71   28.30
  -1   9  -9  495.57   22.36
  -1   9  -9  455.27   22.42
   1   9   9  583.55   23.50
  -1   9  -9  505.44   29.57
  -1   9  -9  494.50   23.79
  -1   9  -9  528.99   22.51
   1   9   9  515.36   22.17
   1   9   9  514.97   22.14
  -1   9  -9  525.90   21.95
   1   9   9  488.45   26.96
  -1   9  -9  502.92   21.95
   1   9   9  544.13   22.48
   1  -9  -9  467.03   27.82
   1   9   9  510.77   22.11
  -1   9  -9  494.10   21.83
   1   9  10   11.77    2.32
   1  -9 -10   14.70    3.81
  -1   9 -10   15.86    2.11
   1   9  10   10.89    2.17
  -1   9 -10   12.62    4.66
   1   9  10   14.29    2.36
  -1  -9  10   16.73    4.32
  -1   9 -10   14.94    1.80
  -1   9 -10   15.06    2.75
   1   9  10   10.91    1.76
   1   9  10   12.59    1.81
  -1   9 -10   13.71    1.78
  -1   9 -10   13.44    1.77
   1   9  10   12.31    1.86
   1   9  10    8.79    3.07
   1   9  10   14.17    1.92
  -1   9 -10   14.01    2.03
   1   9  11  556.30   27.37
   1   9  11  569.77   27.38
  -1  -9  11  611.91   33.16
  -1   9 -11  602.21   28.07
  -1   9 -11  612.80   26.57
  -1   9 -11  619.02   25.87
  -1   9 -11  620.17   25.95
   1   9  11  574.71   31.43
   1   9  11  646.99   26.43
   1  -9 -11  600.47   32.79
  -1   9 -11  620.02   25.88
   1   9  11  601.30   26.15
  -1   9 -11  622.13   35.29
   1   9  11  609.65   27.16
  -1   9 -12   70.32    6.00
   1   9  12   73.18    4.83
  -1   9 -12   74.66    5.07
   1   9  12   70.82    8.05
  -1   9 -12   69.02    4.47
  -1  -9  12   81.84    9.49
   1   9  12   72.84    5.73
   1   9  12   78.90    5.84
  -1   9 -12   89.95   10.76
  -1   9 -13  302.69   15.51
   1   9  13  277.38   13.48
  -1   9 -13  277.97   13.87
  -1   9 -13  288.90   13.95
   1   9  13  278.49   18.55
  -1   9 -13  302.16   14.03
  -1  -9  13  304.14   20.49
   1   9  13  287.02   14.77
   1   9  13  276.98   14.61
  -1   9 -13  289.30   21.77
   1   9  14   13.09    2.46
  -1   9 -14   10.95    4.37
  -1   9 -14   10.63    2.78
  -1   9 -14   10.38    1.87
   1   9  14    9.15    3.18
  -1   9 -14    9.25    1.82
   1   9  14   10.98    2.19
   1   9  14   10.24    1.75
  -1   9 -14   11.99    2.02
  -1   9 -15   88.02    6.98
   1   9  15   74.11    5.05
  -1   9 -15   81.58    5.53
  -1   9 -15   79.51    5.54
   1   9  15   72.61    8.54
  -1   9 -15   84.84    5.56
  -1  -9  15   85.51   10.36
   1   9  15   75.10    5.85
   1   9  15   78.76    5.95
  -1   9 -15   88.77   11.40
  -1   9 -16   24.80    3.68
  -1   9 -16   26.50    2.93
   1   9  16   23.55    4.72
   1   9  16   20.77    2.86
   1   9  16   22.24    3.02
  -1   9 -16   25.10    2.84
  -1  -9  16   21.21    5.59
   1   9  16   21.19    2.46
  -1   9 -16   24.43    2.79
  -1   9 -17   37.39    3.62
   1   9  17   36.87    3.32
  -1   9 -17   38.26    3.61
   1   9  17   41.22    6.18
   1   9  17   47.29    4.14
   1   9  17   42.67    3.94
  -1   9 -17   40.90    3.62
  -1  -9  17   40.96    7.21
  -1   9 -17   39.85    4.58
  -1   9 -18   12.70    2.01
  -1   9 -18   10.36    1.96
   1   9  18    7.00    2.90
  -1  -9  18   16.36    4.94
   1   9  18    6.88    1.63
  -1   9 -18   10.44    1.96
  -1   9 -18   10.09    2.64
  -1   9 -18    7.82    1.73
  -1   9 -19   41.44    4.81
   1   9  19   35.53    3.29
  -1   9 -19   48.93    3.85
  -1   9 -19   45.83    3.82
  -1   9 -19   49.85    4.02
  -1   9 -20   18.69    2.40
   1   9  20   15.99    2.03
  -1   9 -20   10.98    2.84
  -1   9 -21   96.23    7.14
  -1   9 -21   89.72    5.86
   1   9  21   86.60    5.33
  -1   9 -22  187.66   11.06
  -1   9 -22  184.55    9.66
   1   9  22  180.83    9.04
  -1   9 -23   88.53    6.63
  -1   9 -23   81.15    5.29
  -1   9 -24    8.10    1.54
  -1   9 -24   10.07    2.29
  -1   9 -25    2.02    1.02
  -1   9 -25    0.76    1.60
  -1   9 -26   67.53    4.92
  -1   9 -26   55.06    3.66
  -1   9 -27   21.40    1.80
  -1   9 -27   19.10    2.47
  -1   9 -28   63.23    4.19
  -1   9 -29    6.09    1.12
   1  10 -27    2.49    1.10
   1  10 -26   30.01    2.98
  -1  10  25   -0.12    0.66
   1  10 -25    0.86    1.29
   1  10 -24  165.67    9.53
  -1  10  24  169.07    8.37
   1  10 -23   10.00    1.64
  -1  10  23    8.10    1.51
   1  10 -23   10.58    2.29
   1  10 -22    3.73    1.22
   1  10 -22    5.22    1.33
  -1  10  22    5.17    1.35
   1  10 -22    3.57    1.76
   1  10 -21    1.91    1.10
   1  10 -21    4.09    1.99
   1  10 -21    2.72    1.09
  -1  10  21   -0.75    1.21
   1  10 -20  147.63    8.49
   1  10 -20  143.71    8.25
  -1  10  20  156.21    8.41
   1  10 -20  157.97    9.82
   1  10 -19   34.94    4.27
   1  10 -19   34.96    3.54
  -1  10  19   36.99    3.44
  -1  10  18  228.89   12.21
  -1  10  18  232.34   12.25
   1  10 -18  277.33   14.26
   1  10 -18  235.39   12.52
  -1  10  18  255.82   12.35
  -1  10  17   21.53    2.80
   1  10 -17   24.96    6.41
  -1  10  17   28.25    3.19
  -1  10  17   25.42    3.09
   1  10 -17   23.03    3.67
   1 -10  17   25.40    5.79
   1  10 -17   21.30    2.91
   1  10 -16   37.82    3.56
   1  10 -16   35.31    3.77
   1  10 -16   30.86    6.84
  -1  10  16   37.67    3.87
  -1  10  16   39.01    3.94
   1  10 -16   38.59    4.61
   1 -10  16   41.45    7.49
  -1  10  16   37.62    3.57
   1  10 -15    8.31    1.94
   1  10 -15    5.77    1.59
   1  10 -15    4.89    1.45
  -1  10  15    6.70    1.85
   1  10 -15    4.72    3.84
   1  10 -15    6.09    2.28
  -1  10  15    9.43    2.16
   1 -10  15   10.01    3.99
  -1  10  15    6.94    1.79
   1  10 -14   20.03    2.91
   1  10 -14   20.39    2.63
   1  10 -14   25.83    3.92
   1  10 -14   24.36    2.79
  -1  10  14   22.20    3.15
   1  10 -14   30.20    6.91
  -1  10  14   28.36    3.44
  -1  10  14   24.38    2.85
   1 -10  14   15.74    4.82
  -1  10  13   10.88    2.09
   1  10 -13   14.10    2.48
   1  10 -13   14.89    2.20
   1  10 -13   14.93    2.97
  -1  10  13   11.01    1.56
  -1  10  13   12.39    1.70
  -1  10  13   10.81    1.63
   1  10 -13   12.51    4.69
  -1  10  13   11.14    2.34
  -1  10  13    8.16    2.23
   1 -10  13    7.73    3.74
   1  10 -13   11.76    2.06
   1  10 -12   42.83    3.72
   1  10 -12   39.57    4.55
   1  10 -12   46.80    3.85
  -1  10  12   43.60    3.33
  -1  10  12   43.36    3.34
   1  10 -12   36.70    7.42
   1  10 -12   34.63    3.93
  -1  10  12   44.73    4.40
  -1  10  12   51.03    4.64
  -1  10  12   42.35    3.78
  -1  10  12   42.75    3.30
   1 -10  12   46.39    7.66
   1  10 -11    1.24    1.08
  -1  10  11    1.30    1.18
   1  10 -11    2.15    1.46
   1  10 -11    1.34    1.54
  -1  10  11    1.75    1.02
  -1  10  11   -0.16    0.99
  -1  10  11    1.15    0.97
   1  10 -11   -0.31    0.84
   1 -10  11    0.93    2.33
  -1  10  11    2.63    1.53
  -1  10  11    1.46    1.38
   1  10 -11    4.33    3.68
   1  10 -11    1.24    1.06
   1  10 -10  100.16   12.30
   1  10 -10  111.48    7.32
   1  10 -10  104.53    7.81
   1  10 -10  111.82    6.68
  -1  10  10  101.90    6.16
  -1  10  10  114.87    6.38
   1  10 -10  109.16    6.23
  -1  10  10  121.89    7.70
  -1  10  10  109.10    7.51
   1  10 -10  103.45    6.50
  -1  10  10  112.21    6.82
  -1  10  10  117.64    6.36
   1  10  -9    2.05    2.99
  -1  10   9    6.56    1.94
   1  10  -9    8.23    1.58
   1  10  -9    7.38    1.95
   1  10  -9    4.56    2.05
  -1  10   9    8.26    1.49
   1  10  -9    5.08    1.35
  -1  10   9    7.75    1.54
  -1  10   9    8.39    1.61
   1  10  -9    5.35    1.32
  -1  10   9    8.58    2.07
   1 -10   9    6.37    2.46
   1  10  -9    6.04    1.55
  -1  10   9    6.26    1.70
   1  10  -9    4.99    1.42
   1  10  -8  933.70   51.29
   1  10  -8 1007.81   43.59
  -1  10   8 1112.64   44.24
   1  10  -8  949.32   44.10
   1  10  -8  991.66   42.54
   1  10  -8 1027.38   42.58
   1  10  -8  966.62   42.25
   1  10  -8  982.15   42.26
  -1  10   8 1006.97   42.33
  -1  10   8 1086.78   42.56
   1  10  -8 1030.52   42.44
  -1  10   8 1018.49   43.88
  -1  10   8 1001.53   43.86
   1 -10   8 1113.66   48.06
  -1  10   8 1063.06   42.97
   1  10  -8  993.88   42.59
  -1  10   8 1040.75   42.39
  -1  10   7   22.28    2.64
   1  10  -7   20.94    2.46
   1  10  -7   19.44    5.17
  -1  10   7   23.36    3.08
  -1  10   7   21.56    3.09
   1  10  -7   24.96    3.02
   1  10  -7   18.56    2.35
   1  10  -7   17.96    3.00
  -1  10   7   25.65    2.52
   1  10  -7   24.16    2.49
   1  10  -7   22.63    2.47
  -1  10   7   23.38    2.47
   1  10  -7   28.10    2.68
  -1  10   7   19.39    2.90
   1 -10   7   30.05    4.71
  -1  10   7   22.99    2.45
   1  10  -7   26.61    2.59
  -1  10   6  289.94   14.47
   1  10  -6  229.27   19.02
   1  10  -6  261.67   13.88
   1  10  -6  260.85   14.50
   1  10  -6  256.90   13.00
   1  10  -6  269.01   12.93
   1  10  -6  286.04   13.20
   1  10  -6  267.17   13.08
  -1  10   6  288.94   13.11
   1  10  -6  295.85   13.35
  -1  10   6  290.47   13.21
   1  10  -6  267.58   13.32
  -1  10   6  270.60   14.15
  -1  10   6  267.98   14.20
   1  10  -6  271.61   13.35
   1 -10   6  305.26   17.62
  -1  10   6  291.21   13.56
   1  10  -6  270.90   13.08
  -1  10   6  292.90   13.11
   1  10  -5   27.88    2.66
   1  10  -5   27.81    6.05
  -1  10   5   26.60    3.31
   1  10  -5   23.55    3.08
   1  10  -5   28.36    2.77
   1  10  -5   24.86    3.44
   1  10  -5   32.90    2.90
   1  10  -5   31.37    2.90
  -1  10   5   29.17    2.72
   1  10  -5   29.70    2.82
  -1  10   5   29.62    2.74
   1  10  -5   30.65    3.03
   1  10  -5   26.41    2.91
   1 -10   5   38.52    5.33
   1  10  -5   30.87    2.68
  -1  10   5   31.15    2.78
   1  10  -4    1.51    1.06
   1 -10   4    0.57    1.30
   1  10  -4    2.73    1.38
   1  10  -4    1.86    0.90
   1  10  -4    1.52    1.50
  -1  10   4    2.46    1.04
  -1  10   4    1.48    0.91
   1  10  -4    2.49    1.08
   1  10  -4    3.58    1.27
  -1  10   4    1.69    0.94
   1  10  -4    2.96    1.08
   1  10  -4    1.82    2.29
  -1  10   4    3.63    2.95
   1  10  -4    1.28    1.12
  -1  10   4    5.26    1.62
   1  10  -4    3.43    0.95
   1  10  -4    2.56    0.98
  -1  10   3   12.12    2.25
   1  10  -3   14.82    2.27
   1 -10   3   10.82    3.08
   1  10  -3   12.19    2.53
   1  10  -3   12.56    1.90
  -1  10   3   13.13    1.79
   1  10  -3   11.56    1.83
  -1  10   3   14.93    1.95
   1  10  -3   14.92    2.08
  -1  10   3   17.40    2.08
   1  10  -3   11.66    1.52
   1  10  -3   12.26    2.15
   1  10  -3   11.59    1.65
  -1  10   3   11.40    2.18
   1  10  -3   10.68    1.95
   1  10  -3    8.12    3.62
  -1  10   3   16.44    4.56
  -1  10   3   11.22    2.25
   1  10  -2   51.13    5.32
   1  10  -2   67.87    4.67
   1 -10   2   82.24    7.77
   1  10  -2   66.09    4.56
   1  10  -2   71.62    4.69
  -1  10   2   62.97    5.11
   1  10  -2   74.84    5.23
  -1  10   2   66.48    5.25
   1  10  -2   58.35    4.80
   1  10  -2   71.97    4.39
   1  10  -2   69.83    4.78
   1  10  -2   53.82    8.15
   1  10  -2   68.22    5.14
  -1  10   2   75.25    5.47
  -1  10   2   72.87    8.91
   1  10  -1   45.75    4.93
  -1  10   1   53.23    5.39
  -1  10   1   50.78    4.55
   1  10  -1   53.51    4.53
  -1  10   1   57.76    4.69
   1  10  -1   47.34    4.33
   1  10  -1   61.86    4.22
   1  10  -1   60.70    4.19
   1 -10   1   58.95    6.70
   1  10  -1   61.15    4.29
   1  10  -1   57.92    8.22
  -1  10   1   48.96    4.40
   1  10  -1   53.73    4.55
  -1  10   1   50.84    7.29
   1  10  -1   58.62    4.20
   1  10  -1   52.77    3.62
  -1  10   0    8.48    1.96
   1  10   0   12.74    2.28
   1 -10   0   14.68    3.34
  -1  10   0   14.37    2.23
   1  10   0   12.66    2.21
   1  10   0   10.99    4.13
  -1  10   0    9.24    3.30
  -1  10   0   11.31    2.10
  -1  10   0   10.90    2.76
   1  10   0    8.58    2.66
   1  10   0   12.16    1.87
  -1  10   0   15.12    1.91
  -1  10   0   12.33    1.75
   1  10   0   12.14    1.82
  -1  10   0   16.30    2.00
   1  10   0   14.56    2.01
  -1  10   0   12.99    1.60
  -1  10   0   14.67    1.64
   1  10   0   13.41    1.96
   1  10   1   63.36    4.21
   1  10   1   56.67    8.48
  -1  10  -1   42.04    4.21
  -1  10  -1   43.06    6.68
   1  10   1   43.86    4.94
  -1  10  -1   29.70    4.24
  -1  10  -1   53.23    3.56
  -1  10  -1   57.81    3.95
   1  10   1   61.83    4.21
  -1  10  -1   58.07    3.94
   1 -10  -1   66.38    7.19
  -1  10  -1   52.33    3.55
  -1  10  -1   45.34    4.20
   1  10   1   55.51    4.70
  -1  10  -1   46.60    4.31
   1  10   1   55.84    4.67
  -1  10  -1   61.43    4.00
  -1  10  -2   81.24    5.61
   1  10   2   70.06    5.68
  -1  10  -2   77.21    5.57
   1  10   2   76.25    5.76
  -1  10  -2   80.87    4.76
  -1  10  -2   77.06    8.95
   1  10   2   82.93    5.75
  -1  10  -2   78.35    5.63
   1  10   2   68.08    9.55
  -1  10  -2   71.19    6.05
  -1  10  -2   84.65    4.84
  -1  10  -2   85.12    5.05
  -1  10  -2   75.99    4.94
   1 -10  -2   67.15    7.54
   1  10   2   73.27    4.94
  -1  10  -2   74.63    4.88
   1  10   3   16.55    2.07
  -1  10  -3   16.46    2.28
   1  10   3   16.95    2.66
   1 -10  -3   12.99    3.48
  -1  10  -3   13.79    1.82
   1  10   3   21.14    2.80
  -1  10  -3   19.88    2.52
   1  10   3   17.30    4.72
  -1  10  -3   16.50    4.27
  -1  10  -3   13.56    2.32
   1  10   3   18.20    2.54
  -1  10  -3   14.62    2.84
  -1  10  -3   17.50    2.08
   1  10   3   14.48    2.00
  -1  10  -3   14.56    1.93
   1  10   3   18.71    2.21
  -1  10  -3   16.09    2.05
  -1  10  -3   18.53    2.02
  -1 -10   3   16.95    3.80
   1  10   4    1.70    0.88
  -1  10  -4    1.87    1.17
  -1  10  -4    3.01    1.31
   1 -10  -4    2.56    2.08
  -1  10  -4    0.64    0.75
  -1  10  -4    1.52    1.75
  -1  10  -4    1.71    1.12
   1  10   4    1.06    2.66
  -1  10  -4    1.65    1.18
   1  10   4    1.68    1.21
  -1  10  -4    0.92    1.37
  -1  10  -4    1.63    1.01
  -1  10  -4    1.63    0.99
   1  10   4    1.07    0.97
   1  10   4    1.07    0.95
   1  10   4    5.77    1.38
  -1  10  -4    0.67    0.88
  -1 -10   4    1.22    1.88
  -1  10  -4    1.28    0.90
  -1  10  -5   32.92    3.12
  -1  10  -5   27.08    2.93
   1  10   5   24.58    3.22
   1  10   5   31.91    3.66
   1 -10  -5   29.16    4.99
  -1  10  -5   33.08    2.83
   1  10   5   23.18    6.10
  -1  10  -5   29.29    3.20
  -1  10  -5   22.67    4.95
   1  10   5   24.66    3.12
  -1  10  -5   30.86    3.78
  -1  10  -5   30.17    2.74
  -1  10  -5   28.56    2.80
   1  10   5   25.93    2.68
   1  10   5   26.64    2.72
  -1  10  -5   31.45    2.76
  -1  10  -5   30.81    2.80
   1  10   5   26.47    2.77
   1  10   5   26.24    2.64
  -1  10  -5   31.29    2.81
  -1 -10   5   28.03    4.94
  -1  10  -6  285.71   14.00
   1  10   6  271.75   14.78
  -1  10  -6  288.68   14.04
   1  10   6  298.25   15.03
  -1 -10   6  286.67   18.52
  -1  10  -6  301.75   13.81
   1  10   6  344.13   24.31
  -1  10  -6  268.97   19.48
   1  10   6  316.18   14.81
  -1  10  -6  264.74   14.20
  -1  10  -6  291.80   15.34
  -1  10  -6  295.49   13.80
  -1  10  -6  283.82   13.78
  -1  10  -6  298.25   13.63
   1  10   6  290.64   13.80
   1  10   6  287.21   13.72
   1 -10  -6  281.97   18.63
  -1  10  -6  305.67   13.75
   1  10   6  302.54   13.99
   1  10   6  291.84   13.68
  -1  10  -6  298.28   13.62
   1  10   7   28.87    3.45
   1  10   7   31.27    3.58
   1 -10  -7   22.08    4.65
  -1  10  -7   37.07    3.07
  -1  10  -7   29.20    5.73
  -1  10  -7   26.97    3.06
   1  10   7   32.03    3.46
  -1  10  -7   35.42    4.08
  -1  10  -7   32.51    2.95
  -1  10  -7   25.66    2.76
  -1  10  -7   30.47    2.75
   1  10   7   22.44    2.59
   1  10   7   25.46    2.72
   1  10   7   31.31    2.95
  -1  10  -7   30.44    2.77
   1  10   7   26.42    4.82
   1  10   7   24.57    2.59
  -1 -10   7   40.99    6.16
  -1  10  -7   35.84    2.91
   1  10   8 1015.09   44.15
   1  10   8  962.57   44.03
  -1 -10   8 1067.47   50.00
  -1  10  -8 1060.16   43.02
  -1  10  -8  991.44   50.73
  -1  10  -8  942.41   43.22
   1  10   8 1102.58   44.14
  -1  10  -8 1028.71   44.78
  -1  10  -8 1049.43   42.98
  -1  10  -8 1032.25   42.99
   1  10   8  991.50   42.74
   1  10   8 1023.81   42.77
  -1  10  -8 1055.31   42.64
   1 -10  -8  961.09   49.22
  -1  10  -8 1023.68   42.67
   1  10   8 1083.01   43.09
   1  10   8  973.01   48.37
   1  10   8 1010.07   42.74
  -1  10  -8 1043.47   42.62
   1  10   9   14.16    1.95
  -1  10  -9   11.92    1.97
   1  10   9   13.50    2.45
   1 -10  -9   13.73    3.87
  -1  10  -9   13.07    2.00
  -1  10  -9   14.40    4.36
   1  10   9   14.59    2.46
   1  10   9   12.00    2.29
  -1  10  -9    7.75    1.81
  -1  10  -9   13.53    2.80
   1  10   9   13.31    1.93
   1  10   9   13.05    1.90
  -1  10  -9    9.71    1.70
  -1  10  -9   11.55    1.71
  -1  10  -9   12.87    1.83
   1  10   9   17.64    2.22
   1  10   9   10.68    3.25
  -1 -10   9   13.68    4.01
  -1  10  -9   15.27    2.08
   1  10  10  100.90    6.84
   1  10  10   96.57    6.82
  -1 -10  10  104.89   10.49
  -1  10 -10   98.03    5.96
  -1  10 -10   80.67    5.90
  -1  10 -10  106.50   11.57
   1  10  10   96.62    6.54
  -1  10 -10   80.86    6.81
  -1  10 -10   90.88    5.82
  -1  10 -10   93.02    5.47
   1 -10 -10   99.00   10.32
   1  10  10   95.72    5.85
   1  10  10   76.69    8.67
  -1  10 -10   92.52    5.54
   1  10  10   91.46    5.68
  -1  10 -10   99.45    5.58
   1  10  11    1.44    1.06
   1  10  11    0.29    1.51
   1 -10 -11    0.81    2.19
  -1  10 -11    0.81    1.02
   1  10  11    0.52    1.33
  -1  10 -11    0.97    3.58
   1  10  11    1.43    1.50
  -1  10 -11    1.51    1.15
  -1  10 -11    0.34    1.71
  -1  10 -11    0.75    0.88
  -1  10 -11    0.90    0.96
  -1  10 -11    1.72    0.95
   1  10  11    0.74    1.06
   1  10  11    2.07    2.12
  -1 -10  11    0.83    2.69
  -1  10 -11    0.61    1.15
  -1  10 -12   34.24    4.16
   1  10  12   29.76    3.64
   1  10  12   24.77    3.29
   1 -10 -12   27.87    5.51
  -1  10 -12   29.72    2.60
  -1  10 -12   26.88    2.52
   1  10  12   27.91    5.09
  -1  10 -12   28.09    2.63
  -1  10 -12   34.00    6.67
  -1 -10  12   29.28    5.98
   1  10  12   34.22    3.03
  -1 -10  13   21.39    5.23
  -1  10 -13   16.20    3.11
  -1  10 -13   15.95    2.37
   1  10  13   19.86    2.37
   1  10  13   19.76    4.58
   1 -10 -13   20.00    4.89
   1  10  13   21.24    2.97
  -1  10 -13   16.53    5.14
   1  10  13   18.81    2.89
  -1  10 -14   25.47    6.23
  -1 -10  14   37.72    6.83
  -1  10 -14   30.44    4.23
  -1  10 -14   35.57    3.48
  -1  10 -14   33.78    3.29
   1  10  14   35.55    5.78
  -1  10 -14   34.22    3.34
   1 -10 -14   46.98    7.09
   1  10  14   40.28    3.34
   1  10  14   40.78    4.08
   1  10  14   34.36    3.78
  -1  10 -15    5.42    3.53
   1  10  15    5.40    1.77
  -1 -10  15    7.57    3.64
  -1  10 -15    7.25    2.33
  -1  10 -15    5.59    1.54
   1  10  15   10.64    3.42
  -1  10 -15    4.87    1.44
   1 -10 -15    2.52    2.73
   1  10  15    4.33    1.61
   1  10  15    4.13    1.39
  -1  10 -15    6.29    1.63
  -1  10 -16   41.79    7.93
  -1  10 -16   45.95    4.90
   1  10  16   43.86    3.52
  -1  10 -16   45.18    3.92
  -1  10 -16   46.67    3.87
   1  10  16   33.44    5.71
  -1  10 -16   42.72    3.68
   1 -10 -16   36.72    6.41
   1  10  16   42.17    4.07
   1  10  16   43.64    4.13
  -1 -10  16   49.40    7.89
  -1  10 -17   37.58    7.44
   1  10  17   25.60    3.09
   1  10  17   29.03    3.26
   1 -10 -17   27.93    5.71
  -1  10 -17   33.63    4.21
  -1  10 -17   29.79    3.04
   1  10  17   27.94    5.17
  -1 -10  17   31.49    6.33
   1  10  17   28.28    2.76
  -1  10 -17   28.11    3.05
  -1  10 -17   26.69    2.89
   1  10  18  235.69   11.93
   1  10  18  223.38   11.85
  -1  10 -18  250.51   13.62
  -1  10 -18  234.32   11.83
   1  10  18  234.76   11.32
  -1  10 -18  225.71   11.80
  -1  10 -19   35.39    4.37
  -1  10 -19   37.76    3.39
   1  10  19   33.14    2.96
  -1  10 -20  147.14    9.65
  -1  10 -20  160.99    8.52
   1  10  20  147.78    7.78
  -1  10 -21    3.62    1.29
  -1  10 -21    1.90    1.95
  -1  10 -22    3.70    1.24
  -1  10 -22    3.82    1.74
  -1  10 -23    7.49    1.43
  -1  10 -23   11.42    2.24
  -1  10 -24  164.51    9.41
  -1  10 -24  163.56    8.23
  -1  10 -25   -0.24    0.77
  -1  10 -25   -0.22    1.15
  -1  10 -26   21.38    2.58
  -1  10 -26   24.76    1.97
  -1  10 -27    1.90    1.07
  -1  10 -28   28.10    2.23
   1  11 -26    1.75    0.91
   1  11 -25   17.15    2.16
  -1  11  24    5.70    1.11
   1  11 -24    6.26    1.66
   1  11 -23   67.13    5.04
  -1  11  23   62.46    3.97
   1  11 -22    3.11    1.70
   1  11 -22    6.53    1.24
  -1  11  22    5.23    1.21
   1  11 -21   28.69    2.64
  -1  11  21   27.06    2.63
   1  11 -21   23.93    3.26
   1  11 -20   41.11    3.53
   1  11 -20   45.80    4.56
  -1  11  20   49.18    3.71
   1  11 -19   75.71    5.13
  -1  11  19   71.45    4.80
  -1  11  19   65.79    4.66
   1  11 -19   73.92    6.10
  -1  11  19   72.32    4.92
   1  11 -18    8.26    1.65
  -1  11  18    6.14    1.57
   1  11 -18    6.05    2.25
  -1  11  18    6.98    1.56
   1  11 -18    8.44    1.80
  -1  11  18    6.35    1.59
   1  11 -17   51.77    4.38
  -1  11  17   50.37    4.13
  -1  11  17   52.82    4.44
  -1  11  17   50.61    4.29
   1  11 -17   52.28    4.09
   1  11 -17   53.81    5.24
   1  11 -16  131.82    7.93
  -1  11  16  131.31    7.55
  -1  11  16  119.37    7.80
  -1  11  16  129.07    7.91
   1  11 -16  130.16    7.45
   1  11 -16  112.40    8.52
   1  11 -15  215.20   11.76
  -1  11  15  237.44   11.55
  -1  11  15  237.88   12.19
  -1  11  15  217.86   11.95
   1  11 -15  216.42   12.78
   1  11 -15  211.68   11.18
   1  11 -14    6.10    1.80
   1  11 -14    5.05    2.26
  -1  11  14    5.11    1.58
   1  11 -14    6.86    3.72
  -1  11  14    6.58    1.96
  -1  11  14    6.52    1.90
   1 -11  14    7.95    3.69
   1  11 -14    7.41    1.66
   1  11 -13   55.73    5.52
   1  11 -13   57.90    4.44
  -1  11  13   51.55    3.75
  -1  11  13   56.87    3.84
  -1  11  13   56.09    3.81
   1 -11  13   56.24    8.93
  -1  11  13   59.49    5.11
  -1  11  13   65.29    5.31
  -1  11  13   56.24    4.45
   1  11 -13   53.83    4.78
   1  11 -13   49.99    8.78
   1  11 -12   27.92    3.31
   1  11 -12   34.89    7.20
   1 -11  12   26.38    6.10
   1  11 -12   28.16    3.91
  -1  11  12   20.20    2.28
  -1  11  12   24.61    2.47
  -1  11  12   23.94    2.44
  -1  11  12   29.49    3.55
  -1  11  12   30.15    3.61
  -1  11  12   26.75    2.99
   1  11 -12   30.37    3.01
   1  11 -11  142.31   15.13
   1  11 -11  171.04    9.88
   1  11 -11  161.75   10.53
   1  11 -11  171.18    9.15
  -1  11  11  171.30    8.73
   1  11 -11  152.55    8.42
  -1  11  11  177.51    8.79
  -1  11  11  167.05   10.11
  -1  11  11  177.08   10.23
   1 -11  11  185.95   15.79
  -1  11  11  175.95    9.44
  -1  11  11  165.12    8.64
   1  11 -10  114.98   13.58
   1  11 -10  147.29    8.89
   1  11 -10  133.82    9.31
   1  11 -10  139.09    7.93
  -1  11  10  139.51    7.68
   1  11 -10  131.61    7.50
  -1  11  10  153.67    7.89
  -1  11  10  155.44    9.19
  -1  11  10  140.74    8.95
   1 -11  10  177.20   15.09
  -1  11  10  144.46    7.73
  -1  11  10  148.24    8.35
   1  11  -9  169.26   16.56
   1  11  -9  196.30   11.12
   1  11  -9  205.60   10.26
  -1  11   9  205.10   10.09
   1  11  -9  190.24    9.91
  -1  11   9  217.30   10.30
   1  11  -9  187.31   11.74
  -1  11   9  186.42   11.18
  -1  11   9  197.64   11.32
  -1  11   9  206.37   10.07
  -1  11   9  207.35   10.64
   1  11  -9  183.12   10.13
  -1  11   8   68.57    5.61
   1  11  -8   60.50    9.40
   1  11  -8   69.50    5.46
   1  11  -8   61.81    4.45
  -1  11   8   59.78    4.38
   1  11  -8   59.02    4.39
  -1  11   8   65.34    4.57
   1  11  -8   70.18    6.01
  -1  11   8   63.80    5.40
  -1  11   8   66.23    5.45
  -1  11   8   64.32    4.48
  -1  11   8   70.56    4.98
   1  11  -8   66.36    4.65
  -1  11   7  747.88   31.48
   1  11  -7  624.91   38.16
   1  11  -7  699.55   30.88
   1  11  -7  698.84   29.62
   1  11  -7  648.21   29.54
  -1  11   7  718.84   29.75
   1  11  -7  668.03   29.60
  -1  11   7  726.62   29.88
   1  11  -7  710.63   29.80
   1  11  -7  632.42   31.48
  -1  11   7  686.64   31.11
  -1  11   7  696.53   31.14
  -1  11   7  706.12   29.71
  -1  11   7  686.23   30.15
   1  11  -7  685.97   29.78
  -1  11   6   93.15    6.59
   1  11  -6   86.07    6.31
   1  11  -6   78.22   10.49
   1  11  -6   91.48    5.39
  -1  11   6   85.43    5.45
   1  11  -6   88.89    5.55
   1  11  -6   87.67    5.53
  -1  11   6   88.02    5.54
   1  11  -6   86.91    5.54
   1  11  -6   89.55    7.04
  -1  11   6   80.06    6.25
  -1  11   6   83.56    6.35
   1  11  -6   86.99    5.77
   1  11  -6   88.24    5.75
  -1  11   6   88.85    5.47
  -1  11   6   84.50    5.70
   1  11  -6   86.46    5.51
  -1  11   5  518.25   22.32
   1  11  -5  415.92   28.25
   1  11  -5  455.37   21.68
   1  11  -5  409.73   22.25
   1  11  -5  432.69   20.16
  -1  11   5  473.31   20.65
   1  11  -5  461.28   20.69
   1  11  -5  452.40   20.69
  -1  11   5  484.04   20.81
   1  11  -5  473.70   20.88
   1  11  -5  462.67   21.08
   1  11  -5  459.46   21.06
  -1  11   5  476.42   21.03
   1  11  -5  466.67   20.59
  -1  11   5  480.94   20.67
   1  11  -4    9.07    1.86
   1  11  -4    5.04    3.29
  -1  11   4    9.82    2.20
   1  11  -4   10.94    2.18
   1  11  -4    7.58    2.42
   1  11  -4    7.68    1.68
  -1  11   4    9.14    1.63
   1  11  -4    8.01    1.63
  -1  11   4    8.75    1.62
   1  11  -4    9.44    1.79
  -1  11   4    9.21    1.75
   1  11  -4    6.62    1.69
   1 -11   4    4.77    2.31
  -1  11   4    9.20    1.86
   1  11  -4    6.86    1.45
   1  11  -4    7.33    1.37
   1  11  -3  607.41   30.91
   1  11  -3  644.34   28.82
   1  11  -3  705.03   29.48
   1  11  -3  695.37   29.44
  -1  11   3  700.38   29.24
  -1  11   3  727.56   29.41
   1  11  -3  702.01   29.51
   1  11  -3  676.61   30.26
  -1  11   3  676.34   37.68
   1  11  -3  578.52   37.06
  -1  11   3  718.29   30.67
   1 -11   3  721.27   34.54
  -1  11   3  648.90   30.28
   1  11  -3  637.49   29.78
  -1  11   3  661.91   30.43
   1  11  -3  686.51   29.99
  -1  11   3  700.74   29.23
   1  11  -2   18.83    3.48
   1  11  -2   27.71    2.84
   1  11  -2   25.18    2.71
   1  11  -2   31.06    3.02
  -1  11   2   27.08    3.31
  -1  11   2   20.93    3.02
   1  11  -2   26.84    3.21
   1  11  -2   28.30    3.21
   1 -11   2   28.62    4.87
   1  11  -2   27.39    2.50
  -1  11   2   27.01    6.29
   1  11  -2   28.33    3.31
  -1  11   2   24.84    3.13
   1  11  -2   31.01    6.66
   1  11  -1  316.95   17.37
  -1  11   1  335.31   22.43
  -1  11   1  340.58   16.61
   1  11  -1  333.96   16.48
   1  11  -1  329.91   23.36
   1  11  -1  336.36   15.70
   1  11  -1  345.41   15.76
   1  11  -1  365.12   15.92
   1 -11   1  335.33   20.12
  -1  11   1  352.04   16.68
  -1  11   1  329.70   16.51
   1  11  -1  333.39   16.37
   1  11  -1  344.69   16.48
   1  11  -1  303.14   14.86
   1  11   0    8.15    4.20
  -1  11   0    6.01    3.20
   1  11   0    7.92    1.94
  -1  11   0   11.42    2.31
  -1  11   0    9.61    2.05
   1  11   0   11.43    2.00
  -1  11   0    5.74    2.53
   1  11   0    4.29    2.47
  -1  11   0   11.66    1.82
   1  11   0   10.68    1.85
  -1  11   0   12.21    1.82
   1  11   0   10.76    1.82
   1  11   0   10.57    1.93
  -1  11   0   11.29    1.80
  -1  11   0    8.63    1.35
   1 -11   0   11.23    3.16
   1  11   0   13.04    2.43
  -1  11   0    8.33    1.97
  -1  11   0   12.37    1.61
  -1  11  -1  342.84   17.13
  -1  11  -1  368.20   17.27
   1  11   1  366.43   17.52
   1  11   1  351.92   17.42
  -1  11  -1  336.36   15.69
  -1  11  -1  356.76   17.24
  -1  11  -1  313.07   22.13
   1  11   1  304.18   23.55
  -1  11  -1  321.93   18.03
  -1  11  -1  356.85   15.77
  -1  11  -1  369.85   16.35
   1 -11  -1  370.41   21.24
  -1  11  -1  366.86   16.37
   1  11   1  356.08   16.50
   1  11   1  336.68   16.34
  -1  11  -1  373.83   16.35
   1  11   2   27.06    3.45
  -1  11  -2   27.87    3.26
  -1  11  -2   27.81    3.22
   1 -11  -2   21.95    4.49
  -1  11  -2   27.68    3.32
   1  11   2   19.09    5.66
  -1  11  -2   29.29    6.06
   1  11   2   24.41    3.29
  -1  11  -2   31.12    2.88
  -1  11  -2   32.06    4.06
  -1  11  -2   31.07    2.65
  -1  11  -2   27.05    2.72
  -1  11  -2   30.60    2.90
  -1  11  -2   32.67    2.94
   1  11   2   25.54    2.79
  -1  11  -2   29.57    2.61
  -1  11  -3  634.93   28.16
   1  11   3  611.27   28.60
  -1  11  -3  683.90   28.39
   1  11   3  647.50   28.77
  -1  11  -3  631.88   27.10
   1  11   3  613.05   28.30
  -1  11  -3  632.25   28.35
   1  11   3  605.57   36.99
  -1  11  -3  606.33   34.53
  -1  11  -3  625.39   29.43
  -1  11  -3  631.62   27.37
  -1  11  -3  639.75   27.14
   1  11   3  599.40   27.45
   1  11   3  627.59   27.50
  -1  11  -3  664.40   27.51
  -1  11  -3  666.97   27.56
   1 -11  -3  638.61   33.07
   1  11   3  594.78   27.40
  -1  11  -3  668.70   27.49
  -1  11  -4    8.72    1.92
   1 -11  -4    7.46    2.97
  -1  11  -4    7.41    1.53
   1  11   4    4.51    3.29
   1  11   4    9.00    2.05
  -1  11  -4    4.22    3.02
  -1  11  -4    8.73    1.85
  -1  11  -4    8.58    1.93
  -1  11  -4    4.84    2.27
   1  11   4    8.03    1.65
  -1  11  -4    9.95    1.72
  -1  11  -4    8.52    1.67
   1  11   4    6.26    1.48
   1  11   4   10.28    1.89
  -1  11  -4    8.73    1.71
  -1  11  -4    6.85    1.52
   1  11   4    9.38    1.80
  -1  11  -4    7.95    1.51
  -1  11  -5  474.58   21.17
  -1  11  -5  489.45   21.25
  -1 -11   5  469.09   26.58
  -1  11  -5  478.32   20.55
  -1  11  -5  409.18   26.87
  -1  11  -5  478.29   21.55
   1  11   5  445.52   21.41
   1  11   5  502.43   31.58
  -1  11  -5  454.83   22.51
  -1  11  -5  457.59   20.48
  -1  11  -5  465.57   20.66
   1  11   5  428.86   20.56
   1  11   5  438.08   20.56
  -1  11  -5  478.40   20.62
   1 -11  -5  431.20   25.81
  -1  11  -5  491.14   20.73
   1  11   5  459.55   20.79
   1  11   5  449.38   20.59
  -1  11  -5  469.98   20.61
  -1  11  -6  102.40    6.17
  -1  11  -6   93.84    6.02
   1  11   6   84.38    6.50
   1  11   6   84.83    6.44
  -1 -11   6   79.35    9.12
  -1  11  -6   95.15    5.69
   1  11   6   80.33    6.12
  -1  11  -6   89.10   10.29
  -1  11  -6   91.99    6.30
  -1  11  -6   84.32    6.95
  -1  11  -6  101.35    5.76
  -1  11  -6   94.51    5.80
  -1  11  -6   95.03    5.64
   1  11   6   81.92    5.55
   1  11   6   82.48    5.50
   1 -11  -6   81.22    9.08
  -1  11  -6   97.54    5.74
   1  11   6   87.74    5.72
   1  11   6   84.55    5.56
  -1  11  -6   97.56    5.67
   1  11   7  703.50   31.74
   1  11   7  709.75   31.74
  -1 -11   7  761.12   37.64
  -1  11  -7  711.27   30.35
  -1  11  -7  649.84   37.66
  -1  11  -7  671.53   30.92
   1  11   7  714.23   31.31
  -1  11  -7  701.91   32.40
  -1  11  -7  725.43   30.44
  -1  11  -7  719.52   30.52
  -1  11  -7  724.01   30.26
   1  11   7  685.04   30.30
   1  11   7  676.43   30.26
  -1  11  -7  735.26   30.37
   1 -11  -7  709.28   37.01
   1  11   7  708.26   30.52
   1  11   7  693.48   30.28
  -1  11  -7  728.69   30.25
   1  11   8   62.62    5.19
   1  11   8   54.90    5.00
  -1 -11   8   63.51    8.17
  -1  11  -8   63.62    4.38
  -1  11  -8   50.97    4.45
   1  11   8   55.07    4.82
  -1  11  -8   45.57    7.53
  -1  11  -8   50.77    5.33
  -1  11  -8   56.26    4.23
  -1  11  -8   55.89    4.30
   1  11   8   53.78    4.10
  -1  11  -8   56.77    4.07
   1  11   8   51.24    4.05
  -1  11  -8   60.80    4.21
   1 -11  -8   56.43    7.48
   1  11   8   59.29    4.35
   1  11   8   58.46    4.27
  -1  11  -8   62.21    4.17
   1  11   9  228.81   12.43
   1  11   9  216.70   12.34
  -1 -11   9  227.04   17.09
  -1  11  -9  225.34   11.34
  -1  11  -9  172.62   16.39
  -1  11  -9  222.71   11.74
   1  11   9  237.15   12.19
  -1  11  -9  215.06   12.93
  -1  11  -9  243.09   11.51
  -1  11  -9  238.95   11.52
  -1  11  -9  220.14   10.92
   1  11   9  231.72   11.38
   1 -11  -9  216.98   16.60
  -1  11  -9  230.43   11.11
   1  11   9  210.82   11.06
  -1  11  -9  225.08   10.95
   1  11  10  137.27    8.67
   1  11  10  136.51    8.55
  -1 -11  10  141.79   12.96
  -1  11 -10  139.07    7.66
  -1  11 -10  104.22   11.96
   1  11  10  135.25    8.31
  -1  11 -10  122.62    7.74
  -1  11 -10  124.51    8.93
  -1  11 -10  133.70    7.67
  -1  11 -10  139.70    7.70
  -1  11 -10  136.22    7.24
   1 -11 -10  114.00   11.67
  -1  11 -10  134.42    7.28
   1  11  10  133.05    7.50
   1  11  10  123.58   11.35
   1  11  10  130.72    7.42
  -1  11 -10  135.21    7.22
  -1  11 -11  158.09   14.93
  -1  11 -11  162.36    9.23
   1  11  11  190.45   10.15
  -1  11 -11  157.42   10.51
  -1  11 -11  171.44    9.15
  -1  11 -11  175.38    8.64
  -1  11 -11  163.96    8.56
   1 -11 -11  170.10   14.37
  -1  11 -11  177.36    8.76
   1  11  11  152.60   13.02
  -1  11 -11  169.39    9.09
  -1 -11  11  183.45   15.19
   1  11  11  160.62    8.81
   1  11  11  170.58   10.02
   1  11  11  164.37    9.99
   1  11  12   35.60    3.86
   1  11  12   41.75    4.03
   1 -11 -12   37.27    6.38
  -1  11 -12   32.97    3.16
  -1  11 -12   25.87    6.09
  -1  11 -12   27.70    3.05
  -1  11 -12   35.03    4.31
  -1  11 -12   35.33    3.28
  -1  11 -12   30.63    2.66
  -1  11 -12   29.41    2.67
  -1  11 -12   33.88    2.88
   1  11  12   39.09    6.11
   1  11  12   30.52    2.92
  -1 -11  12   33.10    6.23
  -1  11 -13   32.28    6.67
   1  11  13   40.77    3.47
  -1  11 -13   42.25    3.18
   1  11  13   41.11    6.30
   1  11  13   44.59    4.27
   1  11  13   41.08    4.15
   1 -11 -13   40.72    6.70
  -1 -11  13   42.02    7.08
  -1  11 -13   41.00    4.68
  -1 -11  14    7.43    3.45
  -1  11 -14   10.17    2.85
  -1  11 -14    6.26    1.51
   1  11  14    5.63    2.62
   1 -11 -14    4.94    2.55
   1  11  14    5.77    1.65
  -1  11 -14    9.18    3.93
   1  11  14   11.25    2.27
   1  11  14    8.55    1.57
  -1  11 -14    7.67    1.71
   1  11  15  210.29   11.37
   1  11  15  206.80   11.28
  -1  11 -15  210.04   10.74
  -1  11 -15  217.81   12.53
  -1  11 -15  201.82   10.79
   1  11  15  203.50   10.35
   1  11  16  123.85    7.82
   1  11  16  128.75    7.93
  -1  11 -16  135.70    7.58
  -1  11 -16  132.71    7.65
   1  11  16  126.74    7.13
  -1  11 -16  131.05    8.93
   1  11  17   42.03    3.87
   1  11  17   46.36    3.99
  -1  11 -17   50.12    3.98
   1  11  17   43.42    3.41
  -1  11 -17   43.42    4.81
   1  11  18    6.29    1.50
   1  11  18    6.30    1.53
  -1  11 -18    4.67    2.01
   1  11  18    4.31    1.25
  -1  11 -19   82.87    6.56
  -1  11 -20   46.20    3.62
  -1  11 -20   48.05    4.74
  -1  11 -21   32.59    2.86
  -1  11 -21   28.48    3.53
  -1  11 -22    2.86    1.89
  -1  11 -22    4.77    1.18
  -1  11 -23   65.20    4.11
  -1  11 -23   68.88    5.14
  -1  11 -24    5.86    1.62
  -1  11 -24    8.23    1.21
  -1  11 -25   22.63    1.88
  -1  11 -25   28.02    2.67
  -1  11 -26    1.89    0.92
   1  12 -25    1.49    0.84
   1  12 -24   44.06    3.39
   1  12 -23   27.39    2.85
  -1  12  22   58.89    3.70
   1  12 -22   66.81    4.82
   1  12 -21    8.42    2.09
  -1  12  21   10.81    1.53
   1  12 -20   85.98    6.14
   1  12 -20   79.94    4.88
   1  12 -20   83.72    4.96
  -1  12  20   83.64    5.00
   1  12 -19   30.03    3.61
  -1  12  19   27.51    2.57
  -1  12  19   29.62    2.61
   1  12 -19   30.93    2.73
   1  12 -19   28.72    2.76
  -1  12  19   30.12    2.79
   1  12 -18    6.10    2.06
   1  12 -18    8.79    1.69
  -1  12  18   10.42    1.73
   1  12 -18   11.30    1.72
  -1  12  18   12.00    1.87
  -1  12  18    5.80    1.57
   1  12 -17   16.41    2.30
  -1  12  17   21.71    2.55
  -1  12  17   18.63    2.40
   1  12 -17   17.75    2.20
   1  12 -17   17.66    2.98
  -1  12  17   18.19    2.29
   1  12 -16   43.48    4.75
  -1  12  16   51.61    4.27
  -1  12  16   51.94    4.24
   1  12 -16   44.19    3.67
   1  12 -16   44.77    3.98
  -1  12  16   48.66    3.91
   1  12 -15   21.06    3.55
   1  12 -15   20.46    2.42
  -1  12  15   24.50    3.00
   1  12 -15   20.69    2.69
  -1  12  15   22.26    2.67
  -1  12  15   19.11    2.74
   1  12 -14   50.56    3.99
   1  12 -14   59.31    5.58
  -1  12  14   45.69    4.46
  -1  12  14   53.64    4.64
   1  12 -14   56.43    4.60
  -1  12  14   53.61    4.26
  -1  12  13   36.13    3.40
   1  12 -13   31.19    4.16
  -1  12  13   28.77    2.56
  -1  12  13   31.20    2.66
  -1  12  13   24.07    2.37
  -1  12  13   31.55    3.55
  -1  12  13   38.57    3.90
   1  12 -13   34.55    3.56
   1  12 -13   33.13    3.04
   1  12 -12  236.12   13.70
   1  12 -12  220.02   11.76
  -1  12  12  234.44   11.46
  -1  12  12  234.48   11.44
  -1  12  12  237.94   11.47
  -1  12  12  266.21   13.27
  -1  12  12  273.86   13.36
   1 -12  12  271.09   19.77
  -1  12  12  265.17   12.52
   1  12 -12  185.39   18.54
   1  12 -12  246.52   12.77
   1  12 -11  235.24   13.47
   1  12 -11  219.51   11.40
  -1  12  11  232.81   11.25
  -1  12  11  222.99   11.14
  -1  12  11  241.77   11.29
   1  12 -11  225.77   11.04
  -1  12  11  237.09   12.72
  -1  12  11  238.34   12.73
   1 -12  11  265.74   19.45
   1  12 -11  220.10   19.16
   1  12 -11  237.90   12.47
  -1  12  11  231.77   11.89
  -1  12  10   19.55    2.61
   1  12 -10   14.46    5.04
   1  12 -10   20.00    2.90
   1  12 -10   18.53    3.39
  -1  12  10   19.50    2.30
  -1  12  10   21.92    2.35
   1  12 -10   21.91    2.33
  -1  12  10   21.44    2.41
  -1  12  10   24.95    3.35
  -1  12  10   19.97    3.00
   1 -12  10   19.20    4.90
   1  12 -10   20.51    2.47
   1  12  -9  125.17   14.15
   1  12  -9  156.59    9.30
   1  12  -9  142.43    9.96
   1  12  -9  143.13    8.16
  -1  12   9  172.25    8.51
  -1  12   9  170.08    8.54
   1  12  -9  150.09    8.18
  -1  12   9  164.25    9.67
  -1  12   9  163.22    9.65
   1 -12   9  169.71   15.17
  -1  12   9  152.94    8.78
  -1  12   9  147.43    8.19
   1  12  -8    7.23    1.95
   1  12  -8    6.34    2.31
  -1  12   8    7.28    1.51
  -1  12   8    7.97    1.60
  -1  12   8    8.93    1.65
   1  12  -8    3.82    1.25
   1  12  -8    8.82    3.93
  -1  12   8    5.43    1.72
  -1  12   8   11.38    2.30
   1  12  -8    4.87    1.29
  -1  12   8   10.62    2.05
  -1  12   7   37.47    3.24
   1  12  -7   26.59    3.97
  -1  12   7   36.74    3.22
  -1  12   7   43.08    3.52
   1  12  -7   38.11    3.36
   1  12  -7   30.70    6.90
  -1  12   7   37.65    4.08
   1  12  -7   34.39    3.80
   1  12  -7   35.86    3.26
   1  12  -7   32.43    3.18
  -1  12   7   36.06    4.06
  -1  12   7   40.59    4.21
  -1  12   7   39.08    3.61
   1  12  -7   35.60    3.05
   1  12  -6   66.60    6.36
   1  12  -6   63.57    4.53
   1  12  -6   73.15    4.99
  -1  12   6   71.27    4.95
   1  12  -6   83.83    5.25
  -1  12   6   81.70    5.23
  -1  12   6   88.26    6.36
   1  12  -6   66.83    9.99
   1  12  -6   79.33    5.90
   1  12  -6   71.69    5.16
   1  12  -6   71.91    5.16
  -1  12   6   78.56    5.44
  -1  12   6   82.46    5.13
   1  12  -5  129.49    9.26
   1  12  -5  125.44    6.95
   1  12  -5  131.46    7.53
   1  12  -5  130.31    7.48
  -1  12   5  134.28    7.49
  -1  12   5  133.47    7.53
   1  12  -5  147.77    7.78
   1  12  -5  141.17    8.54
  -1  12   5  139.80    8.68
   1  12  -5  117.99   13.45
   1  12  -5  142.70    7.99
   1  12  -5  124.03    7.72
  -1  12   5  132.42    7.42
  -1  12   5  139.22    7.90
   1  12  -5  124.51    7.25
   1  12  -4   64.05    4.63
  -1  12   4   78.01    5.42
  -1  12   4   77.89    5.08
   1  12  -4   80.05    5.19
   1  12  -4   74.71    5.11
   1  12  -4   72.35    5.07
  -1  12   4   81.08    5.21
   1  12  -4   79.39    5.91
  -1  12   4   82.14    6.15
   1  12  -4   53.40    9.02
   1  12  -4   76.31    5.45
  -1  12   4   79.67    6.03
  -1  12   4   80.50    6.08
   1  12  -4   76.45    5.44
  -1  12   4   76.11    5.02
   1  12  -4   67.75    6.40
   1  12  -3    8.75    2.67
   1  12  -3    9.83    1.80
  -1  12   3   12.86    2.02
   1  12  -3    7.57    1.65
  -1  12   3    9.05    1.72
  -1  12   3   10.93    1.84
   1  12  -3    8.38    1.69
   1  12  -3   10.57    2.19
   1  12  -3    7.56    1.89
  -1  12   3   10.90    2.21
  -1  12   3    9.46    2.19
   1  12  -3   10.82    4.17
   1  12  -3    8.25    1.88
  -1  12   3   10.36    2.32
  -1  12   3   10.72    2.07
   1  12  -3    9.79    1.55
  -1  12   3    9.18    1.48
   1  12  -2   40.61    4.84
   1  12  -2   37.93    3.47
   1  12  -2   45.59    3.71
   1  12  -2   41.19    3.57
  -1  12   2   43.17    3.28
  -1  12   2   46.80    4.32
   1  12  -2   45.13    4.08
  -1  12   2   39.64    4.09
   1  12  -2   41.44    3.92
   1  12  -2   38.79    4.07
   1  12  -2   36.88    7.47
  -1  12   2   38.35    4.08
   1  12  -2   33.61    2.94
  -1  12   2   40.16    3.77
   1  12  -1  162.55    8.94
   1  12  -1  158.97    8.87
   1  12  -1  170.27    9.02
  -1  12   1  162.73    8.46
   1  12  -1  160.47    9.54
  -1  12   1  167.66    9.80
  -1  12   1  165.95    9.83
   1  12  -1  163.69    9.60
   1  12  -1  152.51   10.69
   1  12  -1  166.46    9.78
  -1  12   1  188.98   10.10
   1  12  -1  162.54   15.87
  -1  12   0    1.81    1.04
   1  12   0    1.82    1.14
  -1  12   0    1.33    1.03
   1  12   0    1.01    0.99
  -1  12   0    1.90    1.09
   1  12   0    1.24    1.08
  -1  12   0    0.39    1.04
   1  12   0    1.64    1.56
  -1  12   0    1.62    1.33
  -1  12   0    0.92    3.42
  -1  12   0    1.90    1.45
   1  12   0    2.20    4.66
  -1  12   0    1.67    1.40
   1  12   0    2.17    1.50
   1  12   0    3.56    1.59
  -1  12  -1  146.82   13.80
   1  12   1  164.46   15.70
  -1  12  -1  160.24    9.31
  -1  12  -1  135.09   10.07
  -1  12  -1  157.57    8.23
  -1  12  -1  151.50    7.80
  -1  12  -1  162.09    8.48
  -1  12  -1  160.98    8.53
   1  12   1  155.42    8.55
  -1  12  -1  151.89    9.20
   1  12   1  162.88    9.42
   1  12   1  157.37    9.33
  -1  12  -1  163.13    9.28
  -1  12  -1  144.22    7.70
   1  12   1  150.54    8.57
  -1  12  -1  157.71    8.40
  -1  12  -2   38.09    3.98
   1  12   2   28.28    7.24
  -1  12  -2   33.64    6.26
  -1  12  -2   36.05    4.72
  -1  12  -2   36.44    3.03
  -1  12  -2   41.49    3.40
  -1  12  -2   46.95    3.66
  -1  12  -2   40.81    3.49
   1  12   2   43.84    4.25
   1  12   2   41.81    4.23
  -1  12  -2   38.68    3.87
  -1  12  -2   42.07    4.03
  -1  12  -2   43.16    3.19
   1  12   2   43.34    3.69
  -1  12  -2   42.28    3.50
  -1  12  -3    8.67    1.63
   1  12   3    9.73    1.87
  -1  12  -3    2.29    2.28
   1  12   3   12.09    1.98
  -1  12  -3    7.75    1.64
  -1  12  -3    8.47    1.59
   1  12   3   12.18    1.96
  -1  12  -3   10.36    1.87
   1  12   3    9.22    4.44
  -1  12  -3    9.79    2.16
  -1  12  -3    9.97    3.74
  -1  12  -3   12.57    2.21
   1  12   3   13.86    2.54
  -1  12  -3   10.50    1.56
   1  12   3    8.44    2.15
  -1  12  -3   10.55    2.08
  -1  12  -3    9.69    1.53
  -1  12  -4   83.13    5.81
  -1  12  -4   85.82    5.82
  -1  12  -4   81.33    5.04
  -1  12  -4   66.14    6.50
  -1  12  -4   84.44    5.09
  -1  12  -4   74.96    5.16
  -1  12  -4   80.94    5.28
   1  12   4   74.49    5.25
   1  12   4   85.34    5.38
  -1  12  -4   86.69    5.39
   1  12   4   83.85    5.48
  -1  12  -4   72.89    5.75
   1  12   4   80.81    5.94
   1  12   4   79.20   11.11
  -1  12  -4   70.21    9.48
   1  12   4   81.17    5.45
  -1  12  -4   83.02    5.33
  -1  12  -5  123.44    7.46
  -1  12  -5  132.79    7.63
  -1  12  -5  112.25    6.76
  -1  12  -5  120.39    8.85
  -1  12  -5  118.96    7.06
  -1  12  -5  131.19    7.03
   1  12   5  124.69    7.16
  -1  12  -5  123.97    7.08
   1  12   5  121.14    7.15
   1  12   5  122.86    7.25
  -1  12  -5  134.46    7.27
  -1  12  -5  122.94   12.56
   1  12   5  117.86    7.77
  -1  12  -5  119.69    7.74
   1  12   5  124.69    7.22
  -1  12  -5  132.56    7.19
  -1  12  -6   82.94    5.61
   1  12   6   85.42    6.39
  -1  12  -6   82.99    5.60
   1  12   6   81.99    6.31
  -1  12  -6   79.40    5.24
  -1  12  -6   64.66    9.00
  -1  12  -6   82.62    5.96
   1  12   6   89.72    6.20
  -1  12  -6   83.38    7.13
  -1  12  -6   91.64    5.45
  -1  12  -6   85.50    5.47
  -1  12  -6   86.35    5.41
   1  12   6   76.62    5.26
   1  12   6   76.05    5.30
  -1  12  -6   87.91    5.48
   1  12   6   84.98    5.58
   1  12   6   87.42    5.54
  -1  12  -6   84.29    5.31
   1  12   7   41.23    4.22
   1  12   7   41.15    4.23
   1 -12  -7   35.82    5.98
  -1  12  -7   37.07    3.27
  -1  12  -7   34.20    3.68
  -1  12  -7   39.15    6.87
   1  12   7   38.69    3.93
  -1  12  -7   37.71    4.61
  -1  12  -7   40.53    3.41
  -1  12  -7   35.42    3.31
  -1  12  -7   35.72    3.21
  -1  12  -7   42.04    3.41
   1  12   7   38.17    3.43
   1  12   7   39.68    3.46
  -1  12  -7   45.07    3.48
   1  12   8    2.97    1.63
   1 -12  -8    5.34    2.72
  -1  12  -8    7.83    1.61
  -1  12  -8    6.17    1.70
  -1  12  -8    5.64    2.36
  -1  12  -8    3.44    1.22
  -1  12  -8    5.20    1.38
  -1  12  -8    8.48    1.66
   1  12   8    7.36    1.60
  -1  12  -8    8.47    3.75
   1  12   8    7.68    2.22
   1  12   8    9.10    2.01
  -1  12  -8    7.87    1.70
   1  12   8    6.28    1.53
  -1  12  -8    6.43    1.47
  -1  12  -9  168.26   10.91
  -1  12  -9  179.31    9.24
  -1  12  -9  172.19    9.31
  -1  12  -9  180.87    9.01
  -1  12  -9  183.17    9.00
   1  12   9  170.46    9.22
  -1  12  -9  173.81    8.99
   1 -12  -9  170.74   14.29
  -1  12  -9  164.49    9.50
   1  12   9  190.28   10.12
  -1  12  -9  177.09    9.21
   1  12   9  171.13   10.25
   1  12   9  185.97   10.39
   1  12   9  162.45    9.04
   1  12  10   23.62    3.22
  -1  12 -10   20.03    2.41
   1  12  10   20.77    2.90
   1  12  10   24.09    3.16
  -1  12 -10   20.06    5.34
  -1  12 -10   18.61    2.51
  -1  12 -10   21.68    3.71
  -1  12 -10   21.76    2.32
  -1  12 -10   18.08    2.19
  -1  12 -10   21.27    2.33
   1  12  10   17.95    2.27
  -1  12 -10   21.55    2.58
  -1  12 -10   22.23    2.60
  -1  12 -11  210.23   10.87
  -1  12 -11  192.71   16.94
  -1  12 -11  217.32   12.65
  -1  12 -11  214.06   10.68
  -1  12 -11  224.52   10.77
  -1  12 -11  227.01   10.96
  -1  12 -11  195.03   10.03
  -1  12 -11  193.32   10.01
  -1  12 -11  217.19   10.31
  -1  12 -11  204.57   10.55
  -1 -12  11  216.73   17.16
   1  12  11  199.80   11.48
   1  12  11  202.64   11.54
   1  12  11  202.28   10.39
  -1  12 -12  268.88   14.59
  -1  12 -12  260.72   12.54
  -1  12 -12  254.78   12.65
  -1  12 -12  249.24   12.41
  -1  12 -12  258.19   11.90
  -1  12 -12  244.01   11.80
  -1  12 -12  264.79   12.09
  -1  12 -12  238.52   12.44
  -1  12 -12  251.17   12.42
   1  12  12  264.51   13.50
   1  12  12  261.54   13.48
   1  12  12  251.48   12.27
   1  12  13   30.14    2.78
  -1  12 -13   29.94    3.96
  -1  12 -13   27.08    2.79
   1  12  13   32.04    3.58
   1  12  13   27.76    3.35
  -1  12 -13   24.22    2.69
  -1  12 -13   24.76    2.74
   1  12  14   45.89    3.64
  -1  12 -14   57.48    4.12
   1  12  14   54.14    4.58
   1  12  14   51.58    4.48
  -1  12 -14   45.07    5.28
  -1  12 -15   21.66    2.45
   1  12  15   22.18    2.30
  -1  12 -15   18.71    3.24
   1  12  15   25.28    2.98
   1  12  15   24.32    2.98
   1  12  16   30.54    2.85
  -1  12 -16   45.09    3.62
   1  12  16   44.08    3.83
   1  12  16   36.87    3.60
  -1  12 -16   43.95    3.48
  -1  12 -16   41.28    4.59
  -1  12 -17   18.03    3.13
  -1  12 -17   21.64    2.38
   1  12  17   20.90    2.52
   1  12  17   17.21    2.34
  -1  12 -18   12.32    1.80
   1  12  18   11.61    1.78
  -1  12 -18   10.10    2.45
   1  12  18    9.13    1.66
   1  12  19   32.42    2.70
   1  12  19   31.54    2.66
  -1  12 -20   69.97    5.52
  -1  12 -21    8.19    2.09
  -1  12 -22   70.48    4.99
  -1  12 -22   62.88    3.91
  -1  12 -23   27.60    2.95
  -1  12 -23   31.46    2.30
  -1  12 -24   39.48    3.17
  -1  12 -25    1.96    0.89
   1  13 -23   41.11    2.99
   1  13 -22   53.71    3.89
   1  13 -21   24.16    2.75
   1  13 -20    7.33    1.84
  -1  13  20    6.48    1.19
  -1  13  19   48.36    3.26
   1  13 -19   44.19    3.10
  -1  13  19   40.44    2.90
  -1  13  19   43.72    2.95
   1  13 -19   43.16    4.05
   1  13 -18   36.49    3.83
  -1  13  18   36.35    2.83
   1  13 -18   29.70    2.59
   1  13 -18   34.14    2.84
  -1  13  18   31.43    2.71
  -1  13  18   31.31    2.71
   1  13 -17   86.26    6.28
  -1  13  17   82.99    5.00
   1  13 -17   78.42    4.77
   1  13 -17   77.32    5.04
  -1  13  17   80.91    5.11
  -1  13  17   76.39    4.99
   1  13 -16   16.71    2.19
  -1  13  16   16.71    2.10
   1  13 -16   12.75    1.78
   1  13 -16   16.23    2.88
  -1  13  16   19.74    2.37
  -1  13  16   17.64    2.28
   1  13 -15  261.70   14.00
  -1  13  15  258.82   12.45
   1  13 -15  246.19   12.11
   1  13 -15  251.52   12.64
  -1  13  15  271.72   13.01
  -1  13  15  262.42   12.89
   1  13 -14   17.77    3.24
   1  13 -14   18.39    2.12
  -1  13  14   16.67    2.22
   1  13 -14   18.46    2.47
  -1  13  14   15.93    2.42
  -1  13  14   16.22    2.47
   1  13 -13   83.81    5.29
   1  13 -13   94.67    7.13
  -1  13  13   87.11    5.64
  -1  13  13   91.23    6.25
  -1  13  13   86.93    6.13
   1  13 -13   87.97    5.97
  -1  13  12   11.88    2.28
   1  13 -12   13.02    2.77
  -1  13  12   10.37    1.58
  -1  13  12    9.49    1.52
  -1  13  12   11.03    1.54
   1  13 -12   12.17    2.14
  -1  13  12   12.06    1.98
  -1  13  12   14.67    2.51
   1  13 -12   14.53    1.84
   1  13 -11  109.76    6.57
  -1  13  11  116.10    6.54
  -1  13  11  117.80    6.56
   1  13 -11  113.03    6.39
  -1  13  11  116.44    6.52
   1  13 -11  139.58    9.02
  -1  13  11  129.98    7.34
  -1  13  11  133.30    8.00
  -1  13  11  126.56    7.83
   1  13 -11  128.16    7.70
   1  13 -10   87.57    5.35
  -1  13  10   87.60    5.36
  -1  13  10   87.89    5.36
   1  13 -10   79.59    5.15
  -1  13  10   90.71    5.41
   1  13 -10   90.57    7.26
  -1  13  10   92.67    5.95
  -1  13  10  102.72    6.79
  -1  13  10   91.80    6.51
   1  13 -10   86.57    6.21
  -1  13   9   18.86    2.83
   1  13  -9   18.70    3.53
  -1  13   9   17.70    2.09
  -1  13   9   18.90    2.22
   1  13  -9   17.96    2.11
  -1  13   9   17.32    2.21
   1  13  -9   17.37    2.67
  -1  13   9   17.52    2.42
  -1  13   9   17.26    2.73
   1  13  -9   18.74    2.14
  -1  13   8    8.38    2.04
   1  13  -8    4.54    1.77
   1  13  -8    2.28    2.00
  -1  13   8    4.05    1.32
  -1  13   8    3.67    1.18
  -1  13   8    3.98    1.23
   1  13  -8    5.90    1.38
  -1  13   8    5.77    1.65
  -1  13   8    5.72    1.80
   1  13  -8    4.91    1.22
   1  13  -7  551.90   26.64
   1  13  -7  517.95   23.59
  -1  13   7  568.58   24.18
  -1  13   7  553.11   24.15
  -1  13   7  573.19   24.33
   1  13  -7  522.37   24.01
  -1  13   7  564.86   24.77
   1 -13   7  610.48   33.17
  -1  13   7  603.81   25.76
  -1  13   7  557.57   25.52
   1  13  -7  501.79   33.30
   1  13  -7  544.04   25.22
   1  13  -6  168.41    9.73
  -1  13   6  189.43   10.19
   1  13  -6  153.97   15.67
  -1  13   6  167.00    8.77
  -1  13   6  171.71    8.92
   1  13  -6  146.43    8.57
   1  13  -6  167.51    8.92
   1  13  -6  177.30    9.05
  -1  13   6  158.93    9.12
   1  13  -6  136.40   10.31
  -1  13   6  167.95    8.77
   1  13  -5  267.87   14.30
  -1  13   5  294.46   14.73
   1  13  -5  256.13   21.26
  -1  13   5  282.96   13.41
   1  13  -5  278.11   13.47
  -1  13   5  289.01   13.58
   1  13  -5  273.00   13.66
   1  13  -5  274.79   13.66
  -1  13   5  277.34   13.88
  -1  13   5  284.03   13.41
   1  13  -5  280.54   15.67
   1  13  -4   29.26    4.35
  -1  13   4   43.62    3.48
  -1  13   4   40.97    3.50
   1  13  -4   36.10    3.31
   1  13  -4   34.44    3.46
  -1  13   4   39.43    4.07
  -1  13   4   36.54    3.95
   1  13  -4   33.01    3.43
  -1  13   4   39.91    3.68
  -1  13   4   39.05    3.33
  -1  13   4   35.86    3.92
   1  13  -4   29.17    6.57
   1  13  -4   31.74    3.64
   1  13  -3  237.32   13.00
  -1  13   3  255.91   13.29
   1  13  -3  228.30   19.79
  -1  13   3  234.92   12.01
  -1  13   3  253.74   12.25
   1  13  -3  251.26   12.26
  -1  13   3  230.00   12.95
   1  13  -3  251.80   12.68
   1  13  -3  259.97   12.77
  -1  13   3  249.80   13.20
  -1  13   3  251.53   12.59
  -1  13   3  249.15   12.14
   1  13  -3  232.40   14.17
   1  13  -2   68.83    4.80
   1  13  -2   69.19    4.83
   1  13  -2   71.08    4.93
   1  13  -2   78.41    5.50
  -1  13   2   71.01    5.52
  -1  13   2   65.13    5.39
   1  13  -2   64.62    5.13
  -1  13   2   70.71    5.12
  -1  13   2   59.77    4.16
   1  13  -2   71.51    5.57
   1  13  -2   70.03   10.33
  -1  13   2   66.93    5.50
   1  13  -1  234.55   11.73
   1  13  -1  217.57   11.56
   1  13  -1  235.61   11.81
   1  13  -1  240.42   12.44
   1  13  -1  236.95   12.40
  -1  13   1  256.85   12.80
  -1  13   1  251.58   12.82
  -1  13   1  228.20   12.03
   1  13  -1  220.27   19.36
   1  13  -1  232.85   12.62
  -1  13   1  248.19   12.79
  -1  13   1  224.57   11.11
  -1  13   0   68.49    4.63
   1  13   0   71.33    5.06
  -1  13   0   70.74    4.93
   1  13   0   72.56    5.01
   1  13   0   75.19    5.13
  -1  13   0   82.04    5.19
  -1  13   0   74.86    5.66
   1  13   0   74.42    5.66
   1  13   0   68.35    5.45
  -1  13   0   78.39    5.73
  -1  13   0   79.57    5.53
  -1  13   0   74.77    5.05
   1  13   0   70.22    5.64
   1  13   0   71.03   10.59
  -1  13   0   76.57    5.79
  -1  13  -1  227.28   11.36
  -1  13  -1  235.31   11.75
   1  13   1  233.91   11.83
  -1  13  -1  237.17   11.75
  -1  13  -1  251.13   12.63
   1  13   1  240.13   12.70
  -1  13  -1  240.10   12.55
   1  13   1  246.25   12.69
  -1  13  -1  239.87   11.76
   1  13   1  209.68   19.21
  -1  13  -1  225.15   12.50
  -1  13  -2   76.68    5.03
  -1  13  -2   81.24    5.27
  -1  13  -2   81.12    5.29
   1  13   2   82.44    6.04
  -1  13  -2   84.55    5.91
   1  13   2   92.53    6.34
  -1  13  -2   86.03    5.90
  -1  13  -2   67.10    5.57
  -1  13  -2   78.16    5.20
  -1  13  -3  245.48   14.44
  -1  13  -3  229.66   11.81
  -1  13  -3  258.93   12.17
  -1  13  -3  244.36   12.10
  -1  13  -3  262.70   12.82
   1  13   3  255.22   13.18
   1  13   3  229.32   12.92
  -1  13  -3  258.10   12.76
   1  13   3  238.81   12.21
  -1  13  -3  244.28   12.84
   1  13   3  215.93   19.75
  -1  13  -3  249.00   12.09
  -1  13  -4   35.74    4.78
  -1  13  -4   34.88    3.14
  -1  13  -4   36.69    3.25
  -1  13  -4   34.91    3.21
   1  13   4   38.03    3.40
  -1  13  -4   38.47    3.67
   1  13   4   41.57    4.11
  -1  13  -4   32.46    3.40
   1  13   4   41.78    4.06
   1  13   4   33.42    3.28
  -1  13  -4   34.34    3.70
   1  13   4   42.01    4.00
  -1  13  -4   35.00    3.15
  -1  13  -5  294.65   16.21
  -1  13  -5  286.54   13.78
  -1  13  -5  285.11   13.30
  -1  13  -5  282.81   13.75
  -1  13  -5  294.46   13.88
   1  13   5  299.06   14.04
  -1  13  -5  303.56   14.24
  -1  13  -5  301.19   14.22
   1  13   5  285.99   13.93
  -1  13  -5  278.76   14.41
   1  13   5  300.20   14.75
  -1  13  -5  278.45   13.69
  -1  13  -6  162.08    9.14
   1  13   6  170.15    9.43
  -1  13  -6  160.50    8.45
  -1  13  -6  157.97    8.41
  -1  13  -6  164.16    8.56
   1  13   6  147.60    8.53
  -1  13  -6  160.27    8.65
  -1  13  -6  167.45    8.73
   1  13   6  144.12    8.43
  -1  13  -6  158.19   10.57
  -1  13  -6  156.89    8.16
  -1  13  -6  158.64    8.55
  -1  13  -7  511.77   23.78
   1  13   7  529.34   24.15
  -1  13  -7  524.81   23.10
  -1  13  -7  529.19   23.07
   1  13   7  533.59   23.40
  -1  13  -7  540.73   23.26
   1  13   7  546.95   24.66
   1  13   7  555.73   24.65
   1  13   7  520.45   23.33
  -1  13  -7  522.59   23.34
  -1  13  -7  516.76   22.90
  -1  13  -7  519.61   25.62
  -1  13  -8    3.44    2.19
  -1  13  -8    5.63    1.37
  -1  13  -8    6.51    1.45
  -1  13  -8    5.80    1.43
   1  13   8    6.72    1.59
   1  13   8    5.08    1.87
   1  13   8    4.67    1.39
  -1  13  -8    4.65    1.32
  -1  13  -8    4.28    1.26
   1  13   8    4.00    1.55
  -1  13  -8    7.58    1.77
   1  13   8    9.86    2.19
  -1  13  -9   13.92    3.15
  -1  13  -9   14.04    1.83
  -1  13  -9   11.87    1.75
  -1  13  -9   13.45    1.85
   1  13   9    8.61    2.11
   1  13   9   10.73    1.78
  -1  13  -9   10.14    1.82
  -1  13  -9   13.66    1.90
  -1  13  -9   13.09    2.08
   1  13   9   12.75    2.39
   1  13   9   10.08    2.03
  -1  13 -10   84.01    5.61
  -1  13 -10   86.12    5.12
  -1  13 -10   79.28    5.02
  -1  13 -10   83.04    5.14
   1  13  10   90.59    6.30
   1  13  10   91.19    6.30
   1  13  10   84.63    5.35
  -1  13 -10   87.79    7.06
  -1  13 -10   85.76    5.30
  -1  13 -10   84.13    5.50
  -1  13 -11  127.01    7.36
  -1  13 -11  115.43    6.63
  -1  13 -11  126.86    6.79
  -1  13 -11  127.59    6.85
   1  13  11  135.85    8.17
   1  13  11  141.06    8.24
  -1  13 -11  133.32    7.44
   1  13  11  138.48    7.23
  -1  13 -11  125.17    7.06
  -1  13 -11  129.58    9.01
  -1  13 -12    8.48    2.56
  -1  13 -12   11.94    1.57
  -1  13 -12   13.18    1.64
  -1  13 -12   12.92    1.65
  -1  13 -12   12.11    1.96
   1  13  12   12.44    1.77
   1  13  12   14.53    2.38
  -1  13 -12   11.56    1.81
  -1  13 -12   14.39    1.96
   1  13  12   12.74    2.32
  -1  13 -13   82.95    5.27
   1  13  13   72.74    4.80
  -1  13 -13   79.85    5.02
  -1  13 -13   72.11    6.36
   1  13  13   87.88    5.89
   1  13  13   80.01    5.73
   1  13  14   16.77    1.94
  -1  13 -14   16.68    2.20
  -1  13 -14   19.46    3.22
  -1  13 -14   16.04    2.02
   1  13  14   20.15    2.57
   1  13  14   21.33    2.68
  -1  13 -15  240.97   11.82
  -1  13 -15  257.96   13.75
   1  13  15  240.80   12.44
   1  13  15  264.51   12.61
   1  13  16   12.87    1.97
  -1  13 -16   16.55    2.98
   1  13  16   14.96    2.11
  -1  13 -16   13.84    1.78
  -1  13 -17   90.88    6.57
   1  13  17   83.94    5.37
   1  13  17   91.65    5.49
  -1  13 -17   89.68    5.20
  -1  13 -18   34.40    3.69
   1  13  18   31.83    2.73
   1  13  18   31.41    2.67
  -1  13 -18   31.98    2.63
  -1  13 -19   39.61    2.93
  -1  13 -19   40.50    3.91
  -1  13 -20    6.91    1.15
  -1  13 -20    6.47    1.84
  -1  13 -21   30.14    2.22
  -1  13 -21   27.24    2.95
  -1  13 -22   65.90    4.43
  -1  13 -23   41.46    3.02
   1  14 -21    4.14    1.08
   1  14 -20   65.33    4.38
   1  14 -19   60.90    4.40
  -1  14  18    2.51    0.80
  -1  14  18    1.28    0.77
  -1  14  18    1.65    0.75
   1  14 -18    1.87    1.26
   1  14 -18    2.64    0.80
  -1  14  17   28.25    2.43
   1  14 -17   28.42    2.36
   1  14 -17   35.58    3.49
  -1  14  17   29.09    2.44
  -1  14  17   29.84    2.49
  -1  14  16   56.49    3.70
   1  14 -16   51.82    3.68
   1  14 -16   56.39    4.72
  -1  14  16   53.39    3.80
  -1  14  16   55.54    3.84
  -1  14  15    9.62    1.74
  -1  14  15    9.17    1.50
  -1  14  15    8.96    1.65
   1  14 -15    7.31    2.18
   1  14 -15    8.00    1.50
  -1  14  14   13.79    2.06
  -1  14  14   11.97    1.79
  -1  14  14   15.35    2.16
   1  14 -14   12.90    1.90
   1  14 -14    7.20    2.17
  -1  14  13   51.71    4.12
  -1  14  13   48.07    4.00
  -1  14  13   52.57    3.79
   1  14 -13   50.65    3.92
   1  14 -13   42.79    3.18
   1  14 -13   46.23    4.73
   1  14 -12   13.98    2.75
  -1  14  12   11.57    2.10
  -1  14  12   12.20    2.09
  -1  14  12   13.65    1.99
   1  14 -12   11.58    1.52
   1  14 -12   12.54    2.01
   1  14 -11   51.60    4.22
  -1  14  11   47.51    3.41
  -1  14  11   54.37    4.42
  -1  14  11   59.80    4.58
  -1  14  11   53.02    4.00
   1  14 -11   49.65    3.48
   1  14 -11   53.11    5.20
   1  14 -10    8.99    1.86
   1  14 -10    9.21    2.55
  -1  14  10    8.71    1.44
  -1  14  10    7.81    1.37
  -1  14  10    9.20    1.45
  -1  14  10   11.16    2.11
  -1  14  10    7.61    1.64
  -1  14  10    8.55    1.92
   1  14 -10    8.65    1.38
   1  14  -9    8.66    1.89
   1  14  -9    5.61    2.23
  -1  14   9    5.59    1.28
  -1  14   9    6.89    1.36
  -1  14   9    5.65    1.25
   1  14  -9    6.56    1.30
  -1  14   9    5.01    1.68
  -1  14   9    7.87    1.65
   1  14  -9    4.94    1.08
  -1  14   9    8.58    1.88
  -1  14   8   49.59    3.68
  -1  14   8   52.23    3.78
   1  14  -8   52.52    3.75
  -1  14   8   52.24    3.79
  -1  14   8   54.89    4.60
  -1  14   8   55.21    4.65
  -1  14   8   56.59    4.31
   1  14  -8   55.82    5.47
   1  14  -8   53.50    4.52
  -1  14   7   16.55    2.07
  -1  14   7   18.87    2.16
   1  14  -7   20.81    2.28
  -1  14   7   15.76    2.02
  -1  14   7   17.20    2.35
   1  14  -7   17.12    2.54
   1  14  -7   15.82    3.14
  -1  14   6   61.10    4.30
  -1  14   6   63.15    4.36
  -1  14   6   61.62    4.37
   1  14  -6   64.08    4.40
   1  14  -6   60.03    4.33
   1  14  -6   67.08    4.48
  -1  14   6   68.07    4.87
   1  14  -6   69.77    5.23
   1  14  -6   68.33    6.21
  -1  14   5   49.50    3.73
   1  14  -5   42.63    3.56
  -1  14   5   45.21    4.23
   1  14  -5   48.89    3.81
   1  14  -5   43.74    3.69
  -1  14   5   52.26    4.49
  -1  14   5   44.64    3.94
   1  14  -5   48.86    4.32
  -1  14   5   46.44    3.59
  -1  14   5   40.85    3.45
   1  14  -4  116.18    6.74
  -1  14   4  110.05    6.60
  -1  14   4  110.52    7.34
   1  14  -4  107.52    6.75
   1  14  -4  120.45    6.98
  -1  14   4  112.20    7.46
  -1  14   4  120.73    7.16
   1  14  -4  123.02    7.59
  -1  14   4  127.17    7.80
  -1  14   4  112.96    6.61
  -1  14   4  114.76    6.64
  -1  14   3   69.77    4.68
   1  14  -3   62.25    4.56
  -1  14   3   66.59    5.23
  -1  14   3   67.11    5.26
   1  14  -3   67.17    4.90
   1  14  -3   63.58    4.79
  -1  14   3   61.32    4.83
  -1  14   3   74.02    5.48
   1  14  -3   66.63    5.27
  -1  14   3   65.55    4.51
  -1  14   3   63.73    4.46
  -1  14   2   30.81    3.22
  -1  14   2   30.05    3.47
   1  14  -2   31.38    3.27
   1  14  -2   29.01    3.13
  -1  14   2   27.78    3.37
   1  14  -2   36.00    3.65
  -1  14   2   31.14    3.52
   1  14  -2   29.02    2.90
  -1  14   1  112.10    6.94
   1  14  -1  112.40    7.03
  -1  14   1  113.93    7.24
   1  14  -1  108.34    6.94
  -1  14   1  116.21    7.28
   1  14  -1  102.08    7.11
  -1  14   1  105.37    7.16
   1  14  -1  108.64    6.53
  -1  14   0  150.82    8.06
   1  14   0  142.03    7.97
  -1  14   0  139.04    7.83
  -1  14   0  141.13    7.84
  -1  14   0  152.31    8.68
   1  14   0  158.59    8.71
  -1  14   0  142.12    8.59
   1  14   0  149.48    8.61
   1  14   0  148.57    8.77
  -1  14   0  158.68    8.88
  -1  14   0  132.93    7.33
  -1  14  -1  100.56    6.08
   1  14   1   93.66    6.06
  -1  14  -1   97.53    5.97
  -1  14  -1  102.37    6.04
  -1  14  -1  105.20    6.68
   1  14   1  106.97    6.82
   1  14   1   96.21    6.59
  -1  14  -1  100.20    6.54
  -1  14  -1  101.99    6.76
  -1  14  -1   92.84    5.57
  -1  14  -2   41.44    3.36
  -1  14  -2   29.43    2.90
  -1  14  -2   37.95    3.16
   1  14   2   28.64    3.34
   1  14   2   30.28    3.45
  -1  14  -2   37.89    3.55
  -1  14  -2   33.01    3.38
  -1  14  -2   33.71    3.53
  -1  14  -2   30.87    2.82
  -1  14  -3   66.34    4.56
  -1  14  -3   70.36    4.60
  -1  14  -3   68.40    4.53
  -1  14  -3   59.74    4.73
   1  14   3   65.10    5.19
  -1  14  -3   65.42    4.83
   1  14   3   63.87    5.16
  -1  14  -3   65.33    5.01
  -1  14  -3   63.09    4.31
  -1  14  -4  120.87    6.87
   1  14   4  114.64    6.83
  -1  14  -4  116.43    6.74
  -1  14  -4  118.97    6.73
  -1  14  -4  124.08    7.12
   1  14   4  110.86    7.40
   1  14   4  126.46    7.71
  -1  14  -4  120.17    7.04
  -1  14  -4  118.85    7.31
  -1  14  -4  114.79    6.59
  -1  14  -5   33.34    3.02
   1  14   5   27.94    2.90
  -1  14  -5   35.33    2.99
  -1  14  -5   30.51    2.90
  -1  14  -5   31.69    3.01
  -1  14  -5   37.08    3.22
  -1  14  -5   36.26    3.07
   1  14   5   33.01    3.52
  -1  14  -5   36.92    3.52
   1  14   6   66.15    5.08
  -1  14  -6   60.11    4.75
  -1  14  -6   64.22    4.36
  -1  14  -6   65.34    4.35
   1  14   6   64.52    4.55
  -1  14  -6   69.34    4.56
  -1  14  -6   60.73    4.35
  -1  14  -6   66.48    4.45
  -1  14  -6   74.97    4.66
  -1  14  -6   57.74    5.93
  -1  14  -7   22.56    3.58
  -1  14  -7   25.54    2.47
  -1  14  -7   22.34    2.31
  -1  14  -7   24.96    2.48
   1  14   7   23.13    3.00
  -1  14  -7   25.60    2.59
   1  14   7   19.69    2.36
  -1  14  -7   25.05    2.25
   1  14   7   17.95    2.68
  -1  14  -7   25.16    2.82
   1  14   7   22.05    2.79
  -1  14  -8   53.38    4.13
   1  14   8   49.19    4.25
  -1  14  -8   53.86    3.71
  -1  14  -8   51.25    3.64
  -1  14  -8   55.36    3.83
   1  14   8   56.02    4.56
   1  14   8   60.77    4.75
   1  14   8   48.40    3.78
  -1  14  -8   55.90    3.99
  -1  14  -8   46.18    3.47
  -1  14  -8   59.69    5.61
  -1  14  -9   10.23    2.70
  -1  14  -9    7.31    1.33
  -1  14  -9    8.95    1.45
  -1  14  -9    8.74    1.44
   1  14   9    8.85    1.85
  -1  14  -9    8.64    1.54
   1  14   9    6.47    1.40
  -1  14  -9    6.80    1.29
  -1  14  -9    6.99    1.51
   1  14   9    8.37    1.87
  -1  14 -10    7.52    2.24
  -1  14 -10    8.04    1.33
  -1  14 -10    6.68    1.23
  -1  14 -10    7.56    1.32
   1  14  10    8.35    1.87
   1  14  10    7.05    1.38
  -1  14 -10    6.50    1.41
  -1  14 -10    8.07    1.56
   1  14  10    7.88    1.89
  -1  14 -10    7.99    1.35
  -1  14 -11   43.48    3.46
  -1  14 -11   44.02    3.19
   1  14  11   56.18    4.37
   1  14  11   52.43    4.25
  -1  14 -11   49.60    3.67
   1  14  11   43.78    3.37
  -1  14 -11   52.83    3.54
  -1  14 -11   50.93    5.02
   1  14  12   16.19    2.35
  -1  14 -12   13.50    1.59
  -1  14 -12   15.08    2.00
  -1  14 -12   18.79    3.10
  -1  14 -12   17.33    1.87
   1  14  12   19.00    2.47
  -1  14 -13   48.59    3.37
  -1  14 -13   43.73    4.63
   1  14  13   48.00    3.94
   1  14  13   50.14    3.99
   1  14  14   15.63    2.15
  -1  14 -14   11.82    2.51
  -1  14 -14   12.28    1.59
   1  14  14   14.44    2.07
   1  14  15   11.89    1.85
  -1  14 -15    8.12    2.12
  -1  14 -15    6.48    1.20
   1  14  15    9.10    1.61
  -1  14 -16   50.10    3.45
  -1  14 -16   60.67    4.89
   1  14  16   60.35    3.95
   1  14  16   58.12    3.93
  -1  14 -17   36.67    2.59
  -1  14 -17   34.99    3.61
   1  14  17   35.00    2.68
   1  14  17   32.29    2.66
   1  14  18    2.19    0.76
  -1  14 -18    1.04    1.21
  -1  14 -18    1.28    0.71
   1  14  18    2.49    0.78
  -1  14 -19   46.06    2.88
  -1  14 -19   51.41    3.91
  -1  14 -20   65.15    4.37
  -1  14 -21    1.84    0.87
  -1  15  17   37.19    2.39
  -1  15  17   38.26    2.40
  -1  15  16    6.27    1.05
  -1  15  16    7.21    1.10
   1  15 -16    5.08    0.89
   1  15 -16    5.45    1.59
  -1  15  15   65.40    4.06
  -1  15  15   70.84    4.11
   1  15 -15   57.15    3.73
  -1  15  15   67.02    3.91
   1  15 -15   79.50    5.13
  -1  15  14  175.86    8.44
  -1  15  14  173.83    8.42
   1  15 -14  161.08    8.11
  -1  15  14  158.81    8.06
   1  15 -14  166.84    9.31
  -1  15  13   98.22    5.53
  -1  15  13   95.01    5.50
   1  15 -13   82.57    5.16
  -1  15  13   88.68    5.15
   1  15 -13   91.86    6.37
   1  15 -12    9.58    1.64
  -1  15  12   10.03    1.71
  -1  15  12   13.34    1.91
  -1  15  12   14.21    1.74
   1  15 -12   10.84    2.35
   1  15 -11    5.23    1.25
  -1  15  11    6.14    1.45
  -1  15  11    3.53    1.29
   1  15 -11    1.68    1.58
  -1  15  11    5.58    1.26
  -1  15  10   87.53    5.59
  -1  15  10   94.18    5.72
   1  15 -10   88.96    5.52
  -1  15  10   88.44    5.32
  -1  15  10   77.45    4.65
  -1  15   9   73.20    5.10
  -1  15   9   85.05    5.38
   1  15  -9   81.45    5.18
  -1  15   9   75.93    4.91
  -1  15   9   66.11    4.27
  -1  15   8   75.44    4.53
   1  15  -8   70.20    5.08
  -1  15   8   81.57    5.38
  -1  15   8   82.16    5.39
  -1  15   8   75.35    4.51
  -1  15   8   72.50    4.47
  -1  15   8   77.17    5.03
  -1  15   7  102.79    5.81
  -1  15   7  107.30    5.81
  -1  15   7   99.73    5.76
  -1  15   7  106.26    6.31
   1  15  -7  110.62    6.65
  -1  15   6   14.71    1.86
   1  15  -6   12.46    2.10
  -1  15   6   16.29    1.92
  -1  15   6   14.38    1.83
  -1  15   6   15.49    2.11
   1  15  -5  131.60    7.18
  -1  15   5  133.35    7.18
   1  15  -5  144.52    8.04
  -1  15   5  141.38    8.01
  -1  15   5  149.51    8.12
  -1  15   5  132.70    7.13
  -1  15   5  126.99    7.08
  -1  15   5  135.06    7.65
   1  15  -4  145.65    8.07
  -1  15   4  159.35    8.21
   1  15  -4  165.19    9.00
   1  15  -4  154.12    8.22
  -1  15   4  168.01    9.00
  -1  15   4  170.90    9.07
   1  15  -4  164.45    8.34
  -1  15   4  149.24    8.05
  -1  15   4  159.20    8.15
  -1  15   4  161.85    8.69
   1  15  -3  161.97    8.90
   1  15  -3  176.03    9.07
  -1  15   3  190.13    9.71
  -1  15   3  191.91    9.72
   1  15  -3  187.01    9.73
  -1  15   3  178.12    8.86
  -1  15   3  164.30    8.70
   1  15  -3  170.40    8.87
  -1  15   3  164.53    8.76
   1  15  -2   55.76    4.08
  -1  15   2   47.44    4.11
   1  15  -2   48.30    3.90
  -1  15   2   53.84    4.28
   1  15  -2   53.37    4.33
  -1  15   2   53.64    4.40
   1  15  -2   48.89    3.71
   1  15  -1  152.71    8.33
  -1  15   1  154.24    8.48
  -1  15   1  155.56    8.53
   1  15  -1  145.80    8.26
  -1  15   1  151.72    8.63
   1  15  -1  145.80    8.60
   1  15  -1  150.39    7.99
   1  15   0   45.82    3.94
   1  15   0   47.21    3.97
  -1  15   0   54.54    4.14
  -1  15   0   47.88    3.98
   1  15   0   51.32    4.23
  -1  15   0   49.87    4.13
  -1  15   0   47.77    3.62
  -1  15   0   52.37    3.69
   1  15   0   46.78    3.66
  -1  15   0   46.99    3.61
  -1  15  -1  155.79    8.49
   1  15   1  160.36    8.66
   1  15   1  148.91    8.52
  -1  15  -1  153.97    8.43
  -1  15  -1  157.77    8.67
   1  15   1  150.98    8.73
  -1  15  -1  152.79    8.01
  -1  15  -1  156.97    8.03
   1  15   1  146.16    8.04
  -1  15  -1  154.11    8.06
   1  15   2   54.72    4.35
   1  15   2   58.27    4.43
  -1  15  -2   54.34    4.09
  -1  15  -2   54.94    4.10
  -1  15  -2   51.96    4.19
  -1  15  -2   52.21    3.76
  -1  15  -2   49.41    3.67
  -1  15  -2   46.79    3.67
  -1  15  -3  164.20    8.55
  -1  15  -3  179.50    9.19
   1  15   3  167.33    9.26
   1  15   3  166.68    9.23
  -1  15  -3  169.47    8.77
  -1  15  -3  166.23    8.73
  -1  15  -3  166.62    8.53
  -1  15  -3  162.11    8.45
  -1  15  -3  167.68    8.23
  -1  15  -4  150.15    8.03
  -1  15  -4  158.81    8.56
  -1  15  -4  157.01    8.17
   1  15   4  162.93    8.85
   1  15   4  158.10    8.80
  -1  15  -4  150.26    8.08
  -1  15  -4  155.71    8.04
  -1  15  -4  168.70    8.17
  -1  15  -4  152.99    7.83
  -1  15  -5  119.19    6.66
   1  15   5  140.77    7.65
  -1  15  -5  118.14    7.02
   1  15   5  127.47    7.46
   1  15   5  128.95    7.53
  -1  15  -5  126.49    6.70
  -1  15  -5  120.70    6.62
  -1  15  -5  119.69    6.54
  -1  15  -6   12.23    1.70
  -1  15  -6   11.79    1.66
  -1  15  -6   12.66    1.64
  -1  15  -6   12.18    1.63
  -1  15  -6   12.54    1.90
   1  15   6    7.75    1.75
  -1  15  -7  113.04    5.94
  -1  15  -7  112.93    6.26
  -1  15  -7  100.71    5.73
  -1  15  -7  103.32    5.78
  -1  15  -7  105.56    5.90
   1  15   8   70.77    4.99
   1  15   8   73.83    5.06
  -1  15  -8   65.70    4.45
  -1  15  -8   66.76    4.18
  -1  15  -8   72.55    4.41
  -1  15  -9   76.40    4.59
   1  15   9   75.38    5.11
   1  15   9   72.40    5.04
  -1  15  -9   68.94    4.23
  -1  15 -10   88.50    5.16
   1  15  10   99.52    5.95
   1  15  10  101.93    5.99
  -1  15 -10  105.00    7.18
  -1  15 -10   84.56    4.88
   1  15  11    5.17    1.38
   1  15  11    6.46    1.52
  -1  15 -11    5.35    0.98
  -1  15 -11    7.26    2.14
   1  15  12   15.35    2.02
  -1  15 -12   15.03    2.55
   1  15  12   14.36    1.99
  -1  15 -13   82.32    6.08
   1  15  13   84.90    5.24
   1  15  13   94.89    5.42
  -1  15 -14  172.19    9.71
   1  15  14  174.85    8.73
   1  15  14  178.98    8.76
  -1  15 -15   56.54    4.64
   1  15  15   69.51    4.08
   1  15  15   67.14    4.06
   1  15  16    5.20    1.07
  -1  15 -16    4.69    1.51
   1  15  16    7.52    1.16
   1  15  17   38.61    2.55
   1  15  17   44.98    2.63
  -1  15 -17   49.65    3.61
  -1  16  15   22.49    1.73
  -1  16  15   27.81    1.83
   1  16 -14    9.15    1.01
  -1  16  14    9.96    1.26
   1  16 -13   26.20    2.00
  -1  16  13   30.24    2.28
  -1  16  13   27.75    2.20
   1  16 -12   36.53    2.65
  -1  16  12   44.19    2.98
  -1  16  12   40.08    2.88
   1  16 -11    4.51    1.01
  -1  16  11    4.00    1.10
  -1  16  11    5.44    1.14
   1  16 -10   16.82    1.86
  -1  16  10   19.01    2.04
  -1  16  10   18.10    1.99
   1  16  -9   46.50    3.42
  -1  16   9   50.28    3.57
  -1  16   9   51.14    3.60
   1  16  -8    9.27    1.51
  -1  16   7    9.09    1.26
   1  16  -7    9.80    1.57
   1  16  -6   46.96    3.65
  -1  16   6   45.68    3.18
  -1  16   6   50.99    3.74
  -1  16   6   57.62    3.90
   1  16  -5   29.97    2.77
  -1  16   5   24.40    2.22
  -1  16   5   26.66    2.63
  -1  16   5   29.77    2.77
  -1  16   4    0.52    0.94
   1  16  -4    2.83    1.18
  -1  16   4    1.89    1.03
  -1  16   4    1.13    0.73
  -1  16   3   10.27    1.44
  -1  16   3    9.74    1.43
   1  16  -3   12.61    1.83
  -1  16   3   10.93    1.76
  -1  16   3   12.70    1.56
  -1  16   3    9.22    1.64
   1  16  -2   23.81    2.28
   1  16  -2   22.56    2.24
  -1  16   2   23.41    2.50
  -1  16   2   28.58    2.66
   1  16  -2   22.43    2.54
  -1  16   1   10.45    1.67
   1  16  -1   11.65    1.73
   1  16  -1   11.26    1.84
   1  16  -1   11.21    1.73
  -1  16   1   13.24    1.83
  -1  16   0    4.78    1.08
  -1  16   0    6.15    1.21
   1  16   0    7.21    1.57
   1  16   0    8.95    1.50
  -1  16   0    4.38    1.35
   1  16   0    5.59    1.31
  -1  16   0    3.44    1.20
  -1  16   0    4.50    1.03
  -1  16  -1   10.93    1.53
  -1  16  -1   12.49    1.58
   1  16   1   14.00    2.03
   1  16   1   11.15    1.69
  -1  16  -1   12.13    1.74
   1  16   1   13.77    1.83
  -1  16  -1   12.54    1.72
  -1  16  -1   10.70    1.54
  -1  16  -2   21.21    2.11
  -1  16  -2   24.71    2.20
  -1  16  -2   24.19    2.46
  -1  16  -2   22.86    2.25
  -1  16  -2   24.98    2.29
   1  16   2   26.84    2.63
   1  16   2   21.48    2.40
  -1  16  -2   24.79    2.25
  -1  16  -3   11.86    1.53
  -1  16  -3    7.46    1.24
   1  16   3   10.55    1.76
  -1  16  -3   11.28    1.72
  -1  16  -3   10.74    1.48
   1  16   3   11.04    1.73
   1  16   4    1.39    0.96
  -1  16  -4    1.79    0.96
  -1  16  -4    2.23    0.84
   1  16   4    1.90    1.05
  -1  16  -5   27.97    2.54
  -1  16  -5   28.48    2.39
   1  16   5   31.41    2.87
   1  16   5   35.78    3.01
  -1  16  -6   46.31    3.08
  -1  16  -6   45.25    3.26
  -1  16  -7    7.06    1.14
  -1  16  -7    7.68    1.25
  -1  16  -8    9.59    1.32
   1  16   8   12.02    1.72
  -1  16  -8    9.76    1.25
   1  16   8    9.90    1.61
  -1  16  -9   41.50    2.81
  -1  16  -9   40.45    2.72
   1  16   9   49.26    3.48
  -1  16 -10   13.69    1.34
   1  16  10   20.51    2.08
   1  16  10   19.87    2.05
   1  16  11    2.14    0.92
   1  16  11    5.75    1.17
   1  16  12   39.45    2.87
   1  16  12   39.16    2.87
   1  16  13   34.46    2.49
   1  16  13   30.96    2.40
   1  16  14   13.58    1.39
   1  16  14   12.23    1.36
   1  16  15   24.88    1.83
   1  16  15   27.65    1.86
  -1  17  12    5.40    0.79
  -1  17  12    6.24    0.82
  -1  17  11    4.59    0.82
  -1  17  11    4.01    0.78
   1  17 -10   34.89    2.28
  -1  17  10   39.90    2.52
  -1  17  10   36.30    2.43
   1  17  -9   14.82    1.47
  -1  17   9   15.82    1.57
  -1  17   9   17.56    1.63
   1  17  -8    7.50    1.13
   1  17  -7    6.02    1.05
  -1  17   7    6.28    1.10
  -1  17   7    6.36    1.12
   1  17  -6    6.02    1.12
  -1  17   6    5.93    1.11
  -1  17   6    6.70    1.15
   1  17  -5    3.88    0.99
  -1  17   5    5.82    1.11
  -1  17   5    4.52    1.03
   1  17  -4   25.72    2.25
  -1  17   4   20.63    1.78
  -1  17   4   24.79    2.12
  -1  17   4   24.90    2.14
   1  17  -3   31.90    2.50
  -1  17   3   26.76    2.07
  -1  17   3   25.67    2.24
  -1  17   3   27.52    2.29
   1  17  -2   13.07    1.63
  -1  17   2    9.03    1.22
  -1  17   2   13.16    1.51
  -1  17   2   11.12    1.41
   1  17  -1   33.32    2.70
  -1  17   1   32.16    2.45
  -1  17   1   33.67    2.49
   1  17   0    9.89    1.32
   1  17   0   10.98    1.54
  -1  17   0   10.96    1.29
   1  17   0    9.83    1.31
   1  17   1   38.75    2.92
  -1  17  -1   33.34    2.45
   1  17   1   37.07    2.67
   1  17   1   40.03    2.74
  -1  17  -2   13.17    1.41
   1  17   2   15.30    1.67
   1  17   2   14.64    1.61
  -1  17  -3   21.83    1.89
   1  17   3   23.83    2.12
   1  17   3   27.87    2.25
  -1  17  -4   23.32    1.83
   1  17   4   21.98    2.05
   1  17   4   18.53    1.92
   1  17   5    7.66    1.23
  -1  17  -5    7.92    1.04
   1  17   5    8.72    1.32
   1  17   6    6.00    1.11
  -1  17  -6    5.62    0.91
   1  17   6    5.07    1.09
   1  17   9   19.02    1.72
   1  17   9   18.51    1.69
   1  17  10   40.54    2.64
   1  17  11    2.39    0.72
   1  17  11    2.45    0.68
   1  17  12    5.44    0.82
   1  17  12    6.57    0.86
   2   0   0  611.67   24.58
   2   0   0  591.52   24.92
   2   0   0  571.14   26.13
   2   0   0  559.86   25.12
   2   0   1 1589.84   68.42
   2   0  -1 1728.32   66.50
   2   0  -1 1603.39   67.43
   2   0   1 1616.37   67.51
   2   0   1 1683.70   67.08
   2   0  -1 1618.11   66.82
  -2   0   1 1707.49   67.90
   2   0   2 9196.49  386.15
   2   0  -2 9908.45  385.49
   2   0   2 9689.72  385.13
   2   0  -2 9562.50  386.31
   2   0   2 9755.91  385.43
  -2   0   2 9999.00  385.19
   2   0  -2 9742.69  384.70
  -2   0   2 9749.24  385.96
   2   0   3  254.84   13.80
   2   0  -3  247.95   13.70
   2   0  -3  283.81   13.42
  -2   0   3  274.37   13.87
   2   0  -3  308.49   13.18
   2   0   3  286.30   13.51
  -2   0   3  281.41   13.43
  -2   0  -3  292.55   13.60
   2   0   3  279.82   13.48
   2   0  -4 1792.25   76.06
   2   0   4 1833.86   76.24
  -2   0  -4 2000.26   75.83
   2   0   4 1780.72   75.66
  -2   0   4 1881.64   75.96
  -2   0   4 1806.02   76.31
   2   0  -5 2495.82  110.02
   2   0   5 2894.56  110.56
  -2   0   5 2641.96  110.28
  -2   0  -5 2760.45  109.43
   2   0   5 2871.89  110.37
  -2   0   5 2630.79  110.69
   2   0   6  258.51   12.92
   2   0  -6  227.50   12.49
  -2   0   6  229.49   13.20
  -2   0   6  235.65   12.98
   2   0  -7    0.24    0.79
   2   0   7    2.72    1.05
   2   0   7    3.20    1.40
  -2   0   7    0.32    1.09
  -2   0   7    1.04    1.38
   2   0  -7    3.57    1.45
   2   0   8  374.04   18.08
   2   0  -8  385.09   18.13
   2   0   8  379.76   19.07
  -2   0   8  395.89   19.58
  -2   0   8  381.80   19.66
   2   0  -8  387.38   19.83
  -2   0  -8  396.78   20.97
   2   0  -8  373.18   19.29
   2   0   9   62.64    5.00
   2   0  -9   75.26    5.28
   2   0   9   76.08    5.40
   2   0   9   68.96    5.98
  -2   0   9   68.94    6.40
  -2   0   9   78.05    6.69
   2   0  -9   77.29    6.50
   2   0  -9   79.63    6.74
  -2   0  -9   73.60    7.39
   2   0  10  459.20   20.58
   2   0 -10  434.49   20.34
   2   0  10  489.71   21.33
  -2   0  10  460.11   23.01
  -2   0  10  415.61   22.78
   2   0 -10  416.88   22.87
  -2   0 -10  489.76   25.04
   2   0 -10  414.86   22.46
   2   0  11    2.46    1.06
   2   0 -11    9.16    1.64
  -2   0  11    3.85    2.10
   2   0  11    5.17    1.69
  -2   0  11    3.93    2.15
  -2   0 -11    1.29    1.87
   2   0 -11    4.65    1.92
   2   0 -11    6.12    2.40
   2   0 -12  687.70   31.23
   2   0 -12  741.99   35.89
  -2   0 -12  714.59   37.28
  -2   0  12  740.51   35.57
   2   0  12  736.43   33.27
   2   0  12  811.39   33.67
  -2   0  12  756.68   35.67
   2   0 -13  433.66   23.94
  -2   0 -13  392.57   24.92
   2   0  13  453.69   21.61
  -2   0  13  409.22   23.30
   2   0  13  426.64   21.41
  -2   0 -14  543.46   30.52
   2   0 -14  538.39   28.64
   2   0  14  512.83   22.64
  -2   0  14  463.26   27.43
   2   0  14  562.18   26.19
   2   0  14  574.30   26.24
   2   0 -15  524.73   27.94
  -2   0 -15  463.92   28.72
   2   0  15  472.31   24.42
   2   0  15  485.05   24.66
  -2   0  15  485.27   27.07
  -2   0 -16   36.40    6.98
   2   0 -16   53.29    7.24
   2   0 -16   47.00    6.79
   2   0  16   46.96    4.39
  -2   0  16   46.69    4.17
   2   0  16   46.77    5.57
   2   0  16   45.64    5.50
  -2   0  16   45.31    6.81
   2   0  17  657.76   32.12
  -2   0  17  706.94   31.99
   2   0 -17  762.54   38.69
   2   0 -17  722.31   37.50
  -2   0 -17  806.22   41.49
  -2   0  17  685.84   37.70
  -2   0  17  754.14   38.37
   2   0  17  793.62   35.62
   2   0  17  796.51   35.82
  -2   0  18  139.61    8.84
   2   0  18  156.41    9.45
   2   0 -18  142.91   13.43
   2   0 -18  141.08   12.82
  -2   0 -18  140.73   14.54
   2   0  18  164.82   14.09
  -2   0  18  166.08   13.94
  -2   0  18  153.56   13.56
   2   0  18  144.66   11.39
   2   0  18  140.38   11.11
  -2   0  19  188.76   10.95
   2   0  19  200.21   11.46
  -2   0 -19  206.11   17.97
   2   0 -19  212.05   16.50
   2   0 -19  187.32   15.25
   2   0  19  180.76   15.85
  -2   0  19  211.32   16.52
  -2   0  19  216.06   16.45
   2   0  19  158.51   12.88
  -2   0  20  655.55   30.46
   2   0  20  662.40   30.90
   2   0  20  644.31   34.02
  -2   0  20  690.91   37.67
   2   0 -20  683.46   37.62
   2   0  20  738.88   38.64
   2   0 -20  676.62   36.44
  -2   0 -20  750.05   40.95
  -2   0  20  672.95   37.55
   2   0  21   -1.06    1.62
   2   0 -21    0.86    1.98
  -2   0 -21    1.20    3.02
   2   0 -21   -0.97    4.00
  -2   0  21    0.96    2.21
   2   0  21    2.02    2.93
  -2   0  22   88.20    6.64
   2   0  22   75.42    6.61
   2   0 -22   80.99   10.30
   2   0  22   76.18   10.16
   2   0 -22   67.16    9.00
  -2   0 -22  100.73   12.44
  -2   0  22  106.54   11.68
  -2   0  23   49.69    5.09
   2   0  23   67.16    5.88
  -2   0 -23   56.20    9.74
   2   0 -23   51.31    7.71
  -2   0  23   67.24    9.40
   2   0  23   66.13    9.58
   2   0  24  223.78   17.87
   2   0 -24  154.50   14.58
  -2   0 -24  232.40   19.55
  -2   0  24  191.64   16.65
   2   0  24  214.22   12.11
  -2   0  24  188.14   11.31
  -2   0  25   83.99    6.54
   2   0  25   87.33    6.94
  -2   0  26  358.19   18.16
   2   0  26  368.24   18.60
   2   0 -26  374.89   18.56
   2   0 -27    0.62    2.22
  -2   0  27    2.24    1.68
  -2   0 -27    2.21    2.79
   2   0 -28   31.15    3.85
  -2   0 -28   36.68    4.07
   2   0  28   29.27    3.58
  -2   0  28   30.34    3.48
   2   0  29   15.44    2.48
  -2   0 -29    9.18    2.23
   2   0 -29   12.10    2.44
  -2   0  29   11.69    2.20
   2   0  30   58.98    4.57
  -2   0 -30   74.86    5.35
   2   0 -30   61.08    4.93
  -2   0  30   71.28    4.90
   2   0 -31    0.18    1.80
  -2   0 -31    1.76    1.52
  -2   0  31    3.50    1.28
   2   0  31    3.80    1.22
   2   0  32   11.34    1.39
  -2   0 -32    8.79    1.73
  -2   0  32   10.12    1.54
  -2   0  33   19.17    1.69
   2  -1  32   22.96    1.87
  -2  -1 -32   24.42    2.38
   2   1 -31   85.95    5.57
   2  -1  31   85.94    5.26
  -2  -1 -31   97.98    5.90
   2   1 -30   25.33    3.20
  -2  -1 -30   25.91    3.21
   2  -1  30   27.58    2.88
   2   1 -29   17.69    2.83
  -2  -1 -29   15.35    2.63
   2  -1  29   21.34    2.74
   2  -1  28    9.21    2.20
  -2  -1 -28    9.06    2.39
   2   1 -28    7.34    2.36
   2  -1  27  271.33   14.60
   2   1 -27  289.63   15.04
   2  -1  26   63.94    5.62
   2   1 -26   57.48    5.54
   2  -1  25  174.13   10.88
   2   1 -25  183.30   10.89
   2  -1  24   80.56    6.50
   2   1 -24   71.32    6.08
  -2   1  24   66.23    9.07
  -2  -1 -24   81.20   11.20
   2   1 -24   62.07    8.05
   2  -1  24   78.19   10.63
   2  -1  23  296.03   15.38
  -2   1  23  264.04   20.25
   2  -1  23  281.24   21.50
  -2  -1 -23  297.17   23.03
   2   1 -23  241.94   18.46
   2  -1  22   29.10    6.63
   2  -1  22   40.63    4.55
   2   1 -22   40.31    6.53
  -2  -1 -22   47.16    8.91
  -2   1  22   34.84    6.73
   2  -1  21  245.90   13.86
  -2  -1 -21  265.06   21.18
   2  -1  21  270.57   20.48
   2   1 -21  239.02   17.68
  -2   1  21  246.99   18.87
   2  -1  21  231.47   16.66
   2  -1  20  158.24    9.92
  -2  -1 -20  140.90   15.27
   2   1 -20  151.04   13.27
  -2   1  20  158.85   14.26
   2  -1  20  160.56   12.70
   2  -1  20  137.41   12.25
   2  -1  19   74.56    6.26
  -2  -1 -19   65.03   10.12
   2   1 -19   93.63    9.59
  -2   1  19   76.25    9.38
  -2   1  19   72.43    9.22
   2  -1  19   91.21    8.91
   2  -1  19   81.36    8.55
   2  -1  18  145.63    9.55
   2   1 -18  143.39   12.52
  -2  -1 -18  166.92   15.86
  -2   1  18  161.48   13.75
  -2   1  18  164.95   13.95
   2  -1  18  164.30   12.44
   2  -1  18  187.88   13.08
   2  -1  17   14.51    2.75
  -2  -1 -17   22.39    5.97
   2   1 -17   27.20    4.95
  -2   1  17   27.71    5.86
   2  -1  17   18.66    3.82
   2  -1  17   24.06    4.34
  -2   1  17   29.65    6.10
   2  -1  16   37.48    4.11
  -2   1  16   46.65    6.56
  -2   1  16   40.24    6.24
   2  -1  16   47.08    5.76
   2  -1  16   49.00    5.97
  -2  -1 -16   53.87    8.26
   2   1 -16   39.51    5.77
  -2   1  15  213.40   15.69
   2  -1  15  229.45   10.98
  -2   1  15  213.84   15.80
   2  -1  15  251.07   14.88
   2   1 -15  236.47   15.40
  -2  -1 -15  225.99   17.74
   2  -1  14  501.10   22.26
   2  -1  14  548.95   26.32
  -2   1  14  568.50   28.39
   2   1 -14  500.32   26.81
  -2  -1 -14  538.30   30.19
  -2   1  13   52.35    6.38
   2  -1  13   59.54    5.83
  -2  -1 -13   65.36    8.10
   2   1 -13   50.93    5.83
   2  -1  13   56.91    3.64
   2   1 -13   48.51    3.54
  -2   1  12  123.49    9.87
   2  -1  12  126.29    8.73
   2   1 -12  128.02    7.14
  -2  -1 -12  124.36   11.07
   2   1 -12  111.46    8.96
   2  -1  12  119.31    6.22
   2   1 -12  112.32    6.24
   2   1 -11  943.85   38.82
   2  -1  11  853.58   38.66
  -2   1  11  929.61   42.16
   2  -1  11  968.34   40.67
   2  -1  11  905.40   37.37
  -2  -1 -11  976.76   44.47
   2   1 -11  854.20   40.97
  -2  -1 -10  224.54   14.44
   2   1 -10  181.34   11.71
   2   1 -10  178.23   10.14
  -2   1  10  188.62   12.34
   2  -1  10  218.49   10.85
  -2   1  10  188.89   12.30
  -2  -1  -9  171.68   12.30
   2   1  -9  168.01   10.55
   2   1  -9  169.16    9.42
  -2   1   9  186.61   11.34
   2  -1   9  169.91    9.70
  -2   1   9  168.23   11.18
  -2  -1  -8   26.79    4.22
   2   1  -8   20.27    2.99
   2   1  -8   18.88    2.52
  -2   1   8   23.91    3.43
   2  -1   8   25.21    2.98
  -2   1   8   27.18    3.73
   2   1  -7  354.69   18.41
   2   1  -7  386.57   17.90
  -2   1   7  381.23   18.96
   2  -1   7  373.97   18.00
  -2   1   7  389.04   19.31
  -2   1   6  341.45   17.35
  -2  -1  -6  345.07   15.49
   2  -1   6  374.89   17.49
   2   1  -6  363.10   16.85
   2   1  -6  343.60   17.25
  -2   1   6  332.09   17.57
  -2   1   5 1165.64   50.26
  -2  -1  -5 1242.26   48.81
   2  -1   5 1221.59   50.52
   2   1  -5 1141.23   49.83
   2   1  -5 1120.16   50.15
  -2   1   5 1201.41   50.83
  -2   1   4   52.57    4.24
  -2  -1  -4   47.17    3.50
   2  -1   4   52.69    4.38
   2   1  -4   47.42    4.17
   2   1  -4   45.20    4.20
  -2   1   4   53.69    4.62
   2   1  -3  639.16   28.61
   2   1  -3  633.15   27.13
   2  -1   3  648.51   28.52
   2   1  -3  695.92   28.74
  -2   1   3  665.63   28.78
   2   1  -3  603.93   28.44
   2   1  -2 1786.25   74.93
   2  -1   2 1902.47   76.42
   2   1  -2 1969.45   75.50
  -2   1   2 1861.08   76.53
   2   1  -2 1837.69   76.24
   2   1  -1 1035.60   41.22
   2  -1   1  989.70   42.06
   2   1  -1  953.64   40.67
   2   1  -1 1045.36   42.27
   2   1   0  266.88   11.91
   2  -1   0  245.95   10.94
   2   1   0  246.36   11.35
   2  -1   0  257.81   12.57
  -2  -1   0  253.93   10.87
   2   1   0  230.65   12.68
   2   1   0  262.31   12.80
  -2  -1   0  263.36   11.86
   2  -1  -1 1085.90   43.67
   2   1   1 1023.75   42.50
   2  -1  -1 1019.15   43.18
   2   1   1  970.19   41.88
  -2   1  -1  996.47   43.13
  -2  -1   1 1067.57   41.86
   2   1   1  975.33   43.48
   2   1   1 1021.82   43.42
  -2  -1   1 1052.30   42.60
   2  -1  -2 1795.14   74.46
   2   1   2 1780.08   73.40
   2  -1  -2 1766.65   74.03
   2   1   2 1833.30   72.96
  -2  -1   2 1870.97   73.06
  -2   1  -2 1739.28   73.82
   2   1   2 1758.34   74.21
   2   1   2 1873.13   74.75
  -2  -1   2 1779.86   73.60
   2  -1  -3  735.57   31.82
   2   1   3  701.82   30.92
   2  -1  -3  723.59   31.47
   2   1   3  669.65   31.40
  -2  -1   3  734.44   31.33
   2  -1  -3  706.04   29.08
   2   1   3  747.03   30.59
  -2  -1   3  742.14   30.80
  -2   1  -3  736.88   31.28
   2   1   4   42.32    3.96
  -2   1  -4   57.31    4.36
   2   1   4   51.20    3.85
  -2  -1   4   52.26    4.04
  -2  -1   4   40.05    3.98
   2  -1  -4   42.92    4.18
   2   1   4   46.72    3.99
   2   1   5 1224.78   52.17
   2  -1  -5 1173.27   52.53
  -2  -1   5 1187.55   52.40
  -2   1  -5 1403.26   52.29
  -2  -1   5 1239.75   52.03
   2   1   5 1251.21   51.73
   2   1   5 1179.78   51.90
   2   1   6  340.14   17.34
   2  -1  -6  341.98   17.59
   2   1   6  330.76   14.67
  -2  -1   6  381.35   17.88
  -2  -1   6  370.15   17.43
   2   1   6  375.56   17.00
   2   1   6  359.64   16.89
  -2  -1   7  401.08   19.35
  -2  -1   7  384.88   18.94
   2   1   7  352.33   16.27
   2   1   7  406.71   16.73
   2   1   7  379.86   17.99
   2   1   7  398.34   19.10
   2  -1  -7  350.42   17.79
   2   1   8   21.51    3.37
   2  -1  -8   18.56    2.56
   2   1   8   22.28    2.70
   2  -1  -8   17.01    3.01
  -2  -1   8   16.49    3.02
   2   1   8   24.87    2.33
  -2  -1   8   18.76    3.00
   2   1   8   17.82    2.00
   2   1   9  187.18   10.29
   2  -1  -9  189.05   11.97
  -2  -1   9  184.36   12.01
   2   1   9  207.13    9.91
  -2  -1   9  181.99   11.78
   2   1   9  193.80    9.82
   2  -1  -9  180.44   10.36
   2   1  10  156.46    8.86
   2  -1 -10  146.96   10.64
  -2  -1  10  162.95   11.06
   2   1  10  163.74    8.78
  -2  -1  10  177.75   11.25
   2   1  10  149.63    8.72
   2  -1 -10  156.19    9.01
   2   1  11  815.42   37.03
   2  -1 -11  860.23   37.24
  -2  -1  11  889.63   40.93
   2   1  11  861.16   37.71
  -2  -1  11  923.96   40.95
   2   1  11  954.14   37.82
   2  -1 -11  829.96   40.45
   2  -1 -12   89.30    5.93
   2  -1 -12  101.61    8.80
   2   1  12   99.40    5.35
   2   1  12  103.93    6.88
  -2  -1  12   92.32    8.53
  -2  -1  12   97.88    8.77
   2   1  12   98.34    6.92
  -2  -1  13   40.03    5.67
   2   1  13   46.39    4.51
  -2  -1  13   56.71    6.55
   2   1  13   41.95    4.50
   2  -1 -13   41.99    5.89
   2   1  14  526.92   25.30
  -2  -1  14  532.45   28.47
  -2  -1  14  529.75   28.60
   2   1  14  530.57   25.06
   2  -1 -14  539.24   28.62
   2   1  14  486.74   27.62
   2   1  15  214.65   13.49
   2   1  15  222.59   13.34
  -2  -1  15  260.14   17.11
   2  -1 -15  228.63   16.28
   2   1  15  272.46   17.00
   2   1  16   63.45    5.95
   2   1  16   50.44    5.71
  -2  -1  16   67.39    8.27
   2  -1 -16   58.83    7.76
   2   1  16   61.13    7.76
  -2  -1  16   57.58    4.77
   2   1  17   20.02    3.68
  -2  -1  17   30.35    5.79
  -2  -1  17   22.99    3.10
   2  -1 -17   36.44    6.81
   2   1  17   20.53    4.95
   2   1  18  164.19   14.03
   2  -1 -18  180.25   14.85
  -2  -1  18  163.22    9.64
   2   1  18  143.77   11.18
  -2  -1  18  174.17   14.55
  -2  -1  19   83.25    6.22
   2   1  19   80.87    9.87
   2  -1 -19   77.24    9.54
   2  -1 -19   85.96   10.27
  -2  -1  19   85.22   10.35
  -2  -1  19   94.08   10.63
   2   1  19   67.75    7.27
  -2  -1  20  123.20    8.40
   2  -1 -20  143.76   13.24
   2   1  20  117.34   12.49
   2  -1 -20  148.73   14.11
  -2  -1  20  144.19   13.88
  -2  -1  20  126.44   12.93
  -2  -1  21  230.01   12.69
  -2  -1  21  239.31   18.51
   2   1  21  246.76   18.72
   2  -1 -21  210.79   17.76
   2  -1 -21  213.52   17.52
  -2  -1  21  211.64   18.07
   2   1  22   35.41    6.98
  -2  -1  22   40.92    4.56
   2  -1 -22   41.00    7.10
   2  -1 -22   57.92    8.74
  -2  -1  22   49.91    8.14
  -2  -1  22   43.53    7.52
  -2  -1  23  276.54   14.74
   2   1  23  261.03   20.21
   2  -1 -23  270.46   20.07
  -2  -1  23  288.50   21.33
  -2  -1  24   53.03    5.06
   2  -1 -24   62.08    8.76
   2   1  24   59.32    8.81
  -2  -1  24   53.36    8.28
  -2   1 -25  196.25   11.41
  -2  -1  25  174.40   10.65
  -2  -1  26   62.04    5.35
  -2   1 -26   69.02    5.98
  -2   1 -27  306.96   15.83
  -2  -1  27  294.53   15.27
  -2  -1  28   11.64    2.32
  -2   1 -28    4.74    2.22
   2  -1 -28    8.37    2.40
  -2   1 -29   23.57    3.19
   2  -1 -29   15.04    2.63
  -2  -1  29   22.90    2.83
  -2   1 -30   28.76    3.53
  -2  -1  30   32.66    3.16
   2  -1 -30   31.26    3.35
  -2   1 -31   88.51    5.74
  -2  -1  31   92.90    5.43
   2  -1 -31   82.59    5.47
  -2   1 -32   29.41    2.60
   2   1  32   24.02    2.16
  -2  -1  32   25.86    2.27
  -2  -1  33   36.44    2.37
  -2  -2 -32    1.77    0.98
  -2   2  32    0.71    1.00
   2  -2  31   84.28    4.74
   2   2 -31   90.65    5.48
  -2   2  31   87.60    5.33
  -2  -2 -31   88.26    5.57
   2   2 -30  166.14    9.18
  -2  -2 -30  172.74    9.26
   2  -2  30  144.87    8.48
  -2   2  30  181.28    9.05
   2   2 -29   74.91    5.81
   2  -2  29   71.58    5.30
  -2   2  29   78.69    5.49
  -2  -2 -29   88.44    6.03
  -2   2  28   68.18    5.27
   2  -2  28   62.34    5.15
   2   2 -28   74.50    5.79
   2   2 -27   13.06    2.86
   2  -2  27   15.35    2.70
  -2   2  27   13.67    2.56
   2  -2  26  185.53   10.89
   2   2 -26  186.70   11.05
  -2   2  26  180.02   10.58
   2  -2  25  100.76    7.53
   2   2 -25  111.61    7.83
  -2   2  25  104.78    7.38
   2  -2  24   45.66    8.01
  -2  -2 -24   33.65    7.28
  -2   2  24   30.22    6.27
   2   2 -24   35.24    4.27
   2  -2  24   29.95    3.99
  -2   2  24   38.22    4.15
   2  -2  23   31.23    7.18
   2  -2  23   33.94    4.14
   2   2 -23   36.35    4.24
  -2   2  23   32.34    4.07
  -2   2  23   27.31    5.84
  -2  -2 -23   39.10    7.99
  -2   2  22  761.79   32.85
   2   2 -22  754.38   32.75
   2  -2  22  710.08   32.87
  -2   2  22  701.12   38.92
  -2  -2 -22  784.65   42.94
   2  -2  21  340.86   21.86
   2  -2  21  340.82   21.75
  -2   2  21  330.74   17.36
   2  -2  21  347.63   17.91
   2   2 -21  357.47   17.55
  -2   2  21  370.38   23.67
   2   2 -21  341.08   21.50
   2   2 -21  318.01   22.69
  -2  -2 -21  369.86   25.91
   2  -2  20  192.82   14.97
   2  -2  20  194.25   14.90
  -2   2  20  201.89   11.35
   2  -2  20  187.43   11.45
  -2   2  20  208.57   16.35
   2   2 -20  188.94   15.85
  -2  -2 -20  197.01   18.07
   2   2 -20  183.15   14.33
   2  -2  19   28.92    5.16
  -2  -2 -19   21.16    6.13
   2   2 -19   32.48    5.29
   2   2 -19   27.79    5.93
  -2   2  19   28.70    3.55
   2  -2  19   16.35    3.05
   2  -2  19   29.28    5.28
  -2   2  19   28.76    5.78
   2  -2  18  564.15   27.98
   2  -2  18  523.66   27.48
   2   2 -18  452.84   28.01
  -2  -2 -18  523.60   31.46
   2   2 -18  465.56   26.50
   2   2 -18  476.63   21.47
  -2   2  18  472.53   22.64
   2  -2  18  458.87   22.86
  -2   2  18  531.47   29.01
   2   2 -17   90.18    9.59
  -2  -2 -17   84.88   10.59
   2   2 -17   88.79    8.61
  -2   2  17   90.95    6.30
   2  -2  17   77.77    6.20
  -2   2  17  104.52   10.23
   2  -2  17   74.58    8.21
   2   2 -17   80.96    5.36
  -2   2  17   79.87    9.11
   2   2 -16   55.15    7.39
  -2  -2 -16   57.47    8.47
   2   2 -16   50.62    6.24
  -2   2  16   62.16    4.89
   2  -2  16   48.95    4.64
   2  -2  16   57.33    4.08
  -2   2  16   65.52    7.75
   2  -2  16   56.65    6.71
  -2   2  16   65.14    7.88
   2   2 -16   58.87    4.17
   2  -2  15  248.53   15.36
  -2   2  15  251.34   16.56
  -2   2  15  227.71   15.88
   2  -2  15  217.59   11.05
   2   2 -15  239.48   11.46
   2   2 -15  240.29   16.30
  -2  -2 -15  257.87   18.45
   2   2 -15  231.35   14.97
  -2   2  14   16.41    3.87
  -2   2  14    8.03    2.67
   2  -2  14   16.10    3.23
   2  -2  14   14.84    1.81
   2   2 -14   11.75    1.75
  -2  -2 -14   15.03    4.32
   2   2 -14   18.35    3.49
   2   2 -14    9.50    2.95
  -2   2  13  185.43   13.15
   2  -2  13  186.67   12.16
   2   2 -13  187.56   13.07
  -2   2  13  181.02   10.51
  -2  -2 -13  195.44   14.93
   2   2 -13  188.47   12.17
  -2   2  13  208.59   13.53
   2  -2  13  172.43    8.82
   2   2 -13  177.42    9.09
  -2   2  12 1270.77   58.39
   2  -2  12 1392.05   57.44
   2  -2  12 1388.67   58.09
   2   2 -12 1327.92   54.60
   2   2 -12 1319.59   58.34
  -2   2  12 1251.80   54.72
  -2  -2 -12 1353.23   60.93
   2   2 -12 1283.36   56.88
   2  -2  12 1300.87   53.16
   2   2 -12 1285.20   53.42
   2  -2  11  398.24   18.90
   2  -2  11  425.78   21.15
  -2   2  11  400.49   21.42
   2   2 -11  428.38   18.87
   2   2 -11  393.48   21.35
  -2   2  11  396.92   18.39
  -2  -2 -11  394.55   22.99
   2   2 -11  385.26   20.13
   2  -2  11  385.74   17.09
   2   2 -11  379.89   17.35
   2   2 -10  839.01   35.53
  -2   2  10  870.83   38.21
   2  -2  10  829.73   37.50
   2   2 -10  841.52   37.89
  -2   2  10  769.05   34.45
  -2  -2 -10  883.97   40.08
   2   2 -10  779.48   36.53
   2  -2  10  810.27   35.65
  -2   2   9  173.37   11.36
   2   2  -9  195.63   10.10
   2   2  -9  162.75   10.30
   2   2  -9  171.54   11.09
  -2   2   9  163.13    8.57
  -2  -2  -9  182.57   12.63
  -2   2   8  584.86   26.92
   2   2  -8  577.67   25.38
   2   2  -8  545.54   25.78
  -2  -2  -8  588.30   28.41
  -2   2   8  538.60   23.39
  -2   2   7  376.60   17.98
   2   2  -7  363.98   16.83
  -2   2   7  381.30   18.33
   2   2  -7  359.65   17.12
  -2   2   7  313.49   14.37
  -2  -2  -7  380.69   19.22
  -2  -2  -6   68.15    3.38
   2   2  -6   72.35    5.08
  -2   2   6   69.52    5.61
   2   2  -6   77.95    5.36
  -2  -2  -5  227.35   10.45
   2   2  -5  214.94   11.87
  -2   2   5  242.70   12.89
   2   2  -5  228.11   12.10
   2   2  -4   48.96    4.14
   2   2  -4   41.33    2.69
  -2   2   4   40.49    4.12
   2   2  -4   44.58    3.92
   2   2  -3 4404.58  179.44
   2   2  -3 4504.90  182.14
  -2   2   3 4757.23  182.64
   2   2  -2  563.74   24.30
  -2   2   2  527.59   23.65
   2   2  -2  490.08   20.68
   2   2  -1  279.30   12.61
  -2   2   1  237.44   12.92
   2   2  -1  241.33   10.51
  -2  -2  -1  278.49   11.35
   2   2  -1  260.29   13.51
   2  -2   0 4126.80  167.71
   2   2   0 4227.83  166.95
  -2   2   0 3989.35  167.51
   2   2   0 4109.99  164.99
   2   2   0 4095.01  167.64
  -2  -2   0 4294.67  165.93
   2   2   0 4466.30  168.69
   2  -2  -1  322.22   15.55
   2   2   1  308.63   14.96
   2  -2  -1  303.41   15.56
  -2   2  -1  323.54   15.59
   2   2   1  311.59   13.51
   2   2   1  291.56   15.43
  -2  -2   1  332.07   14.56
   2   2   1  330.06   16.59
   2  -2  -2  510.71   24.96
  -2   2  -2  569.39   24.97
  -2  -2   2  563.52   24.22
   2   2   2  545.45   24.94
   2  -2  -2  535.78   24.90
   2   2   2  560.81   24.50
   2   2   2  548.76   25.97
   2  -2  -3 4913.87  195.25
   2   2   3 4736.56  194.67
   2   2   3 5009.53  196.44
   2  -2  -3 4957.21  195.02
   2   2   3 4748.25  194.32
  -2   2  -3 4800.71  194.67
  -2  -2   3 4889.99  194.27
   2   2   4   61.59    4.85
   2   2   4   54.71    4.51
   2  -2  -4   51.71    4.71
  -2  -2   4   53.20    4.49
  -2   2  -4   49.88    4.48
   2   2   5  198.81   10.68
   2   2   5  182.05   10.55
   2  -2  -5  188.44   11.09
  -2  -2   5  184.52   10.68
   2   2   6   55.54    4.69
   2   2   6   56.03    4.96
   2  -2  -6   58.71    5.41
  -2  -2   6   54.87    5.02
   2   2   7  301.57   15.01
   2   2   7  278.40   15.58
   2  -2  -7  293.00   16.30
  -2   2  -7  318.40   17.17
  -2  -2   7  302.66   16.06
   2   2   8  600.09   25.22
  -2   2  -8  615.08   27.98
   2   2   8  526.10   22.27
  -2  -2   8  551.08   26.55
   2   2   9  197.06   10.68
  -2   2  -9  207.95   13.34
   2  -2  -9  176.69   11.68
   2   2   9  181.57    8.69
  -2  -2   9  212.60   12.58
   2   2  10  815.15   34.79
   2  -2 -10  823.29   37.08
  -2   2 -10  836.94   38.92
   2   2  10  788.61   32.97
   2   2  10  750.49   33.63
  -2  -2  10  808.78   37.44
   2   2  11  419.67   19.42
   2  -2 -11  385.68   19.19
  -2  -2  11  416.56   22.44
   2   2  11  403.20   18.17
   2   2  11  414.27   18.98
   2  -2 -11  425.00   22.10
  -2   2 -11  391.52   23.07
  -2  -2  12 1323.22   57.15
   2   2  12 1208.99   52.51
  -2  -2  12 1337.06   56.92
   2  -2 -12 1313.47   56.40
  -2   2 -12 1310.40   58.37
   2   2  12 1197.74   51.65
   2  -2 -12 1232.92   52.38
   2   2  13  191.03   12.92
   2  -2 -13  195.85   13.21
  -2   2 -13  180.36   14.15
   2   2  13  163.68   10.03
  -2  -2  13  162.92   12.87
  -2  -2  13  191.94   13.47
   2  -2 -13  170.43    9.31
  -2   2 -13  168.54    8.51
  -2   2 -13  166.56    8.48
   2   2  13  176.50    9.51
   2  -2 -14   12.31    3.44
  -2   2 -14   21.12    4.75
   2   2  14   16.15    3.82
  -2   2 -14   13.89    1.81
  -2  -2  14   17.34    4.01
  -2   2 -14   16.47    1.87
  -2  -2  14   17.77    4.25
   2   2  14   12.60    2.53
  -2   2 -15  212.66   10.42
   2   2  15  205.51   12.53
  -2  -2  15  230.83   16.37
  -2  -2  15  241.06   16.38
  -2   2 -15  214.65   10.44
   2   2  15  227.06   15.58
   2  -2 -15  207.43   15.33
  -2   2 -15  248.40   17.72
   2   2  16   79.41    8.71
   2  -2 -16   80.62    8.98
  -2   2 -16   80.29   10.14
  -2   2 -16   82.88    4.95
  -2  -2  16   88.94    9.69
   2   2  16   73.21    6.68
  -2  -2  16   90.92    9.81
  -2   2 -16   82.48    4.97
  -2  -2  16   78.36    5.76
   2   2  16   77.64    5.90
   2  -2 -17  100.62   10.34
   2   2  17   87.17    9.70
  -2   2 -17   83.36   10.68
  -2   2 -17   98.85    5.56
  -2  -2  17   97.68    6.61
   2   2  17   80.80    6.44
  -2   2 -17   93.86    5.46
  -2  -2  17   90.53   10.27
   2   2  17   85.43    7.55
  -2  -2  17  102.83   10.83
  -2  -2  18  476.76   28.27
  -2  -2  18  423.64   21.56
   2   2  18  478.78   22.17
   2  -2 -18  460.22   27.73
   2   2  18  507.53   28.15
  -2   2 -18  505.06   30.32
  -2  -2  19   37.64    6.88
   2   2  19   47.09    7.21
   2   2  19   40.27    4.38
  -2  -2  19   37.02    4.16
   2  -2 -19   42.15    7.19
  -2   2 -19   49.13    8.61
  -2  -2  20  228.03   12.52
   2   2  20  225.77   12.72
   2  -2 -20  217.32   17.61
   2  -2 -20  199.56   17.35
   2   2  20  213.29   17.12
  -2   2 -20  214.90   18.91
  -2  -2  20  255.03   18.89
  -2   2 -21  364.29   25.56
   2   2  21  322.47   22.34
   2  -2 -21  345.97   23.17
   2  -2 -21  302.43   22.32
  -2  -2  21  315.82   16.79
   2   2  21  347.97   17.47
  -2  -2  21  342.68   24.10
  -2  -2  21  325.12   23.13
  -2   2 -22  680.98   40.16
   2   2  22  667.15   37.59
   2  -2 -22  698.81   38.60
  -2  -2  22  663.22   38.31
  -2  -2  22  670.97   31.01
   2   2  22  688.63   31.34
  -2   2 -22  696.13   31.29
  -2  -2  22  678.42   39.02
  -2   2 -23   34.05    7.24
   2  -2 -23   29.44    6.42
  -2  -2  23   28.09    6.14
   2   2  23   34.81    4.19
  -2   2 -23   30.04    3.95
  -2  -2  23   36.76    4.20
  -2  -2  23   28.30    6.84
   2   2  23   31.18    6.49
  -2   2 -24   53.35    9.21
   2  -2 -24   29.83    6.14
   2   2  24   36.28    6.88
  -2  -2  24   29.57    6.40
   2   2  24   45.30    4.66
  -2   2 -24   46.17    4.87
  -2  -2  24   42.99    4.45
  -2  -2  25  114.19    7.88
   2   2  25  113.61    8.12
  -2   2 -25  128.62    8.64
  -2   2 -26  193.91   11.32
   2   2  26  185.61   10.89
  -2  -2  26  182.09   10.74
  -2   2 -27   16.85    3.06
   2   2  27   21.64    3.05
  -2  -2  27   15.85    2.83
   2   2  28   48.56    4.47
  -2   2 -28   57.56    5.04
  -2  -2  28   54.71    4.62
   2   2  29   77.23    5.38
  -2  -2  29   83.30    5.48
   2  -2 -29   64.44    5.25
  -2   2 -29   72.35    5.65
  -2  -2  30  152.53    8.28
   2   2  30  150.81    8.22
   2  -2 -30  155.74    8.52
  -2   2 -30  149.33    8.69
   2   2  31   86.36    5.23
  -2  -2  31   95.48    5.40
   2  -2 -31   96.93    5.61
  -2   2 -31   87.65    5.72
  -2  -2  32    1.10    0.94
  -2   2 -32    2.07    1.00
   2   2  32    2.64    0.89
  -2  -3 -32    4.30    1.01
  -2   3  32    4.86    1.10
  -2  -3 -31   31.00    2.85
  -2   3  31   32.42    2.75
   2   3 -31   25.31    2.61
  -2  -3 -30    6.66    1.71
  -2   3  30    4.06    1.41
   2  -3  30    5.18    1.34
   2   3 -30    4.91    1.64
   2   3 -29    2.50    1.56
   2  -3  29    1.81    1.26
  -2   3  29    1.87    1.40
   2   3 -28   12.01    2.49
   2  -3  28   16.33    2.53
  -2   3  28   12.46    2.29
   2  -3  27   31.36    3.54
  -2   3  27   31.75    3.55
   2   3 -27   35.93    4.09
   2   3 -26    2.91    2.08
   2  -3  26    4.72    1.95
  -2   3  26    8.98    2.30
   2   3 -25   57.12    5.54
   2  -3  25   66.11    5.60
  -2   3  25   63.35    5.38
   2  -3  24    3.66    2.05
  -2   3  24    1.85    1.64
   2   3 -24   -0.34    1.79
  -2  -3 -23   11.04    4.70
  -2   3  23   14.22    4.41
   2   3 -23   14.31    2.89
   2  -3  23   12.24    2.60
  -2   3  23   16.34    2.92
   2  -3  22   65.02    8.29
   2  -3  22   68.85    8.64
  -2  -3 -22   69.85    9.90
  -2   3  22   60.07    8.49
  -2   3  22   65.71    5.61
   2  -3  22   57.93    5.56
   2   3 -22   57.88    5.54
   2  -3  21   60.15    8.01
   2  -3  21   40.77    6.61
   2  -3  21   44.73    4.81
  -2   3  21   50.05    4.93
   2   3 -21   54.61    5.10
  -2  -3 -21   37.55    7.75
  -2   3  21   41.02    7.04
   2  -3  20  177.44   14.53
   2  -3  20  189.33   14.80
  -2   3  20  170.91   10.43
   2  -3  20  178.91   10.70
   2   3 -20  191.15   10.68
   2   3 -20  165.92    9.20
   2   3 -20  164.91   12.78
   2   3 -20  155.68   14.32
  -2  -3 -20  177.40   16.56
  -2   3  20  190.73   15.50
   2  -3  19   73.81    8.63
   2   3 -19   73.18    5.04
  -2   3  19   77.32    5.96
   2  -3  19   67.30    5.86
   2   3 -19   80.47    6.00
  -2   3  19   64.25    8.63
   2   3 -19   66.11    7.41
   2   3 -19   65.25    8.80
  -2  -3 -19   81.38   10.68
   2   3 -18   -0.80    2.85
   2   3 -18    2.86    1.76
  -2  -3 -18   -1.02    3.90
   2   3 -18    3.81    1.53
  -2   3  18    2.23    1.70
   2  -3  18    0.91    1.79
   2   3 -18    4.30    1.38
   2   3 -18    3.24    1.33
  -2   3  18    0.81    2.04
   2  -3  18    0.72    1.80
  -2  -3 -17   -0.97    2.65
   2   3 -17    3.79    1.93
   2   3 -17   -0.76    2.46
  -2   3  17    2.42    1.73
   2   3 -17    1.78    1.50
   2  -3  17    4.31    1.82
  -2   3  17    2.38    1.56
   2   3 -17    2.65    1.19
   2   3 -17    4.20    1.48
   2  -3  17    0.68    1.84
  -2   3  17    6.94    2.96
  -2   3  16  175.44   12.64
   2  -3  16  221.92   14.89
   2   3 -16  198.19   13.37
   2   3 -16  220.11   15.53
  -2  -3 -16  244.10   17.84
   2   3 -16  201.75   10.90
  -2   3  16  191.04   10.90
   2  -3  16  204.68   11.28
  -2   3  16  202.81   15.17
   2  -3  16  209.91   10.14
   2   3 -16  205.05   10.52
   2   3 -15  418.94   23.15
   2   3 -15  404.54   24.74
  -2  -3 -15  456.79   27.47
   2  -3  15  458.02   19.84
  -2   3  15  447.93   25.52
   2   3 -15  453.85   20.25
   2  -3  15  495.18   25.17
   2   3 -14  114.45    8.97
   2   3 -14   99.77    9.69
  -2  -3 -14  102.32   10.99
  -2   3  14  132.14   10.89
   2  -3  14  124.90    6.59
   2   3 -14  124.39    6.96
   2  -3  14  134.77   10.35
   2   3 -13   22.63    3.57
  -2  -3 -13   26.38    5.20
   2   3 -13   31.15    4.72
   2  -3  13   31.02    2.56
  -2   3  13   37.06    5.26
   2  -3  13   31.89    4.67
   2   3 -13   28.13    2.70
   2  -3  13   30.09    4.53
   2  -3  12  137.37    8.75
   2   3 -12  141.32   10.68
   2   3 -12  130.50    9.41
  -2  -3 -12  169.23   12.93
   2  -3  12  160.29   11.12
   2   3 -12  138.50    7.69
  -2   3  12  166.24   11.75
   2  -3  12  154.42    7.47
   2   3 -11   38.12    4.28
  -2   3  11   25.72    2.87
   2   3 -11   33.27    4.56
  -2  -3 -11   30.08    5.06
   2   3 -11   38.22    3.93
   2  -3  11   43.09    5.07
   2   3 -11   36.74    2.96
   2  -3  11   37.57    2.71
  -2   3  11   34.64    4.88
   2   3 -10   95.94    7.15
   2   3 -10  111.98    8.36
  -2   3  10   91.51    5.76
  -2  -3 -10  104.86    9.24
   2   3 -10  114.27    7.34
   2  -3  10   94.65    7.89
   2   3 -10  102.88    5.70
   2  -3  10   94.00    5.21
  -2   3  10  110.01    8.73
   2   3  -9   71.07    5.50
   2   3  -9   68.05    5.49
  -2  -3  -9   72.60    7.28
  -2   3   9   61.81    4.08
   2  -3   9   54.02    5.74
   2   3  -8  686.16   28.36
   2  -3   8  696.32   29.65
   2   3  -8  649.83   28.02
  -2  -3  -8  653.44   30.52
   2   3  -7 1093.77   43.41
   2  -3   7 1106.88   44.37
  -2  -3  -7 1113.80   45.43
   2   3  -7 1091.06   43.17
   2   3  -6   49.76    4.49
   2  -3   6   53.46    4.93
  -2   3   6   43.33    4.44
  -2  -3  -6   41.01    2.35
  -2   3   6   38.23    2.34
   2   3  -6   50.37    4.22
   2   3  -5   83.38    6.13
   2  -3   5   83.28    6.47
  -2   3   5   78.39    6.26
  -2   3   5   81.97    6.53
   2   3  -4  393.45   18.78
  -2   3   4  351.52   18.62
   2  -3   4  400.54   19.18
   2   3  -4  394.09   20.17
   2   3  -3 2710.75  112.93
   2   3  -3 2877.21  114.64
   2  -3   3 2754.69  113.32
   2   3  -2   51.32    5.34
   2   3  -2   60.65    4.78
   2   3  -1  791.80   34.08
  -2   3   1  779.12   34.52
   2   3  -1  789.17   35.64
  -2  -3  -1  777.19   31.86
   2   3   0 1405.65   58.71
  -2  -3   0 1431.73   57.21
  -2   3   0 1392.05   59.20
   2   3   0 1459.07   59.42
  -2   3   0 1364.02   56.50
   2   3   0 1396.34   60.47
   2  -3   0 1480.42   58.79
   2   3   1  828.55   34.14
   2   3   1  768.31   34.47
  -2  -3   1  770.47   32.90
  -2   3  -1  718.55   34.19
   2   3   1  781.55   35.97
  -2   3  -1  773.26   32.40
   2  -3  -1  820.57   34.23
   2   3   2   55.89    4.80
  -2   3  -2   50.25    4.66
  -2  -3   2   47.47    3.94
   2   3   2   65.45    6.09
   2   3   2   49.09    4.42
   2  -3  -2   56.63    4.65
   2   3   3 2625.78  107.34
  -2  -3   3 2574.99  106.46
  -2   3  -3 2686.95  107.48
   2   3   3 2840.94  109.82
   2   3   3 2609.66  107.02
   2  -3  -3 2510.22  107.16
   2   3   4  348.90   16.68
  -2  -3   4  307.98   16.00
   2   3   4  327.42   18.42
   2   3   4  314.79   16.33
   2  -3  -4  334.80   16.83
   2   3   5   68.63    5.68
   2  -3  -5   70.70    6.06
  -2  -3   5   65.88    5.52
   2   3   5   81.52    5.98
   2  -3  -6   55.73    5.45
  -2  -3   6   50.24    5.01
   2   3   6   64.78    5.23
  -2   3  -7 1186.90   50.04
   2  -3  -7 1080.28   49.28
  -2  -3   7 1073.93   48.78
   2   3   7 1141.74   48.18
  -2   3  -8  596.47   29.66
  -2  -3   8  585.20   28.72
   2   3   8  613.70   27.72
  -2   3  -9   67.74    7.06
  -2  -3   9   62.63    6.57
   2   3   9   74.54    5.88
  -2   3 -10   73.51    7.62
  -2  -3  10   67.08    6.89
   2   3  10   76.98    6.04
  -2  -3  11   54.70    6.32
  -2   3 -11   51.14    3.49
   2   3  11   46.15    4.68
   2  -3 -11   44.25    5.37
   2   3  11   49.10    5.75
  -2   3 -11   59.90    7.00
  -2   3 -11   47.43    3.43
  -2  -3  12  142.77   11.35
  -2   3 -12  128.09    7.03
   2  -3 -12  116.01    9.81
   2   3  12  136.79   10.55
  -2   3 -12  119.83   11.05
  -2   3 -12  150.37    7.03
  -2   3 -12  133.30    7.10
   2  -3 -13   33.46    3.62
  -2   3 -13   30.39    5.80
   2  -3 -13   30.90    4.85
   2   3  13   23.62    4.43
  -2   3 -13   37.88    2.82
  -2   3 -13   36.59    2.92
  -2   3 -13   34.52    2.88
  -2  -3  13   30.97    5.30
  -2   3 -14  115.45    6.50
  -2   3 -14  103.96   10.76
   2  -3 -14  115.59   10.10
   2   3  14  117.11   10.19
  -2  -3  14  116.64   10.80
  -2   3 -14  117.89    6.39
  -2   3 -14  122.18    6.55
  -2   3 -15  416.91   19.58
   2  -3 -15  400.65   24.57
   2   3  15  432.33   25.00
  -2   3 -15  508.02   28.12
  -2  -3  15  468.86   26.78
  -2  -3  15  455.43   26.38
  -2   3 -15  470.10   19.61
  -2   3 -15  449.18   19.72
  -2  -3  16  191.11   11.17
   2   3  16  184.89   11.13
  -2   3 -16  233.93   11.60
   2  -3 -16  193.84   14.97
   2   3  16  199.78   15.17
  -2   3 -16  197.90   16.53
  -2   3 -16  224.46   10.46
  -2  -3  16  219.21   16.61
  -2  -3  16  252.52   17.34
  -2   3 -16  213.00   10.35
  -2   3 -16  207.40   10.17
  -2   3 -17    5.29    1.75
   2   3  17    6.11    1.99
  -2  -3  17    2.95    1.71
  -2   3 -17    4.84    3.15
   2  -3 -17    6.91    3.26
   2   3  17    6.79    3.00
  -2  -3  17    3.63    2.96
  -2   3 -17    6.15    1.39
  -2  -3  17    7.93    3.51
  -2   3 -17    4.28    1.27
  -2   3 -18    3.69    1.63
  -2  -3  18    0.28    1.59
   2   3  18    0.58    1.94
   2  -3 -18    0.81    2.64
  -2   3 -18    3.04    3.60
   2   3  18    0.80    2.31
  -2   3 -18    4.00    1.20
  -2   3 -18    2.96    1.20
  -2  -3  18    1.86    2.86
  -2  -3  18    2.89    2.80
  -2   3 -19   89.68    6.44
  -2  -3  19   76.62    6.15
   2   3  19   72.84    6.03
  -2   3 -19   87.83    5.30
  -2  -3  19   80.12   10.34
  -2  -3  19   90.08   10.92
   2  -3 -19   66.49    8.91
   2   3  19   87.77    9.79
  -2   3 -19   79.18   10.67
  -2   3 -19   84.05    5.25
   2   3  20  138.04   13.44
   2  -3 -20  149.66   14.58
  -2   3 -20  164.97   16.01
  -2  -3  20  174.20   15.70
  -2  -3  20  165.10   10.12
   2   3  20  165.71   10.09
  -2   3 -20  182.24   10.46
   2   3  21   39.34    7.03
   2  -3 -21   52.16    8.44
  -2   3 -21   39.97    7.90
  -2  -3  21   52.35    8.40
  -2  -3  21   46.68    4.80
   2   3  21   59.01    5.17
  -2   3 -21   53.93    5.20
   2   3  22   57.16    8.54
  -2  -3  22   54.92    5.29
   2   3  22   63.90    5.60
  -2   3 -22   70.95    6.05
  -2   3 -22   70.83   10.23
   2  -3 -22   61.72    8.99
  -2  -3  22   62.85    9.25
   2   3  23   19.90    5.12
  -2   3 -23   15.73    3.15
   2   3  23   19.03    3.20
  -2  -3  23   15.67    2.90
  -2  -3  23   13.99    4.85
  -2  -3  23   20.35    5.56
   2  -3 -23   11.22    4.10
  -2   3 -23    5.58    3.49
  -2   3 -24    0.36    1.83
   2   3  24   -0.65    1.62
  -2  -3  24    0.63    1.52
   2   3  25   63.60    5.46
  -2   3 -25   60.65    5.80
  -2  -3  25   72.08    5.76
  -2   3 -26    3.67    2.18
   2   3  26    6.69    2.08
  -2  -3  26    4.34    1.98
  -2   3 -27   27.17    3.68
   2   3  27   29.88    3.49
  -2  -3  27   28.92    3.43
  -2   3 -28   18.89    2.94
   2   3  28   14.99    2.46
  -2  -3  28   17.42    2.60
   2   3  29    3.25    1.34
   2  -3 -29    1.12    1.26
  -2   3 -29    1.76    1.46
  -2  -3  29    2.42    1.16
  -2   3 -30    5.96    1.67
   2  -3 -30    4.74    1.49
  -2  -3  30    1.99    1.19
   2   3  30    3.79    1.29
  -2   3 -31   21.84    2.45
  -2  -3  31   27.68    2.39
   2  -3 -31   26.78    2.53
   2   3  32    7.22    1.14
  -2  -3  32    6.36    1.09
  -2   3 -32    6.12    1.15
   2   4 -31   91.22    5.46
  -2   4  31  103.82    5.35
  -2  -4 -31  101.13    5.70
  -2   4  30  216.20   10.15
  -2  -4 -30  221.69   10.59
   2   4 -29   97.72    6.45
   2  -4  29   94.27    5.80
  -2   4  29  104.00    6.11
   2   4 -28    5.32    1.91
   2  -4  28    7.42    1.74
  -2   4  28    8.92    1.92
   2   4 -27   44.89    4.57
   2  -4  27   46.61    4.18
  -2   4  27   51.29    4.36
   2   4 -26  107.42    7.92
   2  -4  26  124.36    7.72
  -2   4  26  117.60    7.59
   2   4 -25   63.82    5.81
   2  -4  25   59.28    5.25
  -2   4  25   62.69    5.24
   2   4 -24   24.96    3.66
   2  -4  24   25.19    3.42
  -2   4  24   23.43    3.27
   2   4 -23   14.93    2.97
   2  -4  23   11.41    2.64
  -2   4  23   14.77    2.68
  -2  -4 -23   13.00    4.27
   2  -4  23   17.71    4.61
  -2   4  22  101.12   11.01
   2  -4  22  102.14    7.59
   2   4 -22  109.49    7.99
  -2   4  22  113.09    7.73
   2   4 -22  114.72    6.70
   2  -4  22  113.32   11.65
   2  -4  22  133.37   12.14
  -2  -4 -22  108.69   12.45
  -2   4  21   14.64    4.55
   2  -4  21   17.81    4.65
   2   4 -21   17.82    3.19
   2  -4  21   16.95    2.97
  -2   4  21   13.01    2.53
   2   4 -21   17.01    2.34
   2  -4  21   13.11    3.99
  -2  -4 -21   18.38    4.96
  -2   4  20   22.14    5.11
   2  -4  20   20.62    4.73
  -2  -4 -20   22.15    5.74
   2   4 -20   22.79    3.47
  -2   4  20   26.74    3.47
   2  -4  20   23.76    3.30
   2   4 -20   21.63    2.64
   2   4 -20   27.70    3.09
   2   4 -19  309.03   15.17
  -2   4  19  316.41   21.38
  -2  -4 -19  312.52   22.62
  -2   4  19  332.74   16.35
   2  -4  19  303.16   16.18
   2   4 -19  334.70   16.61
   2  -4  19  317.64   21.18
   2   4 -19  328.22   15.68
   2   4 -18  163.13    9.16
  -2   4  18  193.57   15.07
  -2  -4 -18  197.13   16.23
  -2   4  18  171.57   10.12
   2  -4  18  177.00   10.25
   2   4 -18  163.28   10.13
   2  -4  18  176.62   14.16
   2   4 -18  179.07    9.70
   2   4 -17  112.65    6.78
  -2   4  17  122.95   11.42
   2   4 -17   97.82    8.59
   2   4 -17   84.54    9.67
  -2  -4 -17  111.96   11.92
  -2   4  17  121.90    7.53
   2  -4  17  110.00    7.41
   2   4 -17  118.37    7.66
   2  -4  17  112.79   10.65
   2   4 -17  118.44    7.15
   2   4 -16  101.14    6.31
  -2   4  16  112.52   10.64
   2  -4  16  114.98    6.20
   2   4 -16   86.18    7.90
   2   4 -16  107.95   10.06
  -2  -4 -16  117.76   11.86
  -2   4  16  119.25    7.26
   2  -4  16   95.64    6.78
   2   4 -16  102.68    7.02
   2  -4  16  106.78   10.16
  -2   4  16   90.69    8.17
   2   4 -16  108.70    6.69
   2   4 -15  210.84   11.22
  -2   4  15  223.59   11.91
   2   4 -15  238.21   12.13
   2   4 -15  214.81   13.49
   2   4 -15  244.61   15.93
  -2  -4 -15  235.62   17.33
  -2   4  15  237.83   16.30
   2  -4  15  245.45   11.16
   2  -4  15  260.88   16.62
  -2   4  15  209.55   13.79
   2   4 -15  232.76   11.70
  -2  -4 -14   11.75    3.80
   2   4 -14   10.17    2.34
   2   4 -14   13.49    3.38
  -2   4  14    8.43    3.08
   2  -4  14   11.23    3.23
   2  -4  14   13.03    1.72
   2  -4  14    7.25    2.52
  -2   4  14    7.59    2.63
   2   4 -14   10.26    1.86
  -2  -4 -13   24.82    4.82
   2   4 -13   21.53    3.93
   2   4 -13   16.91    2.91
   2  -4  13   17.22    3.76
   2  -4  13   28.22    2.39
  -2   4  13   24.98    4.51
  -2   4  13   22.24    3.74
   2  -4  13   17.62    3.75
   2   4 -13   22.92    2.54
   2   4 -12   80.87    6.69
  -2  -4 -12   89.32    9.13
   2  -4  12   83.17    5.03
  -2   4  12   85.33    8.37
  -2   4  12   90.94    7.58
   2  -4  12  107.59    8.79
   2   4 -12  100.31    5.75
   2   4 -11   78.77    6.17
  -2  -4 -11   76.87    8.21
   2  -4  11   76.38    4.45
  -2   4  11   80.94    7.74
  -2   4  11   61.89    6.33
   2  -4  11   80.11    7.49
   2   4 -11   78.74    4.96
   2   4 -10   54.59    4.91
  -2  -4 -10   47.08    6.21
   2   4 -10   55.90    3.89
  -2   4  10   49.79    5.88
  -2   4  10   52.43    5.51
   2  -4  10   57.47    6.03
   2  -4   9   14.34    2.98
  -2   4   9   17.84    3.08
   2   4  -9   23.98    3.28
  -2  -4  -9   14.69    3.43
   2   4  -9   16.72    2.57
  -2   4   9   13.20    3.02
  -2   4   8   92.41    5.64
  -2   4   8  113.33    8.16
   2  -4   8  119.01    8.63
   2   4  -8  127.17    8.20
   2   4  -8  100.54    6.96
  -2  -4  -8  113.12    8.98
  -2   4   8  137.46    9.26
   2   4  -7  629.72   26.52
  -2   4   7  581.15   26.50
   2  -4   7  633.21   27.42
  -2  -4  -7  623.34   27.75
  -2  -4  -6  152.44   10.26
   2   4  -6  162.67    9.98
  -2   4   6  151.30    9.93
   2  -4   6  160.36   10.39
   2   4  -5  678.60   30.80
  -2   4   5  637.08   30.68
   2  -4   5  680.18   31.26
   2   4  -5  707.83   33.17
   2   4  -4  264.12   13.82
   2   4  -4  247.93   15.03
  -2   4   4  249.50   13.68
   2  -4   4  223.91   13.54
   2   4  -3  820.36   36.27
   2   4  -3  816.23   37.89
   2  -4   3  808.42   36.41
  -2   4   3  788.04   36.03
   2  -4   2  356.20   18.49
   2   4  -2  368.44   19.81
   2   4  -1  357.49   19.92
  -2   4   1  349.74   16.55
  -2  -4  -1  381.27   15.95
   2   4  -1  376.85   18.42
   2  -4   1  391.81   19.16
   2   4   0  144.97    8.90
   2  -4   0  144.28    9.51
   2   4   0  152.66   10.65
  -2   4   0  148.39    7.81
   2   4   0  144.00    9.24
   2  -4   0  157.59    8.71
  -2  -4   0  132.76    7.36
  -2   4   0  144.87    9.21
   2  -4  -1  384.88   19.11
   2   4   1  356.93   18.02
   2   4   1  392.58   20.46
  -2   4  -1  385.51   17.15
   2   4   1  391.98   18.72
   2  -4  -1  396.65   18.02
  -2  -4   1  325.23   16.52
  -2   4  -1  339.30   18.16
   2   4   2  333.18   17.12
   2  -4  -2  384.10   18.58
  -2   4  -2  352.34   16.34
   2   4   2  356.98   19.50
   2   4   2  359.43   17.64
   2  -4  -2  332.14   16.85
  -2  -4   2  306.20   15.87
  -2   4  -2  339.06   17.44
   2  -4  -3  844.10   37.85
   2   4   3  857.00   39.53
   2  -4  -3  805.85   36.45
   2   4   3  838.10   36.60
  -2  -4   3  777.69   35.44
   2   4   3  849.57   36.85
   2   4   4  282.38   17.10
   2  -4  -4  272.55   14.85
  -2  -4   4  257.69   13.97
   2   4   4  289.15   15.01
   2   4   5  726.81   35.04
   2   4   5  776.53   32.42
   2  -4  -5  699.54   32.21
   2   4   6  134.52    8.96
  -2  -4   6  122.71    8.73
  -2   4  -6  135.30    9.35
   2  -4  -6  137.93    9.45
   2   4   7  630.64   27.90
  -2  -4   7  536.61   27.45
  -2   4  -7  587.36   28.40
   2  -4  -7  573.20   28.31
   2   4   8  144.65    9.14
  -2   4  -8  127.20    9.69
  -2   4  -9   21.26    2.13
   2   4   9   16.26    3.38
  -2   4  -9   20.40    3.96
  -2  -4   9   21.70    3.70
  -2   4  -9   20.00    2.14
   2   4   9   30.79    3.95
  -2   4 -10   44.52    5.90
   2   4  10   47.38    5.58
  -2   4 -10   49.14    3.54
  -2  -4  10   61.77    6.53
  -2   4 -10   50.07    3.58
  -2   4 -11   81.25    8.35
   2   4  11   95.20    8.20
  -2   4 -11   82.34    5.08
  -2  -4  11   94.56    8.64
  -2   4 -11   85.00    5.17
  -2   4 -12  101.47    9.81
   2   4  12  110.38    9.43
  -2   4 -12  113.71    6.22
  -2  -4  12  103.62    9.82
  -2   4 -12  111.68    6.01
  -2   4 -12  102.22    6.10
  -2   4 -13   20.27    2.27
  -2   4 -13   21.56    2.25
   2   4  13   27.29    4.60
  -2   4 -13   23.21    4.85
  -2  -4  13   29.63    5.25
  -2   4 -13   21.94    2.32
  -2   4 -14   11.09    1.72
  -2   4 -14   10.14    3.42
   2   4  14    4.43    2.55
  -2   4 -14   10.04    1.52
  -2  -4  14    8.41    3.53
  -2   4 -14    9.91    1.71
   2   4  15  226.50   12.01
  -2   4 -15  256.36   12.54
  -2   4 -15  220.39   11.28
   2   4  15  223.84   15.88
  -2   4 -15  207.71   16.72
  -2  -4  15  241.08   17.57
  -2   4 -15  242.11   11.37
  -2   4 -15  236.97   11.46
  -2  -4  16  120.94    7.28
   2   4  16   94.65    6.63
  -2   4 -16  117.60    7.34
  -2   4 -16   95.44    6.03
  -2   4 -16   96.73   10.77
   2   4  16   88.68    9.54
  -2  -4  16  101.91   10.99
  -2   4 -16  105.80    6.20
  -2   4 -16  102.75    6.12
  -2  -4  17  102.77    7.35
   2   4  17   99.60    7.05
  -2   4 -17  113.35    7.52
   2   4  17   97.43   10.20
  -2   4 -17  109.58   11.83
  -2   4 -17  108.20    6.41
  -2  -4  17  116.43   12.25
  -2  -4  17  111.05   11.71
  -2   4 -17  106.71    6.38
  -2   4 -17  115.83    6.51
  -2  -4  18  172.48   10.47
   2   4  18  175.01   10.40
  -2   4 -18  188.87   10.85
  -2   4 -18  185.35    9.54
  -2   4 -18  173.77   15.80
   2   4  18  186.33   14.80
  -2   4 -18  195.66    9.64
  -2  -4  18  154.88   15.37
  -2  -4  18  180.00   15.80
  -2   4 -18  178.97    9.46
  -2  -4  19  328.09   16.65
   2   4  19  325.32   16.54
  -2   4 -19  343.66   17.10
  -2   4 -19  325.58   23.24
   2   4  19  286.16   20.87
  -2   4 -19  350.75   15.55
  -2   4 -19  331.46   15.45
  -2  -4  19  338.47   23.70
  -2  -4  19  300.60   22.57
  -2   4 -19  320.26   15.38
  -2  -4  20   14.90    2.80
  -2   4 -20   16.26    3.05
   2   4  20   14.37    2.64
  -2   4 -20    8.22    4.39
   2   4  20   13.65    4.15
  -2  -4  20   19.35    5.44
  -2   4 -20   15.51    2.09
  -2  -4  20   10.25    4.25
  -2   4 -20   16.02    2.17
  -2   4 -21   15.11    3.11
  -2  -4  21   14.87    2.73
   2   4  21   14.11    2.63
  -2   4 -21   13.62    4.84
   2   4  21   11.33    4.23
  -2   4 -21   11.62    1.86
  -2  -4  21    9.89    3.94
  -2   4 -21   14.36    2.04
  -2  -4  21   14.57    5.04
   2   4  22   83.33   10.25
  -2   4 -22  114.93   12.71
  -2  -4  22  100.96   11.91
   2   4  22  109.57    7.53
  -2   4 -22  111.99    8.10
  -2  -4  22   93.66    7.26
  -2   4 -22  116.14    6.69
  -2   4 -23   17.65    5.14
   2   4  23   11.32    4.13
  -2   4 -23   13.00    2.97
  -2  -4  23   14.52    2.71
   2   4  23   12.54    2.61
  -2   4 -23   13.46    2.04
  -2  -4  23   15.40    4.86
   2   4  24   23.86    3.26
  -2  -4  24   25.01    3.45
  -2   4 -24   33.95    4.36
  -2   4 -25   81.79    6.94
   2   4  25   91.93    6.63
  -2  -4  25   94.95    6.73
  -2   4 -26  118.29    8.19
   2   4  26  125.50    7.71
  -2  -4  26  104.74    7.36
  -2   4 -27   43.48    4.49
   2   4  27   44.74    4.06
  -2  -4  27   39.54    3.90
  -2   4 -28    4.92    1.85
   2   4  28    5.21    1.57
  -2  -4  28    4.61    1.52
  -2   4 -29   88.59    6.08
   2   4  29   91.09    5.52
  -2  -4  29   85.59    5.46
  -2   4 -30  197.01   10.28
  -2  -4  30  204.09    9.80
   2  -4 -30  202.77   10.12
  -2   4 -31   98.10    5.60
  -2  -4  31  100.90    5.20
   2  -4 -31   96.28    5.44
  -2  -5 -31   16.28    1.72
   2   5 -30   20.98    2.44
  -2  -5 -30   27.16    2.62
  -2   5  29    2.64    1.17
   2   5 -29    3.40    1.43
   2   5 -28    5.48    1.23
  -2   5  28    7.56    1.66
   2  -5  28    7.50    1.54
   2   5 -28    6.40    1.93
   2   5 -27   58.54    4.90
   2  -5  27   45.29    3.91
  -2   5  27   51.82    4.18
   2   5 -27   48.50    3.80
   2  -5  26   68.41    5.21
  -2   5  26   78.43    5.52
   2   5 -26   73.15    5.95
   2  -5  25   28.99    3.48
  -2   5  25   37.50    3.77
   2   5 -25   37.46    4.23
   2  -5  24   59.04    5.09
  -2   5  24   62.98    5.14
   2   5 -24   61.51    5.72
   2   5 -23    7.30    2.35
   2  -5  23    1.71    1.58
  -2   5  23    3.37    1.59
   2   5 -23    5.29    1.45
   2   5 -22   92.89    5.97
   2   5 -22   97.17    7.54
  -2  -5 -22  100.19   11.00
   2  -5  22  108.95   11.52
   2  -5  22   88.12   10.32
   2  -5  22   90.17    6.79
  -2   5  22  107.07    7.13
   2   5 -21  101.60    7.69
   2   5 -21  105.14    6.43
   2  -5  21   96.97   10.81
   2  -5  21  102.45    7.21
  -2   5  21  104.41    7.22
  -2  -5 -21   90.78   10.79
   2  -5  20   30.43    5.95
  -2  -5 -20   17.35    4.89
   2   5 -20   30.37    3.07
   2   5 -20   28.66    4.02
   2  -5  20   24.24    3.33
  -2   5  20   25.63    3.41
   2   5 -20   26.46    3.10
   2  -5  19   25.53    5.51
  -2  -5 -19   11.75    4.52
   2   5 -19   22.56    2.73
  -2   5  19   16.69    2.89
   2   5 -19   20.17    3.40
   2  -5  19   18.75    2.86
   2   5 -19   22.46    2.97
   2  -5  18   25.65    5.49
  -2  -5 -18   12.31    4.66
   2   5 -18   17.09    2.34
   2   5 -18   17.64    3.09
   2  -5  18   18.34    2.85
  -2   5  18   17.46    2.91
   2   5 -18   25.12    3.01
   2  -5  17   74.72    8.81
  -2  -5 -17   70.47    8.93
   2   5 -17   79.34    5.29
   2   5 -17   77.51    5.57
  -2   5  17   72.37    5.63
   2  -5  17   59.46    5.22
   2   5 -17   83.98    6.27
  -2   5  16  298.71   14.70
   2   5 -16  301.87   15.16
   2  -5  16  264.67   14.31
   2  -5  16  286.96   13.62
   2   5 -16  289.98   14.05
   2  -5  16  291.56   19.43
  -2  -5 -16  271.34   19.66
   2   5 -16  321.04   14.69
  -2   5  15  226.83   11.31
   2  -5  15  199.22   11.02
   2   5 -15  219.25   11.69
   2  -5  15  210.37   10.31
   2   5 -15  209.32   10.77
  -2   5  15  204.48   13.08
   2  -5  15  234.77   16.05
  -2  -5 -15  198.25   15.57
   2   5 -15  206.71   11.04
   2   5 -14    2.02    1.87
  -2  -5 -14    4.42    2.40
   2   5 -14    3.71    1.29
   2   5 -14    3.04    1.30
   2  -5  14    3.81    1.02
   2  -5  14    3.43    2.12
   2  -5  14    3.77    2.24
  -2   5  14    1.73    1.78
   2   5 -13  197.16    9.97
   2  -5  13  184.37    9.12
   2  -5  13  211.68   14.03
  -2   5  13  173.69   11.81
  -2  -5 -13  158.76   13.60
   2   5 -12  357.95   16.53
   2  -5  12  352.47   15.70
  -2   5  12  358.72   19.13
   2  -5  12  347.47   20.31
  -2  -5 -12  342.27   21.03
   2  -5  11  245.81   10.89
  -2  -5 -11  206.98   15.07
  -2   5  11  216.98   13.62
   2  -5  11  222.39   14.77
  -2  -5 -10  148.81   11.33
  -2   5  10  148.02   10.11
   2  -5  10  141.55   10.70
  -2  -5  -9   68.10    7.15
  -2   5   9   70.81    6.44
   2  -5   9   76.36    7.00
   2   5  -8  355.02   16.04
  -2   5   8  364.08   18.93
   2  -5   8  355.91   19.31
  -2  -5  -8  349.48   19.42
  -2  -5  -7   15.28    3.13
   2   5  -7   20.51    3.32
   2   5  -7   16.00    1.94
   2  -5   7   21.59    3.60
  -2   5   7   20.97    3.36
   2   5  -7   15.83    3.83
   2   5  -6   61.05    7.19
   2   5  -6   64.30    5.90
  -2  -5  -6   59.23    5.83
  -2   5   6   56.11    5.58
   2  -5   6   71.11    6.38
   2  -5   5   50.89    5.43
   2   5  -5   70.88    7.43
   2   5  -5   65.81    6.02
  -2  -5  -5   53.44    5.33
  -2   5   5   74.57    6.23
   2   5  -4  182.31   11.11
   2   5  -4  169.21   12.26
   2  -5   4  157.40   10.67
  -2   5   4  172.30   10.77
   2   5  -3  124.08    8.70
   2   5  -3  116.08    9.66
  -2   5   3  113.16    8.29
   2  -5   3  116.45    8.52
   2   5  -2  219.66   14.37
  -2   5   2  213.09   11.54
  -2   5   2  226.79   12.88
   2  -5   2  217.92   13.02
   2   5  -1   31.36    5.03
  -2   5   1   25.26    3.01
   2   5  -1   31.54    3.81
  -2  -5  -1   26.40    2.29
   2  -5   1   26.52    3.85
   2  -5   0    4.62    1.40
   2   5   0    2.07    1.38
  -2   5   0    2.38    1.16
   2   5   0    2.79    2.07
   2   5   0    4.94    1.92
   2  -5   0    5.92    2.09
  -2  -5   0    4.44    1.18
   2   5   1   23.36    3.29
  -2   5  -1   37.62    3.82
   2   5   1   35.85    5.09
   2   5   1   22.25    3.39
   2  -5  -1   24.80    3.12
  -2  -5   1   19.41    2.49
   2  -5  -1   28.02    3.97
   2  -5  -2  248.19   14.01
  -2   5  -2  203.69   11.68
   2   5   2  221.37   14.78
   2   5   2  232.90   13.14
   2  -5  -2  236.57   12.32
  -2  -5   2  186.59   10.97
   2  -5  -3  108.58    8.82
   2   5   3  125.02   10.48
  -2   5  -3  138.69    8.39
   2   5   3  124.63    8.78
   2  -5  -3  121.25    8.15
  -2  -5   3   96.16    7.09
   2   5   4  202.38   12.62
   2  -5  -4  227.43   12.47
   2  -5  -4  212.47   13.29
  -2  -5   4  191.35   11.49
   2   5   5   77.15    6.60
  -2   5  -5   60.18    5.68
   2  -5  -5   77.04    6.29
   2  -5  -5   61.00    6.32
  -2  -5   5   49.49    5.16
   2   5   6   71.70    6.51
   2  -5  -6   72.54    6.45
  -2   5  -6   73.11    6.40
  -2  -5   6   57.32    5.69
  -2   5  -7   16.61    1.95
  -2   5  -7   17.20    3.20
   2  -5  -7   11.09    2.81
  -2  -5   7   17.66    3.22
  -2   5  -7   22.48    2.15
  -2   5  -8  321.53   17.97
   2  -5  -8  327.85   18.45
   2   5   8  350.30   18.35
  -2   5  -8  299.11   14.37
  -2  -5   8  329.59   18.00
  -2   5  -8  320.85   14.44
   2   5   9   82.81    7.69
  -2   5  -9   88.93    8.03
  -2   5  -9   79.48    4.96
  -2  -5   9   84.81    7.80
  -2   5  -9   82.11    4.98
   2   5  10  143.39   11.00
  -2   5 -10  164.97   11.89
  -2   5 -10  143.42    7.80
  -2  -5  10  157.99   11.62
  -2   5 -10  154.88    7.93
   2   5  11  190.06   12.90
  -2   5 -11  185.28   13.19
  -2   5 -11  178.83    9.10
  -2  -5  11  172.15   12.94
  -2   5 -11  176.98    9.08
   2   5  12  361.02   20.80
  -2   5 -12  352.55   21.29
  -2   5 -12  356.26   16.10
  -2   5 -12  341.21   16.15
  -2  -5  12  392.04   22.02
  -2   5 -12  361.93   16.23
   2   5  13  178.00   13.17
  -2   5 -13  173.01   13.68
  -2   5 -13  166.98    9.08
  -2   5 -13  193.81    9.17
  -2   5 -13  172.78    9.14
  -2  -5  13  181.12   14.09
  -2   5 -14    2.01    1.00
  -2   5 -14    3.94    1.18
  -2   5 -14    1.50    1.88
   2   5  14    0.66    2.15
  -2   5 -14    2.55    1.08
  -2  -5  14    0.80    2.17
  -2   5 -14    0.80    1.85
  -2  -5  15  187.12   10.57
   2   5  15  191.35   10.42
  -2   5 -15  212.57   11.29
  -2   5 -15  191.14   10.01
   2   5  15  199.87   14.74
  -2   5 -15  190.04   15.31
  -2  -5  15  211.62   16.25
  -2   5 -15  201.98   10.12
  -2   5 -15  201.34   10.06
  -2  -5  16  291.10   15.13
   2   5  16  295.25   14.89
  -2   5 -16  330.77   15.97
  -2   5 -16  310.40   14.48
   2   5  16  305.06   19.80
  -2   5 -16  283.43   20.29
  -2  -5  16  314.10   21.53
  -2   5 -16  317.60   14.46
  -2   5 -16  290.60   14.34
  -2  -5  17   79.61    6.12
   2   5  17   78.42    5.91
  -2   5 -17   88.42    6.67
   2   5  17   81.63    9.36
  -2   5 -17   93.48   10.34
  -2   5 -17   84.56    5.54
  -2   5 -17   84.37    5.55
  -2   5 -17   93.03    5.65
  -2  -5  17   93.96   11.00
  -2  -5  18   19.93    5.37
  -2   5 -18   19.51    2.39
  -2   5 -18   17.19    2.33
  -2   5 -18   19.72    3.32
   2   5  18   20.59    3.04
  -2  -5  18   16.41    2.77
  -2   5 -18   16.25    5.13
   2   5  18   19.25    4.72
  -2   5 -18   21.66    2.56
  -2  -5  18   18.33    5.28
  -2  -5  19   17.46    5.34
  -2   5 -19   24.85    2.72
  -2   5 -19   27.01    2.89
   2  -5 -19   21.74    5.49
  -2   5 -19   18.67    5.32
   2   5  19   20.68    5.17
  -2  -5  19   30.71    6.93
  -2   5 -19   23.01    2.61
  -2  -5  19   25.88    3.55
  -2   5 -19   24.64    3.72
   2   5  19   12.54    2.62
   2   5  20   31.44    3.67
  -2   5 -20   37.75    4.41
  -2  -5  20   27.93    3.74
   2  -5 -20   25.37    6.07
  -2   5 -20   28.71    6.02
   2   5  20   22.77    5.48
  -2  -5  20   27.27    6.40
  -2   5 -20   30.83    3.03
  -2  -5  20   25.03    6.14
  -2   5 -20   37.21    3.30
  -2  -5  21   78.45   11.05
  -2  -5  21   72.85   10.50
  -2   5 -21   96.59    6.00
   2   5  21   86.74   10.12
   2  -5 -21   87.43   11.20
  -2   5 -21   96.25   11.19
  -2   5 -21  100.03    6.08
   2   5  21   99.95    6.87
  -2   5 -21   97.07    7.55
  -2  -5  21   94.89    6.88
   2   5  22  105.89    7.38
  -2  -5  22  102.85    7.45
  -2  -5  22  126.80   13.27
  -2  -5  22  121.64   13.36
  -2   5 -22  107.58    6.46
  -2   5 -22  113.30    8.27
  -2   5 -22  120.82   12.46
   2   5  22   93.69   10.72
   2  -5 -22  108.16   12.40
  -2   5 -22  107.79    6.51
  -2   5 -22  119.51    6.89
  -2   5 -23    1.09    1.79
   2   5  23    0.28    1.34
  -2  -5  23    4.08    1.87
  -2   5 -23    2.82    1.21
   2   5  24   69.38    5.48
  -2  -5  24   74.32    5.75
  -2   5 -24   69.18    6.13
  -2   5 -24   67.25    4.75
   2   5  25   37.91    3.85
  -2  -5  25   39.37    3.94
  -2   5 -25   42.13    4.60
  -2   5 -25   34.05    3.11
   2   5  26   75.33    5.49
  -2  -5  26   75.83    5.56
  -2   5 -26   88.49    6.62
   2   5  27   46.12    3.98
  -2  -5  27   52.16    4.22
  -2   5 -27   54.97    4.81
  -2  -5  28    9.08    1.72
   2   5  28    7.62    1.54
  -2   5 -28    7.64    1.94
  -2  -5  29    2.94    1.13
  -2   5 -29    6.72    1.63
  -2  -5  30   23.12    1.98
   2  -5 -30   23.77    2.39
  -2   5 -30   23.27    2.47
   2   5  30   19.97    2.21
  -2   5 -31   15.13    1.66
   2   5  31   14.55    1.59
  -2  -6 -30   24.18    2.29
   2   6 -30   22.14    2.20
   2   6 -29   74.53    4.83
  -2   6  29   68.92    4.17
   2   6 -28   14.96    2.31
   2   6 -27   16.60    2.03
   2   6 -27   19.02    2.76
   2   6 -26   99.76    6.94
   2   6 -26   92.84    5.97
   2  -6  26   97.64    6.05
  -2   6  26  108.81    6.35
   2   6 -25   34.82    4.05
   2  -6  25   29.33    3.13
  -2   6  25   33.59    3.33
   2   6 -24  116.74    6.85
   2   6 -24  128.66    8.64
   2  -6  24  124.58    7.56
  -2   6  24  147.24    8.10
   2   6 -23   20.08    2.39
   2   6 -23   23.80    3.59
   2  -6  23   19.03    2.74
  -2   6  23   23.33    2.94
   2   6 -22  158.01   10.07
   2   6 -22  148.25    8.37
   2  -6  22  154.14    9.08
  -2   6  22  165.23    9.33
   2  -6  21   56.91    8.42
   2  -6  21   66.79    5.24
  -2   6  21   66.78    5.34
   2   6 -21   69.32    5.16
   2   6 -21   66.76    5.98
   2   6 -21   61.93    4.67
   2  -6  20  137.11   13.16
   2   6 -20  123.83    7.97
   2   6 -20  126.48    9.04
   2   6 -20  141.33    7.86
   2  -6  20  130.64    8.21
  -2   6  20  146.06    8.56
   2  -6  19   32.66    6.31
   2  -6  19   41.97    4.06
  -2   6  19   42.32    4.24
   2   6 -19   42.70    3.73
   2   6 -19   47.53    5.05
   2   6 -19   43.58    4.00
   2   6 -18  191.12   10.40
  -2   6  18  197.72   10.60
   2  -6  18  173.28   10.10
   2  -6  18  175.34   15.12
   2   6 -18  194.54   11.41
   2   6 -18  191.01   10.06
  -2  -6 -18  167.49   14.63
  -2  -6 -17    6.14    3.08
   2   6 -17    8.05    2.55
  -2   6  17    8.04    2.05
   2  -6  17   10.03    3.76
   2   6 -17   13.51    2.27
   2   6 -17   10.77    1.91
  -2  -6 -16   28.10    5.39
   2  -6  16   34.35    2.93
   2  -6  16   37.17    6.21
   2   6 -16   28.33    3.86
  -2   6  16   24.58    3.10
   2   6 -16   27.80    3.16
   2   6 -16   32.27    3.19
  -2  -6 -15  158.27   13.26
   2  -6  15  177.42    8.76
   2  -6  15  175.83   14.16
   2  -6  15  172.12   13.36
  -2   6  15  174.15    9.50
   2   6 -15  171.70    9.49
   2   6 -15  182.91   10.33
   2   6 -15  153.90    9.08
   2   6 -14  173.71    9.63
   2   6 -14  194.59   10.73
   2  -6  14  187.67    9.24
  -2  -6 -14  185.71   14.01
   2   6 -14  198.52   10.13
  -2   6  14  158.14   11.38
   2  -6  14  175.84   13.59
   2  -6  14  210.14   15.12
   2   6 -13   79.94    5.28
   2   6 -13   78.62    5.93
   2  -6  13   76.96    4.80
  -2  -6 -13   69.82    7.96
   2   6 -13   82.42    5.48
  -2   6  13   84.11    7.17
   2  -6  13   84.47    8.54
   2  -6  12    8.75    1.41
   2  -6  12   12.55    3.21
  -2   6  12    9.84    2.39
   2   6 -12    8.71    1.69
  -2  -6 -12    7.85    2.93
  -2   6  11  117.63    6.05
   2  -6  11  111.24    6.17
  -2   6  11  118.99    6.09
  -2   6  11  116.35    8.88
   2  -6  11  131.39   10.30
  -2  -6 -11  112.69    9.82
  -2  -6 -10   75.89    7.51
  -2   6  10   71.38    4.22
  -2   6  10   76.49    4.43
  -2   6  10   81.09    4.49
  -2   6  10   74.78    6.88
   2  -6  10   80.31    7.70
   2   6 -10   76.93    5.08
   2   6  -9  121.37   11.38
  -2  -6  -9   99.86    8.60
  -2   6   9  101.54    5.46
  -2   6   9  106.36    5.63
  -2   6   9  101.38    5.58
  -2   6   9  101.90    8.26
   2  -6   9  119.74    9.32
   2   6  -9  110.31    6.26
   2   6  -8   16.80    4.40
  -2  -6  -8   11.94    2.82
  -2   6   8   17.28    1.69
  -2   6   8   11.63    1.54
  -2   6   8   14.40    1.66
   2  -6   8   19.45    3.59
  -2   6   8   12.17    2.82
   2   6  -8   17.16    2.06
   2   6  -7  462.90   25.68
  -2  -6  -7  384.81   21.49
  -2   6   7  431.94   18.54
  -2   6   7  425.16   18.57
  -2   6   7  431.35   21.99
   2  -6   7  420.07   22.68
   2   6  -7  455.04   19.18
  -2   6   7  432.07   18.60
   2   6  -6  181.18   14.30
  -2   6   6  198.44    9.58
  -2  -6  -6  203.90   12.26
  -2   6   6  212.61    9.69
  -2   6   6  223.16   12.96
   2  -6   6  214.95   13.30
   2   6  -6  203.19    9.95
  -2   6   5  374.36   16.40
  -2  -6  -5  370.23   18.85
   2  -6   5  373.17   20.19
  -2   6   5  373.19   16.39
  -2   6   5  378.01   16.53
  -2   6   5  401.37   19.98
   2   6  -5  370.39   22.07
  -2   6   4  180.46    8.60
  -2  -6  -4  175.25   10.44
   2  -6   4  183.71   11.89
  -2   6   4  177.21    8.57
  -2   6   4  178.79    8.68
  -2   6   4  203.28   11.87
   2   6  -4  157.24   12.77
  -2   6   3  287.60   13.32
  -2  -6  -3  259.65   14.71
   2  -6   3  328.12   17.29
  -2   6   3  295.53   13.35
  -2   6   3  315.90   13.46
  -2   6   3  329.35   16.95
   2   6  -3  327.43   19.01
  -2   6   3  300.68   15.96
   2   6  -2  321.70   20.67
  -2   6   2  379.28   18.63
   2  -6   2  376.63   19.74
  -2   6   1 1036.52   45.11
   2  -6   1 1020.38   46.46
   2   6   0  112.69    8.32
   2  -6   0  135.97    9.60
  -2   6   0  122.59    8.31
  -2   6   0  106.45    5.75
  -2   6   0  109.63    5.77
  -2  -6   0   96.99    6.33
  -2   6  -1 1053.88   44.01
   2   6   1 1125.76   44.41
   2  -6  -1 1228.49   49.68
   2  -6  -1 1181.80   46.61
  -2   6  -1 1047.95   44.00
  -2  -6   1  948.40   45.18
  -2   6  -1 1139.81   47.61
  -2   6  -2  334.79   14.94
   2  -6  -2  369.08   19.70
   2  -6  -2  377.84   17.67
  -2   6  -2  340.86   14.97
  -2  -6   2  307.84   16.47
  -2   6  -2  343.62   17.76
  -2   6  -3  302.42   13.30
  -2   6  -3  300.11   13.32
   2  -6  -3  316.98   15.99
  -2   6  -3  308.31   15.31
   2  -6  -3  312.67   17.71
  -2   6  -3  300.78   16.15
  -2  -6   3  250.04   14.92
  -2   6  -4  191.82   12.06
  -2   6  -4  179.37    9.17
  -2   6  -4  187.02    9.04
   2  -6  -4  211.06   11.97
  -2   6  -4  193.64   11.21
   2  -6  -4  188.78   12.91
   2   6   4  207.49    9.49
  -2   6  -4  209.61    9.56
  -2   6  -4  190.56    9.27
  -2  -6   4  177.55   11.24
  -2   6  -4  185.19    9.02
  -2   6  -5  335.64   15.62
  -2   6  -5  344.86   15.39
  -2   6  -5  355.96   18.14
   2  -6  -5  369.97   18.85
   2   6   5  362.06   15.82
   2  -6  -5  351.10   19.83
  -2   6  -5  400.50   16.14
  -2   6  -5  346.77   15.68
  -2   6  -5  343.98   15.39
  -2  -6   5  316.90   17.98
  -2   6  -6  230.35   10.54
   2   6   6  244.49   10.98
   2   6   6  242.11   14.37
   2  -6  -6  193.15   14.05
  -2   6  -6  249.06   11.34
  -2   6  -6  219.26   10.45
  -2   6  -6  237.81   13.46
   2  -6  -6  221.44   13.83
  -2  -6   6  198.36   13.14
   2   6   7  465.61   23.62
  -2   6  -7  461.48   22.68
   2  -6  -7  473.65   23.62
  -2   6  -7  445.31   19.03
  -2   6  -7  433.46   18.97
  -2  -6   7  419.98   22.73
  -2   6  -8   21.89    2.27
  -2   6  -8   22.99    3.68
   2  -6  -8   21.46    3.77
   2   6   8   19.19    3.78
  -2   6  -8   19.09    2.17
  -2   6  -8   20.94    1.94
  -2  -6   8   22.11    3.88
  -2   6  -8   19.72    1.90
  -2   6  -9  106.27    6.11
  -2   6  -9  101.58    5.53
  -2   6  -9  106.21    6.10
   2   6   9  113.82    9.43
  -2   6  -9  116.85    9.16
   2  -6  -9  126.99    9.93
  -2  -6   9  107.65    9.24
  -2   6  -9  105.32    5.57
  -2   6 -10   57.12    4.06
  -2   6 -10   58.53    3.58
  -2   6 -10   59.82    4.14
  -2  -6  10   56.42    6.75
  -2   6 -10   59.86    3.59
   2   6  10   55.73    6.62
  -2   6 -10   53.81    6.32
   2  -6 -10   58.00    6.89
  -2  -6  11  121.22   10.54
  -2   6 -11  122.06    6.72
   2   6  11  112.14    9.81
  -2   6 -11  120.93   10.06
  -2   6 -11  110.90    6.60
  -2   6 -12    7.25    1.60
  -2   6 -12    3.07    2.62
   2   6  12   10.67    3.23
  -2   6 -12    7.60    1.45
  -2   6 -12    6.71    1.50
  -2  -6  12    9.91    3.79
  -2  -6  13   85.89    9.31
  -2   6 -13   81.08    5.22
  -2   6 -13   79.46    8.51
   2   6  13   71.14    8.18
  -2   6 -13   75.11    5.99
  -2   6 -13   79.38    5.23
  -2   6 -13   81.22    5.14
  -2  -6  14  203.65   15.85
  -2   6 -14  189.04   10.08
  -2   6 -14  201.58   14.78
   2   6  14  177.29   14.14
  -2   6 -14  212.86   11.47
  -2   6 -14  189.41   10.13
  -2   6 -14  213.85   10.27
   2   6  15  165.61    9.11
   2   6  15  160.14   13.23
  -2   6 -15  155.42   13.24
  -2  -6  15  152.25   14.03
  -2   6 -15  161.41    8.96
  -2   6 -15  189.87   10.50
  -2   6 -15  171.45    9.05
  -2   6 -15  171.59    9.00
   2   6  16   37.48    3.66
  -2   6 -16   28.32    5.54
   2   6  16   36.07    6.17
  -2   6 -16   44.17    4.67
  -2   6 -16   41.31    3.56
  -2  -6  16   41.73    7.31
  -2   6 -16   38.08    3.41
  -2   6 -16   38.23    3.49
  -2   6 -17   12.12    1.95
  -2  -6  17   11.78    2.28
   2   6  17   10.47    2.01
  -2   6 -17    6.39    2.38
  -2   6 -17   11.16    3.50
   2  -6 -17    9.63    4.22
   2   6  17    6.22    3.02
  -2   6 -17   11.05    1.96
  -2   6 -17   12.60    2.02
  -2  -6  17   11.96    4.24
  -2   6 -18  220.81   11.95
  -2  -6  18  184.43   10.63
   2   6  18  176.49   10.20
   2  -6 -18  180.67   16.20
   2   6  18  158.32   14.28
  -2   6 -18  148.30   14.14
  -2  -6  18  171.37   16.17
  -2   6 -18  203.45   10.17
  -2   6 -18  208.59   10.21
  -2   6 -18  186.11    9.97
  -2  -6  19   32.06    6.83
  -2   6 -19   38.67    4.54
   2   6  19   33.11    3.64
  -2  -6  19   32.66    3.85
   2  -6 -19   29.70    6.47
  -2   6 -19   38.63    6.61
   2   6  19   32.64    6.04
  -2   6 -19   37.05    3.44
  -2   6 -19   39.15    3.55
  -2  -6  19   43.02    7.68
  -2   6 -19   41.88    3.61
  -2   6 -20  152.27    9.87
   2   6  20  146.05    8.64
  -2  -6  20  145.26    8.97
   2   6  20  127.52   12.50
   2  -6 -20  112.13   13.13
  -2   6 -20  158.12   13.86
  -2  -6  20  158.31   15.14
  -2  -6  20  135.72   14.55
  -2   6 -20  146.79    8.21
  -2   6 -20  156.97    8.38
  -2   6 -20  139.31    8.16
  -2   6 -21   65.73    6.01
   2   6  21   56.23    4.79
  -2  -6  21   61.92    5.27
   2  -6 -21   59.17    9.17
  -2   6 -21   49.04    7.69
   2   6  21   51.57    7.61
  -2  -6  21   67.89    9.85
  -2  -6  21   64.19    9.58
  -2   6 -21   62.18    4.56
  -2   6 -21   64.00    4.59
   2   6  22  143.34    8.66
  -2  -6  22  144.44    8.90
  -2   6 -22  143.29    8.03
  -2   6 -22  137.85    8.03
  -2   6 -22  153.31    8.42
  -2   6 -23   21.74    3.59
   2   6  23   19.52    2.72
  -2  -6  23   24.32    3.06
  -2   6 -23   25.50    2.70
  -2   6 -24  140.82    9.19
  -2  -6  24  134.98    8.08
   2   6  24  142.80    8.02
  -2   6 -24  122.41    7.38
   2   6  25   30.26    3.05
  -2  -6  25   32.10    3.30
  -2   6 -25   26.34    3.73
  -2   6 -25   27.00    2.69
  -2   6 -26  123.00    7.87
   2   6  26  114.43    6.69
  -2  -6  26  126.54    7.04
  -2   6 -26  106.13    6.20
  -2  -6  27   19.16    2.21
  -2   6 -27   13.80    2.60
  -2  -6  28   20.88    2.10
  -2   6 -28   20.70    2.64
   2   6  29   74.16    4.65
  -2   6 -29   73.80    4.94
  -2   6 -30   22.32    2.21
   2   6  30   24.88    2.11
   2   7 -29   13.75    1.85
  -2   7  28   60.08    3.76
   2   7 -28   56.09    4.30
  -2   7  27    6.96    1.31
   2   7 -27    4.29    1.79
   2   7 -27    5.19    1.11
   2   7 -26   17.71    2.71
   2   7 -26   15.61    2.01
   2   7 -25   28.00    3.49
   2   7 -25   22.33    2.66
   2   7 -24   78.26    6.15
   2   7 -24   68.56    5.12
  -2   7  23   29.70    3.11
   2   7 -23   25.09    3.70
   2   7 -23   27.08    2.77
   2   7 -23   32.89    3.39
  -2   7  22   75.07    5.25
   2   7 -22   65.01    5.92
   2   7 -22   68.05    4.79
  -2   7  21   23.64    2.86
   2   7 -21   25.33    3.68
   2   7 -21   24.39    2.90
   2   7 -21   24.37    2.75
   2   7 -20   22.53    2.97
   2   7 -20   27.63    2.89
  -2   7  20   28.51    3.12
   2   7 -20   21.57    3.47
   2  -7  20   19.87    5.17
   2   7 -19  155.48    9.99
   2   7 -19  141.99    8.43
   2  -7  19  164.38   14.49
  -2   7  19  158.94    8.91
   2   7 -19  154.94    8.89
   2   7 -18   22.20    2.90
   2  -7  18   20.69    5.06
   2   7 -18   22.37    2.72
   2   7 -18   30.88    3.90
   2   7 -17   50.84    4.32
   2  -7  17   37.23    6.64
   2   7 -17   48.41    4.08
   2   7 -17   47.38    4.89
   2  -7  16  161.19   14.41
   2   7 -16  168.48   10.50
   2   7 -16  175.54    9.52
   2   7 -16  167.37    9.60
   2  -7  16  183.61    8.99
  -2   7  15  322.60   16.27
  -2   7  15  312.26   16.18
   2  -7  15  329.67   22.07
   2  -7  15  349.56   21.31
   2   7 -15  347.47   17.18
   2   7 -15  350.47   16.05
   2  -7  15  337.74   15.31
   2   7 -15  336.55   16.24
  -2   7  14    5.30    1.60
  -2   7  14    4.86    1.57
   2  -7  14    6.61    3.18
   2  -7  14    7.34    1.42
   2   7 -14    6.53    2.19
   2  -7  14    9.55    3.29
   2   7 -14    6.27    1.64
   2  -7  13  297.10   18.10
   2   7 -13  231.69   19.66
   2  -7  13  282.27   12.56
   2   7 -13  254.85   12.99
   2   7 -13  255.24   13.86
  -2   7  12  114.21    6.25
   2   7 -12  130.66    8.02
   2   7 -12  122.87    7.10
   2  -7  12  116.78   10.38
   2   7 -12  130.49    7.37
   2   7 -12  124.80   13.09
  -2   7  12  117.53    6.30
   2  -7  12  124.35    6.57
  -2   7  11  431.32   18.84
   2   7 -11  457.97   19.92
   2   7 -11  454.56   20.67
   2   7 -11  421.71   19.54
   2   7 -11  446.90   27.63
   2  -7  11  428.16   18.97
  -2   7  11  432.51   18.83
   2  -7  11  423.33   24.17
   2   7 -10   38.21    3.37
  -2   7  10   36.46    2.76
  -2   7  10   37.63    2.86
   2   7 -10   39.21    6.85
   2  -7  10   41.00    2.96
  -2   7  10   39.23    2.95
   2  -7  10   35.99    5.32
   2   7  -9  228.67   11.03
   2   7  -9  215.59   10.42
  -2   7   9  223.95   10.30
  -2   7   9  222.13   10.37
   2   7  -9  198.25   16.43
  -2   7   9  210.80   10.29
   2  -7   9  226.41   14.76
   2   7  -8  292.94   13.88
   2   7  -8  298.81   13.55
  -2   7   8  286.42   13.27
  -2   7   8  297.64   13.42
   2   7  -8  282.70   20.00
  -2   7   8  303.13   13.42
   2  -7   8  302.14   17.94
  -2   7   7  176.72    8.80
   2   7  -7  181.64    9.23
  -2   7   7  179.24    8.79
   2   7  -7  190.05    9.12
  -2   7   7  185.87    8.88
   2   7  -7  160.67   14.02
  -2   7   7  180.70    9.12
   2  -7   7  186.10   12.68
  -2   7   6   26.82    2.36
   2   7  -6   25.38    2.51
  -2   7   6   27.60    2.36
   2   7  -6   26.46    2.49
  -2   7   6   24.20    2.29
   2   7  -6   23.80    4.91
  -2   7   6   32.05    2.64
   2  -7   6   30.74    4.63
   2   7  -5   90.42    5.44
  -2   7   5   94.78    5.35
   2   7  -5   95.27    5.61
  -2   7   5  103.00    5.49
  -2   7   5   99.05    5.60
  -2   7   5   99.54    5.46
   2  -7   5  101.20    8.48
   2  -7   4   86.93    7.79
  -2   7   4   83.94    4.87
   2   7  -4   91.77    5.28
   2   7  -4   81.77    4.90
  -2   7   4   85.60    5.01
  -2   7   4   83.97    4.90
  -2   7   4   83.57    4.87
  -2   7   3  309.35   13.92
  -2   7   3  322.72   17.62
   2  -7   3  285.42   17.48
   2   7  -3  325.67   14.38
  -2   7   3  307.72   14.03
  -2   7   3  303.57   13.93
  -2   7   2  212.12   13.01
   2  -7   2  182.03   12.76
   2   7  -2  211.01    9.96
  -2   7   2  192.05    9.58
  -2   7   1   75.48    7.26
   2  -7   1   83.11    7.70
   2   7  -1   93.87    5.33
  -2   7   1   82.17    4.96
  -2   7   0   87.57    4.98
   2  -7   0   84.93    8.01
   2   7   0   92.04    5.38
  -2   7   0   85.39    7.64
  -2   7   0   87.34    5.08
  -2   7   0   84.69    4.97
  -2   7  -1   72.27    4.54
  -2   7  -1   79.28    4.65
  -2   7  -1   78.76    4.59
   2  -7  -1   82.10    7.90
   2   7   1   84.33    5.02
  -2   7  -1   89.71    7.53
  -2   7  -1   79.16    4.63
  -2  -7   1   67.05    5.59
  -2   7  -1   81.42    4.76
  -2  -7   2  164.71   10.76
  -2   7  -2  188.72    9.23
  -2   7  -2  184.61    9.19
  -2   7  -2  192.66    9.24
   2  -7  -2  212.71   11.50
   2  -7  -2  225.51   14.03
  -2   7  -2  200.24   12.47
  -2   7  -2  187.35    9.21
  -2   7  -2  204.14    9.51
  -2  -7   3  227.62   14.20
  -2   7  -3  273.54   12.47
  -2   7  -3  274.12   12.33
  -2   7  -3  280.37   12.36
   2  -7  -3  274.72   14.74
  -2   7  -3  244.57   13.38
   2  -7  -3  310.86   17.43
  -2   7  -3  252.62   15.42
  -2   7  -3  271.02   12.43
  -2   7  -3  277.58   12.58
  -2  -7   4   70.06    6.42
  -2   7  -4   82.42    4.84
  -2   7  -4   82.32    4.67
  -2   7  -4   79.59    4.66
   2  -7  -4   73.14    6.49
  -2   7  -4   68.98    5.74
   2  -7  -4   76.51    7.79
   2   7   4   70.05    6.88
   2   7   4   83.33    5.02
  -2   7  -4   88.36    7.52
  -2   7  -4   78.18    4.80
  -2   7  -4   84.55    5.05
  -2  -7   5   74.89    7.03
  -2   7  -5   89.02    5.19
  -2   7  -5   87.27    4.98
  -2   7  -5   82.37    4.87
   2  -7  -5  101.66    7.71
  -2   7  -5   78.26    6.29
   2   7   5   97.32    5.46
   2  -7  -5   90.85    8.57
   2   7   5   90.86    7.94
  -2   7  -5   87.64    7.98
  -2   7  -5   79.64    5.07
  -2   7  -5   85.68    5.30
   2  -7  -6   16.88    3.66
  -2   7  -6   21.42    2.28
  -2   7  -6   25.27    2.21
  -2  -7   6   20.08    3.66
  -2   7  -6   22.23    2.09
  -2   7  -6   19.24    3.04
   2  -7  -6   19.07    3.41
   2   7   6   23.79    2.38
   2   7   6   20.41    3.77
  -2   7  -6   22.89    4.19
  -2   7  -6   24.20    2.34
  -2   7  -6   24.63    2.53
  -2   7  -7  168.04   12.69
  -2  -7   7  181.85   12.13
  -2   7  -7  155.90    8.51
   2   7   7  172.81    8.68
   2   7   7  183.59   12.35
   2  -7  -7  185.93   13.13
  -2   7  -7  160.75   10.54
   2  -7  -7  166.58   11.65
  -2   7  -7  169.03    8.21
  -2   7  -7  166.28    8.18
  -2   7  -7  165.05    8.57
  -2   7  -8  295.40   16.58
   2  -7  -8  308.43   17.97
  -2   7  -8  308.57   13.55
   2   7   8  306.75   18.23
   2  -7  -8  286.67   18.64
  -2   7  -8  297.10   13.50
  -2  -7   8  296.58   18.02
  -2   7  -9  204.66   12.86
   2  -7  -9  203.86   13.94
   2   7   9  199.48   14.14
  -2   7  -9  204.74    9.57
  -2   7  -9  200.63    9.55
  -2  -7   9  197.85   13.95
  -2   7 -10   38.44    3.33
  -2   7 -10   40.62    2.91
   2  -7 -10   38.36    5.73
   2   7  10   49.29    6.40
  -2   7 -10   40.52    5.11
  -2   7 -10   39.37    3.01
  -2  -7  10   38.58    5.74
  -2   7 -10   38.23    2.82
  -2   7 -10   37.15    3.23
  -2   7 -11  421.43   19.23
   2   7  11  416.26   24.02
   2  -7 -11  456.37   25.00
  -2   7 -11  448.30   23.14
  -2   7 -11  426.38   18.62
  -2   7 -11  423.17   19.22
  -2  -7  11  421.62   24.59
  -2   7 -11  442.95   20.41
   2   7  11  401.31   19.88
   2   7  11  431.87   20.06
  -2   7 -12  128.20    7.04
  -2   7 -12  117.66    6.96
   2   7  12  110.18   10.40
   2  -7 -12  125.24   11.29
  -2   7 -12  109.40    9.57
  -2   7 -12  115.79    6.32
  -2  -7  12  121.59   11.29
   2   7  12  115.26    7.51
   2   7  12  118.28    7.53
  -2   7 -12  134.17    8.12
  -2   7 -12  126.07    7.06
  -2   7 -13  258.01   12.83
  -2   7 -13  263.25   12.85
   2   7  13  266.16   17.80
   2  -7 -13  265.94   18.38
  -2   7 -13  247.87   16.43
  -2   7 -13  271.43   12.95
  -2  -7  13  239.85   17.97
   2   7  13  251.18   13.41
   2   7  13  250.30   13.32
  -2   7 -13  313.17   14.58
   2   7  14    6.26    1.77
  -2   7 -14    8.97    1.72
   2   7  14    6.22    1.68
  -2   7 -14    9.00    1.69
  -2   7 -14    7.53    2.34
   2  -7 -14    2.46    2.25
  -2   7 -14    6.13    2.53
   2   7  14    5.07    2.80
  -2   7 -14    9.20    1.80
  -2  -7  14    7.66    3.72
  -2   7 -15  357.43   16.46
  -2   7 -15  365.77   16.45
  -2   7 -15  360.44   16.42
   2   7  15  311.83   21.22
   2  -7 -15  319.36   22.25
  -2   7 -15  329.99   20.70
  -2  -7  15  343.64   23.02
  -2   7 -15  383.22   18.03
   2   7  15  327.33   16.61
   2   7  15  327.53   16.61
   2   7  16  141.56   12.95
   2  -7 -16  167.83   14.75
  -2   7 -16  149.30   12.80
  -2  -7  16  165.34   15.01
  -2   7 -16  165.43    9.03
  -2   7 -16  171.37    9.14
  -2   7 -16  172.74    9.13
  -2   7 -16  163.41   10.31
   2  -7 -17   48.07    7.87
   2   7  17   54.26    7.67
  -2   7 -17   65.95    5.73
  -2   7 -17   48.10    4.18
  -2  -7  17   55.53    8.37
  -2   7 -17   60.44    4.49
  -2   7 -17   55.29    4.30
  -2   7 -18   26.35    2.89
  -2   7 -18   26.99    3.83
   2  -7 -18   21.32    5.25
   2   7  18   23.93    5.07
  -2   7 -18   23.99    2.78
  -2   7 -18   21.83    2.75
  -2  -7  18   16.35    5.12
  -2   7 -19  150.32   10.00
   2   7  19  149.02    8.55
   2   7  19  134.85   12.77
   2  -7 -19  137.98   13.98
  -2  -7  19  147.80   14.70
  -2   7 -19  157.41    8.64
  -2   7 -19  159.73    8.68
  -2   7 -19  163.16    8.74
  -2   7 -20   24.08    2.73
   2   7  20   19.45    2.62
  -2   7 -20   21.48    3.59
   2  -7 -20   21.79    5.36
   2   7  20   22.32    5.05
  -2  -7  20   24.06    6.04
  -2  -7  20   16.77    5.23
  -2   7 -20   23.03    2.67
  -2   7 -20   23.12    2.69
   2   7  21   26.03    2.94
  -2   7 -21   32.67    3.15
  -2   7 -21   27.18    3.04
  -2   7 -21   31.46    3.08
   2   7  22   62.22    4.72
  -2   7 -22   70.71    4.78
  -2   7 -22   73.75    5.00
  -2   7 -22   66.44    5.95
  -2   7 -22   65.36    4.67
   2   7  23   21.10    2.63
  -2   7 -23   27.01    2.80
  -2   7 -24   79.53    6.46
  -2   7 -24   83.92    5.26
  -2   7 -25   32.15    3.79
  -2   7 -25   30.12    2.79
  -2   7 -26   19.16    2.84
  -2   7 -26   15.53    1.83
  -2   7 -27    3.49    1.69
   2   7  27    7.99    1.60
  -2   7 -28   57.54    4.43
   2   7  28   68.30    4.23
  -2   7 -29   13.51    1.82
   2   7  29   15.46    1.60
   2   8 -28   -0.86    1.11
  -2   8  28   -0.10    0.62
   2   8 -27   24.38    2.76
  -2   8  27   25.04    2.26
   2   8 -26   32.08    3.36
   2   8 -26   33.05    2.68
  -2   8  26   32.85    2.81
   2   8 -25   24.12    2.50
  -2   8  25   24.06    2.52
   2   8 -25   24.61    3.11
   2   8 -24  150.86    8.31
   2   8 -24  153.22    9.20
   2   8 -23   62.25    4.75
   2   8 -23   65.25    5.61
   2   8 -22   46.53    4.26
   2   8 -22   53.86    5.10
   2   8 -22   57.02    4.08
   2   8 -21  134.45    8.25
   2   8 -21  141.23    9.05
   2   8 -21  132.28    7.60
   2   8 -20  269.45   14.20
   2   8 -20  269.47   13.70
   2   8 -20  292.43   15.17
   2   8 -20  281.59   13.54
   2  -8  19   63.01    8.73
   2   8 -19   53.36    9.28
   2   8 -19   64.54    5.34
   2   8 -19   58.66    4.86
   2   8 -19   71.89    4.99
   2   8 -19   72.24    6.13
   2  -8  18  382.44   25.08
   2   8 -18  394.37   18.06
   2   8 -18  399.83   19.49
   2   8 -18  372.84   18.66
   2   8 -18  347.22   26.80
   2   8 -18  379.51   18.15
  -2   8  17  274.57   13.82
  -2   8  17  264.15   13.76
   2  -8  17  290.80   20.76
   2   8 -17  278.80   13.60
   2   8 -17  277.78   14.87
   2   8 -17  272.14   22.45
   2   8 -17  271.06   14.27
   2   8 -17  272.39   13.79
   2  -8  16   65.25    8.98
   2   8 -16   72.20    6.15
   2   8 -16   70.01    5.12
  -2   8  16   74.35    5.53
  -2   8  16   70.79    5.45
   2   8 -16   74.44   10.68
   2   8 -16   64.08    5.63
  -2   8  15  131.15    8.31
  -2   8  15  139.55    8.51
   2  -8  15  131.78   11.81
   2  -8  15  147.31   13.62
   2   8 -15  142.96    8.02
   2   8 -15  120.43    8.63
   2  -8  15  139.73    7.29
   2   8 -15  122.62   14.08
  -2   8  14  643.18   30.90
  -2   8  14  681.43   31.13
   2  -8  14  795.33   39.28
   2  -8  14  728.64   36.46
   2   8 -14  710.86   30.48
   2   8 -14  693.06   31.68
   2  -8  14  716.90   29.69
   2   8 -14  731.70   41.21
   2   8 -13  897.53   37.71
  -2   8  13  885.99   36.39
  -2   8  13  862.71   38.25
  -2   8  13  894.72   38.31
   2  -8  13  894.27   43.45
   2   8 -13  893.62   38.68
   2   8 -13  874.05   37.41
   2  -8  13  853.64   36.57
  -2   8  13  886.48   36.40
   2   8 -13  835.07   46.76
   2   8 -13  867.38   38.16
   2   8 -12   23.10    5.98
   2   8 -12   32.54    3.65
   2   8 -12   32.13    3.20
   2   8 -12   35.01    4.06
   2   8 -12   39.23    3.53
  -2   8  12   39.48    2.91
  -2   8  12   32.17    3.72
  -2   8  12   33.69    3.83
  -2   8  12   35.76    3.38
   2  -8  12   42.23    6.01
  -2   8  12   39.36    2.95
   2  -8  12   38.68    3.01
   2  -8  11   19.57    4.23
  -2   8  11   18.23    2.30
   2   8 -11   14.80    2.45
   2   8 -11   15.37    2.81
   2   8 -11   15.83    2.25
  -2   8  11   17.08    1.88
   2  -8  11   18.08    2.00
  -2   8  11   15.29    1.84
   2   8 -11   16.18    4.91
  -2   8  11   19.39    2.05
   2   8 -10  471.16   29.48
   2   8 -10  490.19   22.48
  -2   8  10  490.62   21.13
   2   8 -10  469.30   21.74
  -2   8  10  490.19   21.02
   2   8 -10  488.86   22.76
   2  -8  10  500.64   26.78
  -2   8  10  491.31   21.13
   2  -8  10  477.14   20.98
  -2   8  10  499.15   21.84
   2   8  -9  357.35   17.55
  -2   8   9  378.63   16.47
   2   8  -9  379.61   17.04
  -2   8   9  378.24   16.41
   2   8  -9  357.06   16.47
   2   8  -9  347.20   17.76
   2   8  -9  361.95   16.83
   2  -8   9  330.80   20.87
  -2   8   9  370.56   16.43
  -2   8   9  389.75   17.08
   2   8  -8  226.18   11.74
  -2   8   8  233.76   10.71
   2   8  -8  213.36   10.95
  -2   8   8  229.61   10.64
   2   8  -8  225.45   10.79
   2   8  -8  213.24   10.89
   2   8  -8  205.39   11.71
   2  -8   8  211.72   14.77
  -2   8   8  225.61   10.64
  -2   8   8  225.63   11.10
   2   8  -7   35.57    3.59
   2   8  -7   38.99    3.25
  -2   8   7   43.60    3.20
  -2   8   7   40.10    3.11
   2   8  -7   41.18    3.23
   2   8  -7   37.85    3.25
  -2   8   7   34.03    3.14
  -2   8   7   42.03    3.15
   2  -8   7   42.69    5.65
  -2   8   6  122.34    6.69
  -2   8   6  121.42    6.64
   2   8  -6  131.55    7.00
   2   8  -6  123.94    6.83
  -2   8   6  126.01    6.96
  -2   8   6  122.84    6.67
   2  -8   6  140.32   10.72
  -2   8   5  329.88   14.33
  -2   8   5  324.95   14.31
   2   8  -5  304.73   14.48
   2   8  -5  295.18   14.21
  -2   8   5  318.60   14.51
  -2   8   5  307.53   14.21
   2  -8   5  311.87   18.61
  -2   8   4   11.18    1.56
  -2   8   4   11.31    1.60
   2   8  -4   13.86    1.90
   2   8  -4   14.20    1.72
  -2   8   4    8.10    1.53
  -2   8   4   14.38    1.78
   2  -8   4   15.66    3.48
  -2   8   3  212.25   10.28
   2  -8   3  213.18   14.31
   2   8  -3  212.97   10.60
  -2   8   3  216.50   10.32
  -2   8   3  227.29   10.59
   2   8  -3  212.98   10.15
  -2   8   3  208.87   10.26
   2   8  -2   64.78    4.01
  -2   8   2   65.06    3.98
  -2   8   2   63.50    7.06
  -2   8   2   67.19    4.27
   2   8  -2   68.84    4.54
   2  -8   2   62.05    6.91
  -2   8   2   72.28    4.51
  -2   8   2   65.68    4.02
  -2   8   1  140.50    7.19
   2  -8   1  157.06   11.45
[truncated: 606,787 more chars]
