# Supplementary material for: Enantioconvergent Access to Chiral S(VI) Stereocenters by Kinetic Resolution of Sulfonimidoyl Chlorides
Source: Angew Chem Int Ed Engl. 2025 Nov 17;65(2):e19733. doi: 10.1002/anie.202519733 (PMC12790358; doi:10.1002/anie.202519733)
Supplement: Supplementary file 2 — Supporting Information [file ANIE-65-e19733-s001.zip › ent_3x_hpd796_auto.cif]

data_hpd796_auto
_audit_creation_date               2023-10-26
_audit_creation_method
;
Olex2 1.5
(compiled 2023.08.24 svn.re1ec1418 for OlexSys, GUI svn.r6817)
;
_shelx_SHELXL_version_number       '2018/3'
_audit_contact_author_address      ?
_audit_contact_author_email        ?
_audit_contact_author_name         ''
_audit_contact_author_phone        ?
_publ_contact_author_id_orcid      ?
_publ_section_references
;
Dolomanov, O.V., Bourhis, L.J., Gildea, R.J, Howard, J.A.K. & Puschmann, H.
 (2009), J. Appl. Cryst. 42, 339-341.

Sheldrick, G.M. (2015). Acta Cryst. A71, 3-8.

Sheldrick, G.M. (2015). Acta Cryst. C71, 3-8.
;
_chemical_name_common              ?
_chemical_name_systematic          ?
_chemical_formula_moiety           'C17 H20 F N O5 S2'
_chemical_formula_sum              'C17 H20 F N O5 S2'
_chemical_formula_weight           401.46
_chemical_absolute_configuration   ad
_chemical_melting_point            ?
_chemical_oxdiff_formula           'C H S O F N'
_chemical_oxdiff_usercomment       363-7
loop_
  _atom_type_symbol
  _atom_type_description
  _atom_type_scat_dispersion_real
  _atom_type_scat_dispersion_imag
  _atom_type_scat_source
 'C' 'C' 0.0181 0.0091 'International Tables Vol C Tables 4.2.6.8 and 6.1.1.4'
 'H' 'H' 0.0000 0.0000 'International Tables Vol C Tables 4.2.6.8 and 6.1.1.4'
 'F' 'F' 0.0727 0.0534 'International Tables Vol C Tables 4.2.6.8 and 6.1.1.4'
 'N' 'N' 0.0311 0.0180 'International Tables Vol C Tables 4.2.6.8 and 6.1.1.4'
 'O' 'O' 0.0492 0.0322 'International Tables Vol C Tables 4.2.6.8 and 6.1.1.4'
 'S' 'S' 0.3331 0.5567 'International Tables Vol C Tables 4.2.6.8 and 6.1.1.4'

_shelx_space_group_comment
;
The symmetry employed for this shelxl refinement is uniquely defined
by the following loop, which should always be used as a source of
symmetry information in preference to the above space-group names.
They are only intended as comments.
;
_space_group_crystal_system        'monoclinic'
_space_group_IT_number             4
_space_group_name_H-M_alt          'P 1 21 1'
_space_group_name_Hall             'P 2yb'
loop_
  _space_group_symop_operation_xyz
 'x, y, z'
 '-x, y+1/2, -z'

_cell_length_a                     8.73848(7)
_cell_length_b                     31.7118(2)
_cell_length_c                     10.40203(8)
_cell_angle_alpha                  90
_cell_angle_beta                   106.2808(8)
_cell_angle_gamma                  90
_cell_volume                       2766.95(4)
_cell_formula_units_Z              6
_cell_measurement_reflns_used      35100
_cell_measurement_temperature      99.9(2)
_cell_measurement_theta_max        76.3870
_cell_measurement_theta_min        2.7830
_shelx_estimated_absorpt_T_max     0.878
_shelx_estimated_absorpt_T_min     0.494
_exptl_absorpt_coefficient_mu      2.965
_exptl_absorpt_correction_T_max    1.000
_exptl_absorpt_correction_T_min    0.545
_exptl_absorpt_correction_type     gaussian
_exptl_absorpt_process_details
;
CrysAlisPro 1.171.42.102a (Rigaku Oxford Diffraction, 2023)
Numerical absorption correction based on gaussian integration over
a multifaceted crystal model
Empirical absorption correction using spherical harmonics,
implemented in SCALE3 ABSPACK scaling algorithm.
;
_exptl_absorpt_special_details     ?
_exptl_crystal_colour              'clear colourless'
_exptl_crystal_colour_lustre       clear
_exptl_crystal_colour_modifier     .
_exptl_crystal_colour_primary      colourless
_exptl_crystal_density_diffrn      1.446
_exptl_crystal_density_meas        ?
_exptl_crystal_density_method      ?
_exptl_crystal_description         plank
_exptl_crystal_F_000               1260
loop_
  _exptl_crystal_face_index_h
  _exptl_crystal_face_index_k
  _exptl_crystal_face_index_l
  _exptl_crystal_face_perp_dist
 0 21 0 0.1171
 -4 3 6 0.0494
 0 -20 1 0.1478
 4 -2 -6 0.0135
 -4 1 -4 0.0077
 4 0 3 0.0188

_exptl_crystal_size_max            0.277
_exptl_crystal_size_mid            0.08
_exptl_crystal_size_min            0.045
loop_
  _exptl_oxdiff_crystal_face_indexfrac_h
  _exptl_oxdiff_crystal_face_indexfrac_k
  _exptl_oxdiff_crystal_face_indexfrac_l
  _exptl_oxdiff_crystal_face_x
  _exptl_oxdiff_crystal_face_y
  _exptl_oxdiff_crystal_face_z
 -0.3878 20.5388 0.1505 0.2111 0.8733 0.4392
 -3.5661 2.8933 6.1497 0.1383 0.5827 -0.8008
 -0.1190 -20.4668 0.7322 -0.1947 -0.8040 -0.5618
 3.5768 -1.6044 -6.2013 -0.1261 -0.5325 0.8370
 -3.5646 1.2891 -3.8299 0.9452 -0.2279 0.2337
 4.1036 0.1445 3.0990 -0.9682 0.2331 -0.0905

_exptl_transmission_factor_max     ?
_exptl_transmission_factor_min     ?
_diffrn_reflns_av_R_equivalents    0.0436
_diffrn_reflns_av_unetI/netI       0.0311
_diffrn_reflns_Laue_measured_fraction_full  1.000
_diffrn_reflns_Laue_measured_fraction_max  0.970
_diffrn_reflns_limit_h_max         11
_diffrn_reflns_limit_h_min         -10
_diffrn_reflns_limit_k_max         38
_diffrn_reflns_limit_k_min         -38
_diffrn_reflns_limit_l_max         11
_diffrn_reflns_limit_l_min         -13
_diffrn_reflns_number              52389
_diffrn_reflns_point_group_measured_fraction_full  0.999
_diffrn_reflns_point_group_measured_fraction_max  0.945
_diffrn_reflns_theta_full          67.684
_diffrn_reflns_theta_max           76.572
_diffrn_reflns_theta_min           2.787
_diffrn_ambient_environment        N~2~
_diffrn_ambient_temperature        99.9(2)
_diffrn_detector                   'Hybrid Pixel Array Detector'
_diffrn_detector_area_resol_mean   10.0000
_diffrn_detector_type              HyPix
_diffrn_measured_fraction_theta_full  1.000
_diffrn_measured_fraction_theta_max  0.970
_diffrn_measurement_details
;
List of Runs (angles in degrees, time in seconds):

  # Type    Start    End  Width  t~exp~   \w     \q     \k     \f   Frames
--------------------------------------------------------------------------
  1  \w    -51.00 -19.00   0.50    0.43    --  -91.75  45.00-120.00   64
  2  \w    -71.00 -19.00   0.50    0.43    --  -91.75  61.00 -30.00  104
  3  \w    -51.00 -19.00   0.50    0.43    --  -91.75  45.00  30.00   64
  4  \w    -51.00 -19.00   0.50    0.43    --  -91.75  45.00  90.00   64
  5  \w    -51.00 -19.00   0.50    0.43    --  -91.75  45.00 120.00   64
  6  \w    -51.00 -19.00   0.50    0.43    --  -91.75  45.00 -30.00   64
  7  \w    -51.00 -19.00   0.50    0.43    --  -91.75  45.00 -60.00   64
  8  \w    -51.00 -19.00   0.50    0.43    --  -91.75  45.00 -90.00   64
  9  \w    -43.00  27.00   0.50    0.11    --  -46.64  37.00-180.00  140
 10  \w    -30.00  29.00   0.50    0.11    --  -46.64  19.00 -90.00  118
 11  \w    -73.00  26.00   0.50    0.11    --  -46.64  83.00 -39.00  198
 12  \w   -118.00 -19.00   0.50    0.43    --  -91.75  83.00 -39.00  198
 13  \w    -30.00  29.00   0.50    0.11    --  -46.64  19.00   0.00  118
 14  \w   -118.00 -83.00   0.50    0.11    --  -46.64 -57.00 -90.00   70
 15  \w   -118.00 -83.00   0.50    0.11    --  -46.64 -57.00-120.00   70
 16  \w   -118.00 -83.00   0.50    0.11    --  -46.64 -57.00-150.00   70
 17  \w   -120.00 -62.00   0.50    0.11    --  -46.64 -37.00 -90.00  116
 18  \w   -118.00 -83.00   0.50    0.11    --  -46.64 -57.00  30.00   70
 19  \w   -118.00 -83.00   0.50    0.11    --  -46.64 -57.00 150.00   70
 20  \w   -164.00-101.00   0.50    0.43    --  -91.75 -77.00 -90.00  126
 21  \w   -166.00 -76.00   0.50    0.43    --  -91.75 -30.00-180.00  180
 22  \w   -164.00 -91.00   0.50    0.43    --  -91.75 -61.00 -60.00  146
 23  \w   -166.00 -76.00   0.50    0.43    --  -91.75 -30.00  90.00  180
 24  \w   -164.00 -91.00   0.50    0.43    --  -91.75 -61.00 150.00  146
 25  \w   -166.00 -76.00   0.50    0.43    --  -91.75 -30.00 120.00  180
 26  \w   -166.00 -76.00   0.50    0.43    --  -91.75 -30.00  60.00  180
 27  \w   -167.00 -74.00   0.50    0.43    --  -91.75 -15.00-150.00  186
 28  \w   -164.00 -79.00   0.50    0.43    --  -91.75 -83.00-160.00  170
 29  \w     34.00  93.00   0.50    0.11    --   46.64-125.00-150.00  118
 30  \w     34.00 106.00   0.50    0.43    --  106.92 -94.00-180.00  144
 31  \w     34.00 106.00   0.50    0.43    --  106.92 -94.00-150.00  144
 32  \w     34.00 133.00   0.50    0.43    --  106.92 -83.00-160.00  198
 33  \w    -21.00  73.00   0.50    0.11    --   46.64 -83.00-160.00  188
 34  \w     34.00 106.00   0.50    0.43    --  106.92 -94.00 -90.00  144
 35  \w     34.00 106.00   0.50    0.43    --  106.92 -94.00 -60.00  144
 36  \w     34.00  71.00   0.50    0.43    --  106.92 -61.00 -30.00   74
 37  \w     34.00  71.00   0.50    0.43    --  106.92 -61.00   0.00   74
 38  \w     34.00  71.00   0.50    0.43    --  106.92 -61.00-150.00   74
 39  \w     93.00 178.00   0.50    0.43    --  106.92  45.00 -90.00  170
 40  \w    101.00 178.00   0.50    0.43    --  106.92  83.00 -39.00  154
 41  \w     93.00 178.00   0.50    0.43    --  106.92  45.00   0.00  170
 42  \w     93.00 178.00   0.50    0.43    --  106.92  45.00  60.00  170
 43  \w     83.00 119.00   0.50    0.11    --   46.64  57.00  30.00   72
;
_diffrn_measurement_device         'four-circle diffractometer'
_diffrn_measurement_device_type    'XtaLAB Synergy, Dualflex, HyPix'
_diffrn_measurement_method         '\w scans'
_diffrn_orient_matrix_type        
 'CrysAlisPro convention (1999,Acta A55,543-557)'
_diffrn_orient_matrix_UB_11        -0.1742080000
_diffrn_orient_matrix_UB_12        0.0075890000
_diffrn_orient_matrix_UB_13        -0.0821060000
_diffrn_orient_matrix_UB_21        -0.0009198000
_diffrn_orient_matrix_UB_22        0.0419549000
_diffrn_orient_matrix_UB_23        0.0744781000
_diffrn_orient_matrix_UB_31        0.0582368000
_diffrn_orient_matrix_UB_32        0.0232680000
_diffrn_orient_matrix_UB_33        -0.1074019000
_diffrn_radiation_monochromator    mirror
_diffrn_radiation_probe            x-ray
_diffrn_radiation_type             'Cu K\a'
_diffrn_radiation_wavelength       1.54184
_diffrn_source                     'micro-focus sealed X-ray tube'
_diffrn_source_type                'PhotonJet (Cu) X-ray Source'
_reflns_Friedel_coverage           0.912
_reflns_Friedel_fraction_full      0.998
_reflns_Friedel_fraction_max       0.918
_reflns_number_gt                  10649
_reflns_number_total               10981
_reflns_special_details
;
 Reflections were merged by SHELXL according to the crystal
 class for the calculation of statistics and refinement.
 
 _reflns_Friedel_fraction is defined as the number of unique
 Friedel pairs measured divided by the number that would be
 possible theoretically, ignoring centric projections and
 systematic absences.
;
_reflns_threshold_expression       'I > 2\s(I)'
_computing_cell_refinement         'CrysAlisPro 1.171.42.102a (Rigaku OD, 2023)'
_computing_data_collection         'CrysAlisPro 1.171.42.102a (Rigaku OD, 2023)'
_computing_data_reduction          'CrysAlisPro 1.171.42.102a (Rigaku OD, 2023)'
_computing_molecular_graphics      'Olex2 1.5 (Dolomanov et al., 2009)'
_computing_publication_material    'Olex2 1.5 (Dolomanov et al., 2009)'
_computing_structure_refinement    'SHELXL 2018/3 (Sheldrick, 2015)'
_computing_structure_solution      'SHELXT  (Sheldrick, 2015)'
_refine_diff_density_max           0.847
_refine_diff_density_min           -0.390
_refine_diff_density_rms           0.057
_refine_ls_abs_structure_details
;
 Flack x determined using 4898 quotients [(I+)-(I-)]/[(I+)+(I-)]
 (Parsons, Flack and Wagner, Acta Cryst. B69 (2013) 249-259).
;
_refine_ls_abs_structure_Flack     -0.008(5)
_refine_ls_extinction_coef         .
_refine_ls_extinction_method       none
_refine_ls_goodness_of_fit_ref     1.055
_refine_ls_hydrogen_treatment      constr
_refine_ls_matrix_type             full
_refine_ls_number_parameters       712
_refine_ls_number_reflns           10981
_refine_ls_number_restraints       1
_refine_ls_R_factor_all            0.0346
_refine_ls_R_factor_gt             0.0337
_refine_ls_restrained_S_all        1.055
_refine_ls_shift/su_max            0.001
_refine_ls_shift/su_mean           0.000
_refine_ls_structure_factor_coef   Fsqd
_refine_ls_weighting_details      
 'w=1/[\s^2^(Fo^2^)+(0.0558P)^2^+0.7802P] where P=(Fo^2^+2Fc^2^)/3'
_refine_ls_weighting_scheme        calc
_refine_ls_wR_factor_gt            0.0888
_refine_ls_wR_factor_ref           0.0895
_refine_special_details            ?
_olex2_refinement_description
;
1. Fixed Uiso
 At 1.2 times of:
  All C(H) groups, All C(H,H) groups
 At 1.5 times of:
  All C(H,H,H) groups, All O(H) groups
2.a Secondary CH2 refined with riding coordinates:
 C13(H13A,H13B), C30(H30A,H30B), C47(H47A,H47B), C32(H32A,H32B), C49(H49A,
 H49B), C15(H15A,H15B)
2.b Aromatic/amide H refined with riding coordinates:
 C45(H45), C29(H29), C9(H9), C8(H8), C46(H46), C42(H42), C12(H12), C25(H25),
 C19(H19), C44(H44), C11(H11), C43(H43), C10(H10A), C28(H28), C23(H23),
 C26(H26), C36(H36), C6(H6), C22(H22), C4(H4), C21(H21), C2(H2), C40(H40),
 C27(H27), C5(H5A), C38(H38), C39(H39)
2.c Idealised Me refined as rotating group:
 C17(H17A,H17B,H17C), C33(H33A,H33B,H33C), C34(H34A,H34B,H34C), C50(H50A,H50B,
 H50C), C51(H51A,H51B,H51C), C16(H16A,H16B,H16C)
2.d Idealised tetrahedral OH refined as rotating group:
 O10(H10), O5(H5), O15(H15)
;
_atom_sites_solution_hydrogens     geom
_atom_sites_solution_primary       dual
_atom_sites_solution_secondary     ?
loop_
  _atom_site_label
  _atom_site_type_symbol
  _atom_site_fract_x
  _atom_site_fract_y
  _atom_site_fract_z
  _atom_site_U_iso_or_equiv
  _atom_site_adp_type
  _atom_site_occupancy
  _atom_site_site_symmetry_order
  _atom_site_calc_flag
  _atom_site_refinement_flags_posn
  _atom_site_refinement_flags_adp
  _atom_site_refinement_flags_occupancy
  _atom_site_disorder_assembly
  _atom_site_disorder_group
 S6 S 0.89013(8) 0.31587(2) 0.46982(7) 0.01698(16) Uani 1 1 d . . . . .
 S4 S 1.07242(8) 0.48006(2) 0.46009(7) 0.01705(15) Uani 1 1 d . . . . .
 S3 S 1.13562(8) 0.51767(2) 0.71068(7) 0.01778(15) Uani 1 1 d . . . . .
 S2 S -0.08867(9) 0.64846(2) 0.48322(7) 0.01677(16) Uani 1 1 d . . . . .
 S5 S 0.80243(9) 0.35007(2) 0.21509(8) 0.02028(16) Uani 1 1 d . . . . .
 S1 S -0.17060(9) 0.68439(2) 0.23202(7) 0.01908(16) Uani 1 1 d . . . . .
 O7 O 1.0146(3) 0.48962(7) 0.7330(2) 0.0235(5) Uani 1 1 d . . . . .
 O8 O 1.1474(3) 0.43976(7) 0.4877(2) 0.0236(5) Uani 1 1 d . . . . .
 O13 O 0.8084(3) 0.27634(7) 0.4443(2) 0.0223(5) Uani 1 1 d . . . . .
 O14 O 1.0685(3) 0.30452(6) 0.4828(2) 0.0198(4) Uani 1 1 d . . . . .
 O3 O -0.1792(3) 0.61043(7) 0.4514(2) 0.0229(5) Uani 1 1 d . . . . .
 O2 O -0.0820(3) 0.65110(8) 0.1923(2) 0.0264(5) Uani 1 1 d . . . . .
 O4 O 0.0872(3) 0.63472(7) 0.4961(2) 0.0194(4) Uani 1 1 d . . . . .
 O6 O 1.1289(3) 0.56109(7) 0.7475(2) 0.0237(5) Uani 1 1 d . . . . .
 O1 O -0.1546(3) 0.72638(7) 0.1853(2) 0.0245(5) Uani 1 1 d . . . . .
 O11 O 0.8006(3) 0.39240(7) 0.1669(2) 0.0248(5) Uani 1 1 d . . . . .
 O12 O 0.9066(3) 0.32007(8) 0.1796(2) 0.0300(5) Uani 1 1 d . . . . .
 O9 O 0.8914(3) 0.47118(6) 0.4439(2) 0.0194(4) Uani 1 1 d . . . . .
 O10 O 0.6924(3) 0.52179(8) 0.6521(3) 0.0315(5) Uani 1 1 d . . . . .
 H10 H 0.791881 0.519485 0.681266 0.047 Uiso 1 1 calc R U . . .
 F2 F 1.6952(3) 0.53701(9) 1.0096(3) 0.0652(9) Uani 1 1 d . . . . .
 F1 F -0.7516(3) 0.72267(9) 0.1473(4) 0.0704(10) Uani 1 1 d . . . . .
 N3 N 0.8345(3) 0.35380(8) 0.3761(3) 0.0187(5) Uani 1 1 d . . . . .
 F3 F 0.2059(3) 0.37022(11) 0.1044(4) 0.0697(9) Uani 1 1 d . . . . .
 N2 N 1.1349(3) 0.51717(8) 0.5552(3) 0.0192(5) Uani 1 1 d . . . . .
 O5 O 0.5526(3) 0.60014(8) 0.6870(3) 0.0368(6) Uani 1 1 d . . . . .
 H5 H 0.583759 0.576198 0.670703 0.055 Uiso 1 1 calc R U . . .
 O15 O 1.2899(4) 0.35304(9) 0.7722(3) 0.0423(7) Uani 1 1 d . . . . .
 H15 H 1.262192 0.345948 0.840220 0.063 Uiso 1 1 calc R U . . .
 N1 N -0.1330(3) 0.68783(8) 0.3933(3) 0.0191(5) Uani 1 1 d . . . . .
 C45 C 0.8980(4) 0.39319(10) 0.7774(3) 0.0218(6) Uani 1 1 d . . . . .
 H45 H 0.904291 0.422519 0.796731 0.026 Uiso 1 1 calc R U . . .
 C29 C 1.0632(4) 0.54274(10) 0.2784(3) 0.0201(6) Uani 1 1 d . . . . .
 H29 H 1.052961 0.561986 0.345492 0.024 Uiso 1 1 calc R U . . .
 C24 C 1.0792(4) 0.49980(10) 0.3041(3) 0.0194(6) Uani 1 1 d . . . . .
 C14 C 0.3612(4) 0.65559(10) 0.6107(4) 0.0237(7) Uani 1 1 d . . . . .
 C48 C 1.3462(4) 0.32599(10) 0.5724(3) 0.0234(7) Uani 1 1 d . . . . .
 C9 C -0.1063(4) 0.65256(11) 0.8608(3) 0.0246(7) Uani 1 1 d . . . . .
 H9 H -0.124242 0.633410 0.925347 0.030 Uiso 1 1 calc R U . . .
 C13 C 0.2112(4) 0.66700(10) 0.5023(3) 0.0236(7) Uani 1 1 d . . . . .
 H13A H 0.172173 0.694925 0.521719 0.028 Uiso 1 1 calc R U . . .
 H13B H 0.234952 0.668703 0.414761 0.028 Uiso 1 1 calc R U . . .
 C8 C -0.1103(4) 0.63827(10) 0.7333(3) 0.0196(6) Uani 1 1 d . . . . .
 H8 H -0.128076 0.609349 0.710133 0.024 Uiso 1 1 calc R U . . .
 C7 C -0.0875(3) 0.66751(10) 0.6413(3) 0.0169(6) Uani 1 1 d . . . . .
 C46 C 0.8979(4) 0.37913(10) 0.6511(3) 0.0201(6) Uani 1 1 d . . . . .
 H46 H 0.903103 0.398505 0.582785 0.024 Uiso 1 1 calc R U . . .
 C30 C 0.7779(4) 0.50659(9) 0.4020(3) 0.0213(6) Uani 1 1 d . . . . .
 H30A H 0.766033 0.513611 0.306912 0.026 Uiso 1 1 calc R U . . .
 H30B H 0.818944 0.531840 0.456797 0.026 Uiso 1 1 calc R U . . .
 C42 C 0.8823(4) 0.30651(10) 0.7244(3) 0.0221(6) Uani 1 1 d . . . . .
 H42 H 0.878328 0.277148 0.705690 0.027 Uiso 1 1 calc R U . . .
 C12 C -0.0587(4) 0.71004(10) 0.6722(3) 0.0220(6) Uani 1 1 d . . . . .
 H12 H -0.043619 0.729389 0.607082 0.026 Uiso 1 1 calc R U . . .
 C41 C 0.8899(3) 0.33594(10) 0.6271(3) 0.0172(6) Uani 1 1 d . . . . .
 C18 C 1.3232(4) 0.49760(10) 0.8025(3) 0.0205(6) Uani 1 1 d . . . . .
 C31 C 0.6178(4) 0.49404(10) 0.4198(3) 0.0223(6) Uani 1 1 d . . . . .
 C25 C 1.0933(4) 0.47036(10) 0.2080(3) 0.0251(7) Uani 1 1 d . . . . .
 H25 H 1.100675 0.441032 0.227328 0.030 Uiso 1 1 calc R U . . .
 C19 C 1.4393(4) 0.52638(11) 0.8653(4) 0.0288(7) Uani 1 1 d . . . . .
 H19 H 1.422252 0.555937 0.855687 0.035 Uiso 1 1 calc R U . . .
 C47 C 1.1824(4) 0.33934(10) 0.4872(3) 0.0222(6) Uani 1 1 d . . . . .
 H47A H 1.147221 0.364858 0.525781 0.027 Uiso 1 1 calc R U . . .
 H47B H 1.186672 0.346126 0.395327 0.027 Uiso 1 1 calc R U . . .
 C17 C 0.4861(4) 0.68891(11) 0.6031(4) 0.0321(8) Uani 1 1 d . . . . .
 H17A H 0.503595 0.688175 0.514086 0.048 Uiso 1 1 calc R U . . .
 H17B H 0.586555 0.682863 0.671217 0.048 Uiso 1 1 calc R U . . .
 H17C H 0.447872 0.716929 0.619141 0.048 Uiso 1 1 calc R U . . .
 C35 C 0.6047(4) 0.33031(11) 0.1582(3) 0.0247(7) Uani 1 1 d . . . . .
 C44 C 0.8887(4) 0.36420(11) 0.8764(3) 0.0248(7) Uani 1 1 d . . . . .
 H44 H 0.887989 0.373999 0.962542 0.030 Uiso 1 1 calc R U . . .
 C11 C -0.0524(4) 0.72345(11) 0.8008(4) 0.0264(7) Uani 1 1 d . . . . .
 H11 H -0.031919 0.752212 0.825099 0.032 Uiso 1 1 calc R U . . .
 C43 C 0.8807(4) 0.32138(11) 0.8499(3) 0.0267(7) Uani 1 1 d . . . . .
 H43 H 0.874018 0.302003 0.917727 0.032 Uiso 1 1 calc R U . . .
 C10 C -0.0763(4) 0.69457(11) 0.8936(3) 0.0256(7) Uani 1 1 d . . . . .
 H10A H -0.071993 0.703867 0.981392 0.031 Uiso 1 1 calc R U . . .
 C33 C 0.5078(4) 0.53126(11) 0.3665(4) 0.0295(7) Uani 1 1 d . . . . .
 H33A H 0.559672 0.557464 0.405942 0.044 Uiso 1 1 calc R U . . .
 H33B H 0.407788 0.527657 0.390454 0.044 Uiso 1 1 calc R U . . .
 H33C H 0.485116 0.532570 0.268820 0.044 Uiso 1 1 calc R U . . .
 C28 C 1.0626(4) 0.55677(11) 0.1521(3) 0.0252(7) Uani 1 1 d . . . . .
 H28 H 1.051012 0.585995 0.131622 0.030 Uiso 1 1 calc R U . . .
 C23 C 1.3481(4) 0.45421(11) 0.8132(3) 0.0266(7) Uani 1 1 d . . . . .
 H23 H 1.266846 0.435120 0.768417 0.032 Uiso 1 1 calc R U . . .
 C1 C -0.3754(4) 0.67104(10) 0.1793(3) 0.0222(6) Uani 1 1 d . . . . .
 C26 C 1.0960(4) 0.48544(13) 0.0837(3) 0.0307(7) Uani 1 1 d . . . . .
 H26 H 1.109846 0.466331 0.017508 0.037 Uiso 1 1 calc R U . . .
 C36 C 0.4812(4) 0.35863(12) 0.1507(4) 0.0317(8) Uani 1 1 d . . . . .
 H36 H 0.501578 0.387571 0.172377 0.038 Uiso 1 1 calc R U . . .
 C6 C -0.4249(5) 0.63010(11) 0.1433(4) 0.0313(8) Uani 1 1 d . . . . .
 H6 H -0.349294 0.608573 0.143390 0.038 Uiso 1 1 calc R U . . .
 C22 C 1.4944(5) 0.43953(11) 0.8908(4) 0.0309(7) Uani 1 1 d . . . . .
 H22 H 1.513722 0.410024 0.898247 0.037 Uiso 1 1 calc R U . . .
 C32 C 0.6293(4) 0.48627(11) 0.5683(3) 0.0277(7) Uani 1 1 d . . . . .
 H32A H 0.521777 0.479637 0.576662 0.033 Uiso 1 1 calc R U . . .
 H32B H 0.698277 0.461469 0.600182 0.033 Uiso 1 1 calc R U . . .
 C34 C 0.5548(4) 0.45383(11) 0.3426(4) 0.0300(7) Uani 1 1 d . . . . .
 H34A H 0.544845 0.458128 0.247253 0.045 Uiso 1 1 calc R U . . .
 H34B H 0.450152 0.446930 0.354076 0.045 Uiso 1 1 calc R U . . .
 H34C H 0.629039 0.430595 0.376692 0.045 Uiso 1 1 calc R U . . .
 C49 C 1.3410(4) 0.31729(11) 0.7163(4) 0.0304(7) Uani 1 1 d . . . . .
 H49A H 1.267443 0.293549 0.716189 0.036 Uiso 1 1 calc R U . . .
 H49B H 1.448546 0.309040 0.771691 0.036 Uiso 1 1 calc R U . . .
 C4 C -0.6979(5) 0.65201(12) 0.1089(4) 0.0368(9) Uani 1 1 d . . . . .
 H4 H -0.808511 0.645632 0.085585 0.044 Uiso 1 1 calc R U . . .
 C21 C 1.6130(5) 0.46718(12) 0.9577(4) 0.0342(8) Uani 1 1 d . . . . .
 H21 H 1.712541 0.457092 1.011975 0.041 Uiso 1 1 calc R U . . .
 C2 C -0.4851(5) 0.70272(11) 0.1801(4) 0.0326(8) Uani 1 1 d . . . . .
 H2 H -0.451330 0.730828 0.204141 0.039 Uiso 1 1 calc R U . . .
 C40 C 0.5763(6) 0.28798(12) 0.1281(4) 0.0382(9) Uani 1 1 d . . . . .
 H40 H 0.662334 0.268958 0.135710 0.046 Uiso 1 1 calc R U . . .
 C50 C 1.4584(4) 0.36299(11) 0.5713(4) 0.0303(8) Uani 1 1 d . . . . .
 H50A H 1.465390 0.367500 0.479936 0.045 Uiso 1 1 calc R U . . .
 H50B H 1.564591 0.356642 0.630478 0.045 Uiso 1 1 calc R U . . .
 H50C H 1.416964 0.388523 0.602832 0.045 Uiso 1 1 calc R U . . .
 C27 C 1.0788(4) 0.52822(12) 0.0550(4) 0.0306(8) Uani 1 1 d . . . . .
 H27 H 1.078086 0.538091 -0.031433 0.037 Uiso 1 1 calc R U . . .
 C51 C 1.4033(4) 0.28622(12) 0.5173(4) 0.0352(8) Uani 1 1 d . . . . .
 H51A H 1.330432 0.262892 0.519279 0.053 Uiso 1 1 calc R U . . .
 H51B H 1.510733 0.279011 0.572492 0.053 Uiso 1 1 calc R U . . .
 H51C H 1.405469 0.291206 0.424892 0.053 Uiso 1 1 calc R U . . .
 C16 C 0.3328(4) 0.65717(11) 0.7496(4) 0.0276(7) Uani 1 1 d . . . . .
 H16A H 0.294899 0.685304 0.764886 0.041 Uiso 1 1 calc R U . . .
 H16B H 0.432750 0.651098 0.818273 0.041 Uiso 1 1 calc R U . . .
 H16C H 0.252518 0.636100 0.754473 0.041 Uiso 1 1 calc R U . . .
 C5 C -0.5858(5) 0.62115(12) 0.1074(4) 0.0401(9) Uani 1 1 d . . . . .
 H5A H -0.620662 0.593265 0.081122 0.048 Uiso 1 1 calc R U . . .
 C15 C 0.4167(4) 0.61189(11) 0.5828(4) 0.0271(7) Uani 1 1 d . . . . .
 H15A H 0.330065 0.591191 0.576523 0.033 Uiso 1 1 calc R U . . .
 H15B H 0.443178 0.612024 0.496288 0.033 Uiso 1 1 calc R U . . .
 C38 C 0.2934(6) 0.30128(16) 0.0773(5) 0.0524(13) Uani 1 1 d . . . . .
 H38 H 0.186406 0.291477 0.049077 0.063 Uiso 1 1 calc R U . . .
 C20 C 1.5819(4) 0.50957(12) 0.9431(4) 0.0356(8) Uani 1 1 d . . . . .
 C3 C -0.6433(5) 0.69215(13) 0.1453(4) 0.0374(9) Uani 1 1 d . . . . .
 C37 C 0.3271(5) 0.34295(16) 0.1101(4) 0.0429(10) Uani 1 1 d . . . . .
 C39 C 0.4205(6) 0.27390(14) 0.0867(4) 0.0479(12) Uani 1 1 d . . . . .
 H39 H 0.399866 0.245020 0.064282 0.057 Uiso 1 1 calc R U . . .

loop_
  _atom_site_aniso_label
  _atom_site_aniso_U_11
  _atom_site_aniso_U_22
  _atom_site_aniso_U_33
  _atom_site_aniso_U_23
  _atom_site_aniso_U_13
  _atom_site_aniso_U_12
 S6 0.0175(3) 0.0152(3) 0.0188(4) -0.0008(3) 0.0059(3) -0.0007(3)
 S4 0.0165(3) 0.0159(3) 0.0193(3) 0.0018(3) 0.0058(2) 0.0009(3)
 S3 0.0194(3) 0.0174(3) 0.0174(3) 0.0008(3) 0.0067(3) 0.0003(3)
 S2 0.0161(3) 0.0151(3) 0.0188(4) -0.0008(3) 0.0045(3) 0.0001(3)
 S5 0.0255(4) 0.0188(4) 0.0180(4) 0.0010(3) 0.0086(3) 0.0013(3)
 S1 0.0216(4) 0.0182(4) 0.0181(4) 0.0005(3) 0.0067(3) 0.0014(3)
 O7 0.0216(10) 0.0278(12) 0.0230(10) 0.0024(9) 0.0092(9) -0.0037(9)
 O8 0.0239(11) 0.0184(11) 0.0289(12) 0.0037(9) 0.0080(9) 0.0041(9)
 O13 0.0240(11) 0.0181(11) 0.0255(11) -0.0016(9) 0.0082(9) -0.0050(9)
 O14 0.0198(11) 0.0154(10) 0.0253(11) -0.0005(8) 0.0080(9) 0.0004(8)
 O3 0.0224(11) 0.0188(11) 0.0262(12) -0.0022(9) 0.0046(9) -0.0037(9)
 O2 0.0307(12) 0.0261(12) 0.0255(12) -0.0021(9) 0.0127(10) 0.0075(10)
 O4 0.0179(10) 0.0172(10) 0.0235(11) 0.0006(8) 0.0067(8) 0.0009(8)
 O6 0.0281(12) 0.0179(11) 0.0253(12) -0.0005(9) 0.0076(9) 0.0035(9)
 O1 0.0286(12) 0.0217(11) 0.0240(12) 0.0054(9) 0.0089(10) 0.0012(9)
 O11 0.0316(12) 0.0206(11) 0.0233(11) 0.0040(9) 0.0094(9) 0.0011(9)
 O12 0.0389(14) 0.0300(13) 0.0254(12) 0.0018(10) 0.0162(11) 0.0100(11)
 O9 0.0178(10) 0.0158(10) 0.0253(10) 0.0017(8) 0.0072(8) 0.0012(8)
 O10 0.0275(12) 0.0343(14) 0.0319(13) -0.0037(11) 0.0069(10) 0.0067(11)
 F2 0.0371(14) 0.0426(14) 0.089(2) -0.0060(15) -0.0263(13) -0.0061(12)
 F1 0.0269(13) 0.0464(16) 0.128(3) -0.0258(17) 0.0055(15) 0.0063(11)
 N3 0.0204(12) 0.0160(13) 0.0191(13) 0.0004(10) 0.0044(10) 0.0011(10)
 F3 0.0239(12) 0.084(2) 0.091(2) -0.0010(18) 0.0010(13) 0.0011(13)
 N2 0.0188(12) 0.0180(12) 0.0204(12) 0.0020(11) 0.0051(10) -0.0018(10)
 O5 0.0245(13) 0.0252(13) 0.0551(17) -0.0005(12) 0.0018(12) 0.0049(10)
 O15 0.0518(17) 0.0426(16) 0.0342(15) -0.0059(12) 0.0149(13) -0.0070(13)
 N1 0.0239(13) 0.0168(12) 0.0163(12) -0.0012(10) 0.0050(10) 0.0011(10)
 C45 0.0242(15) 0.0196(15) 0.0223(15) -0.0014(12) 0.0079(12) -0.0010(12)
 C29 0.0173(14) 0.0196(15) 0.0232(15) -0.0007(12) 0.0056(12) 0.0002(12)
 C24 0.0149(14) 0.0229(15) 0.0221(15) 0.0014(12) 0.0078(11) 0.0006(11)
 C14 0.0187(14) 0.0186(15) 0.0339(18) -0.0014(13) 0.0076(13) 0.0015(12)
 C48 0.0197(15) 0.0197(16) 0.0314(17) -0.0001(13) 0.0080(13) 0.0018(12)
 C9 0.0210(15) 0.0302(17) 0.0231(16) 0.0077(13) 0.0068(12) 0.0037(13)
 C13 0.0233(16) 0.0223(16) 0.0264(16) 0.0037(13) 0.0088(13) -0.0018(12)
 C8 0.0156(14) 0.0185(15) 0.0245(16) 0.0042(12) 0.0052(12) 0.0016(11)
 C7 0.0139(13) 0.0181(14) 0.0182(14) -0.0002(11) 0.0039(11) 0.0011(11)
 C46 0.0191(14) 0.0197(15) 0.0223(15) 0.0019(12) 0.0074(12) -0.0013(11)
 C30 0.0182(14) 0.0177(15) 0.0269(15) 0.0035(12) 0.0045(12) 0.0024(11)
 C42 0.0227(15) 0.0195(15) 0.0235(16) 0.0040(12) 0.0052(12) 0.0007(12)
 C12 0.0246(16) 0.0191(15) 0.0243(16) 0.0022(12) 0.0100(12) -0.0009(12)
 C41 0.0148(14) 0.0199(15) 0.0165(14) -0.0023(11) 0.0035(11) -0.0009(11)
 C18 0.0248(15) 0.0206(15) 0.0158(13) 0.0020(11) 0.0052(11) 0.0033(12)
 C31 0.0183(15) 0.0187(15) 0.0298(17) 0.0000(12) 0.0063(12) -0.0003(12)
 C25 0.0267(16) 0.0228(17) 0.0259(16) -0.0058(12) 0.0078(13) -0.0014(12)
 C19 0.0281(17) 0.0249(17) 0.0286(17) 0.0007(13) 0.0002(14) 0.0017(13)
 C47 0.0222(15) 0.0195(15) 0.0255(16) 0.0025(12) 0.0076(12) -0.0025(12)
 C17 0.0211(16) 0.0242(17) 0.051(2) 0.0027(16) 0.0101(15) -0.0013(14)
 C35 0.0338(18) 0.0231(16) 0.0157(14) 0.0018(12) 0.0046(13) -0.0033(13)
 C44 0.0267(16) 0.0318(18) 0.0164(15) -0.0015(13) 0.0071(12) -0.0005(14)
 C11 0.0312(18) 0.0242(17) 0.0262(17) -0.0053(13) 0.0118(14) -0.0037(13)
 C43 0.0313(17) 0.0280(18) 0.0212(16) 0.0067(13) 0.0080(13) 0.0004(14)
 C10 0.0262(16) 0.0331(18) 0.0184(15) -0.0033(13) 0.0077(12) 0.0014(14)
 C33 0.0195(16) 0.0275(17) 0.040(2) 0.0027(15) 0.0064(14) 0.0012(13)
 C28 0.0266(17) 0.0262(17) 0.0240(16) 0.0055(13) 0.0091(13) 0.0005(13)
 C23 0.0344(18) 0.0212(16) 0.0226(16) 0.0014(12) 0.0052(13) 0.0009(14)
 C1 0.0240(16) 0.0220(15) 0.0178(14) -0.0008(12) 0.0014(12) -0.0006(12)
 C26 0.0350(18) 0.0340(19) 0.0252(16) -0.0064(15) 0.0121(14) -0.0020(16)
 C36 0.0281(17) 0.0349(19) 0.0279(18) -0.0022(15) 0.0011(14) -0.0034(15)
 C6 0.0338(19) 0.0223(17) 0.0327(19) 0.0008(14) 0.0011(15) -0.0004(14)
 C22 0.040(2) 0.0244(17) 0.0265(17) 0.0023(14) 0.0067(15) 0.0083(15)
 C32 0.0252(16) 0.0269(17) 0.0349(18) 0.0013(15) 0.0147(13) 0.0011(13)
 C34 0.0224(16) 0.0254(17) 0.040(2) -0.0043(15) 0.0050(14) -0.0038(13)
 C49 0.0284(17) 0.0254(17) 0.0333(19) 0.0049(14) 0.0022(14) -0.0043(14)
 C4 0.0271(18) 0.033(2) 0.042(2) 0.0040(16) -0.0029(16) -0.0078(15)
 C21 0.0279(18) 0.039(2) 0.0295(18) 0.0040(15) -0.0018(14) 0.0072(15)
 C2 0.0286(18) 0.0222(17) 0.044(2) -0.0069(15) 0.0047(15) -0.0017(14)
 C40 0.052(2) 0.0265(19) 0.0312(19) -0.0017(15) 0.0043(17) -0.0078(17)
 C50 0.0199(15) 0.0291(18) 0.043(2) 0.0026(15) 0.0104(15) -0.0032(14)
 C27 0.0315(18) 0.040(2) 0.0219(16) 0.0020(14) 0.0097(14) -0.0022(15)
 C51 0.0250(17) 0.0301(19) 0.050(2) -0.0053(17) 0.0091(16) 0.0070(15)
 C16 0.0252(16) 0.0279(17) 0.0281(17) -0.0006(14) 0.0047(14) -0.0001(14)
 C5 0.038(2) 0.0254(19) 0.048(2) 0.0035(16) -0.0029(18) -0.0068(16)
 C15 0.0205(15) 0.0229(17) 0.0377(19) 0.0007(14) 0.0078(14) 0.0047(13)
 C38 0.045(3) 0.061(3) 0.039(2) 0.011(2) -0.0074(19) -0.030(2)
 C20 0.0282(18) 0.034(2) 0.0362(19) -0.0028(16) -0.0043(15) -0.0035(15)
 C3 0.0260(18) 0.0317(19) 0.051(2) -0.0026(18) 0.0049(16) 0.0055(15)
 C37 0.029(2) 0.061(3) 0.032(2) 0.0054(19) -0.0010(16) -0.0030(18)
 C39 0.065(3) 0.035(2) 0.034(2) 0.0027(17) -0.003(2) -0.025(2)

_geom_special_details
;
 All esds (except the esd in the dihedral angle between two l.s. planes)
 are estimated using the full covariance matrix.  The cell esds are taken
 into account individually in the estimation of esds in distances, angles
 and torsion angles; correlations between esds in cell parameters are only
 used when they are defined by crystal symmetry.  An approximate (isotropic)
 treatment of cell esds is used for estimating esds involving l.s. planes.
;
loop_
  _geom_bond_atom_site_label_1
  _geom_bond_atom_site_label_2
  _geom_bond_distance
  _geom_bond_site_symmetry_2
  _geom_bond_publ_flag
 S6 O13 1.430(2) . ?
 S6 O14 1.568(2) . ?
 S6 N3 1.539(3) . ?
 S6 C41 1.756(3) . ?
 S4 O8 1.428(2) . ?
 S4 O9 1.569(2) . ?
 S4 N2 1.536(3) . ?
 S4 C24 1.756(3) . ?
 S3 O7 1.449(2) . ?
 S3 O6 1.435(2) . ?
 S3 N2 1.615(3) . ?
 S3 C18 1.768(3) . ?
 S2 O3 1.429(2) . ?
 S2 O4 1.566(2) . ?
 S2 N1 1.543(3) . ?
 S2 C7 1.749(3) . ?
 S5 O11 1.431(2) . ?
 S5 O12 1.435(2) . ?
 S5 N3 1.624(3) . ?
 S5 C35 1.776(4) . ?
 S1 O2 1.437(2) . ?
 S1 O1 1.438(2) . ?
 S1 N1 1.620(3) . ?
 S1 C1 1.770(3) . ?
 O14 C47 1.479(4) . ?
 O4 C13 1.479(4) . ?
 O9 C30 1.480(3) . ?
 O10 H10 0.8400 . ?
 O10 C32 1.436(4) . ?
 F2 C20 1.354(4) . ?
 F1 C3 1.358(5) . ?
 F3 C37 1.355(5) . ?
 O5 H5 0.8400 . ?
 O5 C15 1.415(4) . ?
 O15 H15 0.8400 . ?
 O15 C49 1.403(5) . ?
 C45 H45 0.9500 . ?
 C45 C46 1.387(4) . ?
 C45 C44 1.400(5) . ?
 C29 H29 0.9500 . ?
 C29 C24 1.387(4) . ?
 C29 C28 1.386(5) . ?
 C24 C25 1.398(4) . ?
 C14 C13 1.514(5) . ?
 C14 C17 1.537(5) . ?
 C14 C16 1.534(5) . ?
 C14 C15 1.523(4) . ?
 C48 C47 1.518(5) . ?
 C48 C49 1.535(5) . ?
 C48 C50 1.531(5) . ?
 C48 C51 1.526(5) . ?
 C9 H9 0.9500 . ?
 C9 C8 1.393(5) . ?
 C9 C10 1.382(5) . ?
 C13 H13A 0.9900 . ?
 C13 H13B 0.9900 . ?
 C8 H8 0.9500 . ?
 C8 C7 1.387(4) . ?
 C7 C12 1.393(4) . ?
 C46 H46 0.9500 . ?
 C46 C41 1.390(4) . ?
 C30 H30A 0.9900 . ?
 C30 H30B 0.9900 . ?
 C30 C31 1.516(4) . ?
 C42 H42 0.9500 . ?
 C42 C41 1.392(4) . ?
 C42 C43 1.391(5) . ?
 C12 H12 0.9500 . ?
 C12 C11 1.390(5) . ?
 C18 C19 1.384(5) . ?
 C18 C23 1.392(5) . ?
 C31 C33 1.525(5) . ?
 C31 C32 1.539(5) . ?
 C31 C34 1.525(5) . ?
 C25 H25 0.9500 . ?
 C25 C26 1.385(5) . ?
 C19 H19 0.9500 . ?
 C19 C20 1.388(5) . ?
 C47 H47A 0.9900 . ?
 C47 H47B 0.9900 . ?
 C17 H17A 0.9800 . ?
 C17 H17B 0.9800 . ?
 C17 H17C 0.9800 . ?
 C35 C36 1.389(5) . ?
 C35 C40 1.385(5) . ?
 C44 H44 0.9500 . ?
 C44 C43 1.383(5) . ?
 C11 H11 0.9500 . ?
 C11 C10 1.388(5) . ?
 C43 H43 0.9500 . ?
 C10 H10A 0.9500 . ?
 C33 H33A 0.9800 . ?
 C33 H33B 0.9800 . ?
 C33 H33C 0.9800 . ?
 C28 H28 0.9500 . ?
 C28 C27 1.393(5) . ?
 C23 H23 0.9500 . ?
 C23 C22 1.387(5) . ?
 C1 C6 1.386(5) . ?
 C1 C2 1.390(5) . ?
 C26 H26 0.9500 . ?
 C26 C27 1.388(6) . ?
 C36 H36 0.9500 . ?
 C36 C37 1.386(5) . ?
 C6 H6 0.9500 . ?
 C6 C5 1.379(6) . ?
 C22 H22 0.9500 . ?
 C22 C21 1.387(5) . ?
 C32 H32A 0.9900 . ?
 C32 H32B 0.9900 . ?
 C34 H34A 0.9800 . ?
 C34 H34B 0.9800 . ?
 C34 H34C 0.9800 . ?
 C49 H49A 0.9900 . ?
 C49 H49B 0.9900 . ?
 C4 H4 0.9500 . ?
 C4 C5 1.388(6) . ?
 C4 C3 1.375(6) . ?
 C21 H21 0.9500 . ?
 C21 C20 1.371(5) . ?
 C2 H2 0.9500 . ?
 C2 C3 1.368(5) . ?
 C40 H40 0.9500 . ?
 C40 C39 1.381(6) . ?
 C50 H50A 0.9800 . ?
 C50 H50B 0.9800 . ?
 C50 H50C 0.9800 . ?
 C27 H27 0.9500 . ?
 C51 H51A 0.9800 . ?
 C51 H51B 0.9800 . ?
 C51 H51C 0.9800 . ?
 C16 H16A 0.9800 . ?
 C16 H16B 0.9800 . ?
 C16 H16C 0.9800 . ?
 C5 H5A 0.9500 . ?
 C15 H15A 0.9900 . ?
 C15 H15B 0.9900 . ?
 C38 H38 0.9500 . ?
 C38 C37 1.376(7) . ?
 C38 C39 1.392(8) . ?
 C39 H39 0.9500 . ?

loop_
  _geom_angle_atom_site_label_1
  _geom_angle_atom_site_label_2
  _geom_angle_atom_site_label_3
  _geom_angle
  _geom_angle_site_symmetry_1
  _geom_angle_site_symmetry_3
  _geom_angle_publ_flag
 O13 S6 O14 104.34(13) . . ?
 O13 S6 N3 120.99(14) . . ?
 O13 S6 C41 111.07(14) . . ?
 O14 S6 C41 105.28(13) . . ?
 N3 S6 O14 111.35(13) . . ?
 N3 S6 C41 102.94(14) . . ?
 O8 S4 O9 104.66(12) . . ?
 O8 S4 N2 119.73(15) . . ?
 O8 S4 C24 111.86(14) . . ?
 O9 S4 C24 105.02(13) . . ?
 N2 S4 O9 111.84(13) . . ?
 N2 S4 C24 102.97(14) . . ?
 O7 S3 N2 110.85(13) . . ?
 O7 S3 C18 107.45(14) . . ?
 O6 S3 O7 117.40(14) . . ?
 O6 S3 N2 106.70(14) . . ?
 O6 S3 C18 107.60(15) . . ?
 N2 S3 C18 106.28(14) . . ?
 O3 S2 O4 104.54(13) . . ?
 O3 S2 N1 120.91(14) . . ?
 O3 S2 C7 111.47(14) . . ?
 O4 S2 C7 105.61(13) . . ?
 N1 S2 O4 110.53(13) . . ?
 N1 S2 C7 102.97(14) . . ?
 O11 S5 O12 118.52(15) . . ?
 O11 S5 N3 105.97(13) . . ?
 O11 S5 C35 107.44(15) . . ?
 O12 S5 N3 112.04(14) . . ?
 O12 S5 C35 107.97(16) . . ?
 N3 S5 C35 103.85(14) . . ?
 O2 S1 O1 118.18(14) . . ?
 O2 S1 N1 112.20(14) . . ?
 O2 S1 C1 108.34(15) . . ?
 O1 S1 N1 106.09(14) . . ?
 O1 S1 C1 107.60(15) . . ?
 N1 S1 C1 103.34(14) . . ?
 C47 O14 S6 118.39(18) . . ?
 C13 O4 S2 120.04(19) . . ?
 C30 O9 S4 117.86(18) . . ?
 C32 O10 H10 109.5 . . ?
 S6 N3 S5 121.94(16) . . ?
 S4 N2 S3 123.60(17) . . ?
 C15 O5 H5 109.5 . . ?
 C49 O15 H15 109.5 . . ?
 S2 N1 S1 121.11(17) . . ?
 C46 C45 H45 120.0 . . ?
 C46 C45 C44 120.1(3) . . ?
 C44 C45 H45 120.0 . . ?
 C24 C29 H29 120.9 . . ?
 C28 C29 H29 120.9 . . ?
 C28 C29 C24 118.1(3) . . ?
 C29 C24 S4 120.0(2) . . ?
 C29 C24 C25 122.8(3) . . ?
 C25 C24 S4 117.1(2) . . ?
 C13 C14 C17 106.0(3) . . ?
 C13 C14 C16 111.1(3) . . ?
 C13 C14 C15 109.3(3) . . ?
 C16 C14 C17 109.3(3) . . ?
 C15 C14 C17 110.3(3) . . ?
 C15 C14 C16 110.7(3) . . ?
 C47 C48 C49 109.8(3) . . ?
 C47 C48 C50 106.4(3) . . ?
 C47 C48 C51 111.4(3) . . ?
 C50 C48 C49 109.8(3) . . ?
 C51 C48 C49 108.6(3) . . ?
 C51 C48 C50 110.7(3) . . ?
 C8 C9 H9 120.0 . . ?
 C10 C9 H9 120.0 . . ?
 C10 C9 C8 120.1(3) . . ?
 O4 C13 C14 109.7(2) . . ?
 O4 C13 H13A 109.7 . . ?
 O4 C13 H13B 109.7 . . ?
 C14 C13 H13A 109.7 . . ?
 C14 C13 H13B 109.7 . . ?
 H13A C13 H13B 108.2 . . ?
 C9 C8 H8 121.0 . . ?
 C7 C8 C9 118.0(3) . . ?
 C7 C8 H8 121.0 . . ?
 C8 C7 S2 117.0(2) . . ?
 C8 C7 C12 122.7(3) . . ?
 C12 C7 S2 120.3(2) . . ?
 C45 C46 H46 120.9 . . ?
 C45 C46 C41 118.2(3) . . ?
 C41 C46 H46 120.9 . . ?
 O9 C30 H30A 109.8 . . ?
 O9 C30 H30B 109.8 . . ?
 O9 C30 C31 109.2(2) . . ?
 H30A C30 H30B 108.3 . . ?
 C31 C30 H30A 109.8 . . ?
 C31 C30 H30B 109.8 . . ?
 C41 C42 H42 121.0 . . ?
 C43 C42 H42 121.0 . . ?
 C43 C42 C41 118.0(3) . . ?
 C7 C12 H12 120.9 . . ?
 C11 C12 C7 118.3(3) . . ?
 C11 C12 H12 120.9 . . ?
 C46 C41 S6 120.7(2) . . ?
 C46 C41 C42 122.7(3) . . ?
 C42 C41 S6 116.6(2) . . ?
 C19 C18 S3 117.6(2) . . ?
 C19 C18 C23 122.4(3) . . ?
 C23 C18 S3 120.0(3) . . ?
 C30 C31 C33 105.2(3) . . ?
 C30 C31 C32 111.2(3) . . ?
 C30 C31 C34 111.3(3) . . ?
 C33 C31 C32 110.2(3) . . ?
 C33 C31 C34 111.0(3) . . ?
 C34 C31 C32 107.9(3) . . ?
 C24 C25 H25 121.1 . . ?
 C26 C25 C24 117.7(3) . . ?
 C26 C25 H25 121.1 . . ?
 C18 C19 H19 121.9 . . ?
 C18 C19 C20 116.2(3) . . ?
 C20 C19 H19 121.9 . . ?
 O14 C47 C48 109.0(2) . . ?
 O14 C47 H47A 109.9 . . ?
 O14 C47 H47B 109.9 . . ?
 C48 C47 H47A 109.9 . . ?
 C48 C47 H47B 109.9 . . ?
 H47A C47 H47B 108.3 . . ?
 C14 C17 H17A 109.5 . . ?
 C14 C17 H17B 109.5 . . ?
 C14 C17 H17C 109.5 . . ?
 H17A C17 H17B 109.5 . . ?
 H17A C17 H17C 109.5 . . ?
 H17B C17 H17C 109.5 . . ?
 C36 C35 S5 117.3(3) . . ?
 C40 C35 S5 120.9(3) . . ?
 C40 C35 C36 121.7(4) . . ?
 C45 C44 H44 119.7 . . ?
 C43 C44 C45 120.5(3) . . ?
 C43 C44 H44 119.7 . . ?
 C12 C11 H11 120.2 . . ?
 C10 C11 C12 119.6(3) . . ?
 C10 C11 H11 120.2 . . ?
 C42 C43 H43 119.8 . . ?
 C44 C43 C42 120.4(3) . . ?
 C44 C43 H43 119.8 . . ?
 C9 C10 C11 121.3(3) . . ?
 C9 C10 H10A 119.3 . . ?
 C11 C10 H10A 119.3 . . ?
 C31 C33 H33A 109.5 . . ?
 C31 C33 H33B 109.5 . . ?
 C31 C33 H33C 109.5 . . ?
 H33A C33 H33B 109.5 . . ?
 H33A C33 H33C 109.5 . . ?
 H33B C33 H33C 109.5 . . ?
 C29 C28 H28 119.8 . . ?
 C29 C28 C27 120.3(3) . . ?
 C27 C28 H28 119.8 . . ?
 C18 C23 H23 120.8 . . ?
 C22 C23 C18 118.4(3) . . ?
 C22 C23 H23 120.8 . . ?
 C6 C1 S1 121.3(3) . . ?
 C6 C1 C2 121.0(3) . . ?
 C2 C1 S1 117.7(3) . . ?
 C25 C26 H26 119.7 . . ?
 C25 C26 C27 120.6(3) . . ?
 C27 C26 H26 119.7 . . ?
 C35 C36 H36 121.3 . . ?
 C37 C36 C35 117.3(4) . . ?
 C37 C36 H36 121.3 . . ?
 C1 C6 H6 120.6 . . ?
 C5 C6 C1 118.9(3) . . ?
 C5 C6 H6 120.6 . . ?
 C23 C22 H22 119.4 . . ?
 C21 C22 C23 121.1(3) . . ?
 C21 C22 H22 119.4 . . ?
 O10 C32 C31 112.9(3) . . ?
 O10 C32 H32A 109.0 . . ?
 O10 C32 H32B 109.0 . . ?
 C31 C32 H32A 109.0 . . ?
 C31 C32 H32B 109.0 . . ?
 H32A C32 H32B 107.8 . . ?
 C31 C34 H34A 109.5 . . ?
 C31 C34 H34B 109.5 . . ?
 C31 C34 H34C 109.5 . . ?
 H34A C34 H34B 109.5 . . ?
 H34A C34 H34C 109.5 . . ?
 H34B C34 H34C 109.5 . . ?
 O15 C49 C48 111.0(3) . . ?
 O15 C49 H49A 109.4 . . ?
 O15 C49 H49B 109.4 . . ?
 C48 C49 H49A 109.4 . . ?
 C48 C49 H49B 109.4 . . ?
 H49A C49 H49B 108.0 . . ?
 C5 C4 H4 121.2 . . ?
 C3 C4 H4 121.2 . . ?
 C3 C4 C5 117.7(4) . . ?
 C22 C21 H21 121.1 . . ?
 C20 C21 C22 117.9(3) . . ?
 C20 C21 H21 121.1 . . ?
 C1 C2 H2 121.0 . . ?
 C3 C2 C1 117.9(3) . . ?
 C3 C2 H2 121.0 . . ?
 C35 C40 H40 120.6 . . ?
 C39 C40 C35 118.8(4) . . ?
 C39 C40 H40 120.6 . . ?
 C48 C50 H50A 109.5 . . ?
 C48 C50 H50B 109.5 . . ?
 C48 C50 H50C 109.5 . . ?
 H50A C50 H50B 109.5 . . ?
 H50A C50 H50C 109.5 . . ?
 H50B C50 H50C 109.5 . . ?
 C28 C27 H27 119.8 . . ?
 C26 C27 C28 120.4(3) . . ?
 C26 C27 H27 119.8 . . ?
 C48 C51 H51A 109.5 . . ?
 C48 C51 H51B 109.5 . . ?
 C48 C51 H51C 109.5 . . ?
 H51A C51 H51B 109.5 . . ?
 H51A C51 H51C 109.5 . . ?
 H51B C51 H51C 109.5 . . ?
 C14 C16 H16A 109.5 . . ?
 C14 C16 H16B 109.5 . . ?
 C14 C16 H16C 109.5 . . ?
 H16A C16 H16B 109.5 . . ?
 H16A C16 H16C 109.5 . . ?
 H16B C16 H16C 109.5 . . ?
 C6 C5 C4 121.4(4) . . ?
 C6 C5 H5A 119.3 . . ?
 C4 C5 H5A 119.3 . . ?
 O5 C15 C14 109.7(3) . . ?
 O5 C15 H15A 109.7 . . ?
 O5 C15 H15B 109.7 . . ?
 C14 C15 H15A 109.7 . . ?
 C14 C15 H15B 109.7 . . ?
 H15A C15 H15B 108.2 . . ?
 C37 C38 H38 121.0 . . ?
 C37 C38 C39 118.1(4) . . ?
 C39 C38 H38 121.0 . . ?
 F2 C20 C19 117.4(3) . . ?
 F2 C20 C21 118.7(3) . . ?
 C21 C20 C19 124.0(3) . . ?
 F1 C3 C4 118.3(4) . . ?
 F1 C3 C2 118.6(4) . . ?
 C2 C3 C4 123.1(4) . . ?
 F3 C37 C36 117.7(4) . . ?
 F3 C37 C38 119.4(4) . . ?
 C38 C37 C36 122.8(4) . . ?
 C40 C39 C38 121.2(4) . . ?
 C40 C39 H39 119.4 . . ?
 C38 C39 H39 119.4 . . ?

loop_
  _geom_torsion_atom_site_label_1
  _geom_torsion_atom_site_label_2
  _geom_torsion_atom_site_label_3
  _geom_torsion_atom_site_label_4
  _geom_torsion
  _geom_torsion_site_symmetry_1
  _geom_torsion_site_symmetry_2
  _geom_torsion_site_symmetry_3
  _geom_torsion_site_symmetry_4
  _geom_torsion_publ_flag
 S6 O14 C47 C48 148.8(2) . . . . ?
 S4 O9 C30 C31 -168.5(2) . . . . ?
 S4 C24 C25 C26 178.9(3) . . . . ?
 S3 C18 C19 C20 176.3(3) . . . . ?
 S3 C18 C23 C22 -177.3(3) . . . . ?
 S2 O4 C13 C14 135.8(2) . . . . ?
 S2 C7 C12 C11 -177.4(3) . . . . ?
 S5 C35 C36 C37 -178.1(3) . . . . ?
 S5 C35 C40 C39 178.7(3) . . . . ?
 S1 C1 C6 C5 177.8(3) . . . . ?
 S1 C1 C2 C3 -177.1(3) . . . . ?
 O7 S3 N2 S4 -24.6(2) . . . . ?
 O7 S3 C18 C19 -141.5(3) . . . . ?
 O7 S3 C18 C23 36.5(3) . . . . ?
 O8 S4 O9 C30 -174.5(2) . . . . ?
 O8 S4 N2 S3 -62.0(2) . . . . ?
 O8 S4 C24 C29 -158.3(2) . . . . ?
 O8 S4 C24 C25 24.7(3) . . . . ?
 O13 S6 O14 C47 170.0(2) . . . . ?
 O13 S6 N3 S5 -50.8(2) . . . . ?
 O13 S6 C41 C46 -152.3(2) . . . . ?
 O13 S6 C41 C42 28.0(3) . . . . ?
 O14 S6 N3 S5 72.3(2) . . . . ?
 O14 S6 C41 C46 95.4(3) . . . . ?
 O14 S6 C41 C42 -84.3(3) . . . . ?
 O3 S2 O4 C13 168.0(2) . . . . ?
 O3 S2 N1 S1 -47.1(2) . . . . ?
 O3 S2 C7 C8 25.6(3) . . . . ?
 O3 S2 C7 C12 -156.8(2) . . . . ?
 O2 S1 N1 S2 -30.9(2) . . . . ?
 O2 S1 C1 C6 16.7(3) . . . . ?
 O2 S1 C1 C2 -165.8(3) . . . . ?
 O4 S2 N1 S1 75.4(2) . . . . ?
 O4 S2 C7 C8 -87.3(2) . . . . ?
 O4 S2 C7 C12 90.3(3) . . . . ?
 O6 S3 N2 S4 -153.57(18) . . . . ?
 O6 S3 C18 C19 -14.2(3) . . . . ?
 O6 S3 C18 C23 163.8(3) . . . . ?
 O1 S1 N1 S2 -161.37(18) . . . . ?
 O1 S1 C1 C6 145.5(3) . . . . ?
 O1 S1 C1 C2 -36.9(3) . . . . ?
 O11 S5 N3 S6 -162.95(18) . . . . ?
 O11 S5 C35 C36 -34.8(3) . . . . ?
 O11 S5 C35 C40 147.7(3) . . . . ?
 O12 S5 N3 S6 -32.3(2) . . . . ?
 O12 S5 C35 C36 -163.7(3) . . . . ?
 O12 S5 C35 C40 18.8(3) . . . . ?
 O9 S4 N2 S3 60.9(2) . . . . ?
 O9 S4 C24 C29 88.7(3) . . . . ?
 O9 S4 C24 C25 -88.3(3) . . . . ?
 O9 C30 C31 C33 -176.7(3) . . . . ?
 O9 C30 C31 C32 63.9(3) . . . . ?
 O9 C30 C31 C34 -56.5(4) . . . . ?
 N3 S6 O14 C47 37.9(2) . . . . ?
 N3 S6 C41 C46 -21.4(3) . . . . ?
 N3 S6 C41 C42 158.9(2) . . . . ?
 N3 S5 C35 C36 77.2(3) . . . . ?
 N3 S5 C35 C40 -100.3(3) . . . . ?
 N2 S4 O9 C30 54.4(2) . . . . ?
 N2 S4 C24 C29 -28.5(3) . . . . ?
 N2 S4 C24 C25 154.6(3) . . . . ?
 N2 S3 C18 C19 99.8(3) . . . . ?
 N2 S3 C18 C23 -82.2(3) . . . . ?
 N1 S2 O4 C13 36.4(2) . . . . ?
 N1 S2 C7 C8 156.7(2) . . . . ?
 N1 S2 C7 C12 -25.7(3) . . . . ?
 N1 S1 C1 C6 -102.5(3) . . . . ?
 N1 S1 C1 C2 75.0(3) . . . . ?
 C45 C46 C41 S6 -179.7(2) . . . . ?
 C45 C46 C41 C42 -0.1(5) . . . . ?
 C45 C44 C43 C42 0.3(5) . . . . ?
 C29 C24 C25 C26 2.0(5) . . . . ?
 C29 C28 C27 C26 -0.1(5) . . . . ?
 C24 S4 O9 C30 -56.5(2) . . . . ?
 C24 S4 N2 S3 173.16(18) . . . . ?
 C24 C29 C28 C27 -0.5(5) . . . . ?
 C24 C25 C26 C27 -2.6(5) . . . . ?
 C9 C8 C7 S2 178.6(2) . . . . ?
 C9 C8 C7 C12 1.0(5) . . . . ?
 C13 C14 C15 O5 -177.3(3) . . . . ?
 C8 C9 C10 C11 1.1(5) . . . . ?
 C8 C7 C12 C11 0.1(5) . . . . ?
 C7 S2 O4 C13 -74.3(2) . . . . ?
 C7 S2 N1 S1 -172.22(18) . . . . ?
 C7 C12 C11 C10 -0.6(5) . . . . ?
 C46 C45 C44 C43 0.5(5) . . . . ?
 C30 C31 C32 O10 55.7(3) . . . . ?
 C12 C11 C10 C9 0.0(5) . . . . ?
 C41 S6 O14 C47 -73.0(2) . . . . ?
 C41 S6 N3 S5 -175.40(18) . . . . ?
 C41 C42 C43 C44 -0.9(5) . . . . ?
 C18 S3 N2 S4 91.8(2) . . . . ?
 C18 C19 C20 F2 -177.6(4) . . . . ?
 C18 C19 C20 C21 1.3(6) . . . . ?
 C18 C23 C22 C21 0.7(5) . . . . ?
 C25 C26 C27 C28 1.7(6) . . . . ?
 C19 C18 C23 C22 0.6(5) . . . . ?
 C47 C48 C49 O15 -58.2(4) . . . . ?
 C17 C14 C13 O4 176.1(3) . . . . ?
 C17 C14 C15 O5 66.5(4) . . . . ?
 C35 S5 N3 S6 84.0(2) . . . . ?
 C35 C36 C37 F3 179.0(4) . . . . ?
 C35 C36 C37 C38 -0.3(6) . . . . ?
 C35 C40 C39 C38 -1.1(6) . . . . ?
 C44 C45 C46 C41 -0.6(5) . . . . ?
 C43 C42 C41 S6 -179.5(2) . . . . ?
 C43 C42 C41 C46 0.8(5) . . . . ?
 C10 C9 C8 C7 -1.6(5) . . . . ?
 C33 C31 C32 O10 -60.5(3) . . . . ?
 C28 C29 C24 S4 -177.4(2) . . . . ?
 C28 C29 C24 C25 -0.5(5) . . . . ?
 C23 C18 C19 C20 -1.6(5) . . . . ?
 C23 C22 C21 C20 -1.0(6) . . . . ?
 C1 S1 N1 S2 85.6(2) . . . . ?
 C1 C6 C5 C4 -1.1(6) . . . . ?
 C1 C2 C3 F1 179.2(4) . . . . ?
 C1 C2 C3 C4 -0.5(7) . . . . ?
 C36 C35 C40 C39 1.4(6) . . . . ?
 C6 C1 C2 C3 0.5(6) . . . . ?
 C22 C21 C20 F2 178.8(4) . . . . ?
 C22 C21 C20 C19 -0.1(7) . . . . ?
 C34 C31 C32 O10 178.2(3) . . . . ?
 C49 C48 C47 O14 -61.9(3) . . . . ?
 C2 C1 C6 C5 0.3(6) . . . . ?
 C40 C35 C36 C37 -0.7(5) . . . . ?
 C50 C48 C47 O14 179.3(3) . . . . ?
 C50 C48 C49 O15 58.5(4) . . . . ?
 C51 C48 C47 O14 58.5(4) . . . . ?
 C51 C48 C49 O15 179.7(3) . . . . ?
 C16 C14 C13 O4 -65.2(3) . . . . ?
 C16 C14 C15 O5 -54.6(4) . . . . ?
 C5 C4 C3 F1 -179.9(4) . . . . ?
 C5 C4 C3 C2 -0.3(7) . . . . ?
 C15 C14 C13 O4 57.2(3) . . . . ?
 C3 C4 C5 C6 1.1(6) . . . . ?
 C37 C38 C39 C40 0.2(7) . . . . ?
 C39 C38 C37 F3 -178.8(4) . . . . ?
 C39 C38 C37 C36 0.6(7) . . . . ?

_shelx_res_file
;
TITL hpd796_auto_a.res in P2(1)
    hpd796_auto.res
    created by SHELXL-2018/3 at 12:13:10 on 26-Oct-2023
REM Old TITL hpd796_auto in P2(1)/m
REM SHELXT solution in P2(1): R1 0.070, Rweak 0.020, Alpha 0.006
REM <I/s> 0.311 for 18 systematic absences, Orientation as input
REM Flack x = 0.029 ( 0.005 ) from 4124 Parsons' quotients
REM Formula found by SHELXT: C28 N1 O5 O3 S1
CELL 1.54184 8.738484 31.711801 10.402029 90 106.2808 90
ZERR 6 0.000071 0.000239 0.000081 0 0.0008 0
LATT -1
SYMM -X,0.5+Y,-Z
SFAC C H F N O S
UNIT 102 120 6 6 30 12

L.S. 6
PLAN  5
SIZE 0.045 0.08 0.277
TEMP -173.2(2)
CONF
FREE O15 O8
fmap 2
acta
MORE -1
BOND $H
REM <olex2.extras>
REM <HklSrc "%.\\hpd796_auto.hkl">
REM </olex2.extras>

WGHT    0.055800    0.780200
FVAR       2.42717
S6    6    0.890132    0.315867    0.469816    11.00000    0.01750    0.01517 =
         0.01877   -0.00081    0.00587   -0.00072
S4    6    1.072421    0.480059    0.460088    11.00000    0.01645    0.01591 =
         0.01926    0.00178    0.00579    0.00094
S3    6    1.135615    0.517670    0.710678    11.00000    0.01944    0.01742 =
         0.01738    0.00075    0.00666    0.00026
S2    6   -0.088665    0.648460    0.483220    11.00000    0.01615    0.01513 =
         0.01880   -0.00077    0.00450    0.00010
S5    6    0.802426    0.350074    0.215086    11.00000    0.02551    0.01882 =
         0.01801    0.00097    0.00856    0.00129
S1    6   -0.170601    0.684390    0.232024    11.00000    0.02163    0.01821 =
         0.01809    0.00054    0.00668    0.00135
O7    5    1.014644    0.489621    0.732965    11.00000    0.02163    0.02782 =
         0.02296    0.00243    0.00923   -0.00368
O8    5    1.147401    0.439757    0.487685    11.00000    0.02386    0.01836 =
         0.02887    0.00374    0.00805    0.00410
O13   5    0.808352    0.276337    0.444320    11.00000    0.02399    0.01807 =
         0.02550   -0.00157    0.00818   -0.00505
O14   5    1.068496    0.304520    0.482798    11.00000    0.01977    0.01536 =
         0.02534   -0.00048    0.00801    0.00035
O3    5   -0.179189    0.610431    0.451403    11.00000    0.02237    0.01881 =
         0.02617   -0.00219    0.00458   -0.00375
O2    5   -0.081994    0.651095    0.192344    11.00000    0.03072    0.02610 =
         0.02546   -0.00207    0.01275    0.00753
O4    5    0.087174    0.634720    0.496075    11.00000    0.01794    0.01721 =
         0.02351    0.00061    0.00670    0.00087
O6    5    1.128896    0.561087    0.747462    11.00000    0.02814    0.01793 =
         0.02527   -0.00052    0.00763    0.00355
O1    5   -0.154624    0.726375    0.185275    11.00000    0.02859    0.02173 =
         0.02403    0.00535    0.00893    0.00115
O11   5    0.800569    0.392396    0.166853    11.00000    0.03164    0.02062 =
         0.02333    0.00402    0.00945    0.00112
O12   5    0.906620    0.320065    0.179638    11.00000    0.03894    0.02996 =
         0.02538    0.00179    0.01617    0.00998
O9    5    0.891388    0.471184    0.443926    11.00000    0.01782    0.01576 =
         0.02525    0.00167    0.00724    0.00123
O10   5    0.692376    0.521795    0.652078    11.00000    0.02750    0.03432 =
         0.03191   -0.00372    0.00686    0.00665
AFIX 147
H10   2    0.791881    0.519485    0.681266    11.00000   -1.50000
AFIX   0
F2    3    1.695248    0.537012    1.009568    11.00000    0.03715    0.04264 =
         0.08900   -0.00597   -0.02628   -0.00605

F1    3   -0.751611    0.722667    0.147341    11.00000    0.02690    0.04642 =
         0.12793   -0.02576    0.00548    0.00633
N3    4    0.834456    0.353800    0.376142    11.00000    0.02036    0.01602 =
         0.01909    0.00037    0.00440    0.00114
F3    3    0.205939    0.370215    0.104398    11.00000    0.02395    0.08443 =
         0.09138   -0.00104    0.00102    0.00110
N2    4    1.134890    0.517175    0.555248    11.00000    0.01879    0.01804 =
         0.02039    0.00198    0.00506   -0.00184
O5    5    0.552553    0.600140    0.687023    11.00000    0.02449    0.02517 =
         0.05514   -0.00047    0.00181    0.00493
AFIX 147
H5    2    0.583759    0.576198    0.670703    11.00000   -1.50000
AFIX   0

O15   5    1.289893    0.353041    0.772215    11.00000    0.05179    0.04258 =
         0.03416   -0.00591    0.01492   -0.00696
AFIX 147
H15   2    1.262192    0.345948    0.840220    11.00000   -1.50000
AFIX   0

N1    4   -0.133040    0.687830    0.393311    11.00000    0.02386    0.01683 =
         0.01627   -0.00120    0.00498    0.00110
C45   1    0.897962    0.393186    0.777412    11.00000    0.02424    0.01960 =
         0.02230   -0.00138    0.00791   -0.00099
AFIX  43
H45   2    0.904291    0.422519    0.796731    11.00000   -1.20000
AFIX   0

C29   1    1.063196    0.542742    0.278397    11.00000    0.01735    0.01960 =
         0.02321   -0.00073    0.00565    0.00015
AFIX  43
H29   2    1.052961    0.561986    0.345492    11.00000   -1.20000
AFIX   0
C24   1    1.079195    0.499795    0.304087    11.00000    0.01487    0.02288 =
         0.02214    0.00144    0.00780    0.00061

C14   1    0.361175    0.655592    0.610702    11.00000    0.01866    0.01865 =
         0.03390   -0.00139    0.00764    0.00148
C48   1    1.346212    0.325992    0.572434    11.00000    0.01965    0.01966 =
         0.03138   -0.00009    0.00804    0.00182
C9    1   -0.106321    0.652562    0.860844    11.00000    0.02097    0.03022 =
         0.02313    0.00774    0.00683    0.00371
AFIX  43
H9    2   -0.124242    0.633410    0.925347    11.00000   -1.20000
AFIX   0
C13   1    0.211226    0.667005    0.502260    11.00000    0.02333    0.02227 =
         0.02635    0.00375    0.00881   -0.00182
AFIX  23
H13A  2    0.172173    0.694925    0.521719    11.00000   -1.20000
H13B  2    0.234952    0.668703    0.414761    11.00000   -1.20000
AFIX   0
C8    1   -0.110303    0.638269    0.733344    11.00000    0.01558    0.01852 =
         0.02451    0.00416    0.00523    0.00158
AFIX  43
H8    2   -0.128076    0.609349    0.710133    11.00000   -1.20000
AFIX   0
C7    1   -0.087550    0.667513    0.641267    11.00000    0.01390    0.01811 =
         0.01818   -0.00019    0.00385    0.00106

C46   1    0.897878    0.379132    0.651090    11.00000    0.01910    0.01971 =
         0.02235    0.00191    0.00745   -0.00134
AFIX  43
H46   2    0.903103    0.398505    0.582785    11.00000   -1.20000
AFIX   0

C30   1    0.777944    0.506594    0.401957    11.00000    0.01819    0.01767 =
         0.02687    0.00348    0.00451    0.00238
AFIX  23
H30A  2    0.766033    0.513611    0.306912    11.00000   -1.20000
H30B  2    0.818944    0.531840    0.456797    11.00000   -1.20000
AFIX   0

C42   1    0.882312    0.306514    0.724393    11.00000    0.02265    0.01949 =
         0.02349    0.00401    0.00517    0.00072
AFIX  43
H42   2    0.878328    0.277148    0.705690    11.00000   -1.20000
AFIX   0

C12   1   -0.058667    0.710043    0.672203    11.00000    0.02456    0.01905 =
         0.02430    0.00216    0.01000   -0.00088
AFIX  43
H12   2   -0.043619    0.729389    0.607082    11.00000   -1.20000
AFIX   0

C41   1    0.889941    0.335939    0.627110    11.00000    0.01477    0.01993 =
         0.01650   -0.00228    0.00350   -0.00090
C18   1    1.323188    0.497595    0.802543    11.00000    0.02476    0.02060 =
         0.01578    0.00200    0.00518    0.00333
C31   1    0.617781    0.494041    0.419812    11.00000    0.01828    0.01865 =
         0.02980    0.00000    0.00625   -0.00031
C25   1    1.093265    0.470365    0.208027    11.00000    0.02671    0.02282 =
         0.02588   -0.00583    0.00776   -0.00138
AFIX  43
H25   2    1.100675    0.441032    0.227328    11.00000   -1.20000
AFIX   0
C19   1    1.439259    0.526377    0.865297    11.00000    0.02810    0.02492 =
         0.02860    0.00072    0.00018    0.00172
AFIX  43
H19   2    1.422252    0.555937    0.855687    11.00000   -1.20000
AFIX   0

C47   1    1.182389    0.339338    0.487151    11.00000    0.02224    0.01955 =
         0.02550    0.00248    0.00761   -0.00250
AFIX  23
H47A  2    1.147221    0.364858    0.525781    11.00000   -1.20000
H47B  2    1.186672    0.346126    0.395327    11.00000   -1.20000
AFIX   0

C17   1    0.486123    0.688909    0.603097    11.00000    0.02111    0.02421 =
         0.05102    0.00271    0.01014   -0.00127
AFIX 137
H17A  2    0.503595    0.688175    0.514086    11.00000   -1.50000
H17B  2    0.586555    0.682863    0.671217    11.00000   -1.50000
H17C  2    0.447872    0.716929    0.619141    11.00000   -1.50000
AFIX   0

C35   1    0.604732    0.330313    0.158245    11.00000    0.03384    0.02313 =
         0.01575    0.00183    0.00464   -0.00332
C44   1    0.888735    0.364197    0.876418    11.00000    0.02672    0.03182 =
         0.01636   -0.00154    0.00710   -0.00046
AFIX  43
H44   2    0.887989    0.373999    0.962542    11.00000   -1.20000
AFIX   0

C11   1   -0.052429    0.723447    0.800840    11.00000    0.03117    0.02420 =
         0.02619   -0.00529    0.01179   -0.00374
AFIX  43
H11   2   -0.031919    0.752212    0.825099    11.00000   -1.20000
AFIX   0

C43   1    0.880691    0.321381    0.849859    11.00000    0.03128    0.02796 =
         0.02118    0.00674    0.00805    0.00040
AFIX  43
H43   2    0.874018    0.302003    0.917727    11.00000   -1.20000
AFIX   0

C10   1   -0.076335    0.694568    0.893623    11.00000    0.02622    0.03314 =
         0.01840   -0.00327    0.00774    0.00145
AFIX  43
H10A  2   -0.071993    0.703867    0.981392    11.00000   -1.20000
AFIX   0

C33   1    0.507758    0.531259    0.366492    11.00000    0.01947    0.02753 =
         0.04040    0.00275    0.00642    0.00119
AFIX 137
H33A  2    0.559672    0.557464    0.405942    11.00000   -1.50000
H33B  2    0.407788    0.527657    0.390454    11.00000   -1.50000
H33C  2    0.485116    0.532570    0.268820    11.00000   -1.50000
AFIX   0
C28   1    1.062571    0.556768    0.152085    11.00000    0.02659    0.02622 =
         0.02396    0.00545    0.00911    0.00048
AFIX  43
H28   2    1.051012    0.585995    0.131622    11.00000   -1.20000
AFIX   0
C23   1    1.348116    0.454212    0.813218    11.00000    0.03439    0.02116 =
         0.02262    0.00135    0.00524    0.00086
AFIX  43
H23   2    1.266846    0.435120    0.768417    11.00000   -1.20000
AFIX   0

C1    1   -0.375408    0.671036    0.179294    11.00000    0.02399    0.02201 =
         0.01780   -0.00077    0.00141   -0.00059
C26   1    1.096034    0.485441    0.083701    11.00000    0.03496    0.03400 =
         0.02521   -0.00636    0.01205   -0.00201
AFIX  43
H26   2    1.109846    0.466331    0.017508    11.00000   -1.20000
AFIX   0

C36   1    0.481216    0.358629    0.150653    11.00000    0.02811    0.03492 =
         0.02790   -0.00219    0.00108   -0.00335
AFIX  43
H36   2    0.501578    0.387571    0.172377    11.00000   -1.20000
AFIX   0

C6    1   -0.424919    0.630101    0.143320    11.00000    0.03385    0.02231 =
         0.03268    0.00081    0.00108   -0.00041
AFIX  43
H6    2   -0.349294    0.608573    0.143390    11.00000   -1.20000
AFIX   0

C22   1    1.494427    0.439528    0.890818    11.00000    0.04013    0.02439 =
         0.02646    0.00233    0.00668    0.00835
AFIX  43
H22   2    1.513722    0.410024    0.898247    11.00000   -1.20000
AFIX   0
C32   1    0.629275    0.486272    0.568294    11.00000    0.02520    0.02689 =
         0.03487    0.00133    0.01472    0.00113
AFIX  23
H32A  2    0.521777    0.479637    0.576662    11.00000   -1.20000
H32B  2    0.698277    0.461469    0.600182    11.00000   -1.20000
AFIX   0
C34   1    0.554827    0.453829    0.342553    11.00000    0.02237    0.02535 =
         0.03991   -0.00426    0.00499   -0.00383
AFIX 137
H34A  2    0.544845    0.458128    0.247253    11.00000   -1.50000
H34B  2    0.450152    0.446930    0.354076    11.00000   -1.50000
H34C  2    0.629039    0.430595    0.376692    11.00000   -1.50000
AFIX   0

C49   1    1.341016    0.317295    0.716267    11.00000    0.02843    0.02541 =
         0.03333    0.00485    0.00220   -0.00433
AFIX  23
H49A  2    1.267443    0.293549    0.716189    11.00000   -1.20000
H49B  2    1.448546    0.309040    0.771691    11.00000   -1.20000
AFIX   0

C4    1   -0.697906    0.652014    0.108907    11.00000    0.02713    0.03320 =
         0.04250    0.00405   -0.00293   -0.00779
AFIX  43
H4    2   -0.808511    0.645632    0.085585    11.00000   -1.20000
AFIX   0

C21   1    1.612983    0.467184    0.957722    11.00000    0.02793    0.03916 =
         0.02950    0.00403   -0.00178    0.00716
AFIX  43
H21   2    1.712541    0.457092    1.011975    11.00000   -1.20000
AFIX   0

C2    1   -0.485109    0.702722    0.180140    11.00000    0.02860    0.02224 =
         0.04373   -0.00691    0.00471   -0.00167
AFIX  43
H2    2   -0.451330    0.730828    0.204141    11.00000   -1.20000
AFIX   0

C40   1    0.576254    0.287980    0.128080    11.00000    0.05225    0.02648 =
         0.03120   -0.00171    0.00426   -0.00775
AFIX  43
H40   2    0.662334    0.268958    0.135710    11.00000   -1.20000
AFIX   0
C50   1    1.458382    0.362994    0.571320    11.00000    0.01986    0.02912 =
         0.04295    0.00262    0.01039   -0.00322
AFIX 137
H50A  2    1.465390    0.367500    0.479936    11.00000   -1.50000
H50B  2    1.564591    0.356642    0.630478    11.00000   -1.50000
H50C  2    1.416964    0.388523    0.602832    11.00000   -1.50000
AFIX   0

C27   1    1.078806    0.528225    0.054968    11.00000    0.03154    0.03968 =
         0.02194    0.00197    0.00968   -0.00220
AFIX  43
H27   2    1.078086    0.538091   -0.031433    11.00000   -1.20000
AFIX   0

C51   1    1.403320    0.286218    0.517347    11.00000    0.02500    0.03010 =
         0.04954   -0.00531    0.00906    0.00704
AFIX 137
H51A  2    1.330432    0.262892    0.519279    11.00000   -1.50000
H51B  2    1.510733    0.279011    0.572492    11.00000   -1.50000
H51C  2    1.405469    0.291206    0.424892    11.00000   -1.50000
AFIX   0

C16   1    0.332771    0.657166    0.749629    11.00000    0.02516    0.02788 =
         0.02813   -0.00065    0.00468   -0.00012
AFIX 137
H16A  2    0.294899    0.685304    0.764886    11.00000   -1.50000
H16B  2    0.432750    0.651098    0.818273    11.00000   -1.50000
H16C  2    0.252518    0.636100    0.754473    11.00000   -1.50000
AFIX   0
C5    1   -0.585832    0.621146    0.107417    11.00000    0.03772    0.02541 =
         0.04807    0.00353   -0.00287   -0.00680
AFIX  43
H5A   2   -0.620662    0.593265    0.081122    11.00000   -1.20000
AFIX   0
C15   1    0.416662    0.611889    0.582782    11.00000    0.02048    0.02290 =
         0.03768    0.00067    0.00781    0.00465
AFIX  23
H15A  2    0.330065    0.591191    0.576523    11.00000   -1.20000
H15B  2    0.443178    0.612024    0.496288    11.00000   -1.20000
AFIX   0

C38   1    0.293362    0.301278    0.077311    11.00000    0.04543    0.06143 =
         0.03867    0.01113   -0.00736   -0.02971
AFIX  43
H38   2    0.186406    0.291477    0.049077    11.00000   -1.20000
AFIX   0

C20   1    1.581916    0.509571    0.943065    11.00000    0.02824    0.03411 =
         0.03622   -0.00281   -0.00433   -0.00347
C3    1   -0.643255    0.692153    0.145317    11.00000    0.02599    0.03169 =
         0.05107   -0.00255    0.00489    0.00550
C37   1    0.327081    0.342951    0.110103    11.00000    0.02924    0.06103 =
         0.03249    0.00537   -0.00104   -0.00298
C39   1    0.420538    0.273905    0.086717    11.00000    0.06483    0.03465 =
         0.03413    0.00271   -0.00261   -0.02471
AFIX  43
H39   2    0.399866    0.245020    0.064282    11.00000   -1.20000
AFIX   0
HKLF 4


REM  hpd796_auto_a.res in P2(1)
REM wR2 = 0.0895, GooF = S = 1.055, Restrained GooF = 1.055 for all data
REM R1 = 0.0337 for 10649 Fo > 4sig(Fo) and 0.0346 for all 10981 data
REM 712 parameters refined using 1 restraints

END

WGHT      0.0570      0.8235

REM Highest difference peak  0.847,  deepest hole -0.390,  1-sigma level  0.057
Q1    1   1.1018  0.4820  0.5350  11.00000  0.05    0.85
Q2    1   1.1819  0.5161  0.7884  11.00000  0.05    0.78
Q3    1   0.8383  0.3506  0.2882  11.00000  0.05    0.60
Q4    1   0.9094  0.3170  0.5395  11.00000  0.05    0.59
Q5    1  -0.1487  0.6839  0.2995  11.00000  0.05    0.54
;
_shelx_res_checksum                69025
_shelx_hkl_file
;
   0 -37   0-25.2379 42.7443  26
   0 -37  -1 645.362 86.3603  26
   0 -37  -2 1935.45 138.867  26
   0 -37  -3 952.405 94.3057  26
   0 -36   0 521.097 75.7441  26
   0 -36  -1 324.264 76.1910  26
   0 -36  -2 6757.55 343.232  23
   0 -36  -2 7701.68 365.721  26
   0 -36  -3 3667.54 211.051  23
   0 -36  -3 3757.66 221.283  26
   0 -36  -4 2236.61 145.124  23
   0 -35   0 14.3001 50.7821  26
   0 -35  -1 1062.98 99.0664  23
   0 -35   1 1060.18 98.8471  26
   0 -35  -1 886.903 109.822  26
   0 -35  -2 1106.07 110.203  23
   0 -35  -2 1312.54 126.938  26
   0 -35  -3 737.185 81.4908  42
   0 -35  -3 988.374 108.199  26
   0 -35  -3 829.719 95.6496  23
   0 -35  -4 165.659 45.1613  42
   0 -35  -4 342.949 64.4753  23
   0 -35  -5 910.651 86.7109  23
   0 -34   0-48.4770 64.5171  26
   0 -34  -1 730.726 82.9289  42
   0 -34   1 610.139 85.2591  26
   0 -34  -1 735.395 106.939  26
   0 -34  -1 489.441 78.5596  23
   0 -34  -2 36.6288 42.9910  42
   0 -34  -2 8.11740 53.4645  23
   0 -34  -2 54.7325 67.0298  26
   0 -34  -3 1509.33 135.643  23
   0 -34  -3 1274.19 110.555  42
   0 -34  -3 1509.65 139.393  26
   0 -34  -4 215.222 58.4028  25
   0 -34  -4 273.508 68.1297  23
   0 -34  -4 96.0871 51.4373  42
   0 -34  -5 1973.37 137.939  23
   0 -34  -5 1761.49 129.735  25
   0 -34  -5 1912.34 137.323  26
   0 -33   0 7.00521 47.0632  42
   0 -33   0-53.4268 70.0827  26
   0 -33  -1 7149.60 386.649  23
   0 -33   1 7631.53 385.032  26
   0 -33  -1 7666.02 407.922  26
   0 -33  -1 7971.56 380.613  42
   0 -33  -2 1094.65 106.706  42
   0 -33  -2 1008.45 120.202  23
   0 -33  -2 1089.93 135.874  26
   0 -33  -3 1266.04 118.725  25
   0 -33  -3 1270.27 111.544  42
   0 -33  -3 956.723 119.358  23
   0 -33  -3 1066.95 132.661  26
   0 -33  -4 918.143 103.023  25
   0 -33  -4 601.167 96.8265  23
   0 -33  -4 683.917 84.2229  42
   0 -33  -5 4017.26 228.295  25
   0 -33  -5 3833.28 228.020  23
   0 -33  -5 3368.15 202.051  42
   0 -33  -5 3851.09 226.678  26
   0 -33  -6 91.2757 50.2616  25
   0 -33  -6 21.4573 39.8007  42
   0 -32   0 1682.25 137.435  23
   0 -32   0 1580.72 153.390  26
   0 -32   0 1464.50 135.861  42
   0 -32  -1 216.680 66.0746  42
   0 -32   1 252.817 66.6046  42
   0 -32   1 250.455 78.9994  26
   0 -32  -1 83.5857 84.9807  26
   0 -32  -1 254.452 74.5270  23
   0 -32  -2-7.58778 48.9367  42
   0 -32  -2 9.92350 61.2149  23
   0 -32  -2-75.2640 76.3620  26
   0 -32  -3 957.563 110.432  25
   0 -32  -3 799.074 97.2482  42
   0 -32  -3 733.089 110.611  23
   0 -32  -3 1020.18 130.351  26
   0 -32  -4 36.4549 54.2774  25
   0 -32  -4 195.672 71.9215  23
   0 -32  -4 20.8617 52.3896  42
   0 -32  -5 1364.83 130.167  25
   0 -32  -5 1515.60 137.078  23
   0 -32  -5 1286.96 113.684  42
   0 -32  -5 1278.76 131.033  26
   0 -32  -6 436.070 73.4728  25
   0 -32  -6 485.774 72.2739  26
   0 -32  -6 606.363 73.4235  42
   0 -31   0-67.3099 66.2398  42
   0 -31   0-81.5502 79.0911  26
   0 -31   0 16.7655 54.6584  23
   0 -31   1 707.985 96.4414  42
   0 -31  -1 548.499 88.5221  42
   0 -31  -1 516.882 94.3157  23
   0 -31   1 697.311 104.349  26
   0 -31  -1 583.098 114.432  26
   0 -31  -2 1560.54 144.274  25
   0 -31  -2 1707.83 163.170  23
   0 -31  -2 1877.01 150.518  42
   0 -31  -2 1964.22 178.835  26
   0 -31  -3 313.704 85.0302  25
   0 -31  -3 362.778 79.5984  42
   0 -31  -3 371.750 90.6173  23
   0 -31  -3 280.100 95.7555  26
   0 -31  -4 5522.44 329.483  25
   0 -31  -4 6265.84 344.600  23
   0 -31  -4 5770.15 309.446  42
   0 -31  -5 2354.71 183.204  23
   0 -31  -5 2526.94 186.499  25
   0 -31  -5 2104.64 156.659  42
   0 -31  -5 2088.94 174.123  26
   0 -31  -6 1982.03 153.142  25
   0 -31  -6 1895.05 147.850  23
   0 -31  -6 1535.21 129.097  42
   0 -31  -6 1672.91 136.093  26
   0 -31  -7 770.531 80.4401  23
   0 -31  -7 933.184 91.2462  25
   0 -31  -7 722.934 79.8030  42
   0 -30   0 19450.6 912.150  23
   0 -30   0 21170.8 916.953  42
   0 -30   0 21958.8 941.219  26
   0 -30  -1 11451.2 590.335  23
   0 -30  -1 12307.7 580.297  42
   0 -30   1 13096.0 589.763  42
   0 -30   1 12913.1 593.717  26
   0 -30  -1 11836.6 606.554  26
   0 -30  -2 11177.4 581.631  25
   0 -30  -2 11839.1 602.600  23
   0 -30   2 13469.3 593.552  42
   0 -30  -2 12242.9 579.471  42
   0 -30  -2 12629.9 618.460  26
   0 -30   2 13117.3 578.607  26
   0 -30  -3 3763.15 256.057  25
   0 -30  -3 3932.99 267.569  23
   0 -30  -3 4201.12 244.834  42
   0 -30  -3 3889.04 273.484  26
   0 -30  -4 11877.6 575.670  23
   0 -30  -4 11200.0 566.381  25
   0 -30  -4 11408.0 539.586  42
   0 -30  -4 11532.8 574.741  26
   0 -30  -5 4020.27 257.389  23
   0 -30  -5 4176.49 261.255  25
   0 -30  -5 3491.99 226.297  42
   0 -30  -5 3801.49 254.210  26
   0 -30  -6 361.210 79.3070  26
   0 -30  -6 511.249 79.6611  42
   0 -30  -6 356.461 80.8293  25
   0 -30  -6 347.173 78.9024  23
   0 -30  -6 357.673 68.2595   7
   0 -30  -7 786.886 94.6868  25
   0 -30  -7 783.157 88.3949  42
   0 -30  -7 659.559 82.2006  23
   0 -29   0 147.437 69.3951  42
   0 -29   0 43.2762 76.2046  26
   0 -29   0 18.5760 62.4500  23
   0 -29  -1 997.237 117.771  42
   0 -29   1 1107.06 123.625  42
   0 -29  -1 993.518 129.159  23
   0 -29   1 1213.17 133.517  26
   0 -29  -1 883.679 136.105  26
   0 -29  -2 1801.43 172.772  23
   0 -29  -2 1673.58 156.864  25
   0 -29   2 2114.78 168.932  42
   0 -29  -2 1902.76 156.731  42
   0 -29  -2 2060.32 189.928  26
   0 -29   2 1704.42 149.057  26
   0 -29  -3 1783.91 174.182  23
   0 -29  -3 1763.10 167.183  25
   0 -29  -3 1816.31 153.092  42
   0 -29  -3 1521.56 174.789  26
   0 -29  -4 3210.41 242.717  25
   0 -29  -4 3534.18 251.261  23
   0 -29  -4 3539.61 223.152  42
   0 -29  -4 3464.29 253.495  26
   0 -29  -5 8939.13 458.558  25
   0 -29  -5 8491.40 423.848  42
   0 -29  -5 8121.87 442.198  26
   0 -29  -6 1528.39 143.744  23
   0 -29  -6 1453.63 128.989  24
   0 -29  -6 1618.47 153.143  25
   0 -29  -6 1507.67 135.617  42
   0 -29  -6 1504.30 140.408  26
   0 -29  -7 79.0092 51.6822  42
   0 -29  -7 150.035 61.9346  25
   0 -29  -7 185.945 55.4985  24
   0 -29  -7 35.3913 53.9067  23
   0 -29  -7 213.406 62.9259   7
   0 -29  -8 7208.84 336.791  42
   0 -28   0 469.446 94.1079  42
   0 -28   0 459.276 105.339  26
   0 -28   0 199.460 86.8453  23
   0 -28  -1 246.004 74.7273  42
   0 -28   1 175.333 69.1121  42
   0 -28  -1 268.469 81.2751  23
   0 -28   1 206.925 81.7938  26
   0 -28  -1 223.025 92.1270  26
   0 -28  -2 2791.97 217.250  23
   0 -28  -2 2402.95 199.867  25
   0 -28  -2 2775.75 196.982  42
   0 -28   2 3120.61 214.732  42
   0 -28   2 2732.68 194.334  26
   0 -28  -2 2622.02 225.920  26
   0 -28  -3 2326.44 200.657  25
   0 -28  -3 2680.67 216.643  23
   0 -28  -3 2542.35 186.686  42
   0 -28   3 2526.68 195.918  42
   0 -28  -4 1664.75 169.744  23
   0 -28  -4 1428.12 162.661  25
   0 -28  -4 1538.34 141.396  42
   0 -28  -4 1559.06 175.846  26
   0 -28  -5 5860.08 347.920  25
   0 -28  -5 5279.94 311.303  24
   0 -28  -5 5931.09 316.927  42
   0 -28  -5 5471.20 337.872  26
   0 -28  -6 1014.84 115.508  24
   0 -28  -6 1121.81 118.853  42
   0 -28  -6 961.562 129.767  23
   0 -28  -6 1162.16 129.689  26
   0 -28  -7 1239.84 120.531  42
   0 -28  -7 1244.59 118.744  24
   0 -28  -7 1401.73 128.683  23
   0 -28  -7 1377.38 134.057  25
   0 -28  -8 321.361 61.9820   7
   0 -28  -8 347.359 66.6737  42
   0 -27   0-37.7075 63.3902  42
   0 -27   0-114.724 85.8355  23
   0 -27   0-76.1808 93.3089  26
   0 -27  -1 18538.1 870.843  23
   0 -27  -1 17984.5 850.540  25
   0 -27   1 21430.8 876.870  42
   0 -27  -1 18705.1 853.432  42
   0 -27  -1 19174.3 886.023  26
   0 -27   1 19880.0 868.527  26
   0 -27  -2 3856.46 266.470  23
   0 -27  -2 3585.54 252.912  25
   0 -27  -2 3844.66 247.704  42
   0 -27   2 4445.44 269.723  42
   0 -27  -2 4129.28 284.474  26
   0 -27   2 4087.56 246.752  26
   0 -27  -3 1659.22 169.023  23
   0 -27  -3 1514.43 158.299  25
   0 -27  -3 1604.91 145.230  42
   0 -27  -4 691.887 115.008  25
   0 -27  -4 621.779 96.5514  42
   0 -27  -4 629.412 120.441  23
   0 -27  -4 271.270 117.487  26
   0 -27  -5 3538.88 261.544  25
   0 -27  -5 3685.12 243.561  24
   0 -27  -5 3785.83 240.132  42
   0 -27  -5 3834.29 263.588  26
   0 -27  -6 652.428 102.150  24
   0 -27  -6 676.805 113.515  25
   0 -27  -6 636.436 101.710  42
   0 -27  -6 770.701 112.935  23
   0 -27  -6 566.658 105.005  26
   0 -27  -7 479.014 87.3810  24
   0 -27  -7 463.774 91.7300  25
   0 -27  -7 495.267 85.8919  42
   0 -27  -7 456.487 84.9226  23
   0 -27  -7 405.679 76.6604  26
   0 -27  -8 1697.09 126.677  23
   0 -27  -8 1965.16 142.248  24
   0 -27  -8 1953.12 147.178  25
   0 -27  -8 1809.38 141.647   7
   0 -27  -8 1964.70 142.804  42
   0 -26   0 331.987 95.3435  26
   0 -26   0 356.070 82.7129  42
   0 -26   0 256.386 81.3797  23
   0 -26   0 421.120 152.883  10
   0 -26   1 1465.69 144.131  26
   0 -26  -1 1035.23 148.756  26
   0 -26  -1 1456.47 137.268  42
   0 -26   1 1274.81 139.493  42
   0 -26  -1 1385.66 144.186  23
   0 -26  -1 1305.78 133.728  25
   0 -26  -2 619.926 99.6358  25
   0 -26  -2 402.845 86.6970  42
   0 -26   2 521.266 89.3591  26
   0 -26  -2 594.028 119.750  26
   0 -26  -2 569.403 109.068  23
   0 -26  -3 1396.32 151.589  25
   0 -26  -3 1032.30 121.606  42
   0 -26  -3 1396.46 155.572  23
   0 -26  -4 204.842 89.6338  25
   0 -26  -4 230.404 75.3947  24
   0 -26  -4 246.508 84.4871  42
   0 -26  -4 24.9031 110.136  26
   0 -26  -4 241.373 94.3992  23
   0 -26  -5 6716.67 393.335  26
   0 -26  -5 6821.20 366.879  42
   0 -26  -5 6625.64 375.822  24
   0 -26  -5 7591.95 414.578  25
   0 -26  -6 736.339 116.318  25
   0 -26  -6 591.789 101.714  24
   0 -26  -6 612.615 99.4260  42
   0 -26  -6 728.509 110.940  26
   0 -26  -6 795.619 117.720  23
   0 -26  -7 6519.56 340.876  24
   0 -26  -7 5930.53 333.074  23
   0 -26  -7 5900.85 326.498  42
   0 -26  -7 5674.37 314.097  26
   0 -26  -8 1444.79 129.313  42
   0 -26  -8 1319.31 125.875  25
   0 -26  -8 1220.76 120.091  24
   0 -26  -8 1365.78 114.358  23
   0 -26  -9 182.680 44.4526  35
   0 -25   0 45.9832 61.8154  42
   0 -25   0 84.0135 62.7432  23
   0 -25   0 20.9165 75.5938  26
   0 -25  -1 567.013 96.4448  25
   0 -25   1 721.583 104.840  42
   0 -25  -1 646.343 93.2164  42
   0 -25  -1 584.424 102.336  23
   0 -25   1 671.793 91.6317  23
   0 -25  -1 572.606 113.633  26
   0 -25   1 783.650 111.542  26
   0 -25  -2 435.004 88.7198  25
   0 -25  -2 394.686 82.0737  42
   0 -25  -2 308.242 89.6864  23
   0 -25  -2 380.012 107.504  26
   0 -25   2 304.535 81.6096  26
   0 -25  -3 3122.88 240.781  23
   0 -25  -3 3258.60 238.183  25
   0 -25  -3 3085.39 211.431  42
   0 -25  -4 19136.3 885.826  23
   0 -25  -4 18789.9 853.659  24
   0 -25  -4 20103.5 893.035  25
   0 -25  -4 18666.1 844.487  42
   0 -25  -4 18463.4 880.878  26
   0 -25  -5 293.682 84.3497  24
   0 -25  -5 293.192 98.4241  25
   0 -25  -5 196.913 73.4249  42
   0 -25  -5 274.176 93.0113  26
   0 -25  -6 1545.07 151.713  24
   0 -25  -6 1410.98 158.486  25
   0 -25  -6 1114.36 128.371  42
   0 -25  -6 1201.00 142.628  23
   0 -25  -6 1142.92 139.140  26
   0 -25  -7 2133.18 172.126  23
   0 -25  -7 1845.71 164.967  24
   0 -25  -7 2072.20 167.517  42
   0 -25  -7 1616.11 146.233  26
   0 -25  -7 1747.15 153.686   6
   0 -25  -8 4491.12 257.712  42
   0 -25  -8 4545.21 266.827  25
   0 -25  -8 4200.70 257.770  24
   0 -25  -8 4248.46 244.175  23
   0 -25  -9 3403.81 190.866  24
   0 -25  -9 3207.34 184.225  25
   0 -25  -9 3479.13 192.659   7
   0 -24   0 92915.5 3717.07  23
   0 -24   0 88109.6 3707.58  42
   0 -24   0 96563.6 3733.62  26
   0 -24  -1 13348.3 654.574  25
   0 -24  -1 13961.9 670.394  23
   0 -24   1 14461.1 650.547  23
   0 -24  -1 13924.3 655.767  42
   0 -24   1 14914.1 672.365  42
   0 -24  -1 13961.7 680.228  26
   0 -24   1 15903.3 676.065  26
   0 -24  -2 7879.73 433.317  23
   0 -24  -2 7574.79 421.291  25
   0 -24  -2 8481.25 414.206  42
   0 -24   2 8451.11 412.757  26
   0 -24  -3 20505.2 937.061  25
   0 -24  -3 20091.8 903.661  24
   0 -24  -3 20618.2 940.788  23
   0 -24  -3 21330.6 909.163  42
   0 -24  -4 18476.3 851.937  24
   0 -24  -4 18984.0 880.958  23
   0 -24  -4 18974.8 881.992  25
   0 -24  -4 19342.7 844.492  42
   0 -24  -4 18841.4 880.813  26
   0 -24  -5 640.664 106.435  24
   0 -24  -5 820.040 127.986  25
   0 -24  -5 554.186 95.1958  42
   0 -24  -5 827.089 124.326  26
   0 -24  -6 998.384 137.968  26
   0 -24  -6 1183.53 128.683  42
   0 -24  -6 1049.10 133.340  24
   0 -24  -6 1501.27 162.072  25
   0 -24  -6 952.649 122.845   6
   0 -24  -6 1167.67 140.905  23
   0 -24  -7 2761.44 211.156  24
   0 -24  -7 2918.05 210.344  23
   0 -24  -7 3093.80 210.481  42
   0 -24  -7 2265.63 191.231   6
   0 -24  -7 2655.54 190.669  26
   0 -24  -8 205.123 73.8927  24
   0 -24  -8 281.237 77.3567  25
   0 -24  -8 224.420 80.4379  42
   0 -24  -8 309.548 71.9057  23
   0 -24  -8 129.951 62.1374   6
   0 -24  -9 755.800 86.9219  25
   0 -24  -9 817.169 90.0598  24
   0 -24  -9 548.710 78.4703  35
   0 -24  -9 769.797 95.7044  42
   0 -23   0-8.65841 48.8682  42
   0 -23   0-8.74720 55.1966  23
   0 -23   0 29.1573 67.8024  26
   0 -23  -1 1327.56 134.617  23
   0 -23  -1 1251.92 123.927  25
   0 -23   1 1367.38 122.333  23
   0 -23  -1 1121.72 118.198  42
   0 -23   1 1544.10 140.990  26
   0 -23  -2 2211.30 183.654  25
   0 -23  -2 2559.90 197.569  23
   0 -23  -2 2188.24 171.690  42
   0 -23   2 2687.50 183.550  26
   0 -23  -3 4673.17 281.002  24
   0 -23  -3 4999.56 315.238  23
   0 -23  -3 5108.83 309.798  25
   0 -23  -3 5041.60 283.128  42
   0 -23  -4 14048.8 675.560  24
   0 -23  -4 14745.6 705.238  25
   0 -23  -4 14514.8 665.821  42
   0 -23  -5 2375.95 196.710  24
   0 -23  -5 2621.85 214.168  23
   0 -23  -5 2455.30 211.298  25
   0 -23  -5 2335.81 186.349  42
   0 -23  -5 2284.96 184.186   6
   0 -23  -5 1993.52 198.363  26
   0 -23  -6 1013.33 131.332  26
   0 -23  -6 956.709 120.922  42
   0 -23  -6 907.101 127.100  24
   0 -23  -6 1079.49 140.740  25
   0 -23  -6 896.020 121.670   6
   0 -23  -6 695.207 120.179  23
   0 -23  -7 10394.4 517.540  23
   0 -23  -7 10833.6 530.148  24
   0 -23  -7 9623.18 504.404  42
   0 -23  -7 10581.6 520.644   6
   0 -23  -7 9967.01 496.693  26
   0 -23  -8 9565.44 477.276  24
   0 -23  -8 8760.64 449.977  23
   0 -23  -8 9696.13 482.395  25
   0 -23  -8 9702.71 471.063  42
   0 -23  -8 9305.79 470.059   6
   0 -23  -9 734.048 91.5011  24
   0 -23  -9 621.862 83.7820  25
   0 -23  -9 608.913 86.9478   6
   0 -23  -9 568.495 91.3014  42
   0 -22   0 224.151 66.1751  42
   0 -22   0 90.4783 79.9214  43
   0 -22   0 241.249 76.9108  26
   0 -22   0 150.687 63.8747  23
   0 -22  -1 2764.40 198.582  23
   0 -22  -1 2563.35 185.648  25
   0 -22   1 2998.45 186.396  23
   0 -22  -1 2385.67 178.222  42
   0 -22   1 2484.68 271.456  43
   0 -22   1 2564.31 279.960  10
   0 -22   1 2913.03 196.155  26
   0 -22  -2 2341.00 185.158  25
   0 -22  -2 2345.13 191.825  23
   0 -22   2 2372.74 283.915  43
   0 -22  -2 2257.59 168.565  42
   0 -22   2 2736.02 182.983  26
   0 -22  -3 911.552 122.036  25
   0 -22  -3 878.105 109.441  24
   0 -22  -3 1148.68 113.008  42
   0 -22  -3 772.749 119.195  23
   0 -22  -4 1411.06 142.840  24
   0 -22  -4 1333.96 157.258  25
   0 -22  -4 1513.16 136.425  42
   0 -22  -5 2602.04 215.734  23
   0 -22  -5 2618.61 207.670  24
   0 -22  -5 2444.82 217.027  25
   0 -22  -5 2378.97 188.264  42
   0 -22  -5 2536.76 196.878   6
   0 -22  -5 2756.10 218.470  26
   0 -22  -6-21.8695 73.4566  26
   0 -22  -6-9.94919 71.2752  42
   0 -22  -6-48.9423 84.5781  24
   0 -22  -6 33.9908 62.1464   6
   0 -22  -6 48.9157 71.8384  23
   0 -22  -7 2934.00 240.735  25
   0 -22  -7 3272.04 233.864  23
   0 -22  -7 2898.34 232.534  24
   0 -22  -7 3600.02 233.375  42
   0 -22  -7 3226.69 234.776   6
   0 -22  -7 2985.38 212.194  26
   0 -22  -8 152.008 72.2615  25
   0 -22  -8 32.2125 63.1244  24
   0 -22  -8 67.9567 73.0976  42
   0 -22  -8 136.263 77.0466   6
   0 -22  -8-8.28129 56.7642  23
   0 -22  -9 689.835 92.5824  25
   0 -22  -9 861.266 102.056  24
   0 -22  -9 612.790 92.5420   6
   0 -22  -9 823.312 106.814  42
   0 -22 -10 168.514 41.8671  35
   0 -21   0 15.9623 49.8000  23
   0 -21   0-21.6602 86.4443  43
   0 -21  -1 20818.6 949.427  23
   0 -21  -1 19931.6 937.746  25
   0 -21   1 22499.6 936.241  23
   0 -21   1 21008.2 1098.45  43
   0 -21  -2 9560.23 503.624  23
   0 -21  -2 9910.42 500.340  25
   0 -21  -2 9997.31 481.712  42
   0 -21   2 10475.9 658.074  43
   0 -21   2 11233.7 490.191  26
   0 -21  -3 1170.63 136.481  23
   0 -21  -3 1258.70 121.135  42
   0 -21  -3 1161.46 122.181  24
   0 -21  -3 1318.00 138.797  25
   0 -21  -4 2543.61 180.191   6
   0 -21  -4 2201.24 170.643  42
   0 -21  -4 2219.07 197.319  25
   0 -21  -4 2461.41 186.981  24
   0 -21  -5 274.271 75.3159  42
   0 -21  -5 310.370 84.5045  24
   0 -21  -5 339.567 95.0287  25
   0 -21  -5 301.094 81.3128   6
   0 -21  -5 219.317 84.1890  23
   0 -21  -6 1208.21 142.382  26
   0 -21  -6 846.475 123.481  42
   0 -21  -6 1200.27 145.121  24
   0 -21  -6 1275.36 142.748   6
   0 -21  -6 1022.90 134.993  23
   0 -21  -7 710.277 104.783  26
   0 -21  -7 683.674 116.938  24
   0 -21  -7 720.199 121.577  25
   0 -21  -7 1011.67 126.989  42
   0 -21  -7 636.131 117.578   6
   0 -21  -7 687.628 112.633  23
   0 -21  -8 1717.94 162.901  25
   0 -21  -8 1457.29 155.382  24
   0 -21  -8 1515.74 140.990  23
   0 -21  -8 1717.77 158.841  42
   0 -21  -8 1645.29 161.554   6
   0 -21  -9 984.263 112.923  24
   0 -21  -9 820.425 101.124  25
   0 -21  -9 950.392 111.549   6
   0 -21  -9 1053.97 121.089  42
   0 -21 -10 520.221 68.6293  35
   0 -20   0 15.1160 44.9832  23
   0 -20   0 82.3775 75.0402  43
   0 -20   1 807.866 89.9390  23
   0 -20  -1 798.829 96.1911  25
   0 -20   1 766.759 148.663  43
   0 -20  -1 683.361 95.5889  23
   0 -20   1 875.657 102.742  26
   0 -20  -2 5325.48 308.718  23
   0 -20  -2 4878.31 299.276  25
   0 -20   2 5156.29 426.333  43
   0 -20   2 6120.70 297.569  26
   0 -20  -3 861.064 118.331  23
   0 -20  -3 859.825 98.3769  42
   0 -20  -3 841.242 103.397  24
   0 -20  -3 956.670 119.889  25
   0 -20  -4 2130.39 160.850   6
   0 -20  -4 1729.82 147.594  42
   0 -20  -4 1762.26 169.745  25
   0 -20  -4 1983.57 166.174  24
   0 -20  -5 563.446 96.5641  42
   0 -20  -5 834.287 118.728  24
   0 -20  -5 726.434 120.361  25
   0 -20  -5 571.541 99.3117   6
   0 -20  -5 771.152 119.957  23
   0 -20  -6 214.854 89.1209  26
   0 -20  -6 297.227 82.3573  42
   0 -20  -6 423.704 96.1826  24
   0 -20  -6 422.665 96.5892   6
   0 -20  -6 408.371 99.4135  23
   0 -20  -7 6477.71 385.246  24
   0 -20  -7 6743.91 394.652  25
   0 -20  -7 6668.36 376.362  23
   0 -20  -7 6683.72 373.511  42
   0 -20  -7 6420.50 356.467  26
   0 -20  -7 6730.69 387.740   6
   0 -20  -8 6012.89 336.907  23
   0 -20  -8 6523.94 369.550  24
   0 -20  -8 6518.91 366.326  25
   0 -20  -8 6386.67 366.800   6
   0 -20  -8 5781.40 348.960  42
   0 -20  -9 635.317 99.7934  24
   0 -20  -9 494.214 85.8247  25
   0 -20  -9 327.891 92.7472  42
   0 -20  -9 766.532 102.206   6
   0 -20 -10 4897.40 258.709   6
   0 -20 -10 5192.20 261.090   7
   0 -19   0-12.3548 38.1054  25
   0 -19   0 19.4965 68.6216  43
   0 -19   0-7.13559 47.4632  23
   0 -19   1 983.691 105.636  26
   0 -19   1 941.117 154.966  43
   0 -19  -1 744.050 94.2559  25
   0 -19  -1 924.085 107.801  23
   0 -19   1 1125.81 100.682  23
   0 -19  -2 760.933 86.6973  24
   0 -19  -2 668.041 97.1535  25
   0 -19   2 963.645 171.954  43
   0 -19   2 952.042 96.1832  26
   0 -19  -2 680.719 101.351  23
   0 -19  -3 165.644 55.7327  42
   0 -19  -3 131.969 57.2867  24
   0 -19  -3 88.5284 57.3109  25
   0 -19  -3 214.637 76.9861  23
   0 -19  -4 3053.97 228.450  25
   0 -19  -4 3071.57 218.788  24
   0 -19  -4 3165.35 204.593  42
   0 -19  -4 3585.58 218.923   6
   0 -19  -5 11492.5 584.123  24
   0 -19  -5 11888.6 590.836  23
   0 -19  -5 12242.5 600.558  25
   0 -19  -5 11833.7 577.648   6
   0 -19  -5 11953.4 562.685  42
   0 -19  -6 5038.18 306.232  24
   0 -19  -6 4219.88 285.572  23
   0 -19  -6 4404.83 271.743  42
   0 -19  -6 4019.50 283.845   6
   0 -19  -6 4228.17 279.807  26
   0 -19  -7 2722.25 197.045  26
   0 -19  -7 2635.58 221.193  25
   0 -19  -7 2624.97 210.449  23
   0 -19  -7 2783.64 223.586  24
   0 -19  -7 2318.85 202.261  42
   0 -19  -7 2665.34 205.863   2
   0 -19  -7 3035.88 231.183   6
   0 -19  -8 6553.46 365.277  42
   0 -19  -8 6551.69 373.477  24
   0 -19  -8 5992.12 340.010  23
   0 -19  -8 6316.88 366.752  25
   0 -19  -8 6525.90 374.320   6
   0 -19  -8 5846.95 351.614   2
   0 -19  -9 2119.22 183.143  42
   0 -19  -9 2306.52 174.244   2
   0 -19  -9 2639.04 194.865   6
   0 -19  -9 2248.70 175.044  25
   0 -19  -9 2127.00 179.524  24
   0 -19 -10 2347.90 163.024  35
   0 -19 -10 2472.53 170.759   6
   0 -18   0 2501.05 164.573  23
   0 -18   0 2127.33 224.516  43
   0 -18   1 5902.38 292.524  23
   0 -18  -1 5553.06 299.050  25
   0 -18  -1 5899.58 309.534  23
   0 -18   1 5548.23 400.425  43
   0 -18  -2 32747.0 1400.45  25
   0 -18  -2 32666.7 1404.29  23
   0 -18  -2 29933.6 1377.04  24
   0 -18   2 37817.0 1391.84  26
   0 -18   2 36188.1 1484.07  10
   0 -18  -3 2689.23 173.955   6
   0 -18  -3 2737.38 193.249  23
   0 -18  -3 2444.25 188.562  25
   0 -18  -3 2409.52 175.977  24
   0 -18  -4 5295.19 300.121   6
   0 -18  -4 5294.80 292.793  42
   0 -18  -4 5631.68 323.069  25
   0 -18  -4 5580.58 319.695  23
   0 -18  -4 5572.59 313.042  24
   0 -18  -5 12616.4 595.587   6
   0 -18  -5 12886.4 579.339  42
   0 -18  -5 11887.5 599.737  23
   0 -18  -5 11718.6 596.594  24
   0 -18  -6 5228.18 299.512  42
   0 -18  -6 5066.37 323.773  25
   0 -18  -6 5048.93 313.220  23
   0 -18  -6 5047.70 319.873  24
   0 -18  -6 4776.33 295.336   2
   0 -18  -6 4964.18 312.392   6
   0 -18  -7 2012.49 172.878  26
   0 -18  -7 2358.12 207.116  24
   0 -18  -7 2387.49 205.734  25
   0 -18  -7 2243.73 187.730  23
   0 -18  -7 2109.81 183.571   2
   0 -18  -7 2679.55 200.920  42
   0 -18  -7 2231.72 204.455   6
   0 -18  -8 1695.67 170.615  24
   0 -18  -8 1422.10 140.038  23
   0 -18  -8 1717.17 167.370  25
   0 -18  -8 1844.58 173.703  42
   0 -18  -8 1678.97 163.709   2
   0 -18  -8 1558.36 172.165   6
   0 -18  -9 487.732 86.3218  25
   0 -18  -9 436.093 105.212  42
   0 -18  -9 510.974 96.7053   6
   0 -18  -9 333.176 82.1427   2
   0 -18 -10 960.172 105.996  24
   0 -18 -10 903.632 104.403  35
   0 -18 -10 887.613 96.0397   2
   0 -18 -10 965.722 108.087   6
   0 -17   0 12.5551 44.9719  23
   0 -17   0-34.3342 62.5431  43
   0 -17  -1 362.183 65.4939  25
   0 -17  -1 387.478 102.374  43
   0 -17   1 302.960 96.8712  43
   0 -17  -1 331.019 69.8582  23
   0 -17   2 5.68877 49.3647  26
   0 -17  -2 15.3887 53.2136  25
   0 -17  -2 106.998 47.7630  24
   0 -17  -2 47.1765 53.3616  23
   0 -17   2 53.9052 71.7301  10
   0 -17  -3 3721.08 221.018   6
   0 -17  -3 3925.16 232.119  24
   0 -17  -3 3970.55 246.132  25
   0 -17  -4 740.309 100.164  24
   0 -17  -4 674.048 100.630  25
   0 -17  -4 703.301 86.8820  42
   0 -17  -4 669.842 101.090  23
   0 -17  -4 627.760 90.2127   6
   0 -17  -5 6572.76 333.785  42
   0 -17  -5 5947.29 348.250  23
   0 -17  -5 6057.63 349.945  24
   0 -17  -5 5812.90 329.199   2
   0 -17  -5 6419.35 349.037   6
   0 -17  -6 7643.98 397.720  42
   0 -17  -6 6999.37 406.043  23
   0 -17  -6 7608.00 428.435  25
   0 -17  -6 7473.33 420.135  24
   0 -17  -6 7823.48 405.702   2
   0 -17  -6 7592.90 418.020   6
   0 -17  -7 6880.45 383.928  26
   0 -17  -7 7619.71 410.996  23
   0 -17  -7 8113.48 436.018  25
   0 -17  -7 7806.27 430.966  24
   0 -17  -7 7990.81 419.050   2
   0 -17  -7 7220.47 407.072  42
   0 -17  -7 7317.25 426.650   6
   0 -17  -8 3210.85 242.703  25
   0 -17  -8 3232.74 217.092  23
   0 -17  -8 3179.36 243.564  24
   0 -17  -8 3114.80 234.522   2
   0 -17  -8 3190.03 237.040  42
   0 -17  -8 3579.00 253.305   6
   0 -17  -9 76.8554 59.9836  25
   0 -17  -9 52.7476 60.4020   2
   0 -17  -9 58.1940 70.9860   6
   0 -17  -9 21.6280 82.6695  42
   0 -17 -10 7387.29 380.167   6
   0 -17 -10 6972.03 367.327   2
   0 -17 -10 7705.17 376.847  24
   0 -17 -10 6890.04 367.912  35
   0 -16   0 4049.61 302.587  43
   0 -16  -1 633.534 84.2414  23
   0 -16   1 902.521 142.171  43
   0 -16  -1 833.110 127.822  43
   0 -16   2 919.816 127.404  10
   0 -16  -2 776.973 94.5429  25
   0 -16  -2 989.187 103.637  23
   0 -16  -3 371.713 71.4600  24
   0 -16  -3 219.339 64.4094  25
   0 -16  -3 263.446 58.0494   6
   0 -16  -4 943.873 116.344  25
   0 -16  -4 990.928 113.926  24
   0 -16  -4 1097.11 122.240  23
   0 -16  -5 6837.75 364.957  42
   0 -16  -5 7460.84 393.166  23
   0 -16  -5 7724.23 398.408  24
   0 -16  -5 6977.20 370.072   2
   0 -16  -6 10745.8 549.097  23
   0 -16  -6 10940.8 563.061  25
   0 -16  -6 11854.5 568.408  24
   0 -16  -6 10791.7 541.297   2
   0 -16  -6 10906.3 537.232  42
   0 -16  -6 11511.9 565.075   6
   0 -16  -7 1265.28 142.271  42
   0 -16  -7 1575.81 169.320  24
   0 -16  -7 1321.17 155.210  25
   0 -16  -7 1234.11 138.482  23
   0 -16  -7 1552.86 156.506   2
   0 -16  -7 1309.68 160.432   6
   0 -16  -8 1627.16 166.686  25
   0 -16  -8 1567.79 145.189  23
   0 -16  -8 1708.67 166.951   2
   0 -16  -8 1767.63 175.370  42
   0 -16  -8 1779.29 180.928   6
   0 -16  -9 5089.31 313.158   2
   0 -16  -9 5479.15 327.106   6
   0 -16  -9 5286.62 321.843  42
   0 -16  -9 4879.35 299.942  25
   0 -16 -10 368.383 83.5354   6
   0 -16 -10 417.851 79.3135   2
   0 -16 -10 337.064 78.3401  24
   0 -16 -10 281.332 79.3607  35
   0 -16 -11 212.365 52.4605   6
   0 -16 -11 136.726 42.6072  35
   0 -15   0 29.7518 67.1195  43
   0 -15  -1 45954.4 1964.61  43
   0 -15  -2 6483.23 341.506  25
   0 -15  -2 6868.49 345.441  23
   0 -15  -3 3447.21 211.150  24
   0 -15  -3 3544.14 218.605  25
   0 -15  -4 2009.57 163.000  25
   0 -15  -4 2009.75 157.600  24
   0 -15  -4 1929.08 157.364  23
   0 -15  -4 1745.82 133.534   2
   0 -15  -4 1996.49 282.824  13
   0 -15  -5 6019.07 346.519  25
   0 -15  -5 5807.72 338.162  23
   0 -15  -5 6371.83 348.623  24
   0 -15  -5 6420.26 326.632  42
   0 -15  -5 5998.60 326.355   2
   0 -15  -5 6467.69 572.758  13
   0 -15  -6 350.822 88.5907  24
   0 -15  -6 367.664 95.8465  25
   0 -15  -6 471.014 94.9888   2
   0 -15  -6 278.231 80.1655  23
   0 -15  -6 496.553 95.3739  42
   0 -15  -7 2976.52 239.128  24
   0 -15  -7 3190.32 241.435  25
   0 -15  -7 2716.25 213.224  23
   0 -15  -7 3289.22 233.793   2
   0 -15  -7 3221.83 247.296   6
   0 -15  -7 3519.54 232.217  42
   0 -15  -8 241.122 87.4225  25
   0 -15  -8 213.308 92.4507   6
   0 -15  -8 196.970 86.1977   2
   0 -15  -8 139.921 81.6770  42
   0 -15  -8 174.353 63.4196  23
   0 -15  -9 559.693 97.2165  25
   0 -15  -9 653.074 114.954  24
   0 -15  -9 695.786 122.153   6
   0 -15  -9 630.186 110.215   2
   0 -15  -9 565.244 115.304  42
   0 -15 -10 3483.58 236.425   2
   0 -15 -10 3693.23 242.100   6
   0 -15 -10 3565.89 233.131  24
   0 -15 -10 3931.96 241.713  35
   0 -15 -11 321.795 59.4617  35
   0 -15 -11 463.460 69.3203   6
   0 -14   0 3368.50 260.588  43
   0 -14  -1 312.768 87.6179  43
   0 -14   2 1112.28 128.233  10
   0 -14  -3 10079.1 625.220  13
   0 -14  -3 9200.29 489.323  11
   0 -14  -3 9010.38 440.982  24
   0 -14  -3 9579.46 452.637  25
   0 -14  -4 273.519 59.9470   2
   0 -14  -4 293.960 134.375  13
   0 -14  -4 143.048 72.2033  11
   0 -14  -4 306.616 71.8635  24
   0 -14  -4 412.513 75.6449  23
   0 -14  -5 15755.8 942.485  13
   0 -14  -5 12608.3 764.245  11
   0 -14  -5 13513.0 623.698   2
   0 -14  -5 13166.4 613.267  42
   0 -14  -5 13413.8 634.284  23
   0 -14  -5 13517.1 644.617  25
   0 -14  -5 14535.8 647.612  24
   0 -14  -6 9564.39 687.058  11
   0 -14  -6 9586.62 789.377  13
   0 -14  -6 10893.3 518.444   2
   0 -14  -6 10125.2 503.502  42
   0 -14  -6 9891.31 510.862  23
   0 -14  -6 11185.3 535.325  24
   0 -14  -6 10482.5 530.636  25
   0 -14  -7 1554.37 146.656  12
   0 -14  -7 1761.89 170.835  25
   0 -14  -7 1644.01 154.530  23
   0 -14  -7 1902.67 174.973   2
   0 -14  -7 1715.53 163.350  42
   0 -14  -8 1250.68 135.868  12
   0 -14  -8 1344.52 147.747  32
   0 -14  -8 1450.92 153.011  25
   0 -14  -8 1467.68 159.948   2
   0 -14  -8 1194.30 153.626   6
   0 -14  -8 1606.54 161.642  42
   0 -14  -9 4255.36 293.396  42
   0 -14  -9 4196.43 266.764  12
   0 -14  -9 4444.92 287.954  24
   0 -14  -9 3898.70 263.088  25
   0 -14  -9 4047.55 287.178   6
   0 -14  -9 4838.59 282.203  32
   0 -14  -9 4813.68 297.732   2
   0 -14 -10 5584.29 329.119   2
   0 -14 -10 5896.08 337.270   6
   0 -14 -10 5995.52 333.210  35
   0 -14 -10 5871.34 327.242  24
   0 -14 -11 1010.38 96.0070  35
   0 -14 -11 942.487 96.4193   2
   0 -13   0-25.2764 55.7701  43
   0 -13  -1 3806.44 268.440  43
   0 -13   2 1069.93 121.896  10
   0 -13  -2 962.883 94.3673  11
   0 -13  -3 6711.72 333.533  25
   0 -13  -3 7060.03 490.748  13
   0 -13  -3 6116.19 374.078  11
   0 -13  -3 6294.76 327.920  23
   0 -13  -4 3561.58 219.896  23
   0 -13  -4 3705.31 225.830  24
   0 -13  -4 3391.86 293.145  11
   0 -13  -4 3451.22 207.257   2
   0 -13  -5 5033.08 297.147  24
   0 -13  -5 4888.65 288.205  23
   0 -13  -5 5240.16 303.047  25
   0 -13  -5 5251.97 287.133   2
   0 -13  -5 5196.79 413.018  11
   0 -13  -5 4738.13 471.550  13
   0 -13  -6 17258.2 773.564  12
   0 -13  -6 17089.5 1005.53  11
   0 -13  -6 16728.6 775.539  28
   0 -13  -6 17601.4 808.075  25
   0 -13  -6 17789.8 791.911  23
   0 -13  -6 18113.9 810.029  24
   0 -13  -6 17500.7 795.552   2
   0 -13  -6 17589.6 782.347  42
   0 -13  -7 14947.3 713.390  32
   0 -13  -7 14944.2 973.063  11
   0 -13  -7 15454.6 1065.67  13
   0 -13  -7 15204.7 706.922  12
   0 -13  -7 14795.2 707.133  28
   0 -13  -7 15235.2 704.626  23
   0 -13  -7 15584.6 730.771  25
   0 -13  -7 16166.4 733.620   2
   0 -13  -7 15419.3 716.815  42
   0 -13  -8 461.961 91.6558  12
   0 -13  -8 507.590 105.731   2
   0 -13  -8 376.614 103.020   6
   0 -13  -8 338.232 88.2646  25
   0 -13  -8 436.572 104.897  24
   0 -13  -8 342.149 94.5437  32
   0 -13  -8 165.055 91.9124  42
   0 -13  -9 4124.76 280.067  42
   0 -13  -9 3875.22 254.804  12
   0 -13  -9 3788.73 250.807  25
   0 -13  -9 4251.22 276.396  24
   0 -13  -9 3667.52 268.725   2
   0 -13  -9 4070.02 283.017   6
   0 -13  -9 3823.91 260.371  32
   0 -13 -10 3590.94 237.396  12
   0 -13 -10 4226.64 251.424  32
   0 -13 -10 4166.13 257.219  24
   0 -13 -10 4121.74 266.334   6
   0 -13 -10 4077.31 264.008   2
   0 -13 -10 4057.67 260.851  35
   0 -13 -11 2496.96 165.891   2
   0 -13 -11 2082.78 154.210  35
   0 -13 -11 2374.29 148.659   7
   0 -12   0 11230.7 564.822  43
   0 -12  -1 11220.5 587.105  19
   0 -12  -1 11077.3 558.530  43
   0 -12  -2 15924.8 809.610  19
   0 -12   2 17256.4 711.456  10
   0 -12  -2 14231.9 680.407  11
   0 -12  -2 15351.5 803.523  13
   0 -12  -3 49759.5 2127.55  11
   0 -12  -3 52801.6 2258.89  13
   0 -12  -4 16491.8 899.191  13
   0 -12  -4 16035.4 799.089  11
   0 -12  -4 14860.1 684.078  25
   0 -12  -4 14848.3 666.346   2
   0 -12  -4 14991.5 679.314  23
   0 -12  -4 15901.4 687.936  24
   0 -12  -5 4405.25 382.092  11
   0 -12  -5 4662.65 447.299  13
   0 -12  -5 4516.32 245.644  12
   0 -12  -5 4299.63 268.203  25
   0 -12  -5 4601.66 264.063  23
   0 -12  -5 4518.80 271.315  24
   0 -12  -5 4722.64 252.590  28
   0 -12  -5 4558.71 257.910   2
   0 -12  -6 11699.1 764.338  11
   0 -12  -6 11685.2 553.819  12
   0 -12  -6 12416.8 560.693  42
   0 -12  -6 12163.0 582.374  25
   0 -12  -6 10915.3 556.804  23
   0 -12  -6 12049.7 560.380  28
   0 -12  -6 12154.7 573.321   2
   0 -12  -7 524.084 183.759  11
   0 -12  -7 599.815 107.583  32
   0 -12  -7 674.953 106.023  28
   0 -12  -7 642.180 100.367  12
   0 -12  -7 1103.57 255.462  13
   0 -12  -7 736.869 102.722  23
   0 -12  -7 597.055 107.424  25
   0 -12  -7 669.171 115.810   2
   0 -12  -7 763.500 112.304  42
   0 -12  -8 400.954 105.856  42
   0 -12  -8 639.218 113.199  24
   0 -12  -8 602.557 103.296  25
   0 -12  -8 433.188 94.8164  12
   0 -12  -8 549.466 109.908   2
   0 -12  -8 577.311 115.308   6
   0 -12  -8 321.484 168.440  11
   0 -12  -8 395.969 101.143  32
   0 -12  -9 5149.62 309.861  32
   0 -12  -9 5284.27 324.527  42
   0 -12  -9 4647.45 298.090  12
   0 -12  -9 4760.74 291.175  25
   0 -12  -9 5147.43 317.143  24
   0 -12  -9 4513.84 305.567  35
   0 -12  -9 4835.65 316.226   2
   0 -12  -9 5509.51 332.520   6
   0 -12 -10 2334.16 182.736  24
   0 -12 -10 1954.00 181.478  35
   0 -12 -10 2153.61 184.808   2
   0 -12 -10 2523.89 181.073  12
   0 -12 -10 2065.74 173.338  32
   0 -12 -11 3616.15 229.361  35
   0 -12 -11 4017.20 237.786   6
   0 -11   0 9.10736 46.9269  19
   0 -11   0 21.0076 51.3441  43
   0 -11  -1 11021.9 550.242  19
   0 -11  -1 9488.77 505.826  43
   0 -11  -2 456.665 118.182  19
   0 -11  -2 646.599 125.698  13
   0 -11   2 518.761 80.3907  10
   0 -11  -2 457.403 73.5559  11
   0 -11  -3 15995.1 771.972  11
   0 -11  -3 16645.7 867.245  13
   0 -11  -3 15797.7 865.140  19
   0 -11  -4 5313.87 421.204  13
   0 -11  -4 4648.22 350.148  11
   0 -11  -4 4278.55 255.323  25
   0 -11  -4 4951.23 263.333  24
   0 -11  -4 4425.52 253.968  23
   0 -11  -5 1846.59 139.362  28
   0 -11  -5 2005.82 158.994  25
   0 -11  -5 2143.60 162.752  24
   0 -11  -5 1789.81 147.864  23
   0 -11  -5 1977.08 151.637   2
   0 -11  -5 1749.50 136.039  12
   0 -11  -5 2072.89 255.918  11
   0 -11  -6 20055.0 1125.58  11
   0 -11  -6 21359.9 897.295  12
   0 -11  -6 20688.0 900.021  28
   0 -11  -6 20782.8 917.000  25
   0 -11  -6 19682.0 893.903  23
   0 -11  -6 20105.4 908.072   2
   0 -11  -6 20208.5 892.556  42
   0 -11  -7 8607.54 441.314  32
   0 -11  -7 8421.96 437.059  28
   0 -11  -7 8630.61 727.049  13
   0 -11  -7 8669.98 434.595  12
   0 -11  -7 8260.42 665.371  11
   0 -11  -7 7945.20 417.502  23
   0 -11  -7 8347.23 451.427  24
   0 -11  -7 8149.66 441.581  25
   0 -11  -7 8487.86 449.451   2
   0 -11  -7 7917.47 428.078  42
   0 -11  -8 1576.62 166.858  32
   0 -11  -8 1452.79 160.299  28
   0 -11  -8 1445.92 155.444  12
   0 -11  -8 1593.10 170.285   2
   0 -11  -8 1792.26 174.663  24
   0 -11  -8 1344.45 149.988  25
   0 -11  -8 1577.84 170.593  42
   0 -11  -8 1645.05 305.783  11
   0 -11  -9 1071.41 120.344  25
   0 -11  -9 1321.54 150.376  24
   0 -11  -9 1184.99 145.589  35
   0 -11  -9 1313.84 155.046   2
   0 -11  -9 1133.29 138.649  12
   0 -11  -9 1233.88 148.082  32
   0 -11 -10 1287.65 138.361  24
   0 -11 -10 1614.41 158.999  35
   0 -11 -10 1219.72 143.058   2
   0 -11 -10 1221.14 138.852  32
   0 -11 -10 1298.96 134.940  12
   0 -11 -11 903.822 105.335   2
   0 -11 -11 1028.49 108.420   6
   0 -11 -11 869.252 102.968  35
   0 -11 -11 899.127 95.0700  12
   0 -10   0 4107.87 245.662  19
   0 -10   0 3854.18 249.369  43
   0 -10  -1 8467.62 421.426  43
   0 -10  -1 8810.15 454.796  19
   0 -10  -1 7734.82 338.285  11
   0 -10  -2 233.253 100.728  13
   0 -10  -2 291.913 103.791  19
   0 -10  -2 281.422 59.4665  11
   0 -10   2 158.324 51.6493  10
   0 -10  -3 8249.82 520.658  13
   0 -10  -3 8083.21 453.575  11
   0 -10  -3 8696.62 542.822  19
   0 -10  -4 652.977 160.665  13
   0 -10  -4 490.552 79.2635  24
   0 -10  -4 616.038 83.2891  25
   0 -10  -4 484.255 115.550  11
   0 -10  -5 8033.64 405.000  25
   0 -10  -5 8569.97 557.264  11
   0 -10  -5 7860.75 384.569  12
   0 -10  -5 8004.80 395.124  23
   0 -10  -5 7860.11 386.748  28
   0 -10  -6 17768.4 793.313  28
   0 -10  -6 18208.9 1024.41  11
   0 -10  -6 17791.6 1087.76  13
   0 -10  -6 17746.4 787.824  12
   0 -10  -6 18812.3 807.784   2
   0 -10  -6 17302.3 784.247  23
   0 -10  -6 18544.9 808.143  25
   0 -10  -6 17518.5 786.056  42
   0 -10  -6 16876.8 791.888  38
   0 -10  -7 11328.6 547.056  28
   0 -10  -7 10692.2 824.571  13
   0 -10  -7 11750.3 810.213  11
   0 -10  -7 10881.8 538.117  12
   0 -10  -7 10895.6 538.398  42
   0 -10  -7 11389.9 557.602  24
   0 -10  -7 10877.7 544.875  25
   0 -10  -7 9803.72 512.090  23
   0 -10  -7 11473.9 549.610  32
   0 -10  -7 11871.0 561.732   2
   0 -10  -8 11105.1 566.213  12
   0 -10  -8 9849.50 849.176  13
   0 -10  -8 11935.2 869.979  11
   0 -10  -8 10903.3 568.794  28
   0 -10  -8 11513.1 562.501  25
   0 -10  -8 12159.5 586.290  24
   0 -10  -8 11616.6 585.857   2
   0 -10  -8 11321.9 573.265  32
   0 -10  -9 7842.19 438.585   2
   0 -10  -9 7785.63 426.488  24
   0 -10  -9 7346.40 416.939  12
   0 -10  -9 7449.13 425.093  35
   0 -10  -9 8018.22 430.249  32
   0 -10 -10 2415.46 197.391   6
   0 -10 -10 2110.34 191.242   2
   0 -10 -10 2150.88 180.585  24
   0 -10 -10 2189.86 191.547  35
   0 -10 -10 2471.62 189.661  12
   0 -10 -10 2619.27 196.644  32
   0 -10 -11 786.600 103.129  35
   0 -10 -11 961.785 99.9651  12
   0 -10 -11 713.003 96.5928   6
   0 -10 -11 871.647 106.194   2
   0  -9   0 22.4521 47.7475  19
   0  -9   0-16.9333 51.6148  43
   0  -9  -1 31623.1 1365.20  19
   0  -9  -1 31126.9 1267.73  11
   0  -9  -1 31878.7 1368.48  13
   0  -9  -1 32070.9 1334.31  43
   0  -9  -2 9566.07 526.231  19
   0  -9   2 9253.17 421.995  10
   0  -9  -2 10020.3 526.090  13
   0  -9  -2 8619.15 441.821  11
   0  -9  -3 37178.7 1669.46  19
   0  -9  -3 36334.6 1579.90  11
   0  -9  -3 36804.1 1650.96  13
   0  -9  -4 1112.28 108.426  24
   0  -9  -4 1035.56 185.199  13
   0  -9  -4 1182.52 107.063  21
   0  -9  -4 1247.42 169.435  11
   0  -9  -5 2050.13 145.837  28
   0  -9  -5 1960.88 152.534  25
   0  -9  -5 2142.09 149.424  23
   0  -9  -5 1826.07 137.781  12
   0  -9  -5 1816.36 242.721  11
   0  -9  -6 2147.03 163.490  28
   0  -9  -6 1809.58 151.413  12
   0  -9  -6 2185.38 317.943  13
   0  -9  -6 2118.16 158.293  42
   0  -9  -6 1814.20 146.951  23
   0  -9  -6 2114.75 164.795  25
   0  -9  -6 2186.99 172.493  24
   0  -9  -6 1925.43 161.282  38
   0  -9  -6 1942.53 282.833  11
   0  -9  -7 8063.13 413.659  28
   0  -9  -7 7908.54 642.019  11
   0  -9  -7 6467.51 624.104  13
   0  -9  -7 7574.79 402.842  12
   0  -9  -7 7055.62 401.131  32
   0  -9  -7 7698.63 416.491   2
   0  -9  -7 7902.42 408.928  25
   0  -9  -7 7431.81 412.083  24
   0  -9  -8 2894.33 227.437  28
   0  -9  -8 2893.86 223.651  12
   0  -9  -8 2475.60 392.372  13
   0  -9  -8 2869.61 210.366  25
   0  -9  -8 2824.68 224.747  24
   0  -9  -8 3034.24 235.467   2
   0  -9  -8 2955.36 405.406  11
   0  -9  -8 2891.52 227.179  32
   0  -9  -9 992.827 133.234  12
   0  -9  -9 779.614 121.930  24
   0  -9  -9 762.087 126.312  35
   0  -9  -9 879.455 134.191   2
   0  -9  -9 734.852 124.183  32
   0  -9 -10 1595.74 160.583  32
   0  -9 -10 1719.90 161.495  12
   0  -9 -10 1718.59 154.107  24
   0  -9 -10 1486.97 159.553   6
   0  -9 -10 1607.60 162.701  35
   0  -9 -10 1394.23 157.978   2
   0  -9 -11 2601.41 182.590   6
   0  -9 -11 2472.84 184.780   2
   0  -9 -11 2382.06 174.055  12
   0  -9 -11 2487.36 178.794  32
   0  -9 -11 2654.30 189.017  35
   0  -8   0 2437.87 174.822  43
   0  -8   0 2619.38 170.329  19
   0  -8  -1 242.152 42.3671  11
   0  -8  -1 297.618 69.4834  43
   0  -8  -1 348.311 86.2798  13
   0  -8  -1 225.883 75.0608  19
   0  -8   2 7554.63 352.659  10
   0  -8  -2 7595.05 450.730  19
   0  -8  -2 7975.93 450.132  13
   0  -8  -2 7733.72 391.825  11
   0  -8  -3 9592.13 589.376  19
   0  -8  -3 10409.2 537.059  11
   0  -8  -3 10345.9 583.263  13
   0  -8  -4 6949.63 448.468  11
   0  -8  -5 17682.3 777.590  25
   0  -8  -5 19469.9 969.406  11
   0  -8  -5 17113.0 762.672  12
   0  -8  -5 17686.6 767.841  28
   0  -8  -6 1911.83 154.215  12
   0  -8  -6 1950.11 293.654  13
   0  -8  -6 1943.07 275.734  11
   0  -8  -6 1885.03 145.255  23
   0  -8  -6 2065.38 169.453  24
   0  -8  -6 2228.57 166.934  25
   0  -8  -6 1871.04 156.841  28
   0  -8  -7 2566.08 202.852  28
   0  -8  -7 2611.84 200.469  12
   0  -8  -7 3064.93 401.247  13
   0  -8  -7 2722.83 209.546   2
   0  -8  -7 2602.11 354.369  11
   0  -8  -7 2786.94 206.108  32
   0  -8  -7 2463.16 193.061  25
   0  -8  -7 2809.88 211.925  24
   0  -8  -8 12090.1 611.331  28
   0  -8  -8 11990.1 605.843  12
   0  -8  -8 12802.5 927.481  13
   0  -8  -8 12707.9 920.886  11
   0  -8  -8 12831.9 624.641   2
   0  -8  -8 12747.2 613.547  24
   0  -8  -8 12020.9 586.891  25
   0  -8  -8 11897.0 606.569  32
   0  -8  -9 8159.57 457.281  32
   0  -8  -9 9044.00 468.859  28
   0  -8  -9 8611.28 458.860  12
   0  -8  -9 8256.89 738.404  11
   0  -8  -9 8397.21 466.341   6
   0  -8  -9 7809.11 452.130  35
   0  -8  -9 8781.17 471.518   2
   0  -8  -9 7953.58 445.333  24
   0  -8 -10 610.496 107.988  12
   0  -8 -10 622.237 98.7009  24
   0  -8 -10 519.890 103.301   6
   0  -8 -10 563.822 108.815   2
   0  -8 -10 664.966 115.612  32
   0  -8 -10 593.673 111.320  35
   0  -8 -11 427.401 89.7296  32
   0  -8 -11 219.666 77.6797  35
   0  -8 -11 424.309 78.8838  12
   0  -8 -11 294.183 72.0668   6
   0  -8 -11 280.880 76.2977   2
   0  -7   0-17.5324 45.9996  19
   0  -7  -1 2022.49 153.963  43
   0  -7  -1 2226.75 127.888  11
   0  -7  -1 2176.78 176.417  13
   0  -7  -1 2194.40 185.078  19
   0  -7   2 5719.87 268.913  10
   0  -7  -2 5753.04 367.150  19
   0  -7  -2 5678.84 358.036  13
   0  -7  -2 6032.97 319.751  11
   0  -7  -3 17096.9 870.186  19
   0  -7  -3 17275.6 854.675  13
   0  -7  -3 17035.3 814.183  11
   0  -7  -4 5954.56 407.539  11
   0  -7  -5 1662.69 135.486  25
   0  -7  -5 1787.69 133.273  12
   0  -7  -5 1487.52 236.354  13
   0  -7  -5 1732.59 234.636  11
   0  -7  -5 1510.34 135.509  24
   0  -7  -5 1750.44 134.542  28
   0  -7  -6 14376.1 661.957  24
   0  -7  -6 13456.5 646.596  25
   0  -7  -6 14428.1 656.652  28
   0  -7  -6 14431.8 652.106  12
   0  -7  -6 14427.8 896.868  13
   0  -7  -6 15612.4 890.312  11
   0  -7  -7 7788.66 647.973  11
   0  -7  -7 7652.90 648.433  13
   0  -7  -7 8032.93 416.659  12
   0  -7  -7 7723.18 417.470  24
   0  -7  -7 7455.84 401.765  25
   0  -7  -7 7940.74 424.526   2
   0  -7  -7 8197.04 421.818  28
   0  -7  -7 7622.39 415.261  32
   0  -7  -8 19923.1 1299.27  13
   0  -7  -8 22401.5 993.089  12
   0  -7  -8 24371.1 1372.26  11
   0  -7  -8 20493.9 957.212  25
   0  -7  -8 22245.7 990.584  24
   0  -7  -8 22870.0 1007.96   2
   0  -7  -8 23001.8 1002.43  28
   0  -7  -8 21418.8 989.645  32
   0  -7  -9 2881.12 235.749  32
   0  -7  -9 2894.28 233.364  28
   0  -7  -9 3347.19 243.480  12
   0  -7  -9 3140.63 241.951  35
   0  -7  -9 2571.72 229.396   2
   0  -7  -9 2969.49 237.802   6
   0  -7  -9 2357.52 413.298  11
   0  -7  -9 3054.38 226.126  24
   0  -7 -10 1298.45 143.945  12
   0  -7 -10 1050.47 124.656  24
   0  -7 -10 1210.14 145.508  32
   0  -7 -10 1053.37 144.750  35
   0  -7 -10 1174.93 139.971   6
   0  -7 -10 1390.50 153.481   2
   0  -7 -11 4150.64 254.189  32
   0  -7 -11 4204.03 257.130  35
   0  -7 -11 3916.56 247.347   6
   0  -7 -11 4055.01 256.076   2
   0  -7 -11 4104.61 251.543  12
   0  -6   0 999999. 39208.1  19
   0  -6  -1 145463. 5692.02  43
   0  -6  -1 147332. 5723.40  13
   0  -6  -1 140833. 5663.62  11
   0  -6  -1 143483. 5726.01  19
   0  -6  -2 136450. 5384.12  19
   0  -6  -2 139197. 5372.48  13
   0  -6  -2 134491. 5326.63  11
   0  -6   2 131562. 5261.03  10
   0  -6  -3 62229.1 2697.62  19
   0  -6  -3 65115.7 2651.12  11
   0  -6  -4 35581.0 1595.68  11
   0  -6  -5 36778.8 1532.01  21
   0  -6  -5 39239.8 1732.46  11
   0  -6  -5 36692.4 1736.21  13
   0  -6  -5 36994.0 1531.21  24
   0  -6  -5 36627.2 1525.01  28
   0  -6  -6 793.261 101.746  28
   0  -6  -6 681.663 93.2612  12
   0  -6  -6 644.909 191.361  13
   0  -6  -6 925.955 113.022  21
   0  -6  -6 788.205 187.875  11
   0  -6  -6 742.913 94.3047  25
   0  -6  -6 876.761 109.352  24
   0  -6  -7 1697.78 157.920  32
   0  -6  -7 1436.16 146.945  28
   0  -6  -7 1121.94 244.598  13
   0  -6  -7 1606.50 152.746  12
   0  -6  -7 1660.88 287.448  11
   0  -6  -7 1453.43 149.746   2
   0  -6  -7 1353.02 142.515  24
   0  -6  -7 1356.74 130.545  25
   0  -6  -7 1515.50 139.207  34
   0  -6  -8 2025.76 192.170  32
   0  -6  -8 2020.57 189.528  28
   0  -6  -8 2139.75 192.123  12
   0  -6  -8 2156.44 362.081  13
   0  -6  -8 2677.78 388.277  11
   0  -6  -8 2261.80 202.513   2
   0  -6  -8 2390.66 195.292  24
   0  -6  -8 2031.77 189.148  35
   0  -6  -8 2173.05 183.604  34
   0  -6  -9 505.035 115.714  32
   0  -6  -9 554.410 120.765  28
   0  -6  -9 519.667 112.412  12
   0  -6  -9 813.950 245.925  11
   0  -6  -9 728.769 129.112   2
   0  -6  -9 855.574 129.038   6
   0  -6  -9 522.748 104.129  24
   0  -6  -9 571.572 119.544  35
   0  -6 -10 342.930 90.8708  12
   0  -6 -10 269.963 73.3623  24
   0  -6 -10 238.428 94.9152   2
   0  -6 -10 142.331 77.8859   6
   0  -6 -10 257.206 93.1569  32
   0  -6 -10 234.949 86.7920  35
   0  -6 -11 1657.25 145.295   6
   0  -6 -11 1746.65 154.186  32
   0  -6 -11 1749.08 150.221  12
   0  -6 -11 1511.61 147.551  35
   0  -6 -12 2196.48 134.170  35
   0  -5   0-4.19841 31.5949  19
   0  -5  -1 6695.06 347.007  19
   0  -5  -1 6395.30 300.954  11
   0  -5  -1 6564.89 339.110  13
   0  -5  -2 18754.8 865.650  19
   0  -5  -2 18682.6 850.875  13
   0  -5  -2 18438.9 825.616  11
   0  -5  -3 6675.71 394.194  11
   0  -5  -4 29007.0 1304.13  11
   0  -5  -4 26797.4 1297.15  13
   0  -5  -5 16692.1 748.994  28
   0  -5  -5 17392.7 749.231   3
   0  -5  -5 17068.8 755.079  21
   0  -5  -5 18985.1 952.414  11
   0  -5  -5 17000.8 933.735  13
   0  -5  -5 17165.0 752.932  24
   0  -5  -6 10704.4 503.370  12
   0  -5  -6 11059.1 715.862  11
   0  -5  -6 10326.4 709.686  13
   0  -5  -6 9762.70 487.857  25
   0  -5  -6 10325.2 501.131  24
   0  -5  -6 10875.8 512.649  21
   0  -5  -6 10723.3 508.285  28
   0  -5  -7 1944.17 167.660  34
   0  -5  -7 2481.82 190.509  31
   0  -5  -7 2235.08 185.168  32
   0  -5  -7 2377.94 188.523  28
   0  -5  -7 2505.96 190.136  12
   0  -5  -7 2291.10 339.113  13
   0  -5  -7 2616.76 354.012  11
   0  -5  -7 2088.57 177.913  24
   0  -5  -7 2220.80 166.133  25
   0  -5  -8 13853.6 678.115  32
   0  -5  -8 14339.9 685.680  28
   0  -5  -8 14447.2 680.900  12
   0  -5  -8 15415.2 1021.22  11
   0  -5  -8 13618.9 963.308  13
   0  -5  -8 14574.8 689.085   2
   0  -5  -8 13824.5 666.456  24
   0  -5  -8 14433.6 680.604  42
   0  -5  -8 13767.7 676.889  35
   0  -5  -8 12654.5 655.338  34
   0  -5  -9 752.838 132.493  32
   0  -5  -9 990.256 138.023  28
   0  -5  -9 676.259 210.580  13
   0  -5  -9 745.842 129.574  12
   0  -5  -9 604.555 221.577  11
   0  -5  -9 938.788 135.227   6
   0  -5  -9 755.643 128.271   2
   0  -5  -9 765.510 113.393  34
   0  -5  -9 865.514 131.411  35
   0  -5  -9 775.928 115.406  24
   0  -5 -10 253.539 84.5170  12
   0  -5 -10 143.909 67.5194  24
   0  -5 -10 117.992 71.4142   6
   0  -5 -10 176.514 91.3687  35
   0  -5 -10 286.089 103.617  32
   0  -5 -11 139.392 66.1669   6
   0  -5 -11 169.977 80.5166  32
   0  -5 -11 94.9824 68.7209  12
   0  -5 -11-29.0008 77.2420  35
   0  -5 -12 2352.12 144.481  35
   0  -4   0 2125.26 121.375  19
   0  -4  -1 344.828 67.4732  19
   0  -4  -1 279.679 47.3017  11
   0  -4   1 259.089 39.5493  10
   0  -4  -1 301.655 62.6754  13
   0  -4  -2 7278.06 390.133  19
   0  -4  -2 6511.91 370.117  13
   0  -4  -2 6689.48 356.621  11
   0  -4  -3 54598.2 2287.64  11
   0  -4  -4 4597.43 340.584  13
   0  -4  -4 4210.26 332.256  11
   0  -4   5 8733.31 476.334  18
   0  -4  -5 9941.13 456.597  28
   0  -4  -5 9889.43 453.844   3
   0  -4  -5 10175.8 626.372  13
   0  -4  -5 9778.01 618.997  11
   0  -4  -5 9446.54 452.748  24
   0  -4  -5 9945.90 457.233  21
   0  -4  -6 3578.59 221.688  28
   0  -4  -6 3408.72 214.987  12
   0  -4  -6 3352.99 367.368  13
   0  -4  -6 3865.15 383.215  11
   0  -4  -6 2952.46 206.810   3
   0  -4  -6 3585.62 222.568  21
   0  -4  -6 3593.80 218.189  24
   0  -4  -6 2892.74 195.330  25
   0  -4  -7 16778.2 802.669  32
   0  -4  -7 17286.9 804.205  31
   0  -4  -7 18583.7 812.065  12
   0  -4  -7 19259.1 1111.51  11
   0  -4  -7 18278.5 1075.41  13
   0  -4  -7 17880.5 813.429  28
   0  -4  -7 17705.2 800.503  24
   0  -4  -7 17733.5 795.953  34
   0  -4  -7 17631.6 802.243  42
   0  -4  -8 18484.8 855.614  32
   0  -4  -8 19769.0 869.430  28
   0  -4  -8 19115.4 859.177  12
   0  -4  -8 18396.2 1152.09  13
   0  -4  -8 18398.3 1187.53  11
   0  -4  -8 18608.6 841.296  24
   0  -4  -8 18129.9 851.535  42
   0  -4  -8 17288.2 849.493  35
   0  -4  -8 17950.1 839.993  34
   0  -4  -9 578.470 123.333  32
   0  -4  -9 689.798 126.237  28
   0  -4  -9 663.476 123.523  12
   0  -4  -9 940.435 231.745  13
   0  -4  -9 833.064 262.894  11
   0  -4  -9 862.788 130.469   6
   0  -4  -9 801.438 113.840  24
   0  -4  -9 783.492 135.492  35
   0  -4  -9 856.310 120.385  34
   0  -4 -10 627.529 114.750  12
   0  -4 -10 775.508 102.162  24
   0  -4 -10 957.844 127.236   6
   0  -4 -10 765.844 127.505  35
   0  -4 -10 945.688 138.983  32
   0  -4 -11 5217.91 305.712   2
   0  -4 -11 4809.11 288.859   6
   0  -4 -11 5528.41 308.603  32
   0  -4 -11 5182.21 303.880  12
   0  -4 -11 5142.06 307.134  35
   0  -4 -12 1897.13 133.808  35
   0  -4 -12 2446.96 150.526   2
   0  -3   0-15.2101 19.3818  19
   0  -3   1 53888.8 2037.79  10
   0  -3  -1 50185.6 2080.36  13
   0  -3  -1 49813.1 2062.71  11
   0  -3  -1 47487.2 2085.54  19
   0  -3  -2 185151. 7343.77  11
   0  -3  -3 29036.2 1272.38  11
   0  -3  -3 28503.6 1269.49  13
   0  -3  -3 28803.0 1291.45  19
   0  -3  -4 28915.6 1328.77  13
   0  -3  -4 29290.9 1340.36  11
   0  -3  -5 1142.23 187.355  13
   0  -3  -5 1082.61 102.318  28
   0  -3  -5 847.376 171.682  11
   0  -3   5 854.352 101.648  18
   0  -3  -6 226.808 69.1848  28
   0  -3  -6 301.134 123.769  13
   0  -3  -6 254.707 71.3500  12
   0  -3  -6 130.987 119.609  11
   0  -3  -6 218.607 69.4779  21
   0  -3  -6 186.010 62.8744  24
   0  -3  -7 5318.39 329.311  32
   0  -3  -7 5897.62 336.674  31
   0  -3  -7 5780.30 333.635  12
   0  -3  -7 5259.35 506.564  13
   0  -3  -7 6164.04 554.844  11
   0  -3  -7 6538.77 349.107  28
   0  -3  -7 6205.42 331.499  24
   0  -3  -7 6194.27 332.534  34
   0  -3  -7 5509.03 328.206  42
   0  -3  -8 5957.39 345.513  28
   0  -3  -8 5133.38 562.676  11
   0  -3  -8 5498.45 332.281  12
   0  -3  -8 4872.37 509.613  13
   0  -3  -8 5359.58 312.845  24
   0  -3  -8 4859.60 325.966  35
   0  -3  -8 5190.35 319.475  34
   0  -3  -8 5285.19 328.759  32
   0  -3  -9 142.180 93.6112  32
   0  -3  -9 163.674 87.2540  28
   0  -3  -9 78.7649 86.6771  12
   0  -3  -9 136.852 148.786  13
   0  -3  -9 111.972 149.095  11
   0  -3  -9 215.543 86.2431   6
   0  -3  -9 189.920 70.6542  24
   0  -3  -9 214.321 101.789  35
   0  -3  -9 163.386 80.9255  34
   0  -3 -10 1729.29 158.029  34
   0  -3 -10 1672.06 178.925  35
   0  -3 -10 1798.28 174.026  12
   0  -3 -10 1656.75 162.236   6
   0  -3 -10 1865.87 176.904   2
   0  -3 -10 1570.92 169.478  32
   0  -3 -10 1370.64 130.925  24
   0  -3 -11 4715.46 280.297   2
   0  -3 -11 4173.66 257.737   6
   0  -3 -11 4689.62 279.031  32
   0  -3 -11 4264.52 271.713  12
   0  -3 -11 4314.18 275.340  35
   0  -3 -12 1222.47 105.421  12
   0  -3 -12 1227.97 103.878   2
   0  -2   0 230.775 26.6635  19
   0  -2   1 3687.80 163.202  10
   0  -2  -1 3796.54 195.315  11
   0  -2  -1 3708.41 199.831  13
   0  -2  -1 3976.04 210.400  19
   0  -2  -1 4029.78 198.090  33
   0  -2  -2 2986.92 203.047  11
   0  -2  -3 101465. 4037.18  11
   0  -2  -3 95385.1 4015.92  13
   0  -2  -3 101428. 4046.63  19
   0  -2  -4 7984.14 472.335  11
   0  -2  -4 7876.44 451.852  13
   0  -2  -5 3911.80 221.006  28
   0  -2  -5 3114.14 322.791  11
   0  -2  -5 4012.66 335.261  13
   0  -2  -6 2992.60 208.429  12
   0  -2  -6 2957.00 332.549  13
   0  -2  -6 3209.50 361.629  11
   0  -2  -6 3584.87 210.816  24
   0  -2  -6 3616.42 218.285  21
   0  -2  -6 3244.38 216.578  28
   0  -2  -7 10386.3 522.673  32
   0  -2  -7 10520.4 521.991  31
   0  -2  -7 10973.4 531.898  28
   0  -2  -7 11842.3 803.427  11
   0  -2  -7 10771.2 524.102  12
   0  -2  -7 10931.2 751.107  13
   0  -2  -7 10523.0 507.830  24
   0  -2  -7 10062.7 515.794  35
   0  -2  -7 10229.9 512.561  34
   0  -2  -7 10168.7 514.094  42
   0  -2  -8 7450.26 408.971  28
   0  -2  -8 7774.55 680.656  11
   0  -2  -8 6247.32 589.943  13
   0  -2  -8 7731.59 408.060  12
   0  -2  -8 6830.81 373.461  24
   0  -2  -8 6572.40 393.683   2
   0  -2  -8 7156.22 391.886  34
   0  -2  -8 6067.41 388.770  35
   0  -2  -8 6803.94 394.991  32
   0  -2  -9 2205.55 202.670  32
   0  -2  -9 2318.33 209.249  28
   0  -2  -9 2035.35 199.353  12
   0  -2  -9 2115.44 192.969   6
   0  -2  -9 2027.86 372.531  11
   0  -2  -9 2467.27 206.265   2
   0  -2  -9 2080.19 187.815  34
   0  -2  -9 1999.92 200.259  35
   0  -2  -9 1875.98 166.860  24
   0  -2 -10 936.949 131.394   2
   0  -2 -10 890.468 121.349   6
   0  -2 -10 965.527 144.080  32
   0  -2 -10 1123.45 143.848  12
   0  -2 -10 896.955 123.526  34
   0  -2 -10 640.355 128.444  35
   0  -2 -11 1827.53 149.029   6
   0  -2 -11 2157.62 172.832   2
   0  -2 -11 1614.93 163.741  35
   0  -2 -11 1913.88 165.843  12
   0  -2 -11 1892.99 169.702  32
   0  -2 -12 2919.44 179.999  35
   0  -2 -12 3297.65 193.102  12
   0  -1  -1 127.490 33.2713  11
   0  -1  -1 130.754 35.8450  33
   0  -1  -2 19656.1 870.431  11
   0  -1  -2 19997.1 875.508  19
   0  -1  -3 58957.1 2440.81  13
   0  -1  -3 59535.5 2463.10  11
   0  -1  -3 58631.0 2459.68  19
   0  -1  -4 47818.3 1817.13  11
   0  -1  -4 47784.3 1779.47  13
   0  -1   4 39917.0 1633.06   9
   0  -1  -5 647.171 159.889  11
   0  -1  -5 456.904 75.1940  28
   0  -1  -5 427.224 121.988  13
   0  -1  -6 1688.55 134.464  24
   0  -1  -6 1648.13 145.009  28
   0  -1  -6 1916.55 151.029  12
   0  -1  -6 1704.10 241.813  13
   0  -1  -6 1699.55 141.744  21
   0  -1  -6 1834.95 263.084  11
   0  -1  -7 11114.3 525.196  34
   0  -1  -7 9711.64 518.980  35
   0  -1  -7 10040.6 523.324  32
   0  -1  -7 10427.1 525.045  31
   0  -1  -7 11120.3 537.690  28
   0  -1  -7 11504.6 536.340  12
   0  -1  -7 10895.7 788.345  11
   0  -1  -7 10531.1 732.016  13
   0  -1  -7 10751.7 523.318   3
   0  -1  -7 11056.6 511.365  24
   0  -1  -7 9867.19 518.280  42
   0  -1  -7 10754.0 524.110  21
   0  -1  -8 15934.8 712.829  28
   0  -1  -8 14659.5 697.781   2
   0  -1  -8 13517.6 659.498  24
   0  -1  -8 13661.7 993.773  11
   0  -1  -8 14383.5 694.720  12
   0  -1  -8 13590.3 938.925  13
   0  -1  -8 13989.6 685.837  34
   0  -1  -8 14224.8 696.559  35
   0  -1  -8 14605.1 694.329  32
   0  -1  -9 1546.81 170.603  32
   0  -1  -9 1542.79 171.018  28
   0  -1  -9 1430.42 163.321   2
   0  -1  -9 1521.95 140.799  24
   0  -1  -9 1311.16 163.315  12
   0  -1  -9 1582.36 162.677   6
   0  -1  -9 1635.80 323.643  11
   0  -1  -9 1341.99 170.615  35
   0  -1  -9 1565.02 163.316  34
   0  -1 -10 1469.01 160.313   2
   0  -1 -10 1592.68 170.710  32
   0  -1 -10 1716.17 172.296  12
   0  -1 -10 1701.57 158.749   6
   0  -1 -10 1196.97 160.330  35
   0  -1 -10 1619.48 157.194  34
   0  -1 -11 869.830 115.106  12
   0  -1 -11 1030.41 129.345  32
   0  -1 -11 776.467 108.643   2
   0  -1 -11 780.098 97.3246   6
   0  -1 -11 683.697 117.629  35
   0  -1 -12 3407.18 202.888  35
   0  -1 -12 3668.98 210.550  12
   0   0  -1 108622. 4298.67  11
   0   0  -2 1005.07 109.435  19
   0   0   2 1037.03 77.0504  18
   0   0  -2 892.607 94.2979  13
   0   0  -2 1131.91 117.074  11
   0   0  -3 318469. 11255.2  11
   0   0  -3 305248. 11213.8  13
   0   0   3 285320. 11134.8   9
   0   0  -4 4538.22 332.289  11
   0   0  -4 3753.02 287.307  13
   0   0   4 3446.29 217.213   9
   0   0   4 4413.94 225.697  18
   0   0  -5 2167.87 237.629  13
   0   0  -5 2182.31 147.951   3
   0   0  -5 2619.11 164.819  28
   0   0  -6 1858.07 151.193  28
   0   0  -6 1737.21 137.889   3
   0   0  -6 1629.45 130.645  24
   0   0  -6 1559.99 219.868  13
   0   0  -6 1984.66 150.453  12
   0   0  -6 1752.89 143.077  21
   0   0  -6 2066.34 281.180  11
   0   0  -7 1420.35 155.623  35
   0   0  -7 1683.70 153.228  34
   0   0  -7 1812.07 163.536  32
   0   0  -7 1823.06 164.047  31
   0   0  -7 1708.53 163.581  28
   0   0  -7 1469.49 148.865   3
   0   0  -7 1611.75 139.480  24
   0   0  -7 1438.56 151.188  12
   0   0  -7 1352.93 252.225  13
   0   0  -7 1588.91 146.063  21
   0   0  -7 1379.07 282.157  11
   0   0  -8 931.454 141.754  32
   0   0  -8 881.597 137.799  28
   0   0  -8 801.871 122.577   2
   0   0  -8 673.913 102.704  24
   0   0  -8 672.811 198.987  13
   0   0  -8 890.291 135.249  12
   0   0  -8 505.950 214.686  11
   0   0  -8 509.491 133.671  35
   0   0  -8 544.206 118.637  34
   0   0  -9-27.5878 85.0865  28
   0   0  -9-39.3683 75.0874   2
   0   0  -9 142.315 66.9365   6
   0   0  -9 113.074 176.387  11
   0   0  -9 13.2741 81.8803  12
   0   0  -9-96.7424 110.312  35
   0   0  -9 12.4363 79.3431  34
   0   0  -9-13.0047 93.9649  32
   0   0 -10 165.783 88.2620  12
   0   0 -10 149.610 94.6554  32
   0   0 -10 106.296 90.2368  35
   0   0 -10 67.6933 72.8915  34
   0   0 -10 106.094 71.4077   6
   0   0 -10 111.816 75.8678   2
   0   0 -11 215.817 81.1266  12
   0   0 -11 304.158 95.5910  32
   0   0 -11 500.448 89.7600   2
   0   0 -11 103.992 88.7919  35
   0   0 -11 350.300 75.2059  34
   0   0 -12 3079.87 194.697  35
   0   0 -12 3870.84 210.520  12
   0   1   1 92.2830 21.3776   9
   0   1  -1 84.0896 27.3630  19
   0   1   2 17400.8 762.510   9
   0   1   2 18618.1 758.893  18
   0   1  -2 20246.7 810.103  19
   0   1  -2 19143.9 796.583  13
   0   1   3 53336.5 2278.84   9
   0   1   3 60393.9 2276.46  18
   0   1  -3 56202.9 2337.24  13
   0   1  -4 47649.6 2002.59  13
   0   1   4 46576.5 1911.81   9
   0   1  -5 274.951 98.2639  13
   0   1  -5 399.228 146.918  11
   0   1  -5 229.584 55.4335   3
   0   1  -6 1839.11 145.712   3
   0   1  -6 1996.50 141.005  24
   0   1  -6 1866.81 242.676  13
   0   1  -6 2095.65 152.870  21
   0   1  -6 2069.35 293.502  11
   0   1  -7 11485.0 541.502  21
   0   1  -7 11645.8 548.186   3
   0   1  -7 10883.2 522.352  24
   0   1  -7 11756.9 817.499  11
   0   1  -7 11286.5 748.938  13
   0   1  -7 11366.0 553.088  31
   0   1  -7 10691.0 554.068  35
   0   1  -7 11165.4 548.184  34
   0   1  -8 13954.1 662.591  12
   0   1  -8 12398.0 858.918  13
   0   1  -8 14229.1 986.045  11
   0   1  -8 12828.8 614.178  24
   0   1  -8 13156.4 663.142  35
   0   1  -8 13623.4 657.364  34
   0   1  -8 13980.5 655.366   3
   0   1  -8 13459.7 656.231   2
   0   1  -9 1686.09 170.592   2
   0   1  -9 1448.96 151.198   6
   0   1  -9 1573.25 165.580  34
   0   1  -9 1198.24 164.558  35
   0   1  -9 1340.92 163.564  12
   0   1 -10 1851.73 176.047   2
   0   1 -10 1698.79 156.862   6
   0   1 -10 1662.90 166.297  34
   0   1 -10 1774.84 183.409  35
   0   1 -10 1746.26 176.752  12
   0   1 -11 1135.28 141.382  35
   0   1 -11 1248.57 121.728  34
   0   1 -11 979.122 118.647   2
   0   1 -11 1037.13 127.706  12
   0   1 -12 2881.25 177.217  35
   0   2   0 234.614 32.4782   9
   0   2   1 3606.16 176.502   9
   0   2   2 2777.80 155.705   9
   0   2  -3 95040.1 3834.16  13
   0   2   3 95317.5 3795.89   9
   0   2  -4 6979.44 414.013  13
   0   2   4 7088.01 359.209   9
   0   2  -5 3804.24 211.079   3
   0   2  -5 3864.97 310.756  13
   0   2  -6 3699.56 336.193  13
   0   2  -6 3431.59 198.268  24
   0   2  -6 3440.79 209.820   3
   0   2  -6 3141.94 205.456  21
   0   2  -7 11977.6 531.276  21
   0   2  -7 11334.6 532.543   3
   0   2  -7 10173.5 500.644  24
   0   2  -7 10366.7 706.679  13
   0   2  -7 10564.5 536.205  31
   0   2  -7 10812.1 545.052  35
   0   2  -7 10748.1 537.265  34
   0   2  -8 7197.31 401.554   3
   0   2  -8 7706.12 411.419   2
   0   2  -8 6748.94 412.974  35
   0   2  -8 7331.03 409.075  34
   0   2  -8 6735.54 574.934  13
   0   2  -9 2344.98 224.290  35
   0   2  -9 2742.15 222.673  34
   0   2  -9 2607.86 212.757   2
   0   2  -9 2396.47 196.082   6
   0   2 -10 819.847 139.123  35
   0   2 -10 1083.65 137.561  34
   0   2 -10 1187.98 126.396   6
   0   2 -10 974.091 131.732   2
   0   2 -11 1492.43 159.516  35
   0   2 -11 1665.71 141.212  34
   0   2 -11 1519.17 142.964   2
   0   2 -12 2823.83 174.384  35
   0   3   0-3.85561 25.3882   9
   0   3   0 5.82977 16.8533  29
   0   3   1 51231.2 1990.98   9
   0   3  -1 48053.9 1984.24  11
   0   3   2 184035. 7224.09   9
   0   3  -2 181247. 7257.02  11
   0   3   3 34508.0 1402.82   9
   0   3  -3 32976.7 1419.62  13
   0   3   4 28598.7 1204.64   9
   0   3  -4 27872.8 1251.19  13
   0   3  -5 602.098 75.1117   3
   0   3  -5 670.989 127.282  13
   0   3  -5 485.994 76.9256  28
   0   3  -6 243.710 59.5336   3
   0   3  -6 241.650 59.0947  21
   0   3  -6 406.431 77.2138  12
   0   3  -6 408.930 134.305  13
   0   3  -6 236.769 68.8827  28
   0   3  -7 6592.45 359.848  28
   0   3  -7 6490.29 505.187  13
   0   3  -7 6321.69 337.055  21
   0   3  -7 5982.50 339.571   3
   0   3  -7 6507.42 357.143  31
   0   3  -7 5921.34 347.731  32
   0   3  -7 5714.32 354.440  35
   0   3  -7 6477.66 357.018  34
   0   3  -8 5093.85 312.291   2
   0   3  -8 4782.51 303.993   3
   0   3  -8 4795.25 327.706  35
   0   3  -8 4994.15 315.728  34
   0   3  -8 4920.20 313.810  32
   0   3  -9 276.393 82.2633   6
   0   3  -9 163.277 83.1096   2
   0   3   9 136.501 142.192  17
   0   3  -9 56.5952 159.923  11
   0   3  -9 406.154 105.620  34
   0   3  -9 156.620 92.1878  35
   0   3 -10 2299.23 189.068   2
   0   3 -10 1768.53 156.829   6
   0   3 -10 1990.02 195.836  35
   0   3 -10 2018.06 184.517  34
   0   3 -11 4126.81 252.929   2
   0   3 -11 3973.04 247.959  34
   0   3 -11 4116.02 268.420  35
   0   3 -12 1117.45 103.839  35
   0   3 -12 1274.09 108.405  12
   0   4   0 2013.88 110.652  29
   0   4   0 2111.48 137.318   9
   0   4  -1 375.730 64.7722  29
   0   4  -1 325.232 50.2094  11
   0   4   1 326.185 57.5806   9
   0   4  -1 361.444 58.2749  16
   0   4   2 6615.19 342.578   9
   0   4  -2 7258.83 365.343  11
   0   4   3 52568.2 2138.68   9
   0   4  -3 54986.7 2202.64  11
   0   4  -3 50220.3 2136.02  13
   0   4   4 4245.25 261.947   9
   0   4  -4 4076.36 280.152  13
   0   4  -4 4400.51 334.940  11
   0   4  -5 10661.4 488.572   3
   0   4  -5 11783.5 686.569  11
   0   4  -5 10576.7 599.775  13
   0   4  -5 10932.2 503.807  28
   0   4  -6 3607.38 214.775   3
   0   4  -6 3228.10 203.998  21
   0   4  -6 3664.39 224.775  12
   0   4  -6 3449.19 318.373  13
   0   4  -6 3453.38 376.547  11
   0   4  -6 3686.08 228.786  28
   0   4  -7 20005.3 888.478  28
   0   4  -7 19744.3 871.748   3
   0   4  -7 18733.2 1050.40  13
   0   4  -7 18723.6 1156.38  11
   0   4  -7 20626.3 884.804  12
   0   4  -7 18729.9 887.126  35
   0   4  -7 20707.4 888.688  34
   0   4  -7 18004.6 870.874  32
   0   4  -8 18864.7 850.733  28
   0   4  -8 18741.4 844.530  12
   0   4  -8 18768.3 1185.33  11
   0   4  -8 18558.9 836.283   2
   0   4  -8 17824.4 828.693   3
   0   4  -8 17374.7 851.648  35
   0   4  -8 17493.7 839.622  34
   0   4  -8 17041.9 832.606  32
   0   4  -9 809.963 141.385  32
   0   4  -9 803.197 135.968  28
   0   4  -9 1265.59 156.002  12
   0   4  -9 972.986 131.816   2
   0   4  -9 919.627 116.441   6
   0   4  -9 676.895 262.374  11
   0   4  -9 832.467 136.996  35
   0   4  -9 942.163 135.677  34
   0   4   9 790.389 221.556  17
   0   4 -10 1123.58 141.071  12
   0   4 -10 841.855 118.882   2
   0   4 -10 913.161 140.612  35
   0   4 -10 960.816 122.994  36
   0   4 -10 919.697 131.263  34
   0   4 -10 1095.16 146.517  32
   0   4 -11 4927.42 297.592  12
   0   4 -11 4711.87 280.885   2
   0   4 -11 5165.30 302.086  32
   0   4 -11 5374.13 294.703  34
   0   4 -11 4977.47 303.248  35
   0   4 -12 2028.07 143.449  35
   0   4 -12 2519.65 155.071  12
   0   5   0-3.16796 29.5010  29
   0   5   0 19.2563 40.5040   9
   0   5  -1 6424.22 300.602  11
   0   5  -1 6925.94 330.256  29
   0   5  -1 6010.35 305.066  16
   0   5   1 6798.03 334.773   9
   0   5   2 18344.8 811.354   9
   0   5  -2 18364.3 827.053  29
   0   5  -2 18250.3 814.173  11
   0   5  -3 6918.51 417.796  11
   0   5   3 7463.06 386.695   9
   0   5  -4 24529.7 1130.05  13
   0   5  -4 25662.0 1206.47  11
   0   5   4 26401.7 1125.54   9
   0   5  -5 15546.5 689.401   3
   0   5   5 16379.0 757.074   9
   0   5  -5 16306.9 706.045  28
   0   5  -5 15735.6 801.885  13
   0   5  -5 16254.6 889.857  11
   0   5  -6 9775.73 464.991   3
   0   5  -6 10726.2 702.152  11
   0   5  -6 9182.63 590.286  13
   0   5  -6 9921.82 476.558  12
   0   5  -6 9742.82 480.672  28
   0   5  -7 2087.42 182.292  28
   0   5  -7 1873.67 252.020  13
   0   5  -7 2177.71 178.924  12
   0   5  -7 2243.79 172.927   3
   0   5  -7 2326.79 336.435  11
   0   5  -7 2033.24 187.065  35
   0   5  -7 2202.25 184.850  34
   0   5  -7 2221.07 182.470  32
   0   5  -8 12861.9 627.123  28
   0   5  -8 13037.1 621.778  12
   0   5  -8 11797.3 904.823  11
   0   5  -8 12496.9 608.858   2
   0   5  -8 12010.7 603.633   3
   0   5  -8 12030.5 622.484  34
   0   5  -8 12253.1 631.406  35
   0   5  -8 12267.2 614.400  32
   0   5  -9 624.496 126.124  32
   0   5  -9 607.376 121.892  28
   0   5  -9 811.479 130.548  12
   0   5  -9 660.354 114.215   2
   0   5  -9 561.189 91.8554   6
   0   5  -9 336.532 225.342  11
   0   5  -9 944.439 145.031  35
   0   5  -9 673.776 127.507  34
   0   5   9 807.150 229.205  17
   0   5 -10 73.8358 70.4400  12
   0   5 -10 98.6295 66.0361   2
   0   5 -10 12.1959 72.5830  34
   0   5 -10-13.4534 75.9558  35
   0   5 -10 66.6905 60.0944  36
   0   5 -10 35.9772 82.1491  32
   0   5 -11 48.6128 61.4154  12
   0   5 -11 104.157 53.3666   2
   0   5 -11 111.737 77.0880  35
   0   5 -11 44.0060 60.9028  34
   0   5 -11 47.7929 70.8544  32
   0   5 -12 2553.44 158.754  35
   0   6   0 929871. 36537.1  29
   0   6   0 937053. 36585.8   9
   0   6  -1 144573. 5754.64  11
   0   6  -1 147187. 5785.41  29
   0   6  -1 149827. 5781.98  15
   0   6  -1 142081. 5763.24  16
   0   6   1 147845. 5805.77   9
   0   6   2 146889. 5731.99   9
   0   6  -2 144388. 5738.63  29
   0   6  -2 140137. 5718.05  11
   0   6  -3 64093.5 2709.78  11
   0   6   3 66493.7 2683.60   9
   0   6  -4 30657.8 1350.41  13
   0   6  -4 31677.8 1434.24  11
   0   6   4 31738.7 1361.15   9
   0   6  -5 35380.5 1459.89   3
   0   6   5 38313.6 1551.28   9
   0   6  -5 34975.2 1570.86  13
   0   6  -5 36833.0 1680.80  11
   0   6  -5 34618.3 1472.32  28
   0   6  -6 601.098 79.6427   3
   0   6  -6 940.420 203.867  11
   0   6  -6 638.436 135.166  13
   0   6  -6 604.670 90.4908  12
   0   6  -6 697.273 95.1153  28
   0   6  -7 1707.46 159.868  28
   0   6  -7 1309.74 142.213  12
   0   6  -7 1413.08 135.933   3
   0   6  -7 1484.65 283.033  11
   0   6  -7 1600.92 160.023  35
   0   6  -7 1640.68 160.651  34
   0   6  -7 1563.27 152.190  31
   0   6  -7 1765.01 157.213  32
   0   6  -8 2493.80 205.253  32
   0   6  -8 2424.04 206.960  28
   0   6  -8 2321.51 199.573  12
   0   6  -8 1902.68 178.932   2
   0   6  -8 1960.67 178.141   3
   0   6  -8 1827.78 338.163  11
   0   6  -8 2156.01 208.535  35
   0   6  -8 2232.96 206.863  34
   0   6   8 1950.04 317.808  17
   0   6  -9 744.080 135.485  32
   0   6  -9 560.219 121.554  28
   0   6  -9 751.269 134.662  12
   0   6  -9 710.450 113.520   2
   0   6  -9 389.299 217.462  11
   0   6  -9 803.214 131.634  34
   0   6  -9 774.908 136.872  35
   0   6   9 823.613 220.303  17
   0   6 -10 156.988 74.8900  12
   0   6 -10 157.200 68.0261   2
   0   6 -10 152.930 84.6299  32
   0   6 -10 256.299 80.8868  36
   0   6 -10 208.731 82.8443  34
   0   6 -10 321.070 102.527  35
   0   6 -11 1603.54 152.114  32
   0   6 -11 1527.83 143.696  34
   0   6 -11 1854.94 163.984  35
   0   6 -11 1818.87 154.439  12
   0   6 -12 2579.84 154.511  35
   0   7   0 73.9764 67.8488  14
   0   7   0 12.8663 40.1434  29
   0   7   0 24.7260 62.0256  17
   0   7   0-45.1664 64.1549   9
   0   7  -1 1974.43 125.714  11
   0   7  -1 2231.14 160.061  29
   0   7  -1 2135.29 155.732  15
   0   7  -1 2124.96 140.071  16
   0   7   1 1959.68 170.343   9
   0   7   2 6606.63 361.725   9
   0   7  -2 6029.88 350.897  29
   0   7  -2 6041.37 331.312  11
   0   7  -3 16220.2 796.966  11
   0   7   3 17146.2 792.026   9
   0   7  -4 4294.82 274.769  13
   0   7  -4 4461.85 336.906  11
   0   7   4 4039.38 291.830   9
   0   7  -5 1316.78 106.349   3
   0   7   5 1312.28 156.906   9
   0   7  -5 1083.15 191.804  11
   0   7  -5 1483.68 123.816  28
   0   7  -5 1336.51 115.737  12
   0   7  -5 1143.02 152.098  13
   0   7  -6 14806.5 657.199   3
   0   7  -6 14652.1 671.725  28
   0   7  -6 14123.6 777.857  13
   0   7  -6 15866.8 919.884  11
   0   7  -6 14343.5 664.381  12
   0   7  -7 7508.10 400.944  12
   0   7  -7 7235.07 629.586  11
   0   7  -7 7088.05 387.691   2
   0   7  -7 7261.10 387.380   3
   0   7  -7 8057.74 412.759  28
   0   7  -7 8179.17 424.246  34
   0   7  -7 7660.42 422.426  35
   0   7  -7 7419.76 399.885  32
   0   7  -7 6962.82 401.032  31
   0   7  -8 19565.0 915.326  32
   0   7  -8 20068.2 925.989  28
   0   7  -8 20549.4 923.309  12
   0   7  -8 21052.9 1280.67  11
   0   7  -8 19079.3 904.170   3
   0   7  -8 20551.6 909.373   2
   0   7  -8 20516.4 947.109  35
   0   7  -8 20433.8 934.023  34
   0   7   8 19275.8 1211.91  17
   0   7  -9 2424.62 219.190  32
   0   7  -9 2626.94 225.898  28
   0   7  -9 2669.84 225.509  12
   0   7  -9 2564.03 205.710   2
   0   7  -9 2309.36 400.295  11
   0   7  -9 2865.42 236.144  34
   0   7  -9 2602.68 231.652  35
   0   7   9 2714.95 396.282  17
   0   7 -10 940.061 117.359   2
   0   7 -10 1126.88 149.943  35
   0   7 -10 948.743 135.280  34
   0   7 -10 1102.17 129.106  36
   0   7 -10 975.684 133.162  32
   0   7 -10 1181.67 140.733  12
   0   7 -11 4622.55 280.628  34
   0   7 -11 4848.36 293.127  35
   0   7 -11 5072.83 289.404  32
   0   7 -11 5040.27 287.889  12
   0   7 -12 767.772 76.4499  35
   0   8   0 2535.87 189.562  14
   0   8   0 2152.51 143.242  29
   0   8   0 2524.73 187.678  17
   0   8  -1 133.789 58.9091  29
   0   8  -1 244.507 69.1549  15
   0   8  -1 213.238 53.1594  16
   0   8   1 132.575 68.5018   9
   0   8  -1 170.621 40.0039  11
   0   8  -2 7542.58 417.501  29
   0   8  -2 7558.44 394.122  11
   0   8   2 8459.14 441.486   9
   0   8   3 10877.6 548.702   9
   0   8  -3 9926.68 536.764  11
   0   8   3 9815.26 560.289  17
   0   8  -4 5677.79 395.987  11
   0   8  -4 5341.24 324.056  13
   0   8   4 6016.01 372.131   9
   0   8  -5 18590.2 803.262   3
   0   8   5 19795.1 916.720   9
   0   8  -5 19645.4 1010.53  11
   0   8  -5 16870.6 884.100  13
   0   8  -5 19149.7 812.987  12
   0   8  -5 19136.4 818.411  28
   0   8  -6 2478.72 175.820  12
   0   8  -6 2066.12 225.042  13
   0   8  -6 2276.81 165.446   3
   0   8  -6 2703.40 195.125  34
   0   8  -6 2459.07 181.491  28
   0   8  -7 2250.71 194.237  31
   0   8  -7 2255.74 188.405  32
   0   8  -7 2607.50 202.421  28
   0   8  -7 2597.16 198.233  12
   0   8  -7 2729.70 189.222   2
   0   8  -7 2365.22 183.508   3
   0   8  -7 2684.12 369.568  11
   0   8  -7 2605.80 207.100  34
   0   8  -7 2810.59 224.219  35
   0   8   7 2558.78 352.506  17
   0   8  -8 11676.5 605.367  32
   0   8  -8 13321.6 946.953  11
   0   8  -8 12881.1 617.341  12
   0   8  -8 12043.3 599.024   3
   0   8  -8 12248.5 597.507   2
   0   8  -8 12512.2 620.239  28
   0   8  -8 12821.1 632.707  34
   0   8  -8 12014.3 633.285  35
   0   8   8 13730.8 930.748  17
   0   8  -9 9768.05 509.845  32
   0   8  -9 8908.96 792.869  11
   0   8  -9 9733.56 511.108  12
   0   8  -9 9178.01 488.401   2
   0   8  -9 9982.93 517.025  28
   0   8  -9 9948.18 529.712  34
   0   8  -9 9949.91 537.348  35
   0   8  -9 9316.31 509.618  36
   0   8   9 10349.5 819.930  17
   0   8 -10 424.958 79.6904   2
   0   8 -10 688.646 118.462  34
   0   8 -10 532.281 95.9080  36
   0   8 -10 602.966 116.669  35
   0   8 -10 556.033 108.971  32
   0   8 -10 366.818 91.6919  12
   0   8 -11 374.904 82.8003  34
   0   8 -11 151.998 80.2386  35
   0   8 -11 382.164 87.5225  32
   0   8 -11 277.322 71.9745  12
   0   8 -12 1290.42 94.8323  35
   0   9   0-43.2207 73.9976  14
   0   9   0-10.5008 39.5147  29
   0   9   0 10.8504 66.1488  17
   0   9  -1 33831.2 1384.06  11
   0   9  -1 35774.4 1437.73  29
   0   9  -1 36542.1 1449.18  15
   0   9  -1 33306.1 1408.43  16
   0   9   1 33215.7 1480.57   9
   0   9  -2 8678.92 470.351  29
   0   9  -2 9186.17 448.191  11
   0   9   2 9435.56 498.614   9
   0   9   3 35069.5 1591.84  17
   0   9  -3 35464.7 1556.77  11
   0   9   3 37305.9 1577.92   9
   0   9   4 1663.47 210.058  17
   0   9  -4 1225.32 131.303  13
   0   9  -4 1583.01 194.166  11
   0   9   4 1497.78 174.683   9
   0   9  -5 1907.63 246.408  11
   0   9  -5 1947.45 189.831  13
   0   9  -5 1926.95 142.139  12
   0   9   5 2241.89 217.686   9
   0   9  -5 2079.77 149.199  28
   0   9   5 2371.71 272.881  17
   0   9  -6 1542.76 148.370  31
   0   9  -6 1752.51 149.336  28
   0   9  -6 1703.81 145.290  12
   0   9  -6 1653.12 135.733   3
   0   9  -6 1841.02 273.441  11
   0   9  -6 2163.82 178.805  35
   0   9  -6 2058.94 169.698  34
   0   9   6 1866.65 277.845  17
   0   9  -7 7896.78 424.034  32
   0   9  -7 7841.35 428.392  28
   0   9  -7 8396.31 429.677  12
   0   9  -7 8234.80 669.145  11
   0   9  -7 8203.14 414.715   2
   0   9  -7 8131.72 415.295   3
   0   9   7 8145.23 424.108  39
   0   9  -7 8324.18 448.736  34
   0   9  -7 7992.99 450.028  35
   0   9   7 8701.32 670.502  17
   0   9  -8 2545.03 213.090  32
   0   9  -8 2955.63 226.207  28
   0   9  -8 2770.76 216.595  12
   0   9  -8 2588.70 204.829   3
   0   9  -8 2836.03 203.160   2
   0   9  -8 2803.85 399.997  11
   0   9  -8 2524.22 226.224  34
   0   9  -8 2755.44 236.740  35
   0   9   8 3145.14 413.397  17
   0   9  -9 847.576 112.084   2
   0   9  -9 834.332 129.292  32
   0   9  -9 413.959 121.945  35
   0   9  -9 592.614 118.107  36
   0   9  -9 683.726 136.004  34
   0   9  -9 825.636 126.236  12
   0   9 -10 1667.53 142.639   2
   0   9 -10 1680.36 159.160  36
   0   9 -10 1798.36 174.720  34
   0   9 -10 1749.77 179.174  35
   0   9 -10 1553.49 157.228  32
   0   9 -10 1656.26 159.532  12
   0   9 -11 2008.49 172.572  35
   0   9 -11 2428.00 173.340  32
   0   9 -11 2307.81 169.235  12
   0  10   0 3978.50 269.167  14
   0  10   0 3220.40 201.328  29
   0  10   0 4233.76 272.386  17
   0  10   0 3850.39 246.971  15
   0  10  -1 7949.11 362.365  11
   0  10  -1 8530.23 423.546  29
   0  10   1 8806.49 473.997  17
   0  10  -1 8397.10 398.087  16
   0  10  -1 9113.27 441.346  15
   0  10   1 8722.83 478.640   9
   0  10  -2 250.996 76.1655  29
   0  10   2 239.378 85.1067   9
   0  10  -2 306.098 66.8825  11
   0  10  -3 7920.05 450.629  11
   0  10   3 8126.25 479.654   9
   0  10  -4 639.727 136.730  11
   0  10   4 570.406 120.263   9
   0  10   4 573.243 146.086  17
   0  10  -4 436.790 79.0446  13
   0  10  -5 7296.39 431.815  13
   0  10  -5 8258.77 376.237  12
   0  10  -5 7720.36 538.990  11
   0  10  -5 7191.01 353.780   4
   0  10   5 8087.93 490.499   9
   0  10  -5 7817.95 378.005  28
   0  10   5 6849.45 538.273  17
   0  10  -6 16786.8 812.953  31
   0  10  -6 17976.9 815.271  28
   0  10  -6 19496.2 817.744  12
   0  10  -6 19239.5 1066.17  11
   0  10  -6 17808.8 799.219   3
   0  10  -6 19040.0 841.231  34
   0  10  -6 19020.0 852.693  35
   0  10   6 18960.8 1080.10  17
   0  10  -7 10695.6 533.886  32
   0  10  -7 11679.9 547.770  28
   0  10  -7 11082.6 537.642  12
   0  10  -7 11196.9 805.377  11
   0  10  -7 10666.7 519.488   2
   0  10  -7 10617.4 524.668   3
   0  10   7 10137.8 531.453  39
   0  10  -7 11029.2 561.496  34
   0  10  -7 11667.2 579.239  35
   0  10   7 9403.95 768.619  17
   0  10  -8 11002.4 561.895  32
   0  10  -8 10710.7 560.533  12
   0  10  -8 12566.8 898.363  11
   0  10  -8 11295.3 545.786   2
   0  10  -8 11178.2 555.936   3
   0  10  -8 11172.0 569.612  28
   0  10  -8 11640.0 602.644  35
   0  10  -8 11941.5 594.741  34
   0  10  -8 10655.0 574.872  36
   0  10   8 12537.3 893.358  17
   0  10  -9 8142.73 432.566  12
   0  10  -9 7056.55 399.309   2
   0  10  -9 7806.35 427.477  32
   0  10  -9 8012.82 442.037  36
   0  10  -9 8261.91 454.239  34
   0  10  -9 7800.22 453.970  35
   0  10 -10 2301.12 184.733  32
   0  10 -10 2212.13 181.950  12
   0  10 -10 1908.22 187.826  35
   0  10 -10 1787.59 168.667  36
   0  10 -10 2293.14 196.678  34
   0  10  11 716.855 94.5662  22
   0  10 -11 898.150 112.459  35
   0  10 -11 743.734 94.4266  12
   0  11   0-13.6011 66.4804  17
   0  11   0 10.4420 53.8000  15
   0  11   0-11.9644 39.3911  29
   0  11   0 27.1327 71.0527  14
   0  11  -1 10854.0 506.396  29
   0  11   1 9449.31 462.648  29
   0  11   1 9888.94 563.080   9
   0  11  -1 10330.6 477.557  16
   0  11   1 11290.1 575.226  17
   0  11   1 10543.4 561.087  14
   0  11  -1 11060.3 527.077  15
   0  11  -2 746.689 115.304  29
   0  11  -2 588.532 88.7495  11
   0  11   2 759.218 131.602   9
   0  11  -3 15272.5 776.496  11
   0  11   3 17657.0 840.991   9
   0  11  -4 4531.67 226.321   4
   0  11  -4 4324.85 270.742  13
   0  11  -4 5154.48 362.089  11
   0  11  -4 4214.23 225.677  20
   0  11   4 4460.03 385.410  17
   0  11   4 4775.13 353.123   9
   0  11  -5 1949.23 146.704  28
   0  11  -5 2295.08 271.395  11
   0  11  -5 2321.06 151.229  12
   0  11  -5 1918.61 132.378   4
   0  11   5 2527.99 299.067  17
   0  11   5 1910.70 222.057   9
   0  11  -6 18253.2 858.746  31
   0  11  -6 19492.6 858.418  28
   0  11  -6 19574.9 855.175  12
   0  11  -6 17991.6 1082.05  11
   0  11  -6 19729.7 846.888   3
   0  11   6 19124.5 871.441  39
   0  11  -6 19923.1 899.946  35
   0  11  -6 20203.1 888.030  34
   0  11   6 19897.9 1132.95  17
   0  11  -7 8594.71 435.491  32
   0  11  -7 8752.87 443.725  28
   0  11  -7 9013.60 441.151  12
   0  11  -7 7646.26 658.290  11
   0  11  -7 8004.41 420.802   3
   0  11  -7 7980.08 414.156   2
   0  11   7 7702.66 435.310  39
   0  11   7 7705.46 678.212  17
   0  11  -7 8746.31 468.649  34
   0  11  -7 8259.85 458.758  36
   0  11  -7 8517.26 473.122  35
   0  11  -8 1296.90 157.386  36
   0  11  -8 1312.77 171.957  35
   0  11  -8 1261.53 158.590  34
   0  11  -8 1143.84 144.209  32
   0  11  -8 1311.81 149.486  28
   0  11  -8 1200.69 144.408  12
   0  11  -8 1098.10 122.801   2
   0  11  -8 1655.14 149.414   3
   0  11   8 1362.38 146.357  39
   0  11   8 1735.68 326.101  17
   0  11  -8 1612.48 302.167  11
   0  11  -9 1797.89 170.409  32
   0  11  -9 1989.57 177.698  12
   0  11  -9 1551.05 181.608  35
   0  11  -9 1844.60 179.595  36
   0  11  -9 1824.42 192.486  34
   0  11 -10 1286.62 138.322  32
   0  11 -10 1257.42 135.340  12
   0  11 -10 1465.83 160.666  35
   0  11 -10 1460.06 156.233  34
   0  11 -10 1285.63 138.634  36
   0  11  11 1006.94 108.130  22
   0  11 -11 957.292 114.163  35
   0  11 -11 1043.17 102.495  12
   0  12   0 11915.3 620.346  17
   0  12   0 12757.4 596.312  15
   0  12   0 11186.2 528.735  29
   0  12   0 12089.3 625.142  14
   0  12   1 13921.2 711.900  17
   0  12  -1 13780.8 610.129  16
   0  12  -1 14614.5 670.231  15
   0  12  -1 14703.2 644.856  29
   0  12   1 12747.6 593.612  29
   0  12   1 13754.0 704.707  14
   0  12  -2 10802.2 567.703  29
   0  12  -2 11115.3 521.893  11
   0  12   2 11019.3 616.708   9
   0  12   2 11693.9 633.760  17
   0  12  -3 50125.5 2132.86  11
   0  12   3 51268.9 2200.85   9
   0  12  -4 13841.8 611.151   4
   0  12  -4 14425.8 657.498  13
   0  12  -4 15422.0 769.296  11
   0  12  -4 13968.9 613.877  20
   0  12   4 15061.5 779.316   9
   0  12  -5 3731.97 213.493  12
   0  12  -5 3277.50 335.290  11
   0  12  -5 3535.50 199.166   4
   0  12  -5 3626.04 215.071  28
   0  12  -6 11143.7 536.048  32
   0  12  -6 11049.6 539.845  28
   0  12  -6 11374.7 761.862  11
   0  12  -6 11686.6 541.011  12
   0  12  -6 10844.0 527.311   3
   0  12   6 11545.6 561.799  39
   0  12   6 11209.1 795.893  17
   0  12  -6 11535.9 574.167  36
   0  12  -6 11990.0 575.921  34
   0  12  -6 12100.3 589.821  35
   0  12  -7 756.860 132.193  34
   0  12  -7 526.637 115.592  36
   0  12  -7 774.837 134.398  35
   0  12  -7 771.326 111.398  32
   0  12  -7 687.927 110.387  28
   0  12  -7 943.777 120.481  12
   0  12  -7 878.380 105.644   3
   0  12   7 968.686 128.392  39
   0  12   7 842.526 230.826  17
   0  12  -7 673.095 204.091  11
   0  12  -8 473.177 119.085  35
   0  12  -8 510.787 110.922  36
   0  12  -8 674.515 120.008  34
   0  12  -8 507.490 101.354  32
   0  12  -8 425.695 96.2842  28
   0  12  -8 373.151 91.0416  12
   0  12  -8 439.383 87.0354   3
   0  12   8 552.525 103.241  39
   0  12   8 732.397 226.326  17
   0  12  -8 623.474 207.628  11
   0  12  -9 5210.91 311.621  32
   0  12  -9 5093.29 313.551  12
   0  12  -9 5276.05 342.720  35
   0  12  -9 5298.32 342.224  34
   0  12  -9 4756.66 320.478  36
   0  12 -10 2095.37 168.406  32
   0  12 -10 2150.90 170.669  12
   0  12 -10 2041.85 175.840  36
   0  12 -10 1991.38 192.783  35
   0  12 -10 1973.29 183.279  34
   0  12 -11 4162.11 245.514  35
   0  12  11 4110.04 240.033  22
   0  13   0-16.5418 71.3066  17
   0  13   0 25.1094 62.4916  15
   0  13   0-6.32763 37.6450  29
   0  13   0 16.5248 77.7217  14
   0  13  -1 3995.62 223.851  16
   0  13   1 3672.36 303.413  17
   0  13  -1 4474.18 282.727  15
   0  13   1 3197.14 199.120  29
   0  13  -1 4516.96 259.215  29
   0  13   1 4252.45 317.755  14
   0  13  -2 561.571 76.5692  11
   0  13   2 649.665 142.796   9
   0  13   2 535.394 131.849  17
   0  13  -3 7277.00 414.322  11
   0  13  -3 6918.60 331.781   5
   0  13  -3 6902.55 330.487  22
   0  13  -3 7211.80 332.776  20
   0  13   3 7129.02 472.989   9
   0  13  -4 3563.66 199.049   4
   0  13   4 3850.63 330.347   9
   0  13  -4 3443.45 302.437  11
   0  13  -4 3806.95 205.329  20
   0  13  -5 4004.55 234.815  28
   0  13  -5 4214.50 234.574  12
   0  13  -5 3957.73 368.561  11
   0  13  -5 4194.82 228.211   4
   0  13  -5 4463.02 273.116  34
   0  13  -5 4152.17 231.860  20
   0  13   5 4501.79 429.645  17
   0  13  -6 17445.6 809.877  32
   0  13  -6 18253.3 818.873  28
   0  13  -6 18602.6 817.109  12
   0  13  -6 19518.1 1076.06  11
   0  13  -6 18841.1 810.770   3
   0  13   6 17895.0 842.576  39
   0  13  -6 19602.8 862.282  34
   0  13  -6 18241.2 857.192  36
   0  13  -6 18765.0 873.143  35
   0  13   6 18814.4 1127.11  17
   0  13  -7 14771.7 705.082  32
   0  13  -7 15567.8 715.942  28
   0  13  -7 15376.8 711.517  12
   0  13  -7 14222.9 967.189  11
   0  13  -7 14621.9 697.690   3
   0  13   7 14833.1 724.667  39
   0  13  -7 16090.4 757.617  36
   0  13  -7 16199.1 757.747  34
   0  13  -7 16421.6 768.205  35
   0  13   7 15640.9 1060.27  17
   0  13  -8 375.692 89.4270  32
   0  13   8 214.013 174.892  17
   0  13  -8 395.790 91.7979  12
   0  13  -8 329.512 80.8921   3
   0  13   8 339.378 93.7100  39
   0  13  -8-46.7548 146.522  11
   0  13  -8 348.087 114.982  34
   0  13  -8 427.907 89.8188  37
   0  13  -8 369.448 108.276  35
   0  13  -8 532.188 109.121  36
   0  13  -9 3428.37 240.273  37
   0  13  -9 3935.59 255.525  32
   0  13  -9 4263.50 284.599  36
   0  13  -9 4140.39 291.415  35
   0  13  -9 4134.17 290.523  34
   0  13  -9 3976.44 259.587  12
   0  13  10 3579.08 253.189  22
   0  13 -10 4006.93 243.391  32
   0  13 -10 4195.49 248.022  12
   0  13 -10 4239.25 273.191  34
   0  13 -10 3816.21 251.167  36
   0  13 -10 3731.21 265.400  35
   0  13 -11 2588.22 172.825  35
   0  13  11 2236.29 162.307  22
   0  14   0 3950.64 278.014  15
   0  14   0 4232.76 315.486  17
   0  14   0 3451.70 294.877  14
   0  14   0 3069.52 197.761  29
   0  14   1 259.466 112.975  17
   0  14  -1 216.978 78.0677  15
   0  14   1 154.924 95.0440  14
   0  14  -1 216.319 66.6080  29
   0  14   1 228.828 45.8009  29
   0  14   2 1299.00 197.584  17
   0  14  -2 1028.08 94.8409  11
   0  14  -3 11196.0 471.774   4
   0  14  -3 10484.9 466.221   5
   0  14  -3 10275.8 542.019  11
   0  14  -3 10139.5 463.402  20
   0  14   3 9498.84 479.911  22
   0  14  -3 10364.7 466.111  22
   0  14  -4 220.685 48.5998   4
   0  14  -4 306.334 103.919  11
   0  14  -4 271.148 55.1393  20
   0  14  -5 11923.9 732.565  11
   0  14  -5 11995.9 547.006   4
   0  14   5 12462.2 595.054  39
   0  14  -5 11884.1 551.606  20
   0  14  -5 12469.2 612.437  35
   0  14  -5 12936.2 604.832  36
   0  14  -6 11177.6 548.729  28
   0  14  -6 11647.6 550.505  12
   0  14  -6 10481.8 750.844  11
   0  14  -6 11645.9 544.001   3
   0  14   6 12061.1 585.250  39
   0  14   6 11217.8 832.551  17
   0  14  -6 12737.8 615.126  35
   0  14  -6 11392.1 593.491  36
   0  14  -6 12381.6 598.004  34
   0  14  -7 1867.39 202.115  35
   0  14  -7 2299.46 210.713  34
   0  14  -7 2360.57 208.614  36
   0  14  -7 1980.16 168.144  32
   0  14  -7 2047.95 173.021  28
   0  14  -7 2058.29 175.564  12
   0  14  -7 2299.62 172.267   3
   0  14   7 2016.72 189.689  39
   0  14   7 2618.32 390.843  17
   0  14  -7 2450.72 340.849  11
   0  14   8 981.069 280.747  17
   0  14  -8 1500.68 144.470  12
   0  14  -8 1066.84 123.787   3
   0  14  -8 1554.37 155.473  37
   0  14   8 1322.26 148.434  39
   0  14  -8 1168.08 132.930  32
   0  14  -8 1580.43 178.771  34
   0  14  -8 1112.79 159.425  35
   0  14  -8 1452.93 167.311  36
   0  14  -9 4713.82 280.888  37
   0  14   9 4165.98 271.687  39
   0  14  -9 4498.21 278.516  32
   0  14  -9 4794.60 286.143  12
   0  14  -9 4951.60 326.756  35
   0  14  -9 5184.23 319.429  36
   0  14  -9 4721.13 318.668  34
   0  14  10 5680.92 324.698  22
   0  14 -10 5148.22 309.279  36
   0  14 -10 5704.26 332.440  35
   0  14  11 968.289 98.5850  22
   0  14 -11 1145.81 109.025  35
   0  15   0-19.6698 90.6453  14
   0  15   0 6.03547 33.5890  29
   0  15   0-78.7710 84.8897  17
   0  15   0 62.3396 40.6287  16
   0  15   0-29.3732 76.9203  15
   0  15   1 44145.2 2031.04  14
   0  15   1 47164.8 2048.03  17
   0  15  -1 47751.9 1971.15  15
   0  15  -1 45215.5 1912.87  29
   0  15  -2 6938.19 340.045  22
   0  15  -2 7657.89 348.061   5
   0  15   2 6483.10 478.674  14
   0  15   2 6895.62 493.831  17
   0  15  -3 2609.42 158.460   5
   0  15  -3 2622.76 160.292   4
   0  15   3 2432.39 172.339  22
   0  15  -3 2420.47 153.856  22
   0  15  -3 2536.45 206.806  11
   0  15  -3 2418.65 153.477  20
   0  15   3 2421.77 287.998  17
   0  15  -4 1807.09 129.623   4
   0  15   4 1720.99 152.031  22
   0  15  -4 1961.28 210.640  11
   0  15  -4 1902.32 132.027  20
   0  15  -5 5086.31 423.340  11
   0  15  -5 5434.21 281.693   4
   0  15  -5 5688.91 333.736  36
   0  15  -5 6213.05 350.173  35
   0  15   5 5393.55 320.058  39
   0  15  -5 4959.22 279.108  20
   0  15   6 683.140 215.623  17
   0  15  -6 553.602 85.4176  12
   0  15  -6 513.858 82.0063   3
   0  15  -6 883.180 137.567  35
   0  15  -6 741.148 116.037  36
   0  15  -6 684.884 117.307  34
   0  15   6 735.237 121.288  39
   0  15  -6 531.917 170.209  11
   0  15  -7 3338.96 250.019  37
   0  15   7 3577.17 253.123  39
   0  15  -7 2998.16 212.029   3
   0  15  -7 3220.52 394.770  11
   0  15  -7 3026.96 217.961  12
   0  15  -7 3608.44 278.668  35
   0  15  -7 3891.70 277.598  34
   0  15  -7 3678.19 269.902  36
   0  15   7 4211.02 492.104  17
   0  15   8 165.750 147.168  17
   0  15  -8 194.244 77.7737  37
   0  15   8 364.627 100.795  39
   0  15  -8 245.563 75.7151  32
   0  15  -8 130.854 66.6528  12
   0  15  -8 175.255 88.2483  36
   0  15  -8 139.488 101.253  35
   0  15  -8 220.212 95.9363  34
   0  15  -8 112.189 58.7596   3
   0  15  -9 441.088 84.2284  37
   0  15   9 322.121 82.6552  39
   0  15  -9 572.343 93.9947  12
   0  15  -9 486.015 89.6968  32
   0  15   9 484.797 102.805  22
   0  15  -9 555.032 118.734  34
   0  15  -9 446.523 99.0936  36
   0  15  -9 375.274 110.041  35
   0  15  10 4009.09 262.169  22
   0  15 -10 4400.87 260.041  36
   0  15 -10 4230.65 271.952  35
   0  15  11 313.303 61.5341  22
   0  15 -11 453.798 75.4887  35
   0  16   0 4814.03 333.593  15
   0  16   0 4565.50 364.567  17
   0  16   0 4307.74 365.557  14
   0  16   1 657.316 149.062  17
   0  16  -1 622.420 118.517  15
   0  16  -1 772.678 86.1599  22
   0  16   1 662.481 157.400  14
   0  16  -2 1032.67 99.1732  22
   0  16   2 1153.02 197.062  17
   0  16  -2 1067.74 96.1728  20
   0  16   2 1034.09 188.523  14
   0  16  -2 1117.21 101.738   5
   0  16  -3 381.269 63.5022   5
   0  16  -3 409.334 63.5833   4
   0  16  -3 499.109 69.2400  20
   0  16   3 478.893 141.546  17
   0  16   3 243.427 70.6764  22
   0  16  -3 325.593 63.3544  22
   0  16  -4 926.373 90.9587   5
   0  16  -4 938.034 91.2032   4
   0  16  -4 977.414 96.4558  20
   0  16   4 931.316 113.800  22
   0  16  -5 6174.00 321.209  20
   0  16  -5 7159.97 393.279  35
   0  16  -5 6629.94 376.181  36
   0  16   5 6338.63 362.816  39
   0  16  -5 6024.07 316.623   4
   0  16  -5 5750.12 455.617  11
   0  16   5 5900.64 350.080  22
   0  16   6 10322.0 555.078  39
   0  16  -6 11130.6 566.377  37
   0  16  -6 10940.3 515.483   3
   0  16   6 10507.9 825.086  17
   0  16  -6 11201.5 573.431  34
   0  16  -6 11362.4 592.448  35
   0  16  -6 11229.9 578.514  36
   0  16  -7 951.478 151.107  35
   0  16  -7 975.595 130.590  37
   0  16  -7 870.525 145.183  34
   0  16  -7 1166.18 153.217  36
   0  16   7 868.201 135.643  39
   0  16  -7 1238.35 118.194   3
   0  16   7 801.481 254.316  17
   0  16   7 864.497 140.010  22
   0  16  -8 1657.10 184.961  34
   0  16  -8 1914.03 188.416  36
   0  16  -8 1864.23 199.151  35
   0  16  -8 1837.39 169.072  37
   0  16   8 1437.75 159.669  39
   0  16  -8 1241.16 130.408   3
   0  16  -8 1783.91 150.980  12
   0  16   8 1572.14 174.870  22
   0  16   9 4391.41 278.858  39
   0  16  -9 4708.54 280.766  37
   0  16   9 5295.31 320.599  22
   0  16  -9 4662.86 319.468  35
   0  16  -9 5266.91 327.905  34
   0  16  -9 4884.03 310.510  36
   0  16  10 398.492 90.4809  22
   0  16 -10 379.621 74.5421  36
   0  16 -10 361.401 91.7902  35
   0  16 -11 505.047 76.4524  35
   0  17   0 33.4986 64.9728  15
   0  17   0 92.1123 94.4291  17
   0  17   0-23.0084 83.8326  14
   0  17  -1 297.615 95.4922  15
   0  17   1 253.339 122.205  17
   0  17  -1 350.644 58.0224  20
   0  17   1 202.060 87.3656  15
   0  17  -1 405.603 68.3183  22
   0  17   1 394.663 131.896  14
   0  17  -2 64.8968 48.0719  22
   0  17  -2 5.84287 38.4783  20
   0  17   2-28.2422 88.1133  17
   0  17   2 81.5860 114.407  14
   0  17  -2-6.69332 42.7073   5
   0  17  -3 4688.83 246.679   4
   0  17  -3 4450.85 241.612   5
   0  17   3 4399.01 425.580  17
   0  17   3 4348.96 414.570  14
   0  17  -3 4359.19 238.613  20
   0  17  -3 4253.87 239.221  22
   0  17   3 3835.31 253.498  22
   0  17  -4 641.129 100.862  37
   0  17  -4 762.387 106.619  34
   0  17  -4 807.373 110.917  36
   0  17  -4 735.742 120.048  35
   0  17   4 773.597 109.472  39
   0  17  -4 735.090 84.8829   5
   0  17  -4 676.767 81.7537   4
   0  17   4 815.951 211.152  17
   0  17  -4 588.777 82.4927  20
   0  17   4 738.083 106.336  22
   0  17  -5 6276.05 376.629  35
   0  17  -5 6142.81 365.863  36
   0  17   5 5694.66 350.193  39
   0  17  -5 6569.34 364.587  37
   0  17  -5 5643.70 306.577   4
   0  17  -5 5775.81 309.856  20
   0  17   5 6042.01 351.373  22
   0  17  -6 9449.16 486.006  37
   0  17   6 8758.57 475.397  39
   0  17   6 8793.99 477.736  22
   0  17  -6 8351.98 422.194   3
   0  17  -6 9349.21 507.168  35
   0  17  -6 8004.56 477.334  36
   0  17  -7 8957.21 485.011  34
   0  17  -7 9063.81 497.261  35
   0  17  -7 8934.00 486.413  36
   0  17   7 8043.78 456.104  39
   0  17  -7 8562.08 465.639  37
   0  17  -7 7612.24 410.446   3
   0  17   7 9858.30 809.241  17
   0  17   7 7549.89 458.134  22
   0  17   8 3689.37 254.525  39
   0  17  -8 3402.33 248.411  37
   0  17   8 3699.86 273.138  22
   0  17  -8 3051.74 213.855   3
   0  17  -8 3918.40 279.143  36
   0  17  -8 3685.16 282.428  35
   0  17  -8 3826.67 280.357  34
   0  17  -9 44.2022 53.9053  37
   0  17   9 17.6306 60.9462  39
   0  17   9 12.0268 73.3270  22
   0  17  -9-78.0700 95.6016  35
   0  17  -9 120.145 70.5878  36
   0  17  10 7236.96 378.172  22
   0  17 -10 7279.85 367.724  36
   0  17 -10 6928.41 378.015  35
   0  18   0 2853.73 260.036  15
   0  18   0 3313.60 186.180  20
   0  18   1 6950.84 496.332  17
   0  18   1 5460.95 412.176  15
   0  18  -1 6672.03 316.498  20
   0  18  -1 6151.84 322.378  22
   0  18   1 6054.79 469.780  14
   0  18  -2 31561.9 1349.62  22
   0  18  -2 32683.5 1344.49  20
   0  18   2 29634.5 1572.61  17
   0  18   2 29723.2 1563.65  14
   0  18  -2 34773.4 1358.33   5
   0  18  -3 3629.54 218.243  22
   0  18   3 3785.71 240.870  22
   0  18  -3 3728.05 218.699   5
   0  18  -3 3992.02 223.196   4
   0  18   3 3662.21 386.655  14
   0  18  -3 3681.66 214.658  20
   0  18   3 3364.17 370.327  17
   0  18  -4 5959.18 354.117  36
   0  18  -4 6428.58 357.481  34
   0  18  -4 6461.08 368.056  35
   0  18  -4 6288.75 352.373  37
   0  18  -4 6209.18 312.163   4
   0  18  -4 5499.57 300.527   5
   0  18   4 5236.70 512.203  17
   0  18  -4 5836.91 307.750  20
   0  18   4 5442.53 332.777  22
   0  18  -5 13289.9 611.638  34
   0  18  -5 13645.4 626.899  35
   0  18  -5 12058.5 602.898  36
   0  18  -5 11754.2 590.281  37
   0  18   5 12441.0 593.968  39
   0  18  -5 10248.1 529.578   4
   0  18  -5 10959.2 536.817  20
   0  18   5 11545.4 583.499  22
   0  18   6 5344.32 344.228  39
   0  18  -6 5810.05 352.705  37
   0  18   6 5322.86 343.447  22
   0  18  -6 4964.91 288.957   3
   0  18  -6 6524.42 384.788  35
   0  18  -6 6185.49 369.988  36
   0  18   7 2491.37 213.212  39
   0  18  -7 2181.12 205.709  37
   0  18   7 2415.97 219.822  22
   0  18   7 1841.24 363.330  17
   0  18  -7 2110.14 218.397  35
   0  18  -7 2270.05 213.844  36
   0  18  -7 2444.30 221.411  34
   0  18  -8 1733.40 168.412  37
   0  18   8 1651.36 168.969  39
   0  18  -8 1791.52 200.399  35
   0  18  -8 1501.42 175.205  36
   0  18   8 1919.05 191.183  22
   0  18   9 413.662 87.3802  39
   0  18   9 514.204 104.184  22
   0  18  -9 521.547 114.150  35
   0  18  -9 471.541 99.1014  36
   0  18  10 840.211 104.012  22
   0  18 -10 747.657 91.2403  36
   0  18 -10 870.030 111.775  35
   0  19   0 18.6269 65.5622  15
   0  19   0-19.3769 43.3924  20
   0  19   0-26.5029 102.792  14
   0  19   1 653.434 138.393  15
   0  19  -1 841.005 91.4735  20
   0  19   1 642.288 168.002  17
   0  19  -1 915.220 99.8900  22
   0  19   1 885.309 92.3191  20
   0  19   1 882.478 188.395  14
   0  19  -2 667.185 88.6782  22
   0  19  -2 848.269 96.0891   5
   0  19   2 812.434 183.555  14
   0  19  -2 738.584 84.6890  20
   0  19   2 746.574 185.539  17
   0  19   3 219.425 133.473  17
   0  19  -3 159.626 53.2360  20
   0  19  -3 161.717 74.9192  35
   0  19   3 134.321 71.2065  39
   0  19  -3 253.482 63.6198   5
   0  19  -3 266.718 61.3473   4
   0  19   3 246.013 136.542  14
   0  19  -3 226.906 66.1645  22
   0  19  -4 3171.11 201.033  20
   0  19  -4 3146.90 251.852  35
   0  19  -4 3436.31 250.603  36
   0  19  -4 3374.73 242.344  37
   0  19  -4 3062.72 198.537   5
   0  19  -4 3442.64 208.585   4
   0  19   4 2895.72 379.706  14
   0  19   4 3655.21 245.615  22
   0  19  -5 12788.0 643.162  35
   0  19  -5 11734.6 626.030  36
   0  19  -5 13186.2 628.574  34
   0  19  -5 13529.7 631.703  37
   0  19   5 12187.0 613.723  39
   0  19  -5 11678.6 561.200   4
   0  19   5 11844.1 877.732  17
   0  19  -5 11735.8 564.851  20
   0  19   5 11897.9 609.728  22
   0  19   6 5722.62 363.847  39
   0  19  -6 5937.39 367.731  37
   0  19  -6 6384.12 387.939  36
   0  19  -6 6020.87 389.689  35
   0  19   6 5517.40 363.714  22
   0  19  -7 3183.84 249.355  37
   0  19   7 3197.26 249.825  39
   0  19  -7 3161.30 269.192  35
   0  19  -7 3580.75 271.626  36
   0  19   7 3229.95 260.424  22
   0  19   8 6674.39 379.983  39
   0  19  -8 6427.91 376.109  37
   0  19  -8 6338.82 405.951  35
   0  19  -8 7125.20 405.591  36
   0  19   8 6698.25 397.367  22
   0  19   9 2191.88 169.919  39
   0  19  -9 2087.30 194.839  35
   0  19  -9 2364.13 187.715  36
   0  19   9 2078.47 184.678  22
   0  19 -10 3050.90 197.882  35
   0  19  10 2653.86 185.804  22
   0  20   0 34.2400 42.2573  20
   0  20   0 19.4476 65.9694  15
   0  20   1 789.570 187.660  14
   0  20   1 809.996 180.883  17
   0  20   1 766.241 148.960  15
   0  20   1 615.573 82.1355  20
   0  20  -1 924.971 91.6106  20
   0  20  -1 884.362 102.449  22
   0  20  -2 5757.76 303.333  20
   0  20   2 5950.60 507.615  17
   0  20   2 5576.13 435.506  15
   0  20  -2 5462.84 332.311  36
   0  20  -2 5870.86 337.025  37
   0  20  -2 6144.73 317.959   5
   0  20   2 5192.95 489.372  14
   0  20  -2 6143.81 316.045  22
   0  20   3 815.024 212.533  17
   0  20  -3 677.437 90.9756  20
   0  20  -3 1038.97 136.461  35
   0  20   3 962.122 124.327  39
   0  20  -3 905.960 102.312   5
   0  20  -3 965.979 104.568   4
   0  20   3 633.183 178.537  14
   0  20  -3 991.608 104.428  22
   0  20  -4 1986.24 149.090  20
   0  20   4 2150.64 326.292  17
   0  20  -4 2130.00 200.108  35
   0  20  -4 2146.12 189.555  37
   0  20  -4 2005.38 151.277   4
   0  20  -4 1995.39 150.681   5
   0  20   4 1692.81 297.161  14
   0  20   4 1598.44 168.943  22
   0  20  -5 683.506 91.4858  20
   0  20   5 1086.34 251.630  17
   0  20  -5 739.700 136.731  35
   0  20  -5 873.245 134.136  36
   0  20  -5 906.375 133.306  37
   0  20   5 588.476 119.839  39
   0  20  -5 588.668 86.0941   4
   0  20   5 620.120 123.975  22
   0  20   5 771.196 245.692  14
   0  20   6 411.242 109.771  39
   0  20  -6 482.364 104.301  37
   0  20   6 447.999 114.154  22
   0  20  -6 603.229 131.596  35
   0  20  -6 585.485 125.319  36
   0  20   6 429.952 209.332  14
   0  20  -7 7105.17 421.220  36
   0  20  -7 6639.17 420.343  35
   0  20   7 6705.27 410.211  22
   0  20   7 5662.41 638.123  14
   0  20  -7 7494.40 410.359  37
   0  20   7 6205.11 388.439  39
   0  20  -8 6181.88 354.723  37
   0  20   8 5796.40 350.388  39
   0  20  -8 6473.65 378.546  36
   0  20  -8 5654.22 368.829  35
   0  20   8 6241.23 374.546  22
   0  20   9 351.013 79.4982  39
   0  20   9 438.159 90.9196  22
   0  20  -9 592.141 110.956  35
   0  20  -9 183.617 71.1472  36
   0  20  10 4400.32 248.324  22
   0  21   0-9.30411 45.4861  37
   0  21   0 60.3217 68.2022  15
   0  21   0 14.4764 41.9817  20
   0  21   0 49.4164 42.5304  27
   0  21  -1 22345.3 937.852  37
   0  21   1 19706.9 1123.74  14
   0  21   1 19145.1 1121.99  17
   0  21   1 20491.6 1042.18  15
   0  21  -1 21317.9 895.170  20
   0  21  -1 20563.5 908.734  22
   0  21   1 19839.3 893.560  20
   0  21  -2 10105.1 488.887  22
   0  21  -2 10918.1 496.807   5
   0  21  -2 11073.6 525.980  37
   0  21   2 9508.92 504.721  39
   0  21   2 8787.63 616.278  15
   0  21   2 9204.22 702.776  17
   0  21  -2 10466.3 480.705  20
   0  21   2 9031.36 690.378  14
   0  21  -3 1354.35 124.798  22
   0  21  -3 1430.09 129.304   4
   0  21  -3 1440.76 130.323   5
   0  21   3 1410.44 151.362  39
   0  21   3 1413.59 266.807  14
   0  21  -3 1354.13 121.442  20
   0  21   3 1311.75 255.771  17
   0  21  -4 2544.74 178.668  20
   0  21   4 2484.04 366.869  17
   0  21  -4 2760.51 235.045  35
   0  21   4 2592.14 215.722  39
   0  21  -4 2736.26 221.600  37
   0  21  -4 2970.31 189.404   4
   0  21  -4 2605.76 180.724   5
   0  21   4 2434.82 361.481  14
   0  21   4 2722.22 215.906  22
   0  21   5 255.782 192.586  17
   0  21  -5 151.571 59.6019  20
   0  21  -5 123.032 103.500  35
   0  21  -5 298.410 97.4384  36
   0  21   5 144.011 84.6579  39
   0  21  -5 183.397 84.1607  37
   0  21  -5 98.1005 56.3298   4
   0  21   5 200.451 92.5842  22
   0  21   5 199.525 155.746  14
   0  21   6 766.108 257.401  14
   0  21  -6 1319.91 165.569  36
   0  21  -6 1335.00 180.587  35
   0  21   6 1451.97 169.296  22
   0  21   6 1108.03 275.666  17
   0  21  -6 1588.74 169.070  37
   0  21   6 1217.71 159.123  39
   0  21  -7 908.946 132.649  37
   0  21   7 735.921 129.706  39
   0  21  -7 1069.04 147.021  36
   0  21  -7 795.269 148.515  35
   0  21   7 857.903 136.089  22
   0  21  -8 1986.88 170.155  37
   0  21   8 1726.04 169.581  39
   0  21  -8 1450.97 177.961  35
   0  21  -8 2239.73 193.614  36
   0  21   8 1569.93 174.222  22
   0  21   9 859.681 104.024  39
   0  21   9 893.692 117.480  22
   0  21  -9 1195.19 139.521  35
   0  21  -9 865.633 110.095  36
   0  21  10 691.596 85.5170  22
   0  22   0 165.756 63.3050  37
   0  22   0 159.529 58.0766  20
   0  22   0 234.977 59.8698  27
   0  22  -1 2742.25 208.123  37
   0  22   1 2758.36 201.618  39
   0  22   1 2281.21 320.281  14
   0  22  -1 2876.25 183.327  20
   0  22   1 2306.02 312.575  17
   0  22   1 2561.79 269.262  15
   0  22  -1 2844.38 197.434  22
   0  22   1 2655.49 184.704  20
   0  22   2 2537.34 184.419  20
   0  22  -2 2618.84 191.145  22
   0  22  -2 2775.72 195.264   5
   0  22  -2 3061.53 222.617  37
   0  22   2 2771.94 211.095  39
   0  22   2 2706.14 357.632  17
   0  22   2 2589.86 287.239  15
   0  22  -2 2804.76 185.583  20
   0  22   2 3161.39 372.591  14
   0  22  -3 1050.49 116.304  22
   0  22  -3 1202.12 119.208   5
   0  22  -3 1440.17 129.907   4
   0  22   3 1077.25 141.224  39
   0  22  -3 1241.54 146.668  37
   0  22   3 988.421 243.441  14
   0  22  -3 1337.83 120.818  20
   0  22   3 1033.14 244.176  17
   0  22   4 1243.90 270.444  17
   0  22  -4 1097.95 117.863  20
   0  22  -4 1459.48 187.463  35
   0  22   4 1240.90 153.408  39
   0  22  -4 1336.90 122.824   4
   0  22   4 919.681 260.270  14
   0  22   4 1117.18 150.489  22
   0  22  -5 3008.64 200.374  20
   0  22   5 2896.10 421.164  17
   0  22  -5 2598.19 238.149  36
   0  22  -5 3175.17 264.612  35
   0  22  -5 2995.90 240.778  37
   0  22  -5 2735.93 192.379   4
   0  22   5 3207.50 249.754  22
   0  22   5 2713.22 413.144  14
   0  22   6 55.2350 146.982  14
   0  22  -6 173.638 109.147  35
   0  22  -6 15.5158 75.8840  36
   0  22   6 14.3466 78.7346  22
   0  22   6-56.0817 166.844  17
   0  22  -6 71.6866 76.3368  37
   0  22   6 227.691 99.2384  39
   0  22   7 2701.44 222.004  39
   0  22  -7 2730.34 221.389  37
   0  22  -7 2497.82 223.037  36
   0  22  -7 2579.16 235.999  35
   0  22   7 2382.43 224.660  22
   0  22   8 113.179 83.3130  39
   0  22  -8 71.9927 65.6850  37
   0  22  -8 12.2604 71.1582  36
   0  22   8 12.3234 75.1869  22
   0  22   9 576.794 86.8307  39
   0  22   9 727.167 104.534  22
   0  23   0-30.5155 57.4101  37
   0  23   0 15.8528 47.1567  20
   0  23   0 22.7662 52.4571  27
   0  23  -1 1257.72 141.998  37
   0  23   1 1293.87 137.849  39
   0  23  -1 1328.14 124.237  20
   0  23   1 1499.86 252.373  14
   0  23   1 1367.18 125.238  20
   0  23  -1 1410.52 138.681  22
   0  23   2 2287.61 178.475  20
   0  23  -2 2601.27 190.086  22
   0  23  -2 2515.76 174.248  20
   0  23   2 1984.96 315.746  17
   0  23  -2 2540.84 187.565   5
   0  23   2 2141.99 321.891  14
   0  23   2 2696.49 206.074  39
   0  23  -2 2857.62 214.483  37
   0  23  -3 5087.05 285.699  20
   0  23  -3 5024.28 330.493  37
   0  23   3 4849.28 318.454  39
   0  23  -3 5599.42 300.430   5
   0  23  -3 5358.42 298.706   4
   0  23   3 4418.07 486.366  14
   0  23   4 12726.2 666.854  22
   0  23  -4 14218.1 629.619  20
   0  23   4 12524.1 939.999  17
   0  23   4 13367.1 672.043  39
   0  23   4 13520.8 957.225  14
   0  23  -4 13921.2 629.848   4
   0  23  -5 2317.59 176.757   4
   0  23  -5 3655.99 272.817  35
   0  23  -5 2666.97 236.193  36
   0  23  -5 2681.95 227.112  37
   0  23  -5 2589.34 182.450  20
   0  23   5 3226.14 446.267  17
   0  23   5 2147.95 212.448  22
   0  23   5 1613.83 343.160  14
   0  23  -6 1810.74 190.534  36
   0  23  -6 1769.58 205.899  35
   0  23   6 1209.39 161.057  39
   0  23  -6 1578.95 173.978  37
   0  23   6 1575.72 327.530  17
   0  23   6 1590.00 181.668  22
   0  23   6 1158.56 295.093  14
   0  23   7 9327.23 526.040  39
   0  23  -7 10173.8 534.003  37
   0  23  -7 10693.6 557.545  36
   0  23  -7 11375.6 570.154  35
   0  23   7 10585.9 552.153  22
   0  23   8 10150.9 497.490  39
   0  23  -8 9747.84 490.631  37
   0  23  -8 10118.1 512.229  36
   0  23   8 9693.63 511.007  22
   0  23   9 530.214 79.8357  39
   0  23   9 562.743 89.3361  22
   0  24   0 94574.4 3700.23  20
   0  24   0 88967.9 3723.93  37
   0  24   0 89515.0 3692.20  27
   0  24   0 95676.9 3733.58   5
   0  24  -1 14588.0 666.872  37
   0  24   1 13010.8 640.482  39
   0  24  -1 13594.2 623.652  20
   0  24   1 13229.3 623.664  20
   0  24  -1 13660.6 642.734  22
   0  24  -2 9516.18 464.709  22
   0  24   2 8268.95 445.922  20
   0  24  -2 9808.13 466.018   5
   0  24   2 8578.29 472.864  39
   0  24  -2 10045.7 499.123  37
   0  24   2 9525.20 730.304  17
   0  24  -2 9273.75 448.685  20
   0  24   2 7810.48 673.701  14
   0  24   3 21375.6 982.481  20
   0  24  -3 23727.2 990.653   5
   0  24  -3 23720.0 992.131   4
   0  24   3 21219.7 1012.40  39
   0  24  -3 23632.2 1038.17  37
   0  24  -3 22762.5 977.407  20
   0  24   3 20564.2 1297.66  17
   0  24   3 19631.2 1271.75  14
   0  24   4 16050.8 810.004  22
   0  24  -4 17555.6 770.686   4
   0  24   4 17577.7 816.596  39
   0  24   4 14647.4 1073.47  14
   0  24   4 17875.4 1153.17  17
   0  24  -4 17328.5 765.731  20
   0  24  -5 652.508 94.6739  20
   0  24   5 977.721 256.929  17
   0  24  -5 694.953 92.5317   4
   0  24  -5 673.451 128.448  36
   0  24   5 702.936 134.383  22
   0  24   5 944.019 280.405  14
   0  24  -5 685.561 121.146  37
   0  24   6 1646.14 175.569  39
   0  24  -6 1465.10 165.112  37
   0  24  -6 1500.79 174.338  36
   0  24   6 1431.31 173.106  22
   0  24   7 2134.91 204.834  22
   0  24  -7 2397.97 203.912  37
   0  24   7 2675.30 208.650  39
   0  24   8 261.498 83.9151  22
   0  24   8 302.749 90.6994  39
   0  24  -8 246.886 72.1065  37
   0  24   9 864.780 101.046  22
   0  24   9 1004.26 96.6552  39
   0  25   0-15.7014 44.9239  27
   0  25   0-25.3133 48.2828  20
   0  25   0 21.6302 64.3448  22
   0  25   0 54.4651 66.4086   5
   0  25   0 97.3616 62.7322  37
   0  25  -1 648.677 107.841  22
   0  25  -1 644.310 93.1470  20
   0  25   1 502.942 84.1464  20
   0  25   1 626.488 95.9035  27
   0  25   1 581.535 102.055  39
   0  25  -1 682.758 110.635  37
   0  25   2 424.479 89.5500  20
   0  25   2 130.507 142.798  17
   0  25  -2 520.836 84.6481  20
   0  25  -2 472.759 90.0418  22
   0  25  -2 510.169 93.7908   5
   0  25   2 333.298 157.704  14
   0  25  -2 417.129 101.093  37
   0  25   2 439.525 103.507  39
   0  25  -3 3015.34 203.544  20
   0  25   3 3000.27 405.891  17
   0  25   3 3009.79 210.722  20
   0  25  -3 3028.47 212.295   4
   0  25  -3 3190.31 214.669   5
   0  25   3 3171.72 415.068  14
   0  25  -3 3119.59 252.313  37
   0  25   3 2907.26 238.417  39
   0  25   4 17534.8 1172.33  17
   0  25  -4 18699.1 802.139  20
   0  25   4 17301.6 807.066  20
   0  25  -4 18070.4 802.680   4
   0  25   4 15693.5 1116.83  14
   0  25   4 18181.0 850.665  39
   0  25   5 380.702 205.388  17
   0  25  -5 474.102 81.9379  20
   0  25   5 547.072 125.715  22
   0  25  -5 411.599 76.5826   4
   0  25   5 469.731 209.034  14
   0  25  -5 419.346 108.533  37
   0  25   6 1621.48 181.477  22
   0  25  -6 1661.37 172.392  37
   0  25   6 1689.06 179.000  39
   0  25   7 2526.18 213.956  22
   0  25   7 2489.07 204.737  39
   0  25  -7 2359.59 196.162  37
   0  25   8 5577.27 310.065  22
   0  25   8 4542.57 281.253  39
   0  25  -8 5251.80 284.796  37
   0  25   9 3285.95 192.575  22
   0  25   9 2841.21 173.867  39
   0  26   0 310.821 87.6676  22
   0  26   0 267.597 88.0474   5
   0  26   0 377.770 76.3982  20
   0  26  -1 1439.13 152.194  22
   0  26   1 1368.51 154.478  39
   0  26  -1 1649.00 163.848  37
   0  26   1 1267.01 134.552  27
   0  26  -1 1496.91 135.368  20
   0  26   1 1705.11 143.430  20
   0  26  -2 664.698 107.280  22
   0  26   2 635.588 200.915  14
   0  26   2 700.895 120.060  39
   0  26  -2 595.779 113.588  37
   0  26  -2 663.935 91.6879  20
   0  26   2 635.881 95.8763  20
   0  26  -3 1728.91 142.916  20
   0  26   3 1160.27 264.780  17
   0  26   3 1302.39 140.354  20
   0  26  -3 1643.15 176.014  37
   0  26   3 1696.58 177.734  39
   0  26   3 1739.23 307.826  14
   0  26  -3 1584.52 146.371   5
   0  26  -3 1869.72 157.924   4
   0  26  -4 170.262 64.2320   4
   0  26   4 293.723 178.560  14
   0  26   4 343.032 107.114  39
   0  26   4 245.594 73.7854  20
   0  26   4-51.7984 138.089  17
   0  26  -4 271.795 70.6456  20
   0  26   5 7082.82 415.053  22
   0  26   5 6310.61 362.578  20
   0  26   5 7151.87 409.809  39
   0  26  -5 7475.64 421.526  37
   0  26  -5 6966.80 357.763   4
   0  26   6 722.216 130.071  22
   0  26   6 670.980 127.727  39
   0  26  -6 736.365 121.061  37
   0  26   7 6165.89 365.644  22
   0  26  -7 6259.64 353.368  37
   0  26   7 6266.51 354.912  39
   0  26  -8 1059.27 105.248  37
   0  26   8 1053.77 116.540  39
   0  26   9 294.608 53.5760  39
   0  27   0-45.2516 85.8075  22
   0  27   0-11.2811 77.2679   5
   0  27   0-43.1878 62.4257  20
   0  27   1 19741.6 898.545  20
   0  27  -1 21156.0 902.285  20
   0  27  -1 20205.0 923.036  22
   0  27   1 21220.9 938.836   5
   0  27   1 20236.3 919.005  39
   0  27  -1 20551.2 942.780  37
   0  27   1 20455.2 906.513  27
   0  27  -2 4310.09 263.125  22
   0  27  -2 4160.12 248.108  20
   0  27   2 3798.51 244.507  20
   0  27   2 3637.28 267.541  39
   0  27  -2 4290.80 286.613  37
   0  27   3 2144.36 349.213  14
   0  27   3 2328.90 366.514  17
   0  27  -3 2688.83 187.841  20
   0  27  -3 2796.69 199.151   4
   0  27  -3 2985.21 200.764   5
   0  27   3 2680.88 221.045  39
   0  27  -3 3334.92 246.879  37
   0  27   3 2459.12 190.863  20
   0  27   4 771.076 248.237  17
   0  27   4 628.750 98.3882  20
   0  27  -4 730.616 93.5797  20
   0  27   4 752.944 131.268  39
   0  27  -4 837.229 99.8417   4
   0  27  -5 3268.46 206.938   4
   0  27   5 3260.57 251.067  39
   0  27  -5 3445.15 257.926  37
   0  27   5 3286.19 255.062  22
   0  27  -6 803.332 119.941  37
   0  27   6 712.051 123.825  22
   0  27   7 423.728 98.4547  39
   0  27  -7 614.139 99.7667  37
   0  27   7 536.244 103.441  22
   0  27  -8 1675.38 124.581  37
   0  27   8 1723.00 138.311  39
   0  27   8 1836.70 146.203  22
   0  27   9 149.836 39.5728  39
   0  28   0 364.769 95.8049  22
   0  28   0 350.836 95.7275   5
   0  28   0 385.824 75.7588  20
   0  28   1 330.755 72.8136  27
   0  28  -1 280.561 87.7142  22
   0  28   1 269.937 94.6925   5
   0  28  -1 208.357 79.4765  37
   0  28   1 30.0424 99.5939  39
   0  28   1 208.108 70.6584  20
   0  28  -1 186.888 61.4231  20
   0  28  -2 3131.12 205.628  20
   0  28   2 2901.77 203.772  20
   0  28  -2 3195.87 222.177  22
   0  28  -2 3376.95 228.659   4
   0  28  -2 3241.30 247.544  37
   0  28   2 3187.76 235.581  39
   0  28   2 2773.22 216.152  27
   0  28  -3 3281.05 216.977   5
   0  28  -3 3373.66 219.450   4
   0  28  -3 3221.31 207.329  20
   0  28   3 2910.25 206.128  20
   0  28   3 2849.18 234.296  39
   0  28  -3 3133.06 250.235  37
   0  28   3 2868.10 384.959  14
   0  28   4 1498.34 170.416  39
   0  28  -4 1475.32 132.615   4
   0  28   4 1115.02 119.182  20
   0  28  -4 1460.37 127.715  20
   0  28  -5 5927.12 317.062   4
   0  28   5 6228.20 364.173  39
   0  28   5 6171.98 370.643  22
   0  28  -6 1390.82 148.492  37
   0  28   6 1263.84 150.261  22
   0  28   7 1072.16 121.197  39
   0  28  -7 960.454 110.924  37
   0  28   7 1012.96 123.566  22
   0  28   8 359.272 70.1033  39
   0  28   8 523.654 77.3441  22
   0  29   0-8.35726 47.8208  20
   0  29   0 33.9095 69.7232  22
   0  29   0 22.3368 66.4456   5
   0  29   1 751.774 100.374  27
   0  29   1 957.094 107.315  20
   0  29  -1 918.515 103.617  20
   0  29   1 1007.43 131.978   5
   0  29  -1 866.992 121.021  22
   0  29   1 786.981 112.132  39
   0  29  -2 1805.63 157.188  22
   0  29  -2 1747.36 142.671  20
   0  29   2 1523.53 139.885  20
   0  29   2 1686.52 170.808   5
   0  29  -2 1646.80 155.522   4
   0  29   2 1541.10 159.716  39
   0  29  -2 1902.29 181.487  37
   0  29   2 1501.38 147.744  27
   0  29   3 1869.91 157.834  20
   0  29  -3 2365.44 166.876  20
   0  29  -3 2478.02 179.173   4
   0  29  -3 2215.77 172.192   5
   0  29  -3 2261.80 203.674  37
   0  29   3 2010.54 192.169  39
   0  29   3 2109.91 182.745  27
   0  29  -4 3345.10 206.837  20
   0  29  -4 3049.42 204.674   4
   0  29  -4 3317.51 253.554  37
   0  29   4 3535.04 254.307  39
   0  29  -5 7242.59 372.292   4
   0  29   5 8499.22 432.612  39
   0  29   6 1528.93 155.126  22
   0  29  -6 1630.32 151.821  37
   0  29   7 105.887 63.4296  22
   0  29  -7 149.685 56.9998  37
   0  29   7 141.704 66.0275  39
   0  29   8 7546.18 354.926  39
   0  30   0 22314.8 965.551  20
   0  30   0 21886.9 996.736  22
   0  30   0 22730.5 997.765   5
   0  30   1 10729.9 511.090  20
   0  30  -1 10943.8 513.966  20
   0  30   1 10932.9 546.521   5
   0  30  -1 11684.1 544.888  22
   0  30   1 10045.0 519.952  39
   0  30  -2 12108.3 553.160  20
   0  30   2 11349.8 548.631  20
   0  30   2 11474.9 585.140   5
   0  30  -2 13089.0 582.428   4
   0  30  -2 12656.1 606.001  37
   0  30   2 11259.8 575.743  39
   0  30   2 11529.2 565.248  27
   0  30  -3 4937.52 269.924  20
   0  30   3 5186.10 306.390   5
   0  30  -3 5132.09 283.301   4
   0  30   3 4325.66 296.370  39
   0  30  -3 4350.39 302.123  37
   0  30   3 4805.19 292.413  27
   0  30  -4 9732.10 467.236  20
   0  30   4 9745.34 503.426  27
   0  30   4 9609.21 510.742  39
   0  30  -4 10621.5 529.424  37
   0  30   4 10019.8 504.984   5
   0  30  -4 10283.8 477.401   4
   0  30   5 3940.73 249.024  39
   0  30  -5 3082.31 194.117   4
   0  30   5 3569.21 229.203   5
   0  30   6 448.588 90.3910  22
   0  30   6 266.485 62.8865   5
   0  30  -6 341.315 81.0497  37
   0  30   6 343.337 85.1340  39
   0  30   7 580.994 87.6770  22
   0  30   7 565.653 83.3160  39
   0  30   7 566.816 82.0967  27
   0  30   8 298.752 54.5203  39
   0  31   0 37.4140 45.6182  20
   0  31   0-53.6020 72.0175  22
   0  31   0-42.1191 71.4270   5
   0  31  -1 528.044 78.7067  20
   0  31   1 576.502 79.1722  20
   0  31   1 605.490 103.758  22
   0  31  -1 493.180 96.8668  22
   0  31   1 388.574 96.8926   5
   0  31   2 1534.59 139.119  27
   0  31  -2 1717.35 137.624  20
   0  31  -2 1993.89 161.304   4
   0  31   2 1817.54 166.086   5
   0  31   2 1817.14 159.691  39
   0  31  -3 222.643 57.3919  20
   0  31   3 202.711 67.1834  27
   0  31  -3 155.014 74.1031  37
   0  31   3 292.186 90.4164  39
   0  31  -3 240.640 66.3862   4
   0  31   3 313.909 82.2560   5
   0  31  -4 5053.90 305.046  37
   0  31   4 4981.76 299.016  39
   0  31  -4 4749.48 260.814   4
   0  31   4 4368.90 278.098   5
   0  31   4 4639.36 283.785  27
   0  31   5 1768.71 161.652  39
   0  31   5 1718.61 144.975   5
   0  31   5 1772.58 153.817  27
   0  31   6 1537.23 135.659  39
   0  31   6 1347.76 135.386  22
   0  31   6 1533.01 115.962   5
   0  31   6 1489.60 135.361  27
   0  31   7 602.639 77.3020  22
   0  32   0 1555.82 147.812   5
   0  32   0 1401.32 144.829  22
   0  32   0 1488.59 123.707  20
   0  32  -1 185.212 73.7008   4
   0  32   1 326.121 82.1686   5
   0  32  -1 390.196 83.3479  22
   0  32   1 233.874 78.3230  22
   0  32  -1 346.395 63.6661  20
   0  32  -2-6.62156 41.7852  20
   0  32  -2-17.4677 53.8751   4
   0  32   2 10.1210 60.9621   5
   0  32   2-26.1568 66.1248  39
   0  32  -3 1021.41 95.1251  20
   0  32   3 816.801 102.569  27
   0  32  -3 1014.78 102.911   4
   0  32   3 964.630 116.430   5
   0  32   3 887.336 116.920  39
   0  32   4 91.6567 60.8201  27
   0  32   4 65.3250 69.2154  39
   0  32  -4 96.9074 46.8186   4
   0  32   4 104.148 59.5443   5
   0  32   5 1396.65 136.971  39
   0  32   5 1498.65 132.941  27
   0  32   5 1490.40 124.156   5
   0  32   6 573.009 83.8812  39
   0  32   6 390.581 70.8708  27
   0  33   0-56.7954 70.1128  22
   0  33   0 55.3755 61.3892   5
   0  33  -1 7739.75 396.231  22
   0  33   1 7363.83 402.408  22
   0  33  -1 7925.01 400.702   4
   0  33   1 7675.96 400.239   5
   0  33  -2 1051.88 110.708   4
   0  33   2 995.421 116.370   5
   0  33  -2 1125.95 97.5633  20
   0  33  -3 1330.29 114.694   4
   0  33   3 1168.46 123.872   5
   0  33   3 1382.58 131.985  39
   0  33  -4 653.420 75.4211   4
   0  33   4 927.064 100.762   5
   0  33   4 660.283 98.6951  39
   0  33   5 3409.34 189.916   5
   0  33   5 3229.15 201.612  39
   0  33   5 2731.05 183.991  27
   0  33   6 154.591 54.7304  39
   0  33   7 349.136 48.4060  39
   0  34   0 8.41279 47.4843   5
   0  34   0 17.2951 56.9434  22
   0  34   1 670.405 92.7721   5
   0  34  -1 703.711 95.6925   4
   0  34   1 748.273 99.8404  22
   0  34  -2-21.4243 49.3651   4
   0  34   2-16.7710 51.7250   5
   0  34   2 63.6825 58.6689  22
   0  34   3 1267.22 120.858   5
   0  34  -3 1241.52 104.516   4
   0  34   4 112.206 50.1937   5
   0  34  -4 62.4455 41.3323   4
   0  34   4 150.724 59.8798  39
   0  34   5 1790.11 119.746   5
   0  34   5 1788.43 134.333  39
   0  34   6 981.732 87.5125  39
   0  35   0 47.0915 52.2369   4
   0  35   0 52.4798 45.1935   5
   0  35   0 38.5948 50.8596  22
   0  35   1 841.335 95.3382   5
   0  35  -1 1020.02 101.400   4
   0  35   2 1026.19 105.083   5
   0  35  -2 1011.45 95.4064   4
   0  35   2 863.523 105.484  22
   0  35   3 795.143 89.3136   5
   0  35  -3 833.583 78.8135   4
   0  35   4 186.790 49.0273   5
   0  35   5 674.467 72.7422  39
   0  36   0 711.005 85.9316   4
   0  36   0 743.359 83.7811   5
   0  36   1 203.265 59.3726  22
   0  36   1 325.009 62.1852   5
   0  36  -1 214.630 55.2481   4
   0  36   2 6135.94 333.284  22
   0  36   2 6586.22 329.566   5
   0  36  -2 7138.65 322.689   4
   0  36   3 3111.66 196.181  22
   0  36   3 3420.99 190.486   5
   0  36  -3 3318.66 174.962   4
   0  37   0-22.0244 39.1156   5
   0  37   0-28.3144 39.8744   4
   0  37  -1 830.207 77.8996   4
   0  37   1 731.170 76.5862   5
   0  37   1 567.872 75.4860   4
   0  37   2 1632.09 123.472  22
   0  37   2 1659.64 117.428   5
   0  37  -2 1802.63 112.174   4
   0  37   3 715.659 76.8695  22
   0  38   1 105.118 39.5767   4
   0  38   1 184.675 42.0998   5
   1 -37  -3 2063.27 130.365  26
   1 -37  -3 1426.88 100.674  42
   1 -37  -2 176.502 57.7565  26
   1 -37  -2 225.860 45.7742  42
   1 -37  -1 212.935 57.1329  26
   1 -37  -1 220.511 47.9634  42
  -1 -37   0 162.417 49.1700  26
   1 -37   0 93.6211 46.0247  26
  -1 -37  -1 181.740 57.2219  26
  -1 -37  -2 227.657 61.3474  26
   1 -36  -4 97.1860 45.1478  23
   1 -36  -4-25.4697 39.7373  42
   1 -36  -3 4614.22 250.897  23
   1 -36  -3 4845.89 245.508  42
   1 -36  -3 5145.01 265.156  26
   1 -36  -2 1794.70 130.835  23
   1 -36  -2 2100.22 135.532  42
   1 -36  -2 2187.96 154.340  26
   1 -36  -1 3220.88 181.588  42
   1 -36  -1 2893.28 188.314  26
   1 -36   0 1052.53 92.1011  42
  -1 -36   0 1022.16 100.950  26
   1 -36   0 886.964 94.0816  26
  -1 -36  -1 5761.12 304.896  26
  -1 -36  -2 3043.94 187.056  23
  -1 -36  -2 3474.45 206.555  26
  -1 -36  -3 4435.49 252.603  23
  -1 -36  -3 5465.94 272.186  26
   1 -35  -5 924.984 88.4151  23
   1 -35  -5 852.207 87.1952  26
   1 -35  -5 847.075 80.4652  42
   1 -35  -4 63.8432 46.9591  42
   1 -35  -4-6.49292 44.4770  23
   1 -35  -3 452.352 69.4721  42
   1 -35  -3 540.095 85.3009  26
   1 -35  -3 560.823 79.7403  23
   1 -35  -2 300.922 63.6696  42
   1 -35  -2 191.935 70.6526  26
   1 -35  -2 223.985 59.2193  23
  -1 -35   1 322.822 65.2464  26
   1 -35  -1 519.119 86.1753  26
   1 -35  -1 484.409 74.7526  42
  -1 -35   0 110.306 58.8924  26
   1 -35   0 113.713 54.7029  26
   1 -35   0 141.568 53.6751  42
   1 -35   1 6.08347 43.5844  42
  -1 -35  -1-32.5289 66.2504  26
   1 -35   1-32.5365 53.0136  26
  -1 -35  -1 6.39491 45.0186  23
   1 -35   2 492.119 66.5776  42
  -1 -35  -2 623.040 95.2798  26
  -1 -35  -2 602.215 84.5800  23
  -1 -35  -3 218.293 69.3008  26
  -1 -35  -3 209.378 63.5341  23
  -1 -35  -4 1784.53 135.620  23
   1 -34  -6 1853.38 119.482  42
   1 -34  -5 1031.36 100.494  23
   1 -34  -5 830.373 87.3254  42
   1 -34  -5 867.121 96.0471  26
   1 -34  -4 1188.14 114.767  23
   1 -34  -4 1187.94 108.395  42
   1 -34  -3 101.370 53.2949  42
   1 -34  -3 66.5771 62.7190  26
   1 -34  -3 86.4713 58.7911  23
   1 -34  -2 265.831 69.8844  42
   1 -34  -2 129.343 59.8051  23
   1 -34  -2 120.134 67.3643  26
   1 -34  -1 981.430 101.819  23
  -1 -34   1 952.682 103.387  26
   1 -34  -1 1108.60 121.100  26
   1 -34  -1 1041.48 107.973  42
   1 -34   0 68.1888 65.4725  26
  -1 -34   0 209.374 73.1944  26
   1 -34   0 90.2513 58.0810  42
   1 -34   1 342.083 69.6699  42
  -1 -34  -1 339.128 87.1779  26
   1 -34   1 297.634 65.4418  26
  -1 -34  -1 348.521 71.7234  23
   1 -34   2 193.826 56.9228  42
  -1 -34  -2 131.162 75.5521  26
  -1 -34  -2 133.310 63.0063  23
  -1 -34  -3 754.974 107.328  26
  -1 -34  -3 956.767 109.375  23
  -1 -34  -4 1168.27 107.582  25
  -1 -34  -4 1253.26 118.525  23
  -1 -34  -5 1321.52 109.096  23
  -1 -34  -5 1068.71 104.009  26
   1 -33  -7 280.087 46.3217  42
   1 -33  -6-6.19240 43.9784  25
   1 -33  -6-5.27184 47.0462  42
   1 -33  -5 1486.34 127.034  23
   1 -33  -5 1428.39 123.082  25
   1 -33  -5 1360.90 116.375  42
   1 -33  -5 1130.12 122.817  26
   1 -33  -4 1306.76 127.958  23
   1 -33  -4 1236.84 120.056  25
   1 -33  -4 1373.53 119.948  42
   1 -33  -3 3173.76 202.518  25
   1 -33  -3 3124.92 213.308  23
   1 -33  -3 3183.43 205.453  42
   1 -33  -3 3752.66 231.357  26
   1 -33  -2 5184.47 304.691  23
   1 -33  -2 5715.83 306.238  42
   1 -33  -2 5883.22 324.978  26
   1 -33  -1 6725.29 350.998  23
   1 -33  -1 6679.95 355.418  42
  -1 -33   1 6864.49 356.865  26
   1 -33  -1 6936.56 369.665  26
   1 -33   0 3620.97 223.915  42
  -1 -33   0 3128.03 225.321  26
   1 -33   0 3524.69 225.523  26
  -1 -33  -1 10079.5 508.924  23
  -1 -33  -1 11156.7 534.073  26
   1 -33   1 10338.3 496.948  26
   1 -33   1 11265.6 515.831  42
   1 -33   2 119.377 62.5836  42
  -1 -33  -2 225.229 73.6665  23
  -1 -33  -2 237.634 88.2899  26
  -1 -33  -3 1168.00 119.221  25
  -1 -33  -3 1486.74 142.150  23
   1 -33   3 1560.62 127.908  42
  -1 -33  -3 1563.50 152.499  26
  -1 -33  -4 4254.41 252.436  23
  -1 -33  -4 3905.07 239.983  25
  -1 -33  -5 1167.38 112.514  23
  -1 -33  -5 1083.62 108.146  25
  -1 -33  -5 1162.39 116.505  26
   1 -32  -7 109.320 45.1366  42
   1 -32  -6 1424.03 120.534  42
   1 -32  -6 1401.37 120.582  26
   1 -32  -5 2144.98 159.475  25
   1 -32  -5 1938.64 157.774  23
   1 -32  -5 1719.10 141.459  42
   1 -32  -5 1970.50 158.723  26
   1 -32  -4 1644.11 144.808  25
   1 -32  -4 1724.81 153.507  23
   1 -32  -4 1824.18 144.735  42
   1 -32  -3 867.668 104.204  25
   1 -32  -3 845.987 104.477  42
   1 -32  -3 904.291 123.969  26
   1 -32  -3 819.560 111.704  23
   1 -32  -2 234.042 77.6237  42
   1 -32  -2 424.323 94.0480  26
   1 -32  -2 391.748 84.7346  23
   1 -32  -1 677.276 101.932  42
  -1 -32   1 1064.25 116.315  26
   1 -32  -1 705.666 112.926  26
   1 -32  -1 738.716 97.7237  23
   1 -32   0 46.3456 58.5589  42
   1 -32   0 27.1343 65.9647  26
  -1 -32   0 150.750 75.0905  26
  -1 -32   0 89.2231 58.6754  23
   1 -32   1 149.604 68.7406  42
  -1 -32  -1 9.52076 62.0990  23
  -1 -32  -1 65.5008 75.5039  26
   1 -32   1 55.0617 56.8903  26
  -1 -32  -2 1236.93 136.056  23
   1 -32   2 1165.32 127.493  42
  -1 -32  -2 1242.10 145.579  26
  -1 -32  -3 2055.99 167.392  25
  -1 -32  -3 2161.79 176.888  23
   1 -32   3 1963.90 162.913  42
  -1 -32  -3 2500.07 198.783  26
  -1 -32  -4 685.699 99.4968  25
  -1 -32  -4 559.396 98.5414  23
   1 -32   4 514.127 80.7416  42
  -1 -32  -5 7082.46 361.581  25
  -1 -32  -5 6968.43 360.214  23
  -1 -32  -5 6497.61 356.050  26
  -1 -32  -6 1868.25 134.268  23
  -1 -32  -6 1586.01 128.874  25
   1 -31  -8 1578.88 102.287  42
   1 -31  -7 4783.77 246.456  23
   1 -31  -7 5037.98 257.598  25
   1 -31  -7 4205.69 240.677  42
   1 -31  -6 5903.73 318.346  25
   1 -31  -6 5864.47 303.003  42
   1 -31  -6 5593.53 300.971  26
   1 -31  -5 4394.03 266.168  23
   1 -31  -5 3667.05 254.181  25
   1 -31  -5 4435.15 250.471  42
   1 -31  -5 4658.63 267.508  26
   1 -31  -4 1346.25 137.543  25
   1 -31  -4 1209.96 138.920  23
   1 -31  -4 1375.88 129.431  42
   1 -31  -3 1033.52 121.497  25
   1 -31  -3 1170.89 132.048  23
   1 -31  -3 1163.11 123.329  42
   1 -31  -3 1163.48 136.677  26
   1 -31  -2-8.32333 58.1052  25
   1 -31  -2 96.4347 79.3933  26
   1 -31  -2 149.908 67.8252  23
   1 -31  -1 846.556 111.278  42
   1 -31  -1 639.828 100.387  23
   1 -31  -1 765.250 115.444  26
  -1 -31   1 731.255 110.414  26
   1 -31   0 1546.62 131.944  23
  -1 -31   0 1233.28 129.380  23
   1 -31   0 1562.78 148.960  26
  -1 -31   0 1637.62 156.993  26
   1 -31   0 1287.11 140.103  42
   1 -31   1 40.7072 64.2625  42
  -1 -31  -1 82.0664 66.1983  23
   1 -31   1 84.5110 69.3454  26
  -1 -31  -1 34.6978 77.7337  26
  -1 -31  -2 128.596 59.8857  25
   1 -31   2 50.6151 71.2783  42
  -1 -31  -2-11.0810 63.4257  23
  -1 -31  -2-35.7133 81.5403  26
  -1 -31  -3 6481.97 371.837  23
  -1 -31  -3 6217.32 357.858  25
  -1 -31  -3 6091.03 324.179  42
   1 -31   3 6655.47 360.068  42
  -1 -31  -4 2757.41 197.940  25
  -1 -31  -4 2481.00 196.468  23
  -1 -31  -4 2096.01 156.258  42
   1 -31   4 2388.61 178.326  42
  -1 -31  -5 1396.03 138.329  25
  -1 -31  -5 1236.75 132.358  23
  -1 -31  -5 1063.47 102.295  42
  -1 -31  -5 1254.75 131.165  26
  -1 -31  -6 1891.21 143.471  23
  -1 -31  -6 2069.87 153.074  25
  -1 -31  -6 1630.44 119.363  42
  -1 -31  -6 1836.28 137.444  26
   1 -30  -8 509.815 68.0945  42
   1 -30  -7 64.4174 54.9091  42
   1 -30  -7 68.2392 51.9635  25
   1 -30  -7 104.569 53.9852  23
   1 -30  -7 5.59862 42.5080   7
   1 -30  -6 1297.77 132.509  23
   1 -30  -6 1552.98 143.905  25
   1 -30  -6 1646.98 136.344  42
   1 -30  -6 1310.65 130.321  26
   1 -30  -5 5330.20 312.738  25
   1 -30  -5 5130.34 308.473  23
   1 -30  -5 5209.27 292.916  42
   1 -30  -5 5324.90 307.832  26
   1 -30  -4 3040.56 222.552  25
   1 -30  -4 3306.28 230.621  23
   1 -30  -4 3040.31 207.604  42
   1 -30  -4 2993.80 223.077  26
   1 -30  -3 2067.98 179.068  25
   1 -30  -3 2450.22 195.723  23
   1 -30  -3 2287.07 180.406  42
   1 -30  -3 2657.04 206.869  26
   1 -30  -2 3069.48 215.125  23
   1 -30  -2 2455.09 192.127  25
   1 -30  -2 2684.66 199.839  42
  -1 -30   2 2644.53 191.978  26
   1 -30  -2 2774.06 218.767  26
   1 -30  -1 16615.5 787.831  23
   1 -30  -1 17461.9 797.485  42
   1 -30  -1 16977.7 804.655  26
  -1 -30   1 19027.7 806.556  26
  -1 -30   0 14961.4 700.136  23
   1 -30   0 14409.0 688.562  23
   1 -30   0 15859.1 718.498  42
   1 -30   0 14975.8 706.617  26
  -1 -30   0 16610.1 732.307  26
  -1 -30  -1 22745.0 1015.15  23
   1 -30   1 23285.9 1018.74  42
   1 -30   1 22303.9 992.901  26
  -1 -30  -1 23051.0 1030.36  26
  -1 -30  -2 4172.86 274.622  23
  -1 -30  -2 3727.72 252.877  25
   1 -30   2 4601.81 280.850  42
  -1 -30  -2 4247.84 284.078  26
   1 -30   2 3730.45 230.971  26
  -1 -30  -3 9497.28 508.713  25
  -1 -30  -3 9869.86 520.669  23
   1 -30   3 11052.6 521.875  42
  -1 -30  -3 9930.29 475.277  42
  -1 -30  -3 10566.6 537.235  26
  -1 -30  -4 808.256 118.113  25
  -1 -30  -4 742.415 92.2657  42
   1 -30   4 648.622 109.218  42
  -1 -30  -4 889.412 124.199  23
  -1 -30  -4 821.197 136.072  26
  -1 -30  -5 3995.16 253.851  23
  -1 -30  -5 3883.98 254.157  25
   1 -30   5 3736.02 231.814  42
  -1 -30  -5 3372.83 212.161  42
  -1 -30  -5 3908.30 253.224  26
  -1 -30  -6 931.130 109.390  25
  -1 -30  -6 1013.04 107.771  23
  -1 -30  -6 764.598 86.1291  42
  -1 -30  -6 686.784 94.1558  26
  -1 -30  -7 449.918 71.0678  25
   1 -29  -8 876.964 91.1958  42
   1 -29  -7 1829.60 142.318  23
   1 -29  -7 1802.81 151.592  25
   1 -29  -7 1805.40 139.075   7
   1 -29  -7 1695.86 140.919  42
   1 -29  -6 2383.65 181.712  23
   1 -29  -6 2341.33 185.644  25
   1 -29  -6 2090.96 166.197  42
   1 -29  -6 2298.63 166.567   7
   1 -29  -6 1956.67 166.398  26
   1 -29  -5 4065.03 265.638  25
   1 -29  -5 3873.64 260.850  23
   1 -29  -5 4010.22 244.431  42
   1 -29  -5 3643.68 253.893  26
   1 -29  -4 1934.90 177.140  23
   1 -29  -4 1715.51 164.167  25
   1 -29  -4 1531.13 148.768  42
   1 -29  -4 1714.28 171.592  26
   1 -29  -3 784.351 112.143  25
   1 -29  -3 527.058 100.858  42
   1 -29  -3 738.830 116.407  23
   1 -29  -3 814.156 126.445  26
  -1 -29   2 505.363 92.6711  26
   1 -29  -2 479.041 104.011  26
   1 -29  -2 518.345 95.5798  42
   1 -29  -2 477.560 87.2244  25
   1 -29  -2 401.888 94.3585  23
   1 -29  -2 406.265 188.134  10
   1 -29  -1 1371.33 142.609  42
   1 -29  -1 1138.28 134.103  23
  -1 -29   1 1121.23 137.900  26
   1 -29  -1 1165.92 146.133  26
   1 -29   0 434.621 96.8247  42
   1 -29   0 359.256 103.576  26
  -1 -29   0 515.643 111.219  26
   1 -29   0 393.490 81.5248  23
  -1 -29   0 483.354 93.8647  23
   1 -29   1 3701.67 239.008  26
  -1 -29  -1 3415.30 260.837  26
   1 -29   1 3661.49 253.944  42
  -1 -29  -1 3563.43 251.707  23
  -1 -29  -2 85.2833 65.7579  25
  -1 -29  -2 14.8619 50.8889  42
   1 -29   2-104.860 85.5997  42
   1 -29   2 93.4849 60.8730  26
  -1 -29  -2-64.4530 95.4787  26
  -1 -29  -2-12.1198 67.4479  23
  -1 -29  -3 2352.33 205.369  26
  -1 -29  -3 1770.31 147.181  42
  -1 -29  -3 2153.23 184.540  25
  -1 -29  -3 1941.79 188.057  23
  -1 -29  -4 14297.1 666.983  26
  -1 -29  -4 12279.0 601.119  42
  -1 -29  -4 13660.5 659.231  23
  -1 -29  -4 13979.0 657.968  25
  -1 -29  -5 1930.74 181.762  26
  -1 -29  -5 1695.61 145.290  42
  -1 -29  -5 1910.55 155.199  24
  -1 -29  -6 89.8452 63.8784  25
  -1 -29  -6 212.101 65.4913  24
  -1 -29  -6 52.8052 54.3512  42
  -1 -29  -6 126.221 64.8785  26
  -1 -29  -6 190.189 71.4461  23
  -1 -29  -7 3934.90 220.019  42
  -1 -29  -7 4681.07 250.635  25
  -1 -29  -7 3921.23 226.346  24
  -1 -29  -7 4460.20 236.127  23
   1 -28  -9 641.119 65.4491  42
   1 -28  -9 549.545 60.3621  35
   1 -28  -8 5033.11 267.511  23
   1 -28  -8 5698.84 283.032   7
   1 -28  -8 5432.65 282.796  42
   1 -28  -7 2330.88 177.094  25
   1 -28  -7 2404.74 170.068  23
   1 -28  -7 1877.76 151.182  24
   1 -28  -7 1962.05 157.418  42
   1 -28  -7 2335.79 165.300   7
   1 -28  -7 2039.20 148.188  26
   1 -28  -6 114.953 71.0797  26
   1 -28  -6 215.904 75.8056  42
   1 -28  -6 214.253 65.8562  24
   1 -28  -6 230.064 78.2583  25
   1 -28  -6 353.539 90.0344  23
   1 -28  -6 218.498 74.9221   7
   1 -28  -5 23.3794 84.0072  25
   1 -28  -5 265.792 81.1489  42
   1 -28  -5 229.254 75.4013   7
   1 -28  -5 158.436 93.4420  26
   1 -28  -4 4270.84 282.997  25
   1 -28  -4 4140.74 285.027  23
   1 -28  -4 4474.37 267.956  42
   1 -28  -4 3933.51 280.789  26
   1 -28  -3 7463.73 415.410  23
   1 -28  -3 7484.88 409.475  25
   1 -28  -3 7773.22 672.136  10
   1 -28  -3 7488.14 401.623  42
   1 -28  -2 1605.82 154.830  25
   1 -28  -2 1858.30 168.913  23
   1 -28  -2 1570.37 290.841  10
  -1 -28   2 1820.25 160.118  26
   1 -28  -2 1676.94 168.534  26
   1 -28  -2 1667.55 155.562  42
   1 -28  -1 299.418 100.672  26
  -1 -28   1 468.232 102.853  26
   1 -28  -1 366.502 93.1113  23
   1 -28  -1 295.529 167.348  10
   1 -28  -1 453.016 93.1586  42
   1 -28   0 1117.36 138.927  42
  -1 -28   0 960.546 126.756  23
   1 -28   0 988.484 125.122  23
  -1 -28   0 1324.42 153.237  26
   1 -28   0 1245.10 143.968  26
  -1 -28  -1 5615.95 322.310  25
  -1 -28  -1 5611.20 340.118  23
   1 -28   1 5832.79 347.554  42
  -1 -28  -1 5798.61 356.477  26
   1 -28   1 5809.03 326.199  26
  -1 -28  -2 5877.58 347.421  25
  -1 -28  -2 5790.69 357.367  23
  -1 -28  -2 5658.37 313.932  42
  -1 -28  -2 6211.04 376.041  26
   1 -28   2 6315.37 325.951  26
  -1 -28  -3 1778.16 181.631  23
  -1 -28  -3 2286.80 194.473  25
  -1 -28  -3 1823.44 148.792  42
  -1 -28  -4 4697.17 295.339  23
  -1 -28  -4 4208.65 285.160  25
  -1 -28  -4 3678.64 237.672  42
  -1 -28  -4 4198.06 292.669  26
  -1 -28  -5 1460.68 139.987  24
  -1 -28  -5 1712.61 171.499  25
  -1 -28  -5 1558.05 135.003  42
  -1 -28  -5 1320.26 162.191  26
  -1 -28  -6 1243.75 133.694  23
  -1 -28  -6 1138.98 123.200  24
  -1 -28  -6 1582.98 153.186  25
  -1 -28  -6 1049.02 112.044  42
  -1 -28  -6 1272.19 134.626  26
  -1 -28  -7 819.017 95.0570  23
  -1 -28  -7 712.800 87.6424  42
  -1 -28  -7 929.998 108.053  25
  -1 -28  -7 896.670 97.3237  24
   1 -27  -9 505.877 67.5689  42
   1 -27  -8 165.126 67.4229  42
   1 -27  -8 172.620 60.6670  25
   1 -27  -8 131.426 52.1030  23
   1 -27  -8 107.149 58.4540   7
   1 -27  -7 81.6504 58.7704  26
   1 -27  -7 117.821 68.1937  42
   1 -27  -7 101.493 66.2410  25
   1 -27  -7 118.246 60.6131  24
   1 -27  -7 122.980 65.1617  23
   1 -27  -7 26.3255 59.6316   7
   1 -27  -6 1371.68 150.889  25
   1 -27  -6 1114.98 124.773  24
   1 -27  -6 1570.43 153.184  23
   1 -27  -6 1155.98 130.113  42
   1 -27  -6 1404.60 144.201  26
   1 -27  -5 1689.00 148.481  24
   1 -27  -5 1900.88 182.573  25
   1 -27  -5 1719.06 154.003  42
   1 -27  -5 1747.54 173.886  26
   1 -27  -4 8021.12 437.108  25
   1 -27  -4 8142.70 441.527  23
   1 -27  -4 7903.81 416.415  42
   1 -27  -4 7787.33 438.178  26
   1 -27  -3 14528.6 715.304  23
   1 -27  -3 15120.4 713.669  25
   1 -27  -3 15508.6 703.721  42
   1 -27  -2 1779.25 163.892  25
   1 -27  -2 1935.83 175.389  23
   1 -27  -2 1979.66 171.228  42
   1 -27  -2 2032.21 316.473  10
  -1 -27   2 1946.99 165.880  26
   1 -27  -2 2111.28 189.270  26
   1 -27  -1 6490.49 350.343  23
   1 -27  -1 5613.27 325.103  25
   1 -27  -1 6092.55 346.671  42
   1 -27  -1 6145.62 354.022  26
  -1 -27   1 6498.57 357.007  26
   1 -27   0 32860.4 1455.42  23
  -1 -27   0 34403.5 1472.38  23
   1 -27   0 34616.2 1483.34  42
   1 -27   0 35998.1 1478.11  26
  -1 -27   0 35896.6 1494.16  26
  -1 -27  -1 30602.1 1297.93  23
  -1 -27  -1 27892.5 1268.88  25
   1 -27   1 29925.8 1299.94  42
   1 -27   1 30881.5 1277.22  26
  -1 -27  -2 15580.4 722.304  23
  -1 -27  -2 14891.9 704.683  25
  -1 -27  -2 14246.4 664.136  42
   1 -27   2 14813.2 672.002  26
  -1 -27  -3 3808.74 262.248  25
  -1 -27  -3 3105.91 254.016  23
  -1 -27  -3 3412.54 216.226  42
  -1 -27  -4 17490.4 819.778  23
  -1 -27  -4 16235.5 776.965  24
  -1 -27  -4 17136.6 815.623  25
  -1 -27  -4 17590.9 765.428  42
  -1 -27  -4 17293.9 822.827  26
  -1 -27  -5 1588.08 150.223  24
  -1 -27  -5 1637.67 169.606  25
  -1 -27  -5 1531.45 139.353  42
  -1 -27  -5 1423.58 162.588  26
  -1 -27  -6 67.7997 65.0714  24
  -1 -27  -6 23.4781 63.4404  25
  -1 -27  -6 7.94682 60.7359  42
  -1 -27  -6-31.7804 74.5757  23
  -1 -27  -6 65.9967 69.2723  26
  -1 -27  -7 1550.64 130.469  42
  -1 -27  -7 1440.87 133.359  23
  -1 -27  -7 1812.07 154.723  25
  -1 -27  -7 1672.41 141.272  24
  -1 -27  -8 34.9923 43.2208  24
  -1 -27  -8 38.6479 47.3452  25
   1 -26  -9 1303.78 107.451  25
   1 -26  -9 1190.57 108.394  42
   1 -26  -9 1473.00 113.795   7
   1 -26  -8 4435.03 247.541  23
   1 -26  -8 4365.89 257.976  24
   1 -26  -8 4598.79 267.225  25
   1 -26  -8 4579.28 262.271   7
   1 -26  -8 4355.07 257.341  42
   1 -26  -7 1520.55 143.401  24
   1 -26  -7 1558.77 146.873  23
   1 -26  -7 1630.76 148.131  42
   1 -26  -7 1315.98 128.253  26
   1 -26  -6 2566.91 208.038  25
   1 -26  -6 2473.59 199.976  23
   1 -26  -6 2405.82 190.504  24
   1 -26  -6 2245.69 184.656  42
   1 -26  -6 2637.84 197.298  26
   1 -26  -5 501.060 112.910  25
   1 -26  -5 547.483 93.2387  24
   1 -26  -5 638.292 105.075  42
   1 -26  -5 680.295 113.870  26
   1 -26  -4 5109.16 318.031  23
   1 -26  -4 4924.22 316.806  25
   1 -26  -4 5204.50 299.779  42
   1 -26  -4 4911.88 316.323  26
   1 -26  -3 2793.21 219.826  23
   1 -26  -3 2919.14 217.573  25
   1 -26  -3 2664.99 203.594  42
   1 -26  -2 1292.34 146.461  23
   1 -26  -2 1464.07 146.002  25
   1 -26  -2 1548.38 149.494  42
  -1 -26   2 1554.11 144.866  26
   1 -26  -2 1359.06 155.599  26
   1 -26  -1 5359.38 323.054  25
  -1 -26   1 6065.40 332.435  23
   1 -26  -1 5900.41 343.435  23
   1 -26  -1 5776.19 529.454  10
  -1 -26   1 6857.61 360.244  26
   1 -26  -1 6221.05 356.860  26
   1 -26  -1 6447.82 350.747  42
   1 -26   0-10.2333 81.7251  26
   1 -26   0 132.549 74.9749  42
   1 -26   0 90.6977 67.7720  23
  -1 -26   0 50.7561 61.9435  23
   1 -26   0 159.212 133.982  10
  -1 -26  -1 1584.80 152.943  25
  -1 -26  -1 1904.84 173.692  23
   1 -26   1 1831.32 162.070  26
  -1 -26  -2 1654.65 172.109  23
  -1 -26  -2 1551.55 157.453  25
  -1 -26  -2 1242.16 122.467  42
   1 -26   2 1394.11 135.448  26
  -1 -26  -3 2193.09 200.717  25
  -1 -26  -3 2276.20 209.608  23
  -1 -26  -3 2230.50 168.016  42
  -1 -26  -4 7231.78 413.293  25
  -1 -26  -4 7156.46 413.245  23
  -1 -26  -4 6762.91 381.908  24
  -1 -26  -4 6805.11 363.029  42
  -1 -26  -5 1083.00 131.496  24
  -1 -26  -5 1444.98 161.881  25
  -1 -26  -5 1036.68 119.111  42
  -1 -26  -5 928.966 144.484  26
  -1 -26  -6 6031.16 339.153  24
  -1 -26  -6 6131.56 359.463  25
  -1 -26  -6 5704.42 341.047  23
  -1 -26  -6 5253.84 310.810  42
  -1 -26  -6 6038.12 338.214  26
  -1 -26  -7 1599.06 140.553  42
  -1 -26  -7 1641.17 144.633  23
  -1 -26  -7 1751.42 152.906  24
  -1 -26  -8 2622.26 171.800  24
  -1 -26  -8 2474.13 172.488  25
   1 -25  -9 3446.71 206.738  25
   1 -25  -9 3604.58 212.633  42
   1 -25  -9 3659.31 213.130   7
   1 -25  -8 4025.77 248.653  24
   1 -25  -8 4273.83 257.928  25
   1 -25  -8 3824.85 234.480  23
   1 -25  -8 4218.14 255.391   7
   1 -25  -8 3905.62 245.827  42
   1 -25  -7 211.941 76.1746  24
   1 -25  -7 140.542 79.0483  42
   1 -25  -7 108.913 74.7398  23
   1 -25  -7 140.430 68.3088  26
   1 -25  -6 829.650 111.459  24
   1 -25  -6 703.961 119.481  25
   1 -25  -6 718.630 109.824  42
   1 -25  -6 632.028 115.968  23
   1 -25  -6 514.785 113.900  26
   1 -25  -5 1772.81 162.082  24
   1 -25  -5 1910.67 188.038  25
   1 -25  -5 1674.78 164.046  42
   1 -25  -5 2245.35 190.016  26
   1 -25  -4 3085.19 220.061  24
   1 -25  -4 3554.75 256.026  25
   1 -25  -4 3682.24 255.909  23
   1 -25  -4 3639.91 238.950  42
   1 -25  -4 3639.10 257.553  26
   1 -25  -3 1425.69 156.007  23
   1 -25  -3 1612.36 156.708  25
   1 -25  -3 1380.71 144.155  42
   1 -25  -2 1635.80 150.625  25
   1 -25  -2 1334.23 147.020  23
   1 -25  -2 1363.92 142.238  42
  -1 -25   2 1608.37 146.003  26
   1 -25  -2 1383.92 156.723  26
  -1 -25   1 1182.58 135.060  26
   1 -25  -1 947.524 130.316  26
   1 -25  -1 1034.35 121.946  42
   1 -25  -1 682.759 98.3792  25
  -1 -25   1 788.721 103.735  23
   1 -25  -1 797.294 117.438  23
   1 -25  -1 722.009 214.733  10
   1 -25   0 930.853 124.618  26
   1 -25   0 1029.86 125.821  42
   1 -25   0 1023.33 204.123  43
   1 -25   0 679.264 104.175  23
  -1 -25   0 1048.73 123.661  23
   1 -25   0 565.615 173.209  10
   1 -25   1 2447.86 189.642  26
  -1 -25  -1 2606.00 173.711  42
   1 -25   1 2551.97 328.549  43
  -1 -25  -1 2577.30 203.875  23
   1 -25   1 2149.45 168.752  23
  -1 -25  -1 2391.92 189.458  25
  -1 -25  -2 572.671 102.815  25
  -1 -25  -2 436.609 78.9619  42
   1 -25   2 647.351 96.2582  26
  -1 -25  -2 674.615 119.097  23
  -1 -25  -3 17530.7 773.956  42
  -1 -25  -3 17933.6 826.256  25
  -1 -25  -3 18857.6 839.449  23
  -1 -25  -3 16018.2 786.380  24
  -1 -25  -4 3171.32 215.593  42
  -1 -25  -4 3584.58 263.367  25
  -1 -25  -4 3343.18 239.967  24
  -1 -25  -4 3795.85 268.875  23
  -1 -25  -5 1272.32 130.497  42
  -1 -25  -5 1267.93 146.788  24
  -1 -25  -5 1192.70 153.276  25
  -1 -25  -6 758.704 116.675  24
  -1 -25  -6 678.796 117.455  25
  -1 -25  -6 534.716 93.9685  42
  -1 -25  -6 761.074 117.169  26
  -1 -25  -6 668.946 111.801  23
  -1 -25  -7 5501.67 298.910  23
  -1 -25  -7 5261.62 301.693  24
  -1 -25  -7 4419.84 271.293  26
  -1 -25  -7 4930.31 283.120  42
  -1 -25  -8 4971.53 279.451  42
  -1 -25  -8 6154.82 301.284  24
  -1 -25  -8 4809.13 267.829  23
  -1 -25  -8 5646.58 299.003  25
   1 -24 -10 307.378 54.5155  35
   1 -24  -9 852.128 100.230   7
   1 -24  -9 1017.46 110.829  42
   1 -24  -9 782.077 93.5662  25
   1 -24  -8 750.104 109.914  25
   1 -24  -8 486.866 97.2268  24
   1 -24  -8 629.379 91.1195  23
   1 -24  -8 847.453 114.164  42
   1 -24  -7 1300.05 139.901  23
   1 -24  -7 1280.65 139.396  24
   1 -24  -7 1385.55 144.232  42
   1 -24  -7 1186.86 127.809  26
   1 -24  -7 1293.01 138.570   6
   1 -24  -6 422.449 98.0646  26
   1 -24  -6 465.792 96.2708  42
   1 -24  -6 571.651 101.826  24
   1 -24  -6 436.997 105.515  25
   1 -24  -6 327.682 100.662  23
   1 -24  -6 495.260 93.2762   6
   1 -24  -5 6860.27 382.329  25
   1 -24  -5 5961.18 346.293  24
   1 -24  -5 5853.72 341.455  42
   1 -24  -5 6134.52 360.224  26
   1 -24  -4 18114.7 857.674  23
   1 -24  -4 18404.5 830.139  24
   1 -24  -4 18946.3 863.636  25
   1 -24  -4 18423.9 834.991  42
   1 -24  -4 19141.7 860.102  26
   1 -24  -3 10268.2 526.473  25
   1 -24  -3 10209.0 528.943  23
   1 -24  -3 10755.6 513.448  42
   1 -24  -2 10682.4 528.899  25
   1 -24  -2 10340.6 533.372  23
   1 -24  -2 10627.6 525.568  42
   1 -24  -2 10426.6 539.973  26
  -1 -24   2 11880.2 532.108  26
   1 -24  -1 29342.2 1301.49  23
   1 -24  -1 28854.1 1288.53  25
  -1 -24   1 32445.2 1299.64  23
   1 -24  -1 30910.4 1311.85  42
   1 -24  -1 31483.7 1318.05  26
   1 -24   0 40160.1 1716.12  23
  -1 -24   0 43206.3 1735.32  23
   1 -24   0 41831.0 1743.29  42
   1 -24   0 38506.1 1945.64  43
   1 -24   0 40238.9 1952.11  10
   1 -24   0 41801.7 1732.08  26
  -1 -24  -1 2807.10 206.896  25
   1 -24   1 2936.70 194.255  23
  -1 -24  -1 3058.50 224.967  23
   1 -24   1 3087.92 358.598  43
  -1 -24  -1 2958.98 191.092  42
   1 -24   1 3120.27 211.952  26
  -1 -24  -2 101.641 68.0550  25
  -1 -24  -2 45.0484 49.9835  42
   1 -24   2 76.4294 119.242  43
  -1 -24  -2 83.8698 73.0710  23
   1 -24   2 8.04568 56.1668  26
  -1 -24  -3 38531.2 1619.03  25
  -1 -24  -3 38381.6 1622.23  23
  -1 -24  -3 36673.7 1584.83  24
   1 -24   3 35961.3 1905.90  43
  -1 -24  -3 37635.2 1562.89  42
  -1 -24  -4 6036.79 372.230  25
  -1 -24  -4 5727.62 364.516  23
  -1 -24  -4 5936.41 348.775  24
  -1 -24  -4 6060.22 324.237  42
  -1 -24  -5 3522.70 259.846  23
  -1 -24  -5 3114.45 238.633  24
  -1 -24  -5 3210.09 254.420  25
  -1 -24  -5 3418.96 224.180  42
  -1 -24  -6 986.244 140.158  25
  -1 -24  -6 893.084 122.466  24
  -1 -24  -6 659.576 103.035  42
  -1 -24  -6 787.132 125.434  23
  -1 -24  -6 988.838 130.332  26
  -1 -24  -7 703.847 100.754  26
  -1 -24  -7 955.525 125.549  24
  -1 -24  -7 893.980 111.893   6
  -1 -24  -7 800.055 109.788  42
  -1 -24  -7 906.246 116.665  23
  -1 -24  -8 1516.31 137.109  24
  -1 -24  -8 1336.20 132.745  25
  -1 -24  -8 1561.25 123.823  23
  -1 -24  -8 1521.90 127.978   6
  -1 -24  -8 1359.30 128.842  42
  -1 -24  -9 156.169 49.0472  24
   1 -23 -10 648.537 74.5027  35
   1 -23  -9 3499.22 222.801   7
   1 -23  -9 3331.93 215.136  25
   1 -23  -9 3667.43 224.145  24
   1 -23  -9 3556.98 223.909  42
   1 -23  -8 5404.18 312.633  25
   1 -23  -8 5372.20 308.780  24
   1 -23  -8 4850.13 284.196  23
   1 -23  -8 5185.52 300.039  42
   1 -23  -8 4705.68 295.843   6
   1 -23  -7 2615.97 205.472  24
   1 -23  -7 2399.62 195.399  23
   1 -23  -7 2638.46 201.295  42
   1 -23  -7 2404.04 183.408  26
   1 -23  -7 2537.00 200.704   6
   1 -23  -6 455.728 107.128  26
   1 -23  -6 460.558 97.9543  42
   1 -23  -6 389.916 108.307  25
   1 -23  -6 567.624 101.448  24
   1 -23  -6 661.353 112.746  23
   1 -23  -6 443.974 91.9962   6
   1 -23  -5 1062.66 141.570  26
   1 -23  -5 1077.78 122.177  42
   1 -23  -5 1009.18 139.369  25
   1 -23  -5 1037.33 126.644  24
   1 -23  -5 1012.38 138.359  23
   1 -23  -5 1040.65 119.804   6
   1 -23  -4 3877.73 273.298  23
   1 -23  -4 4051.49 257.277  24
   1 -23  -4 4495.48 285.791  25
   1 -23  -4 3991.43 258.975  42
   1 -23  -4 4522.19 282.735  26
   1 -23  -3 2027.83 181.723  23
   1 -23  -3 2347.48 186.260  25
   1 -23  -3 1829.49 162.680  42
   1 -23  -2 1582.85 154.508  23
   1 -23  -2 1692.21 154.689  25
   1 -23  -2 1797.66 151.845  42
  -1 -23   2 1810.79 155.465  26
   1 -23  -2 1574.90 159.330  26
   1 -23  -1 1279.32 127.472  25
  -1 -23   1 1599.79 140.091  23
   1 -23  -1 1553.14 145.184  23
   1 -23  -1 1722.10 157.476  26
   1 -23  -1 1428.57 226.850  43
   1 -23  -1 1751.53 150.543  42
   1 -23   0 83.7918 72.2488  26
   1 -23   0 31.1025 101.371  43
   1 -23   0 59.2926 104.366  10
   1 -23   0 126.498 65.4492  23
  -1 -23   0-9.41954 57.4614  23
   1 -23   1 1884.33 275.510  43
  -1 -23  -1 1717.81 136.018  42
  -1 -23  -1 1857.52 163.864  23
   1 -23   1 1796.56 142.923  23
  -1 -23  -1 1599.73 150.815  25
   1 -23   1 1861.90 157.314  26
  -1 -23  -2 2895.71 188.005  42
   1 -23   2 2761.00 352.145  43
  -1 -23  -2 2859.60 218.313  25
  -1 -23  -2 3126.89 229.606  23
   1 -23   2 2929.93 195.263  26
   1 -23   3 10458.0 791.270  43
  -1 -23  -3 10960.1 517.662  42
  -1 -23  -3 11228.3 568.461  23
  -1 -23  -3 10927.6 541.723  24
  -1 -23  -3 11073.3 565.104  25
  -1 -23  -4 5862.24 323.274  42
  -1 -23  -4 6096.35 371.864  25
  -1 -23  -4 6013.52 353.187  24
  -1 -23  -5 2974.76 210.660  42
  -1 -23  -5 3056.61 233.862  24
  -1 -23  -5 3269.14 252.683  25
  -1 -23  -5 2724.71 229.913  23
  -1 -23  -6 5044.81 312.389  26
  -1 -23  -6 4498.32 295.082   6
  -1 -23  -6 4711.90 288.503  42
  -1 -23  -6 4869.82 313.670  23
  -1 -23  -6 5127.59 328.115  25
  -1 -23  -6 5064.86 315.546  24
  -1 -23  -7 8265.51 429.229  26
  -1 -23  -7 8463.03 447.562   6
  -1 -23  -7 8929.21 441.088  42
  -1 -23  -7 8630.89 448.447  23
  -1 -23  -7 8324.63 462.682  25
  -1 -23  -7 9054.96 464.598  24
  -1 -23  -8 1934.58 156.553   6
  -1 -23  -8 1911.56 156.242  42
  -1 -23  -8 2083.26 165.436  24
  -1 -23  -8 2059.37 168.856  25
  -1 -23  -8 1734.58 142.175  23
  -1 -23  -9 1280.21 110.258  24
  -1 -23  -9 1168.92 103.023  25
   1 -22 -10 1366.13 114.774  35
   1 -22  -9 1451.27 135.504  25
   1 -22  -9 1686.89 146.332  24
   1 -22  -9 1593.91 143.467   6
   1 -22  -9 1648.67 147.592  42
   1 -22  -8 12422.5 591.717  25
   1 -22  -8 12008.0 586.133  24
   1 -22  -8 11930.1 563.398  23
   1 -22  -8 11532.8 574.532  42
   1 -22  -8 11664.8 582.558   6
   1 -22  -7 1821.69 171.091  24
   1 -22  -7 1796.91 167.577  23
   1 -22  -7 1477.03 171.169  25
   1 -22  -7 1845.47 168.332  42
   1 -22  -7 1558.80 153.945  26
   1 -22  -7 1627.54 164.598   6
   1 -22  -6 5803.48 352.420  24
   1 -22  -6 6584.96 366.440  23
   1 -22  -6 6252.93 348.317  42
   1 -22  -6 5704.71 346.649  26
   1 -22  -6 6104.25 352.902   6
   1 -22  -5 2892.44 222.060  25
   1 -22  -5 2667.29 212.034  23
   1 -22  -5 2616.15 201.287  24
   1 -22  -5 2433.01 190.027  42
   1 -22  -5 2226.92 199.445  26
   1 -22  -5 2368.96 189.346   6
   1 -22  -4 2666.45 209.448  26
   1 -22  -4 2422.33 186.793  42
   1 -22  -4 2689.49 193.786  24
   1 -22  -4 2548.98 206.642  25
   1 -22  -3 6845.21 364.458  42
   1 -22  -3 7017.54 378.655  25
   1 -22  -3 6603.40 349.571  24
   1 -22  -3 6701.90 377.706  23
   1 -22  -2 3843.49 260.173  26
  -1 -22   2 4075.75 248.979  26
   1 -22  -2 3962.11 246.771  42
   1 -22  -2 4092.07 258.004  23
   1 -22  -2 3929.75 248.118  25
   1 -22  -1 227.972 66.1905  25
   1 -22  -1 273.726 84.6998  26
  -1 -22   1 409.388 73.6410  23
   1 -22  -1 314.151 77.0207  23
   1 -22  -1 397.057 81.9863  42
   1 -22  -1 341.847 129.127  43
   1 -22   0 337.326 84.0860  26
   1 -22   0 476.872 141.024  43
   1 -22   0 455.213 156.811  10
  -1 -22   0 524.526 92.9081  23
   1 -22   0 299.373 82.7106  23
   1 -22   1 3384.25 212.188  23
  -1 -22  -1 4062.56 248.710  23
  -1 -22  -1 3433.49 229.661  25
   1 -22   1 3462.89 372.095  43
  -1 -22  -1 3416.77 207.815  42
   1 -22   1 3915.79 345.994  10
   1 -22   1 3358.60 221.618  26
   1 -22   2 10363.4 460.983  26
  -1 -22  -2 8677.44 441.440  42
   1 -22   2 9236.98 686.032  43
  -1 -22  -2 9865.38 489.128  25
  -1 -22  -2 8689.85 458.219  24
  -1 -22  -2 10025.9 497.186  23
   1 -22   3-40.7081 127.003  43
  -1 -22  -3-7.55374 47.1332  42
  -1 -22  -3 36.3499 72.9812  25
  -1 -22  -3-10.1533 58.0962  24
  -1 -22  -3-12.1688 71.4852  23
  -1 -22  -4 3332.59 212.884  42
  -1 -22  -4 3125.88 249.102  25
  -1 -22  -4 3317.66 238.352  24
  -1 -22  -5 3316.25 263.316  25
  -1 -22  -5 3365.53 256.034  24
  -1 -22  -5 4026.47 277.304  23
  -1 -22  -5 3440.80 234.202  42
  -1 -22  -5 3678.95 244.688   6
  -1 -22  -6 4435.25 297.218  23
  -1 -22  -6 4787.96 305.077  24
  -1 -22  -6 4425.04 289.754   6
  -1 -22  -6 4234.75 270.426  42
  -1 -22  -7 752.354 104.599  26
  -1 -22  -7 1066.79 133.801  24
  -1 -22  -7 878.618 133.284  25
  -1 -22  -7 921.467 118.875  42
  -1 -22  -7 894.562 122.728   6
  -1 -22  -7 736.696 109.153  23
  -1 -22  -8 1186.63 129.157  24
  -1 -22  -8 780.874 110.496  25
  -1 -22  -8 967.733 119.805  42
  -1 -22  -8 1081.48 120.458   6
  -1 -22  -8 852.449 99.4485  23
  -1 -22  -9 124.013 53.8133  24
  -1 -22  -9 156.290 53.2712  25
  -1 -22  -9 95.6353 49.5950   6
   1 -21 -10 956.150 103.665  35
   1 -21  -9 120.100 74.3949  42
   1 -21  -9 131.276 64.9888  25
   1 -21  -9 86.2173 66.3819  24
   1 -21  -9 135.558 65.2111   6
   1 -21  -8 628.011 108.159  42
   1 -21  -8 491.879 100.954  25
   1 -21  -8 525.008 104.110  24
   1 -21  -8 442.919 88.5943  23
   1 -21  -8 355.099 94.5602   6
   1 -21  -7 103.878 70.3340  26
   1 -21  -7 228.836 88.8284  42
   1 -21  -7 266.096 92.6493  24
   1 -21  -7 153.470 90.2493  25
   1 -21  -7 163.650 81.7034  23
   1 -21  -7 119.590 74.0389   6
   1 -21  -6 7656.35 405.517  23
   1 -21  -6 7026.94 397.631  24
   1 -21  -6 6847.96 388.940  26
   1 -21  -6 6913.99 382.435  42
   1 -21  -6 6951.84 393.712   6
   1 -21  -5 7443.12 416.415  25
   1 -21  -5 7313.56 408.225  23
   1 -21  -5 7707.23 404.096  24
   1 -21  -5 7148.26 401.163  26
   1 -21  -5 7488.84 392.613  42
   1 -21  -5 7000.20 391.036   6
   1 -21  -4 9203.31 471.242  25
   1 -21  -4 8902.00 450.064  24
   1 -21  -4 8920.88 462.932  26
   1 -21  -4 8170.43 436.039   6
   1 -21  -4 9526.65 450.493  42
   1 -21  -3 6605.83 366.854  23
   1 -21  -3 6485.43 343.691  24
   1 -21  -3 6603.69 366.519  25
   1 -21  -3 7092.54 359.874  42
   1 -21  -2 14479.4 677.552  23
   1 -21  -2 14261.7 672.087  25
   1 -21  -2 14846.8 683.695  26
   1 -21  -2 15112.6 674.061  42
   1 -21  -1 5630.23 303.280  25
   1 -21  -1 5396.15 308.104  23
  -1 -21   1 5801.41 307.077  23
   1 -21  -1 6237.39 325.058  26
   1 -21  -1 5549.83 312.787  42
   1 -21  -1 4782.57 425.942  43
  -1 -21   0 11440.2 531.908  25
  -1 -21   0 11809.5 547.372  23
   1 -21   0 10952.7 531.051  23
   1 -21   0 11781.1 545.748  26
   1 -21   0 11256.2 711.303  10
   1 -21   0 11577.1 716.484  43
   1 -21   1 22371.0 993.371  23
  -1 -21  -1 22985.4 1016.86  25
  -1 -21  -1 24456.4 1033.04  23
   1 -21   1 25056.0 1014.76  26
   1 -21   1 23020.3 1160.54  10
   1 -21   1 22185.0 1219.41  43
  -1 -21  -2 42997.8 1770.98  23
  -1 -21  -2 38970.3 1736.81  24
  -1 -21  -2 42522.2 1766.33  25
   1 -21   2 44749.7 1732.86  26
   1 -21   2 43058.9 2028.44  43
  -1 -21  -2 41178.5 1722.58  42
  -1 -21  -3 5716.96 302.197  42
  -1 -21  -3 5848.92 346.467  23
  -1 -21  -3 5441.19 323.460  24
  -1 -21  -3 5881.88 343.970  25
  -1 -21  -4 4188.75 249.484  42
  -1 -21  -4 4281.96 278.139  24
  -1 -21  -4 4292.43 291.528  25
  -1 -21  -5 10178.9 526.839  24
  -1 -21  -5 10318.0 541.701  25
  -1 -21  -5 9719.07 525.731  23
  -1 -21  -5 10037.0 492.615  42
  -1 -21  -5 9780.49 505.660   6
  -1 -21  -6 4942.42 311.229  23
  -1 -21  -6 4763.77 312.099  24
  -1 -21  -6 4221.37 291.426   6
  -1 -21  -6 4556.47 279.221  42
  -1 -21  -7 1704.69 154.208  26
  -1 -21  -7 1616.67 167.281   6
  -1 -21  -7 1881.19 169.321  42
  -1 -21  -7 1948.95 174.101  23
  -1 -21  -7 1714.76 177.327  25
  -1 -21  -7 2138.91 184.590  24
  -1 -21  -8 1362.55 145.111   6
  -1 -21  -8 1578.89 151.013  42
  -1 -21  -8 1562.39 132.107  23
  -1 -21  -8 1557.66 151.285  24
  -1 -21  -8 1324.21 144.241  25
  -1 -21  -9 380.928 62.8336  35
  -1 -21  -9 302.971 68.1398  24
  -1 -21  -9 375.852 68.5118  25
  -1 -21  -9 382.112 74.7021   6
   1 -20 -10 2989.83 189.538   6
   1 -20 -10 2585.56 185.643  35
   1 -20  -9 2024.66 168.063  24
   1 -20  -9 1863.55 158.454  25
   1 -20  -9 1779.58 163.161   6
   1 -20  -9 1906.62 155.444   2
   1 -20  -9 1764.10 166.448  42
   1 -20  -8 12637.5 606.470  25
   1 -20  -8 12879.8 609.550  24
   1 -20  -8 11484.4 572.134  23
   1 -20  -8 12338.1 594.986  42
   1 -20  -8 11861.5 584.939   2
   1 -20  -8 11844.4 602.301   6
   1 -20  -7 552.625 103.978  26
   1 -20  -7 701.898 112.664  42
   1 -20  -7 824.939 123.584  24
   1 -20  -7 411.589 109.193  25
   1 -20  -7 698.393 119.348  23
   1 -20  -7 784.399 113.185   2
   1 -20  -7 661.770 117.506   6
   1 -20  -6 16453.1 771.580  23
   1 -20  -6 17512.4 779.452  24
   1 -20  -6 16906.6 755.499  42
   1 -20  -6 15943.8 755.232  26
   1 -20  -6 15419.7 763.842   6
   1 -20  -5 6436.62 368.119  25
   1 -20  -5 5971.24 352.003  23
   1 -20  -5 6041.34 348.892  24
   1 -20  -5 6210.10 337.974  42
   1 -20  -5 6367.16 355.917  26
   1 -20  -5 5794.66 341.246   6
   1 -20  -4 2323.87 189.880  25
   1 -20  -4 2377.36 178.760  24
   1 -20  -4 2186.85 168.492  42
   1 -20  -4 2101.34 183.641  26
   1 -20  -4 2422.70 175.047   6
   1 -20  -3 1312.81 141.486  26
   1 -20  -3 1461.25 129.742  42
   1 -20  -3 1460.32 144.849  23
   1 -20  -3 1380.71 123.648  24
   1 -20  -3 1533.78 144.695  25
   1 -20  -2 8082.86 413.957  26
   1 -20  -2 7638.72 399.608  42
   1 -20  -2 8045.16 409.184  23
   1 -20  -2 8160.71 407.577  25
   1 -20  -1 740.748 90.7712  25
   1 -20  -1 798.791 163.731  43
   1 -20  -1 772.503 102.578  26
  -1 -20   1 795.615 92.7069  23
   1 -20  -1 860.880 100.600  23
  -1 -20   0 903.855 97.6919  25
   1 -20   0 996.129 102.269  23
  -1 -20   0 967.765 106.002  23
   1 -20   0 887.979 173.575  43
   1 -20   0 822.459 104.347  26
  -1 -20  -1 3860.68 232.604  25
   1 -20   1 3735.43 214.873  23
  -1 -20  -1 3791.21 239.104  23
   1 -20   1 3313.93 352.607  43
   1 -20   1 3213.87 315.793  10
   1 -20   1 3670.99 223.043  26
   1 -20   2 6585.77 323.967  26
   1 -20   2 5817.67 508.087  43
  -1 -20  -2 5810.32 329.575  24
  -1 -20  -2 6323.70 355.331  23
  -1 -20  -2 6441.48 350.992  25
  -1 -20  -3 455.207 71.5816  42
  -1 -20  -3 334.044 82.4427  24
  -1 -20  -3 328.009 87.6997  25
  -1 -20  -3 359.643 91.5372  23
  -1 -20  -4 3298.00 234.549  24
  -1 -20  -4 3393.30 249.120  25
  -1 -20  -4 2985.51 202.283  42
  -1 -20  -4 3368.91 221.199   6
  -1 -20  -5 5001.57 324.579  25
  -1 -20  -5 4936.16 310.964  24
  -1 -20  -5 4769.19 309.947  23
  -1 -20  -5 4542.96 276.262  42
  -1 -20  -5 4549.99 292.900   6
  -1 -20  -6 10672.5 548.596  24
  -1 -20  -6 9889.81 534.181  23
  -1 -20  -6 10512.1 537.128   6
  -1 -20  -6 10450.0 516.495  42
  -1 -20  -7 5223.26 327.977  25
  -1 -20  -7 4864.33 306.315  23
  -1 -20  -7 5041.71 321.406  24
  -1 -20  -7 4874.57 299.601  42
  -1 -20  -7 5196.62 319.516   6
  -1 -20  -7 4573.79 286.358  26
  -1 -20  -8 200.191 81.4563  25
  -1 -20  -8 337.307 92.5721  24
  -1 -20  -8 355.535 87.8300   6
  -1 -20  -8 114.943 59.3932  23
  -1 -20  -8 179.434 91.2880  42
  -1 -20  -9 471.450 79.1447  25
  -1 -20  -9 490.060 77.1418  35
  -1 -20  -9 683.310 95.4115   6
   1 -19 -11 851.470 81.0998  35
   1 -19 -10 931.832 108.044   6
   1 -19 -10 1088.24 105.053   2
   1 -19 -10 1018.66 111.502   7
   1 -19 -10 1002.41 117.119  35
   1 -19  -9 1896.69 172.573  42
   1 -19  -9 2063.28 175.971  24
   1 -19  -9 1924.76 163.436  25
   1 -19  -9 1975.25 173.635   6
   1 -19  -9 1741.07 156.125   2
   1 -19  -8 282.051 93.7115  42
   1 -19  -8 154.852 75.3963  25
   1 -19  -8 171.015 81.4648  24
   1 -19  -8 136.861 66.7427  23
   1 -19  -8 97.9849 67.4150   2
   1 -19  -8 124.137 85.2157   6
   1 -19  -7 8059.33 415.649  23
   1 -19  -7 7831.26 430.076  25
   1 -19  -7 7882.49 427.308  24
   1 -19  -7 7751.19 408.632  42
   1 -19  -7 7193.07 390.317  26
   1 -19  -7 7044.13 418.064   6
   1 -19  -7 7032.52 401.587   2
   1 -19  -6 3497.71 238.471  23
   1 -19  -6 3180.70 232.123  24
   1 -19  -6 3166.31 219.836  42
   1 -19  -6 3132.06 226.976  26
   1 -19  -6 2602.31 217.828   6
   1 -19  -6 2637.24 206.702   2
   1 -19  -5 4352.56 276.969  25
   1 -19  -5 3899.52 261.710  23
   1 -19  -5 3824.85 253.984  24
   1 -19  -5 3798.56 241.814  42
   1 -19  -5 3995.24 261.148  26
   1 -19  -5 4001.49 256.551   6
   1 -19  -4 537.067 96.8340  25
   1 -19  -4 491.045 84.9611  24
   1 -19  -4 492.428 82.9711  42
   1 -19  -4 510.975 95.3058  26
   1 -19  -4 681.990 90.7096   6
   1 -19  -3 1164.00 131.138  26
   1 -19  -3 1379.16 125.945  42
   1 -19  -3 1738.05 147.743  23
   1 -19  -3 1521.07 138.196  25
   1 -19  -3 1453.07 124.110  24
   1 -19  -2 2582.57 189.194  26
   1 -19  -2 2527.14 180.400  25
   1 -19  -2 2613.12 184.833  23
   1 -19  -1 655.277 84.7789  25
   1 -19  -1 510.920 142.836  43
   1 -19  -1 424.175 88.0546  26
   1 -19  -1 582.917 84.0105  23
  -1 -19   1 617.378 79.2607  23
   1 -19   0 3148.17 192.062  25
   1 -19   0 3329.89 201.862  23
  -1 -19   0 3401.59 202.303  25
  -1 -19   0 3430.69 211.503  23
   1 -19   0 3250.00 208.930  26
   1 -19   0 2970.29 310.443  43
   1 -19   1 1336.73 113.832  23
  -1 -19  -1 1603.46 140.582  23
   1 -19   1 1555.69 127.888  26
  -1 -19  -1 1410.04 128.831  25
   1 -19   1 1520.12 201.123  10
   1 -19   1 1303.38 213.126  43
  -1 -19  -2 3412.09 222.371  25
   1 -19   2 3124.93 194.227  26
  -1 -19  -2 3040.20 205.516  24
  -1 -19  -2 3232.95 222.069  23
  -1 -19  -3 3188.29 220.102  24
  -1 -19  -3 3216.97 231.914  23
  -1 -19  -3 3298.89 231.874  25
  -1 -19  -3 3123.39 194.898  42
  -1 -19  -4 7305.59 377.516  42
  -1 -19  -4 8072.70 428.584  25
  -1 -19  -4 7548.32 413.561  24
  -1 -19  -5 8094.03 409.708  42
  -1 -19  -5 8210.30 442.966  24
  -1 -19  -5 7589.22 443.527  25
  -1 -19  -5 7897.93 439.815  23
  -1 -19  -6 7223.56 421.404  24
  -1 -19  -6 6986.60 424.173  25
  -1 -19  -6 7416.87 414.974  23
  -1 -19  -6 7498.97 415.910   6
  -1 -19  -6 7292.96 393.444  42
  -1 -19  -7 2378.01 190.629   2
  -1 -19  -7 2316.07 192.401  23
  -1 -19  -7 2437.16 213.159  25
  -1 -19  -7 2129.35 200.197  24
  -1 -19  -7 2202.57 180.121  26
  -1 -19  -7 2546.23 210.437   6
  -1 -19  -7 2276.22 192.134  42
  -1 -19  -8 7985.80 413.131   2
  -1 -19  -8 8062.36 428.075  25
  -1 -19  -8 7186.04 392.285  23
  -1 -19  -8 8176.47 431.723  24
  -1 -19  -8 8354.80 436.717   6
  -1 -19  -8 7317.32 414.011  42
  -1 -19  -9 1320.90 123.635  25
  -1 -19  -9 1057.38 112.258  35
  -1 -19  -9 1381.62 134.835   6
  -1 -19 -10 862.268 92.1004  24
  -1 -19 -10 1074.12 96.7104   6
   1 -18 -11 1027.21 94.6339  35
   1 -18 -10 231.768 73.5927   7
   1 -18 -10 213.602 82.5194  35
   1 -18 -10 235.965 70.9699   6
   1 -18 -10 232.394 68.8494   2
   1 -18  -9 897.959 118.950   2
   1 -18  -9 1043.63 128.840   6
   1 -18  -9 1103.65 132.904  24
   1 -18  -9 1078.17 123.326  25
   1 -18  -8 467.885 100.262   2
   1 -18  -8 280.699 88.8381   6
   1 -18  -8 399.772 102.358  24
   1 -18  -8 408.548 102.987  25
   1 -18  -8 501.678 88.9615  23
   1 -18  -8 407.953 98.0621  42
   1 -18  -7 3140.81 240.560  24
   1 -18  -7 3333.51 246.149  25
   1 -18  -7 3158.20 227.539  23
   1 -18  -7 3304.13 234.169   2
   1 -18  -7 3278.64 246.680   6
   1 -18  -7 3706.89 237.533  42
   1 -18  -7 2685.81 209.594  26
   1 -18  -6 11036.8 563.523  25
   1 -18  -6 10521.0 547.823  23
   1 -18  -6 11326.1 558.435  24
   1 -18  -6 11436.0 558.611   6
   1 -18  -6 10720.7 536.127   2
   1 -18  -6 11543.4 541.300  42
   1 -18  -6 10712.9 534.478  26
   1 -18  -5 7861.20 418.616  23
   1 -18  -5 7903.49 415.894  24
   1 -18  -5 7862.07 413.508   6
   1 -18  -5 8062.15 402.348  42
   1 -18  -5 7599.48 410.271  26
   1 -18  -4 1422.18 136.551  25
   1 -18  -4 1429.07 127.869  24
   1 -18  -4 1201.97 130.407  23
   1 -18  -4 1284.73 122.747   6
   1 -18  -4 1256.75 118.390  42
   1 -18  -4 1016.69 123.933  26
   1 -18  -3 32262.6 1341.64  23
   1 -18  -3 31941.5 1322.92  24
   1 -18  -3 31408.6 1341.43  25
   1 -18  -3 31138.6 1317.66   6
   1 -18  -2 34363.6 1448.89  23
   1 -18  -2 35005.2 1448.09  25
   1 -18  -1 18742.6 1019.96  43
   1 -18  -1 20293.7 877.432  23
   1 -18  -1 20132.7 869.945  25
  -1 -18   1 21563.9 872.930  23
   1 -18  -1 19580.3 879.083  26
   1 -18   0 16145.9 720.046  23
  -1 -18   0 17424.3 735.629  23
  -1 -18   0 16895.8 722.588  25
   1 -18   0 16258.1 728.216  26
   1 -18   0 16272.2 890.935  43
  -1 -18   0 15446.2 837.773  19
  -1 -18  -1 24138.8 1296.98  19
  -1 -18  -1 24845.9 1123.72  24
   1 -18   1 27383.6 1121.85  23
  -1 -18  -1 27748.4 1153.55  23
  -1 -18  -1 26686.6 1141.07  25
   1 -18   1 28844.6 1136.06  26
   1 -18   1 27268.6 1339.16  43
   1 -18   1 28060.3 1277.03  10
  -1 -18  -2 7329.49 567.039  19
   1 -18   2 8433.58 379.512  26
  -1 -18  -2 7550.72 400.282  25
  -1 -18  -2 7751.17 391.930  24
  -1 -18  -2 7896.68 407.251  23
   1 -18   2 7314.48 458.927  10
  -1 -18  -3 11843.7 554.666  24
  -1 -18  -3 11460.1 564.330  23
  -1 -18  -3 11234.7 561.039  25
  -1 -18  -4 9512.21 475.097  24
  -1 -18  -4 8538.21 469.255  23
  -1 -18  -4 8746.44 702.724  13
  -1 -18  -4 8810.38 434.679  42
  -1 -18  -4 9794.03 486.383  25
  -1 -18  -5 11508.2 876.806  13
  -1 -18  -5 11686.5 584.919  24
  -1 -18  -5 11317.9 580.001  23
  -1 -18  -5 11720.2 551.251  42
  -1 -18  -6 3484.90 259.860  25
  -1 -18  -6 3441.95 254.332  24
  -1 -18  -6 2710.76 231.728  23
  -1 -18  -6 3938.44 241.443  42
  -1 -18  -6 3149.67 227.258   2
  -1 -18  -7 1101.56 144.511  24
  -1 -18  -7 1201.48 152.149  25
  -1 -18  -7 1076.46 132.694   2
  -1 -18  -7 1164.17 147.362   6
  -1 -18  -7 1280.16 144.841  42
  -1 -18  -7 1104.73 133.344  23
  -1 -18  -8 1362.61 149.854  25
  -1 -18  -8 1178.30 125.082  23
  -1 -18  -8 1405.20 154.012  24
  -1 -18  -8 1354.99 141.092   2
  -1 -18  -8 1222.07 149.058  42
  -1 -18  -8 1283.52 150.506   6
  -1 -18  -9 884.640 105.880  25
  -1 -18  -9 746.025 101.073  35
  -1 -18  -9 806.494 100.746   2
  -1 -18 -10 5106.44 271.219  24
  -1 -18 -10 5171.15 276.115   6
   1 -17 -11 2671.25 170.275  35
   1 -17 -10 625.390 97.4532  24
   1 -17 -10 767.639 111.965  35
   1 -17 -10 890.431 110.512   6
   1 -17 -10 620.967 96.2781   2
   1 -17  -9 998.019 122.470  25
   1 -17  -9 975.848 128.226   2
   1 -17  -9 916.270 127.345   6
   1 -17  -8 3468.38 241.129  23
   1 -17  -8 3978.96 274.520  25
   1 -17  -8 4265.00 283.691  24
   1 -17  -8 3986.57 280.758   6
   1 -17  -8 4513.74 281.410   2
   1 -17  -7 7829.50 455.611  25
   1 -17  -7 9092.67 452.304  23
   1 -17  -7 8833.06 467.410  24
   1 -17  -7 8410.74 464.688   6
   1 -17  -7 8454.36 452.044   2
   1 -17  -7 8487.20 445.197  42
   1 -17  -6 5082.34 303.570  26
   1 -17  -6 5543.76 306.564  42
   1 -17  -6 4716.92 316.256  25
   1 -17  -6 5225.10 314.583  23
   1 -17  -6 5720.75 327.702  24
   1 -17  -6 5150.38 302.344  38
   1 -17  -6 5328.44 306.872   2
   1 -17  -6 4993.14 315.070   6
   1 -17  -5 844.390 112.711  26
   1 -17  -5 749.623 96.5342   2
   1 -17  -5 795.945 106.241   6
   1 -17  -5 937.752 115.592  23
   1 -17  -5 854.341 104.618  42
   1 -17  -5 780.507 109.632  24
   1 -17  -4 170.610 57.3180   6
   1 -17  -4 310.948 74.9926  23
   1 -17  -4 209.898 60.8529  42
   1 -17  -4 230.967 71.7918  25
   1 -17  -4 210.999 69.7389  24
   1 -17  -3 3312.47 199.628   6
   1 -17  -3 3289.65 202.659  24
   1 -17  -3 3148.90 212.595  25
   1 -17  -3 3368.10 215.073  23
   1 -17  -2 802.513 91.3657  25
   1 -17  -2 592.603 87.1446  23
  -1 -17   2 570.534 109.702  43
  -1 -17   1 1638.19 167.605  43
   1 -17  -1 1676.23 213.782  43
   1 -17  -1 1810.74 131.006  25
   1 -17  -1 1608.88 130.340  23
   1 -17  -1 1725.03 141.117  26
  -1 -17   0 2405.36 163.017  23
   1 -17   0 2159.65 153.449  23
   1 -17   0 2576.09 165.825  26
   1 -17   0 2503.13 258.658  43
  -1 -17   0 2268.52 229.540  19
  -1 -17  -1 8214.87 569.897  19
  -1 -17  -1 9688.49 451.454  23
  -1 -17  -1 9050.06 440.958  25
   1 -17   1 9236.70 431.682  26
   1 -17   1 8760.51 582.844  43
   1 -17   1 9640.12 553.287  10
  -1 -17  -2 3489.58 368.667  19
   1 -17   2 4264.40 221.316  26
  -1 -17  -2 4149.67 244.284  25
  -1 -17  -2 3535.95 227.537  24
  -1 -17  -2 3854.63 245.295  23
   1 -17   2 3719.18 287.696  10
  -1 -17  -3 1651.36 152.317  25
  -1 -17  -3 1257.60 252.077  13
  -1 -17  -3 1847.11 152.003  24
  -1 -17  -3 1523.96 265.814  19
  -1 -17  -4 5281.36 315.303  24
  -1 -17  -4 5431.86 319.730  23
  -1 -17  -4 5515.22 533.431  13
  -1 -17  -4 5235.96 282.817  42
  -1 -17  -4 5290.12 323.202  25
  -1 -17  -5 9836.68 509.151  24
  -1 -17  -5 10296.6 511.351  23
  -1 -17  -5 9638.69 479.057   2
  -1 -17  -5 9480.79 471.867  42
  -1 -17  -5 9540.61 775.066  13
  -1 -17  -6 25646.7 1127.64  25
  -1 -17  -6 24862.0 1105.42  23
  -1 -17  -6 24654.6 1115.75  24
  -1 -17  -6 24000.0 1087.64   2
  -1 -17  -6 25296.9 1086.54  42
  -1 -17  -6 23919.2 1487.61  13
  -1 -17  -7 1400.19 162.597  25
  -1 -17  -7 1703.85 161.678  23
  -1 -17  -7 1467.02 167.962  24
  -1 -17  -7 1432.03 151.698   2
  -1 -17  -7 1626.37 173.170   6
  -1 -17  -7 1467.96 153.878  42
  -1 -17  -8 2517.28 206.415  25
  -1 -17  -8 2219.95 176.002  23
  -1 -17  -8 2708.78 205.400   2
  -1 -17  -8 2690.18 212.101  42
  -1 -17  -8 2467.18 211.217   6
  -1 -17  -9 1007.62 116.279  35
  -1 -17  -9 1283.28 136.552  24
  -1 -17  -9 1177.95 122.858  25
  -1 -17  -9 1364.83 134.648   2
  -1 -17  -9 1418.54 144.971   6
  -1 -17 -10 5240.26 273.843  24
  -1 -17 -10 4737.13 264.041   2
  -1 -17 -10 5271.23 281.005   6
   1 -16 -11 1553.09 131.980  35
   1 -16 -11 1816.72 126.567   7
   1 -16 -11 1660.58 128.694   6
   1 -16 -11 1517.33 122.814   2
   1 -16 -10 7938.27 416.817   2
   1 -16 -10 8197.25 422.575   6
   1 -16 -10 7959.49 414.657  24
   1 -16 -10 7772.29 420.552  35
   1 -16  -9 1369.41 141.735  25
   1 -16  -9 1291.28 146.780   2
   1 -16  -9 1457.10 160.569   6
   1 -16  -8 5130.52 304.444  23
   1 -16  -8 5620.04 344.172  24
   1 -16  -8 5613.20 337.938  25
   1 -16  -8 5331.59 340.988   6
   1 -16  -8 5600.60 337.376   2
   1 -16  -7 934.138 130.939  25
   1 -16  -7 1142.61 129.592  23
   1 -16  -7 816.835 117.975   2
   1 -16  -7 813.932 133.703   6
   1 -16  -6 17396.2 779.370   2
   1 -16  -6 17128.5 767.532  26
   1 -16  -6 17466.9 771.360  42
   1 -16  -6 16728.6 779.242  23
   1 -16  -6 16825.0 792.905  25
   1 -16  -6 16792.2 789.402  24
   1 -16  -6 17018.0 790.478   6
   1 -16  -6 16796.7 771.316  38
   1 -16  -5 6041.85 337.060  26
   1 -16  -5 6432.30 347.278  24
   1 -16  -5 6108.62 342.834  23
   1 -16  -5 6297.57 344.952   6
   1 -16  -5 5988.74 327.686   2
   1 -16  -5 6562.62 332.519  42
   1 -16  -4 599.372 84.2179   6
   1 -16  -4 623.383 92.1981  25
   1 -16  -4 540.260 84.4086  24
   1 -16  -4 632.092 94.7043  23
   1 -16  -3 4999.44 264.681   6
   1 -16  -3 4649.07 276.704  25
   1 -16  -3 5085.75 267.536  24
   1 -16  -2 882.944 97.6984  25
   1 -16  -2 752.808 92.5608  23
   1 -16  -2 864.474 155.807  43
   1 -16  -1 3757.37 212.142  23
   1 -16  -1 3529.68 213.512  26
  -1 -16   1 3420.88 254.526  19
   1 -16  -1 3423.33 303.662  43
  -1 -16   1 3867.58 260.255  43
   1 -16   0 2109.99 146.247  26
   1 -16   0 1964.83 228.211  43
  -1 -16   0 1736.77 201.643  19
  -1 -16  -1 2193.21 248.222  19
   1 -16   1 2308.74 148.613  26
  -1 -16  -1 1983.23 150.334  25
  -1 -16  -1 2211.04 158.550  23
   1 -16   1 2032.12 217.647  10
  -1 -16  -2 2844.17 315.088  19
  -1 -16  -2 2510.17 295.932  13
  -1 -16  -2 2733.62 189.209  25
   1 -16   2 2938.28 170.312  26
  -1 -16  -2 2806.22 193.142  23
  -1 -16  -2 2739.34 183.456  24
   1 -16   2 2740.02 234.573  10
  -1 -16  -3 2182.86 178.632  25
  -1 -16  -3 2003.85 287.248  13
  -1 -16  -3 2604.30 183.940  24
  -1 -16  -3 2672.29 331.380  19
  -1 -16  -4 1386.15 149.166  24
  -1 -16  -4 1715.23 156.308  23
  -1 -16  -4 1614.44 279.031  13
  -1 -16  -4 1612.14 129.106  42
  -1 -16  -4 1543.59 151.827  25
  -1 -16  -5 2252.13 192.984  24
  -1 -16  -5 2378.19 189.847  23
  -1 -16  -5 2066.54 338.447  13
  -1 -16  -5 1995.50 162.441  42
  -1 -16  -5 2161.16 168.520   2
  -1 -16  -6 5109.29 329.025  25
  -1 -16  -6 4879.04 311.664  23
  -1 -16  -6 5251.31 330.138  24
  -1 -16  -6 5554.65 582.651  13
  -1 -16  -6 4884.99 295.040  42
  -1 -16  -6 4889.47 304.145   2
  -1 -16  -7 4322.12 294.835  25
  -1 -16  -7 4196.42 274.585  23
  -1 -16  -7 4743.79 303.285  24
  -1 -16  -7 4015.60 516.724  13
  -1 -16  -7 4228.30 280.137   2
  -1 -16  -7 3810.98 270.743  42
  -1 -16  -8 4129.58 252.435  23
  -1 -16  -8 4025.89 275.340  25
  -1 -16  -8 4440.39 290.191   6
  -1 -16  -8 3733.51 273.067  42
  -1 -16  -8 4144.19 274.646   2
  -1 -16  -9 1229.91 138.289   6
  -1 -16  -9 1185.03 124.682  35
  -1 -16  -9 1055.07 117.738  25
  -1 -16  -9 1019.50 131.620  24
  -1 -16  -9 1217.26 131.430   2
  -1 -16 -10 305.938 70.0514  24
  -1 -16 -10 245.165 61.6349   2
  -1 -16 -10 293.111 71.0322   6
   1 -15 -11 1925.05 148.323  35
   1 -15 -11 1757.37 134.484   7
   1 -15 -11 1919.43 146.392   6
   1 -15 -11 2141.46 149.115   2
   1 -15 -10 5507.09 316.238   2
   1 -15 -10 5503.85 320.923   6
   1 -15 -10 4973.64 312.804  35
   1 -15 -10 5220.16 308.882  24
   1 -15  -9 191.239 87.5184   6
   1 -15  -9 169.515 81.5644   2
   1 -15  -9 120.890 69.8997  25
   1 -15  -8 185.215 81.3112   2
   1 -15  -8-13.2332 71.5150   6
   1 -15  -8-34.4721 58.4664  23
   1 -15  -8 35.4192 71.1191  25
   1 -15  -7 287.538 84.8348  25
   1 -15  -7 196.145 89.7950  24
   1 -15  -7 124.313 81.5357   6
   1 -15  -7 227.572 82.0311   2
   1 -15  -7 209.681 81.8413  38
   1 -15  -7 302.337 81.0250  23
   1 -15  -7 280.887 76.3186  34
   1 -15  -6 8479.40 453.156   2
   1 -15  -6 8920.89 447.140  26
   1 -15  -6 9449.20 450.684  42
   1 -15  -6 9147.56 473.503  25
   1 -15  -6 9540.63 474.296  24
   1 -15  -6 8725.86 455.538  23
   1 -15  -6 8262.33 463.396   6
   1 -15  -6 9658.45 461.296  38
   1 -15  -5 13533.6 613.438  26
   1 -15  -5 12671.4 616.977  23
   1 -15  -5 13576.7 631.283  25
   1 -15  -5 13259.0 623.014  24
   1 -15  -5 13267.5 605.162  42
   1 -15  -5 13564.6 623.542   6
   1 -15  -5 13105.0 607.903   2
   1 -15  -4 588.611 82.9087   6
   1 -15  -4 490.887 69.9434   2
   1 -15  -4 465.193 80.7045  24
   1 -15  -4 618.197 92.2612  25
   1 -15  -4 646.760 90.0710  23
   1 -15  -3 4257.60 235.479   6
   1 -15  -3 4254.71 237.062  24
   1 -15  -3 4499.36 251.224  25
   1 -15  -2 37278.6 1671.48  43
   1 -15  -2 37896.2 1531.20  25
   1 -15  -2 36414.3 1529.88  23
  -1 -15   1 12735.8 633.724  19
   1 -15  -1 12310.1 690.175  43
  -1 -15   1 13297.9 627.402  43
  -1 -15   0 14648.6 727.058  19
  -1 -15   0 13309.3 649.195  43
   1 -15   0 14113.8 749.121  43
   1 -15   1 4877.14 331.396  10
  -1 -15  -1 3889.58 341.512  19
  -1 -15  -2 6931.39 522.981  19
  -1 -15  -2 8096.75 527.659  13
  -1 -15  -2 7690.78 379.453  25
   1 -15   2 7654.61 429.677  10
  -1 -15  -2 7157.59 367.915  24
  -1 -15  -3 4246.58 260.169  25
  -1 -15  -3 4116.36 249.791  24
  -1 -15  -3 3954.25 387.975  13
  -1 -15  -4 1932.26 164.713  23
  -1 -15  -4 1941.60 163.289  24
  -1 -15  -4 1953.57 290.609  13
  -1 -15  -4 1958.96 303.387  19
  -1 -15  -5 361.599 160.237  13
  -1 -15  -5 404.534 91.5923  23
  -1 -15  -5 452.389 97.0633  24
  -1 -15  -5 502.857 100.238  25
  -1 -15  -5 805.834 96.8870   2
  -1 -15  -5 387.763 78.9970  42
  -1 -15  -6 19088.0 879.272  24
  -1 -15  -6 18557.3 861.206  23
  -1 -15  -6 19311.9 882.397  25
  -1 -15  -6 18481.7 844.566  42
  -1 -15  -6 19315.5 859.919   2
  -1 -15  -6 17614.4 1198.07  13
  -1 -15  -7 1908.54 182.097  25
  -1 -15  -7 1726.47 164.039  23
  -1 -15  -7 1676.50 166.192  42
  -1 -15  -7 1783.08 170.824   2
  -1 -15  -7 1838.71 348.795  13
  -1 -15  -8 3065.30 232.901  25
  -1 -15  -8 3367.57 244.799  24
  -1 -15  -8 2825.20 202.480  23
  -1 -15  -8 3400.77 248.924   6
  -1 -15  -8 3435.34 241.318   2
  -1 -15  -8 2869.48 230.163  42
  -1 -15  -9 3059.08 212.358  25
  -1 -15  -9 3192.18 227.402  24
  -1 -15  -9 2822.95 207.025  35
  -1 -15  -9 3085.60 223.166   2
  -1 -15  -9 3417.06 237.855   6
  -1 -15 -10 1276.46 120.235  24
  -1 -15 -10 1241.66 125.248   6
  -1 -15 -10 1243.86 119.504   2
   1 -14 -11 3432.36 208.570   7
   1 -14 -11 3851.26 230.540  35
   1 -14 -11 3656.37 224.038   2
   1 -14 -10 9152.77 475.995   6
   1 -14 -10 9926.90 482.137   2
   1 -14 -10 8661.56 471.137  35
   1 -14 -10 9274.29 469.130  24
   1 -14 -10 9204.54 452.163  32
   1 -14 -10 8615.47 468.104  42
   1 -14  -9 1210.32 132.605  12
   1 -14  -9 1583.49 150.996  32
   1 -14  -9 1199.42 133.444  25
   1 -14  -9 1490.65 159.690  24
   1 -14  -9 1285.44 150.874   2
   1 -14  -9 1442.44 161.523   6
   1 -14  -8 3758.25 261.410   2
   1 -14  -8 3685.02 266.853   6
   1 -14  -8 3720.60 250.469  32
   1 -14  -8 3603.46 241.051  12
   1 -14  -8 3298.60 236.152  34
   1 -14  -8 3673.99 254.477  25
   1 -14  -8 3445.35 224.208  23
   1 -14  -7 1047.19 133.041  25
   1 -14  -7 952.124 131.703  24
   1 -14  -7 994.815 138.900   6
   1 -14  -7 717.290 118.912   2
   1 -14  -7 1082.88 130.227  38
   1 -14  -7 878.681 116.391  23
   1 -14  -7 1088.71 119.452  34
   1 -14  -6 15057.1 692.020   2
   1 -14  -6 14735.7 671.881  26
   1 -14  -6 14935.9 686.388  23
   1 -14  -6 15608.3 707.505  25
   1 -14  -6 15199.2 701.382  24
   1 -14  -6 13519.2 678.349  38
   1 -14  -6 15525.1 705.705   6
   1 -14  -6 14953.9 888.456  11
   1 -14  -5 2139.53 177.240  25
   1 -14  -5 2692.03 187.347  24
   1 -14  -5 2476.83 178.139  23
   1 -14  -5 2390.03 166.363  42
   1 -14  -5 2196.90 165.191   2
   1 -14  -5 2315.71 256.600  11
   1 -14  -5 2357.34 176.055   6
   1 -14  -4 285.645 68.5006  23
   1 -14  -4 257.728 65.7583  24
   1 -14  -4 221.860 52.6374   2
   1 -14  -4 302.866 64.1226   6
   1 -14  -4 257.464 86.0431  11
   1 -14  -3 17716.5 771.536  24
   1 -14  -3 18149.2 785.770  25
   1 -14  -2 4386.04 333.843  43
   1 -14  -1 1471.42 185.723  43
  -1 -14   1 1638.72 150.906  43
  -1 -14   1 1579.79 155.862  19
  -1 -14   0 825.109 104.360  43
   1 -14   0 868.019 148.973  43
  -1 -14   0 826.493 135.208  19
   1 -14   1 716.091 126.364  10
  -1 -14  -1 804.057 147.380  19
  -1 -14  -2 8316.34 412.660  25
  -1 -14  -2 8852.22 557.834  13
   1 -14   2 8362.13 460.727  10
  -1 -14  -2 8752.16 572.980  19
  -1 -14  -3 3391.51 216.873  25
  -1 -14  -3 3620.26 352.615  13
  -1 -14  -3 3102.54 257.631  11
  -1 -14  -3 3266.58 210.729  24
  -1 -14  -3 3236.38 204.355  21
  -1 -14  -3 3569.25 367.441  19
  -1 -14  -4 854.796 146.457  11
  -1 -14  -4 607.529 173.385  13
  -1 -14  -4 765.958 202.270  19
  -1 -14  -4 678.400 97.3570  24
  -1 -14  -4 580.667 91.7750  23
  -1 -14  -5 1427.98 153.224  25
  -1 -14  -5 1734.08 296.530  13
  -1 -14  -5 1413.15 146.949  24
  -1 -14  -5 1474.94 144.496  23
  -1 -14  -5 1398.29 129.016  42
  -1 -14  -5 1279.14 210.167  11
  -1 -14  -6 13633.4 675.658  25
  -1 -14  -6 14416.0 680.259  24
  -1 -14  -6 13938.7 661.917  23
  -1 -14  -6 14333.6 663.398   2
  -1 -14  -6 13285.3 643.889  42
  -1 -14  -6 12965.0 967.776  13
  -1 -14  -7 3554.16 240.248  12
  -1 -14  -7 3815.00 262.400   2
  -1 -14  -7 3485.55 260.055  25
  -1 -14  -7 3618.17 246.224  23
  -1 -14  -7 3711.68 254.790  42
  -1 -14  -7 3820.59 247.740  28
  -1 -14  -8 230.851 76.6529  28
  -1 -14  -8 449.366 85.2906  12
  -1 -14  -8 244.811 92.9927  24
  -1 -14  -8 263.029 82.6498  25
  -1 -14  -8 235.602 83.2478   2
  -1 -14  -8 309.357 88.7731  32
  -1 -14  -8 297.564 101.397  42
  -1 -14  -9 3715.89 249.964  35
  -1 -14  -9 3551.64 242.530  25
  -1 -14  -9 4546.47 276.302  24
  -1 -14  -9 4179.75 275.409   6
  -1 -14  -9 4158.62 267.545   2
  -1 -14 -10 2279.90 166.426  24
  -1 -14 -10 2266.67 170.317   2
  -1 -14 -10 2203.89 172.072   6
  -1 -14 -10 2114.72 154.722  35
   1 -13 -11 1306.04 115.593   7
   1 -13 -11 1438.24 136.215  35
   1 -13 -11 1367.35 131.852   2
   1 -13 -11 1287.81 113.185  32
   1 -13 -10 2139.73 186.657   2
   1 -13 -10 1774.91 161.555  12
   1 -13 -10 2188.77 189.814  35
   1 -13 -10 2470.16 188.906  24
   1 -13 -10 2139.79 173.409  32
   1 -13 -10 2700.49 205.905  42
   1 -13  -9 2792.00 214.100  12
   1 -13  -9 3242.44 236.631  42
   1 -13  -9 3047.59 224.723  32
   1 -13  -9 3052.66 235.425  24
   1 -13  -9 3009.87 215.198  25
   1 -13  -9 2694.62 228.584   2
   1 -13  -9 3352.89 248.179   6
   1 -13  -8 7360.38 408.368   6
   1 -13  -8 6979.28 387.208  25
   1 -13  -8 6717.43 376.252  12
   1 -13  -8 6585.64 381.223  32
   1 -13  -8 6351.56 370.758  34
   1 -13  -8 7192.94 400.897   2
   1 -13  -7 15321.5 712.378  34
   1 -13  -7 15580.3 723.116  32
   1 -13  -7 15877.1 711.334  23
   1 -13  -7 15932.4 740.627  24
   1 -13  -7 15763.3 734.763  25
   1 -13  -7 14850.0 711.444  12
   1 -13  -7 15528.1 734.227   2
   1 -13  -7 14800.2 968.726  11
   1 -13  -7 16302.7 747.864   6
   1 -13  -7 15250.7 725.794  38
   1 -13  -6 4310.85 251.044  23
   1 -13  -6 3729.81 253.702  25
   1 -13  -6 4350.60 265.639  24
   1 -13  -6 3535.60 229.684  12
   1 -13  -6 4350.19 265.684   6
   1 -13  -6 3979.85 385.466  11
   1 -13  -6 3743.21 247.235  38
   1 -13  -6 3838.40 234.871  26
   1 -13  -6 3904.35 250.657   2
   1 -13  -5 720.042 146.101  11
   1 -13  -5 687.050 99.2828   6
   1 -13  -5 748.390 92.9830   2
   1 -13  -5 824.442 103.734  25
   1 -13  -5 819.920 102.883  24
   1 -13  -5 929.434 105.765  23
   1 -13  -4 565.546 121.063  11
   1 -13  -4 876.783 95.2109   6
   1 -13  -4 657.384 78.8306   2
   1 -13  -4 836.737 94.8047  24
   1 -13  -4 732.656 94.5453  23
   1 -13  -3 2163.15 188.257  11
   1 -13  -3 2108.71 154.934  23
   1 -13  -3 2151.51 153.638  25
   1 -13  -2 659.488 126.889  43
  -1 -13   1 1585.18 154.724  19
  -1 -13   1 1599.68 145.038  43
   1 -13  -1 1610.69 184.727  43
  -1 -13   0 8391.30 473.415  19
  -1 -13   0 7878.68 402.810  43
   1 -13   0 7979.34 481.852  43
  -1 -13  -1 643.064 131.858  19
   1 -13   1 375.887 107.574  10
  -1 -13  -1 478.866 111.419  13
   1 -13   1 340.418 63.0773  33
  -1 -13  -2 5958.36 350.605  11
  -1 -13  -2 7409.01 471.175  13
   1 -13   2 6865.55 381.594  10
  -1 -13  -2 6720.04 481.810  19
  -1 -13  -3 13713.9 629.610  24
  -1 -13  -3 13068.1 697.896  11
  -1 -13  -3 15360.2 830.207  13
  -1 -13  -3 12710.1 627.431  25
  -1 -13  -3 15085.6 628.713  21
  -1 -13  -3 13896.8 832.354  19
  -1 -13  -4 11815.3 563.907  23
  -1 -13  -4 11874.7 569.894  24
  -1 -13  -4 11489.9 770.990  13
  -1 -13  -4 12125.5 686.961  11
  -1 -13  -4 12016.9 565.017  21
  -1 -13  -4 12462.7 811.920  19
  -1 -13  -5 12223.0 601.219  25
  -1 -13  -5 11949.6 850.220  13
  -1 -13  -5 11501.7 740.416  11
  -1 -13  -5 13046.1 605.595  24
  -1 -13  -5 11670.1 585.979  23
  -1 -13  -5 13254.2 608.650  21
  -1 -13  -5 12273.0 568.233  42
  -1 -13  -6 11850.8 573.282  25
  -1 -13  -6 11098.6 552.059  23
  -1 -13  -6 12007.6 548.424  42
  -1 -13  -6 10545.4 530.683  12
  -1 -13  -6 10324.1 830.840  13
  -1 -13  -6 10435.5 746.757  11
  -1 -13  -6 11162.5 539.773  28
  -1 -13  -7 2964.24 221.083  32
  -1 -13  -7 2915.61 216.254  28
  -1 -13  -7 2974.47 212.286  12
  -1 -13  -7 2733.15 219.886  42
  -1 -13  -7 2756.85 208.421  23
  -1 -13  -7 2874.54 229.462  25
  -1 -13  -7 2979.82 377.111  11
  -1 -13  -7 3053.20 229.215   2
  -1 -13  -8-11.0224 61.3442  28
  -1 -13  -8-57.3489 107.895  13
  -1 -13  -8-10.4778 57.4752  12
  -1 -13  -8 164.268 84.0515   2
  -1 -13  -8 23.6187 66.6557  25
  -1 -13  -8 51.5583 75.7226  24
  -1 -13  -8-24.1123 84.8699  42
  -1 -13  -8 55.4372 75.2123  32
  -1 -13  -9 3958.49 249.003  12
  -1 -13  -9 4275.36 272.809   2
  -1 -13  -9 4091.22 275.601   6
  -1 -13  -9 3362.60 240.654  35
  -1 -13  -9 3853.60 243.781  25
  -1 -13  -9 3583.66 254.953  24
  -1 -13 -10 4280.62 265.570  35
  -1 -13 -10 5030.89 292.848   6
  -1 -13 -10 5369.34 295.934   2
  -1 -13 -10 5311.65 285.426  24
   1 -12 -12 88.9208 39.0362  35
   1 -12 -11 2333.00 161.245   7
   1 -12 -11 2414.82 175.947   6
   1 -12 -11 2777.66 188.532   2
   1 -12 -11 2299.93 182.515  35
   1 -12 -11 2180.49 161.743  32
   1 -12 -10 1602.72 153.416  24
   1 -12 -10 1475.62 143.450  12
   1 -12 -10 1282.20 151.769   2
   1 -12 -10 1544.48 165.611  35
   1 -12 -10 1756.16 159.011  32
   1 -12  -9 1257.67 154.071  42
   1 -12  -9 1296.01 136.822  25
   1 -12  -9 1394.13 152.600  24
   1 -12  -9 1218.57 136.845  12
   1 -12  -9 1432.32 160.970   6
   1 -12  -9 1302.84 157.447   2
   1 -12  -9 1001.40 127.568  34
   1 -12  -9 1288.44 150.475  32
   1 -12  -8 1097.61 145.341  32
   1 -12  -8 1307.34 287.439  11
   1 -12  -8 1039.68 129.792  12
   1 -12  -8 1281.58 148.568   2
   1 -12  -8 947.409 143.331   6
   1 -12  -8 888.687 122.093  25
   1 -12  -8 1353.15 155.122  24
   1 -12  -8 791.444 127.760  42
   1 -12  -8 1156.20 131.644  34
   1 -12  -7 6937.00 375.071  34
   1 -12  -7 7223.36 388.326  32
   1 -12  -7 7306.85 599.266  11
   1 -12  -7 7228.31 403.212   6
   1 -12  -7 7114.07 368.834  23
   1 -12  -7 7391.83 393.087  25
   1 -12  -7 6923.94 385.536  38
   1 -12  -7 6832.94 376.349  12
   1 -12  -7 6585.17 387.700   2
   1 -12  -6 18659.6 815.639   6
   1 -12  -6 17170.2 998.561  11
   1 -12  -6 18589.3 814.203  24
   1 -12  -6 17193.1 788.735  23
   1 -12  -6 18467.3 812.243  25
   1 -12  -6 17252.5 797.061  38
   1 -12  -6 17577.2 784.214  12
   1 -12  -6 17744.7 803.498   2
   1 -12  -5 1809.34 144.285   2
   1 -12  -5 1837.00 151.234   6
   1 -12  -5 1958.01 241.651  11
   1 -12  -5 1998.34 155.253  25
   1 -12  -5 1979.31 154.861  24
   1 -12  -5 1993.81 151.579  23
   1 -12  -4 1684.05 131.623   6
   1 -12  -4 1614.30 189.820  11
   1 -12  -4 1477.02 125.503  23
   1 -12  -4 1604.90 130.671  24
   1 -12  -3 57570.3 2395.40  11
  -1 -12   2 3353.80 198.249  19
   1 -12  -2 4167.04 292.834  43
   1 -12  -1 13696.3 701.835  43
  -1 -12   1 15190.1 645.185  43
  -1 -12   1 14027.6 658.755  19
   1 -12  -1 13379.0 583.080  33
  -1 -12   0 130351. 4480.76  43
   1 -12   0 127553. 4585.60  43
  -1 -12   0 140283. 4583.42  19
  -1 -12  -1 43794.2 1922.68  11
  -1 -12  -1 53990.2 2070.24  13
   1 -12   1 54620.9 2028.45  10
  -1 -12  -1 47885.2 2073.77  19
  -1 -12  -2 4384.13 339.007  13
  -1 -12  -2 3969.79 260.775  11
   1 -12   2 4225.54 267.573  10
  -1 -12  -2 4284.86 358.719  19
  -1 -12  -3 27309.5 1374.48  19
  -1 -12  -3 26942.2 1164.06  25
  -1 -12  -3 27833.3 1157.03  21
  -1 -12  -3 27050.9 1343.70  13
  -1 -12  -3 28673.8 1254.11  11
  -1 -12  -3 27198.7 1161.95  24
   1 -12   3 27857.8 1179.64  10
  -1 -12  -4 9255.41 462.611  24
  -1 -12  -4 9774.52 662.105  13
  -1 -12  -4 9105.00 571.664  11
  -1 -12  -4 9047.08 461.993  25
  -1 -12  -4 9919.46 464.116  21
  -1 -12  -4 9463.14 678.552  19
  -1 -12  -5 21054.6 924.597  28
  -1 -12  -5 20960.2 952.558  25
  -1 -12  -5 21369.7 1126.75  11
  -1 -12  -5 20926.2 919.452  12
  -1 -12  -5 21302.3 1225.65  13
  -1 -12  -5 21025.7 941.510  23
  -1 -12  -5 21679.3 955.356  24
  -1 -12  -5 21692.9 923.551  42
  -1 -12  -5 23325.7 964.281  21
  -1 -12  -6 6339.41 352.776  28
  -1 -12  -6 6525.96 374.802  25
  -1 -12  -6 6687.41 627.482  13
  -1 -12  -6 5749.80 524.947  11
  -1 -12  -6 6534.33 349.175  12
  -1 -12  -6 6164.19 355.315  23
  -1 -12  -6 6950.14 356.895  42
  -1 -12  -6 6886.92 363.389  32
  -1 -12  -7 996.232 130.376  42
  -1 -12  -7 871.652 125.009  25
  -1 -12  -7 665.137 118.217  24
  -1 -12  -7 954.942 130.854   2
  -1 -12  -7 892.965 125.205  32
  -1 -12  -7 967.847 121.649  28
  -1 -12  -7 656.288 106.858  12
  -1 -12  -7 1069.89 233.601  11
  -1 -12  -7 808.904 107.673  23
  -1 -12  -8 745.049 114.927  28
  -1 -12  -8 398.574 209.007  13
  -1 -12  -8 696.489 107.963  12
  -1 -12  -8 641.591 115.448   2
  -1 -12  -8 526.263 112.928  24
  -1 -12  -8 695.800 115.179  25
  -1 -12  -8 705.827 127.975  42
  -1 -12  -8 639.278 115.486  32
  -1 -12  -9 831.433 115.313  12
  -1 -12  -9 620.807 97.9402  25
  -1 -12  -9 884.258 124.881  24
  -1 -12  -9 704.322 120.426   6
  -1 -12  -9 871.577 125.843   2
  -1 -12  -9 862.366 114.265  35
  -1 -12  -9 759.852 117.624  32
  -1 -12 -10 6031.02 333.089   2
  -1 -12 -10 6220.80 323.245  24
  -1 -12 -10 5482.40 310.213  35
  -1 -12 -10 5749.61 313.013  12
  -1 -12 -11 589.219 74.4035   2
   1 -11 -12 68.3817 40.2871  35
   1 -11 -11 1807.79 143.200  32
   1 -11 -11 1546.75 134.985  12
   1 -11 -11 1537.08 128.117   7
   1 -11 -11 1675.36 156.441  35
   1 -11 -11 1659.37 148.705   2
   1 -11 -11 1482.94 141.154   6
   1 -11 -10 2501.51 197.734  24
   1 -11 -10 2748.53 213.311   2
   1 -11 -10 2297.53 191.294  12
   1 -11 -10 2339.13 204.459  35
   1 -11 -10 2254.49 191.855  32
   1 -11  -9 916.515 132.026  42
   1 -11  -9 836.609 124.712  24
   1 -11  -9 835.996 106.747  25
   1 -11  -9 712.688 125.420   2
   1 -11  -9 868.014 120.322  12
   1 -11  -9 842.403 119.250  34
   1 -11  -9 897.890 131.190  32
   1 -11  -8 2758.88 220.367  32
   1 -11  -8 2871.80 234.108   6
   1 -11  -8 2434.56 364.959  11
   1 -11  -8 2550.92 209.946  12
   1 -11  -8 2702.71 224.278   2
   1 -11  -8 2793.84 207.009  25
   1 -11  -8 2990.22 232.638  24
   1 -11  -8 2833.60 220.914  42
   1 -11  -8 2893.50 213.829  34
   1 -11  -7 28538.1 1245.20  34
   1 -11  -7 29943.0 1259.58  32
   1 -11  -7 30352.9 1273.65   2
   1 -11  -7 28727.9 1249.90  12
   1 -11  -7 28509.0 1247.46  42
   1 -11  -7 28199.6 1229.78  23
   1 -11  -7 29995.6 1262.90  25
   1 -11  -7 28281.9 1257.70  38
   1 -11  -7 28854.5 1539.07  11
   1 -11  -7 30971.6 1280.75   6
   1 -11  -6 3400.78 216.299  28
   1 -11  -6 3541.59 213.933  12
   1 -11  -6 3425.86 364.304  11
   1 -11  -6 3269.57 228.782   6
   1 -11  -6 3142.18 225.548  24
   1 -11  -6 3459.63 226.962  25
   1 -11  -6 3165.00 210.106  23
   1 -11  -6 3616.63 228.128  38
   1 -11  -6 3304.73 223.644   2
   1 -11  -5 590.047 83.4839   2
   1 -11  -5 560.594 76.5220  28
   1 -11  -5 539.554 73.6559  12
   1 -11  -5 793.472 98.2901  25
   1 -11  -5 711.197 96.7122  24
   1 -11  -5 581.198 142.551  11
   1 -11  -5 706.940 87.4104  23
   1 -11  -4 4349.93 245.171  25
   1 -11  -4 4037.02 235.683  23
   1 -11  -4 4269.44 240.382  24
   1 -11  -3 2752.78 224.539  11
   1 -11  -2 4307.16 306.057  43
   1 -11  -2 4218.08 250.388  11
   1 -11  -2 4420.20 262.914  33
   1 -11  -1 3645.75 197.786  33
   1 -11  -1 3679.29 273.764  43
  -1 -11   0 6064.21 276.809  43
  -1 -11   0 6155.43 347.585  19
  -1 -11   0 6226.09 323.215  13
   1 -11   0 5079.26 244.233  33
  -1 -11  -1 3648.10 304.646  19
   1 -11   1 4403.30 273.401  10
  -1 -11  -1 3460.39 209.529  11
  -1 -11  -1 4087.47 286.906  13
  -1 -11  -2 372.387 119.603  19
  -1 -11  -2 456.795 118.647  13
   1 -11   2 472.948 89.2186  10
  -1 -11  -2 428.315 83.9841  11
  -1 -11  -3 24787.7 1231.89  19
  -1 -11  -3 25692.9 1208.71  13
  -1 -11  -3 24196.1 1111.86  11
   1 -11   3 23815.2 1036.31  10
  -1 -11  -3 23288.7 1017.36  24
  -1 -11  -4 10433.8 503.783  25
  -1 -11  -4 9716.45 497.860  24
  -1 -11  -4 11128.2 705.809  13
  -1 -11  -4 11110.2 635.404  11
  -1 -11  -4 10767.7 501.579  21
  -1 -11  -4 10717.0 723.642  19
  -1 -11  -5 5908.47 307.477  28
  -1 -11  -5 5350.16 321.231  25
  -1 -11  -5 5347.32 509.542  13
  -1 -11  -5 5846.71 466.980  11
  -1 -11  -5 5326.55 311.606  23
  -1 -11  -5 6301.38 333.077  21
  -1 -11  -6 11185.6 539.358  32
  -1 -11  -6 10577.8 531.508  28
  -1 -11  -6 10565.7 549.190  25
  -1 -11  -6 10849.4 751.170  11
  -1 -11  -6 10978.1 529.957  12
  -1 -11  -6 10447.0 532.103  23
  -1 -11  -6 11407.7 562.116  21
  -1 -11  -6 12073.7 538.334  42
  -1 -11  -7 707.367 122.453  42
  -1 -11  -7 894.430 129.556  24
  -1 -11  -7 785.457 119.755  25
  -1 -11  -7 772.824 120.850   2
  -1 -11  -7 910.920 123.850  32
  -1 -11  -7 752.727 113.470  28
  -1 -11  -7 898.716 255.645  13
  -1 -11  -7 1170.51 130.769  12
  -1 -11  -7 782.348 210.993  11
  -1 -11  -7 754.997 103.965  23
  -1 -11  -8 4341.02 279.743  28
  -1 -11  -8 3662.88 488.821  13
  -1 -11  -8 4463.80 278.028  12
  -1 -11  -8 4177.64 481.108  11
  -1 -11  -8 3970.46 278.118  42
  -1 -11  -8 3918.55 267.342  25
  -1 -11  -8 3779.07 275.356  24
  -1 -11  -8 3913.18 271.678  32
  -1 -11  -8 4239.55 288.275   2
  -1 -11  -9 2591.30 201.100  35
  -1 -11  -9 2507.85 201.785  28
  -1 -11  -9 2816.69 208.428  12
  -1 -11  -9 2271.07 206.099   2
  -1 -11  -9 2358.18 182.777  25
  -1 -11  -9 2330.55 200.650  24
  -1 -11  -9 2603.90 215.415   6
  -1 -11  -9 2511.47 205.270  32
  -1 -11 -10 4557.27 259.338  24
  -1 -11 -10 3996.77 249.097  35
  -1 -11 -10 4380.69 269.476   2
  -1 -11 -10 3962.73 250.135  12
  -1 -11 -11 1096.01 102.932   6
  -1 -11 -11 1117.75 103.652   2
   1 -10 -12 542.052 70.7886  35
   1 -10 -11 2461.47 177.862  32
   1 -10 -11 2078.67 164.323  12
   1 -10 -11 2559.83 188.485   2
   1 -10 -11 2182.22 174.821   6
   1 -10 -11 2493.77 191.020  35
   1 -10 -11 2105.23 156.044   7
   1 -10 -10 5427.44 347.014   2
   1 -10 -10 5838.88 349.394   6
   1 -10 -10 6133.39 342.403  12
   1 -10 -10 5895.65 338.373  24
   1 -10 -10 5553.97 347.947  35
   1 -10 -10 5511.38 324.291  34
   1 -10 -10 5805.71 340.250  32
   1 -10  -9 3159.11 244.438  32
   1 -10  -9 3537.08 262.580   2
   1 -10  -9 3432.42 246.904  12
   1 -10  -9 3804.13 259.921  42
   1 -10  -9 3196.75 220.542  25
   1 -10  -9 3541.69 253.008  24
   1 -10  -9 3260.73 239.546  34
   1 -10  -9 3223.07 433.720  11
   1 -10  -8 7303.49 426.593  32
   1 -10  -8 8217.90 446.953   2
   1 -10  -8 7990.55 431.679  12
   1 -10  -8 8655.95 440.566  42
   1 -10  -8 7642.41 416.971  25
   1 -10  -8 8379.61 443.412  24
   1 -10  -8 7797.94 683.906  11
   1 -10  -8 7870.30 425.779  34
   1 -10  -7 6408.02 352.954  34
   1 -10  -7 5770.26 356.317  32
   1 -10  -7 6388.66 361.728  38
   1 -10  -7 7092.25 586.045  11
   1 -10  -7 6842.79 361.191  12
   1 -10  -7 6280.30 370.434   6
   1 -10  -7 6367.56 334.901  23
   1 -10  -7 6614.41 361.067  25
   1 -10  -7 7263.43 380.381  24
   1 -10  -7 6561.65 352.449  42
   1 -10  -7 6509.89 371.120   2
   1 -10  -6 19464.9 853.695  28
   1 -10  -6 19030.3 848.114  12
   1 -10  -6 19712.6 1130.10  13
   1 -10  -6 20674.8 1091.86  11
   1 -10  -6 19513.7 862.249  25
   1 -10  -6 18970.9 842.462  23
   1 -10  -6 19270.3 845.104  42
   1 -10  -6 20100.0 866.483   2
   1 -10  -5 1177.58 102.555  12
   1 -10  -5 1123.25 104.835  28
   1 -10  -5 1268.24 111.172  23
   1 -10  -5 1147.70 115.535  24
   1 -10  -5 1131.05 114.812  25
   1 -10  -5 1111.78 108.979   2
   1 -10  -5 991.343 173.103  11
   1 -10  -4 4946.39 357.347  11
   1 -10  -4 4966.65 265.711  24
   1 -10  -3 11631.3 589.454  11
   1 -10  -3 11469.9 600.637  33
   1 -10  -2 657.554 98.6159  33
   1 -10  -2 778.881 97.2595  11
   1 -10  -2 942.356 133.769  43
   1 -10  -1 8091.19 380.993  33
   1 -10  -1 8177.03 452.328  43
  -1 -10   0 253.892 71.7885  13
  -1 -10   0 358.448 89.8158  19
  -1 -10   0 229.635 47.7892  43
   1 -10   0 216.606 53.4105  33
  -1 -10  -1 5238.60 352.473  19
   1 -10   1 5514.46 307.271  10
  -1 -10  -1 5213.14 327.698  13
  -1 -10  -1 4265.46 257.219  11
  -1 -10  -2 4266.87 344.513  19
   1 -10   2 3973.13 254.550  10
  -1 -10  -2 4271.94 272.093  11
  -1 -10  -2 4807.34 340.362  13
  -1 -10  -3 22280.2 1158.16  19
   1 -10   3 23104.0 987.243  10
  -1 -10  -3 22316.4 1061.18  11
  -1 -10  -3 22773.8 1134.25  13
  -1 -10  -4 7441.65 391.895  25
  -1 -10  -4 8540.68 600.597  19
  -1 -10  -4 7966.19 572.152  13
  -1 -10  -4 7908.70 515.593  11
  -1 -10  -4 7911.62 391.723  21
  -1 -10  -4 7718.42 393.747  24
  -1 -10  -5 999.186 189.807  11
  -1 -10  -5 1270.83 117.791  28
  -1 -10  -5 1198.12 125.212  25
  -1 -10  -5 977.194 222.832  13
  -1 -10  -5 1118.25 118.969  23
  -1 -10  -5 1257.61 129.028  21
  -1 -10  -6 12146.8 592.131  28
  -1 -10  -6 12540.2 608.217  25
  -1 -10  -6 12821.4 613.170  24
  -1 -10  -6 11955.8 586.771  23
  -1 -10  -6 12611.9 589.788  42
  -1 -10  -6 12666.5 596.240  32
  -1 -10  -6 12635.4 589.490  12
  -1 -10  -6 13141.8 840.654  11
  -1 -10  -7 3243.27 433.070  13
  -1 -10  -7 3205.71 405.185  11
  -1 -10  -7 2733.05 213.051  12
  -1 -10  -7 3036.94 227.914  42
  -1 -10  -7 2808.22 201.227  23
  -1 -10  -7 3558.90 242.829  24
  -1 -10  -7 2851.68 222.928  25
  -1 -10  -7 3126.10 227.666  28
  -1 -10  -7 3223.64 230.333  32
  -1 -10  -8 1460.93 158.820  32
  -1 -10  -8 1408.98 153.721  28
  -1 -10  -8 1383.56 149.314  12
  -1 -10  -8 1334.61 300.940  13
  -1 -10  -8 1652.64 171.810  42
  -1 -10  -8 1044.67 134.899  25
  -1 -10  -8 1607.83 165.217  24
  -1 -10  -8 1519.17 296.655  11
  -1 -10  -8 1463.74 162.107   2
  -1 -10  -9 10298.0 512.407  32
  -1 -10  -9 10201.9 506.542  12
  -1 -10  -9 9774.38 507.307  28
  -1 -10  -9 10054.5 508.037  24
  -1 -10  -9 9217.85 495.872  35
  -1 -10  -9 9307.63 512.514   2
  -1 -10 -10 1386.71 131.430  24
  -1 -10 -10 1247.63 127.346  35
  -1 -10 -10 1362.64 139.026   2
  -1 -10 -10 1177.60 127.541  12
  -1 -10 -11 1426.71 119.274   2
  -1 -10 -11 1225.91 114.196   6
   1  -9 -12 2103.89 148.562  35
   1  -9 -12 2207.02 148.393   2
   1  -9 -11 3912.80 247.556   6
   1  -9 -11 3910.84 253.619   2
   1  -9 -11 3829.71 242.669  12
   1  -9 -11 3669.03 256.127  35
   1  -9 -11 4054.57 247.023  32
   1  -9 -10 5028.89 317.231   6
   1  -9 -10 5109.07 323.447   2
   1  -9 -10 5229.47 312.766  12
   1  -9 -10 4825.12 303.012  24
   1  -9 -10 5218.16 327.920  35
   1  -9 -10 4588.61 295.419  34
   1  -9 -10 5065.32 310.788  32
   1  -9  -9 427.176 106.441  32
   1  -9  -9 645.854 126.096   2
   1  -9  -9 599.190 121.645   6
   1  -9  -9 628.136 115.341  12
   1  -9  -9 547.581 118.943  42
   1  -9  -9 640.018 119.159  24
   1  -9  -9 635.704 109.488  34
   1  -9  -9 566.258 206.709  11
   1  -9  -8 1234.67 147.645  32
   1  -9  -8 946.734 144.727   2
   1  -9  -8 949.214 134.317  12
   1  -9  -8 1179.78 140.807  42
   1  -9  -8 909.476 115.973  25
   1  -9  -8 1261.25 146.846  24
   1  -9  -8 943.647 254.569  11
   1  -9  -8 1206.35 139.033  34
   1  -9  -7 6585.76 366.450  34
   1  -9  -7 6908.47 380.060  32
   1  -9  -7 6751.62 371.936  31
   1  -9  -7 7322.82 383.455  28
   1  -9  -7 7385.52 378.183  12
   1  -9  -7 7010.20 589.825  11
   1  -9  -7 6549.58 378.199  38
   1  -9  -7 7150.37 374.967  25
   1  -9  -7 7193.27 387.232  24
   1  -9  -7 6948.84 384.216   2
   1  -9  -7 7015.95 371.095  42
   1  -9  -6 5310.19 290.355  28
   1  -9  -6 5427.65 299.778   2
   1  -9  -6 5497.32 297.360  25
   1  -9  -6 5032.96 276.696  23
   1  -9  -6 5348.50 461.829  11
   1  -9  -6 4796.73 466.221  13
   1  -9  -6 4969.56 284.182  12
   1  -9  -5 9252.90 424.862  28
   1  -9  -5 9244.33 431.818   2
   1  -9  -5 8600.69 569.157  11
   1  -9  -5 8655.89 418.298  12
   1  -9  -5 9160.41 617.446  13
   1  -9  -5 9304.75 437.017  24
   1  -9  -5 8997.70 433.104  25
   1  -9  -5 8639.03 418.763  23
   1  -9  -4 1800.45 202.047  11
   1  -9  -3 13692.6 679.449  33
   1  -9  -3 13566.3 670.044  11
   1  -9  -2 30416.7 1290.83  11
   1  -9  -2 29444.6 1332.58  43
   1  -9  -2 31379.8 1301.17  33
   1  -9  -1 46124.5 1959.57  43
   1  -9  -1 46938.9 1894.61  33
  -1  -9   0 2596.09 177.154  13
   1  -9   0 2167.19 145.382  33
  -1  -9   0 2169.96 136.267  43
  -1  -9  -1 13964.6 703.847  19
   1  -9   1 14083.2 644.797  10
  -1  -9  -1 13239.2 615.380  11
  -1  -9  -1 14413.6 678.821  13
  -1  -9  -2 13579.9 732.937  19
   1  -9   2 13502.1 623.643  10
  -1  -9  -2 13164.1 648.150  11
  -1  -9  -2 14458.6 712.204  13
  -1  -9  -3 13321.0 760.020  19
  -1  -9  -3 13066.9 679.920  11
  -1  -9  -3 13277.4 731.678  13
  -1  -9  -4 1240.61 118.662  21
  -1  -9  -4 1206.14 117.756  25
  -1  -9  -4 1557.65 236.684  19
  -1  -9  -4 1318.66 209.218  13
  -1  -9  -4 1124.12 175.784  11
  -1  -9  -5 2475.71 179.013  28
  -1  -9  -5 3050.19 200.938  25
  -1  -9  -5 2626.75 301.894  11
  -1  -9  -5 2799.91 198.309  21
  -1  -9  -5 2768.84 186.982  23
  -1  -9  -5 2958.24 202.103  24
  -1  -9  -6 11852.8 558.870  28
  -1  -9  -6 11622.5 562.516  25
  -1  -9  -6 10908.8 560.332  24
  -1  -9  -6 10948.9 538.867  23
  -1  -9  -6 11718.9 547.301  42
  -1  -9  -6 11522.8 553.895  32
  -1  -9  -6 12707.0 803.033  11
  -1  -9  -7 1226.88 140.150  28
  -1  -9  -7 1303.39 287.344  13
  -1  -9  -7 1135.75 134.372  12
  -1  -9  -7 1258.14 140.731  42
  -1  -9  -7 1489.43 158.057  24
  -1  -9  -7 1250.46 140.891  25
  -1  -9  -7 1372.94 277.749  11
  -1  -9  -7 1371.07 147.911  32
  -1  -9  -8 1201.74 139.451  35
  -1  -9  -8 1432.40 160.676  32
  -1  -9  -8 1128.59 145.854  28
  -1  -9  -8 1314.32 304.271  13
  -1  -9  -8 1202.05 142.469  12
  -1  -9  -8 1300.30 154.698  42
  -1  -9  -8 1284.61 149.000  24
  -1  -9  -8 1200.27 136.119  25
  -1  -9  -8 1198.14 278.093  11
  -1  -9  -8 1221.17 150.994   2
  -1  -9  -9 2192.20 197.214  32
  -1  -9  -9 2237.73 191.695  12
  -1  -9  -9 2218.69 199.387  28
  -1  -9  -9 2371.81 195.817  24
  -1  -9  -9 2423.85 196.124  35
  -1  -9  -9 2786.34 219.653   2
  -1  -9 -10 599.650 103.525   2
  -1  -9 -10 535.049 99.1803   6
  -1  -9 -10 516.537 85.0896  24
  -1  -9 -10 607.668 94.6472  35
  -1  -9 -10 628.498 103.293  32
  -1  -9 -10 615.323 96.2637  12
  -1  -9 -11 1436.65 124.666   2
  -1  -9 -11 1647.56 128.089   6
  -1  -9 -11 1303.85 113.618  12
   1  -8 -12 2187.87 153.498   2
   1  -8 -12 2249.62 156.971  35
   1  -8 -12 2381.25 152.383  32
   1  -8 -11 3217.15 217.160   6
   1  -8 -11 3061.97 222.964   2
   1  -8 -11 3362.80 219.742  12
   1  -8 -11 2626.26 218.086  35
   1  -8 -11 3359.08 220.981  32
   1  -8 -10 3677.43 260.960   6
   1  -8 -10 3597.05 263.960   2
   1  -8 -10 3936.75 262.726  12
   1  -8 -10 3580.77 246.161  24
   1  -8 -10 3387.28 243.634  34
   1  -8 -10 3611.03 266.321  35
   1  -8 -10 3769.17 259.669  32
   1  -8  -9 8040.74 454.561  32
   1  -8  -9 8905.58 474.341   2
   1  -8  -9 8476.17 457.410  12
   1  -8  -9 8056.44 454.423  42
   1  -8  -9 8510.44 453.649  24
   1  -8  -9 8349.38 450.550  34
   1  -8  -9 8218.70 459.824  35
   1  -8  -9 8063.92 459.356   6
   1  -8  -9 8195.80 728.636  11
   1  -8  -8 7798.85 422.490  31
   1  -8  -8 7648.60 427.065  32
   1  -8  -8 8618.22 446.075   2
   1  -8  -8 7916.23 427.083  12
   1  -8  -8 6911.23 655.855  11
   1  -8  -8 7869.87 422.514  42
   1  -8  -8 6908.70 396.116  25
   1  -8  -8 8653.43 437.515  24
   1  -8  -8 7954.71 438.924   6
   1  -8  -8 7396.68 419.221  34
   1  -8  -7 182.507 83.3081  38
   1  -8  -7 298.081 79.1201  34
   1  -8  -7 131.498 84.0562  31
   1  -8  -7 269.618 84.1919  32
   1  -8  -7 405.856 85.5232  28
   1  -8  -7 368.759 85.8325  12
   1  -8  -7 370.694 164.736  13
   1  -8  -7 198.176 144.806  11
   1  -8  -7 290.144 83.9860  24
   1  -8  -7 321.725 75.9691  25
   1  -8  -7 284.751 80.5832  42
   1  -8  -7 215.286 87.7769   2
   1  -8  -6 18735.4 840.325   2
   1  -8  -6 18790.2 1079.55  13
   1  -8  -6 19412.0 1060.80  11
   1  -8  -6 19003.4 830.291  12
   1  -8  -6 17631.0 808.078  23
   1  -8  -6 19739.2 835.422  25
   1  -8  -6 19967.0 845.022  24
   1  -8  -6 18911.4 832.731  28
   1  -8  -5 2832.10 183.532   2
   1  -8  -5 2791.51 176.097  12
   1  -8  -5 2560.48 301.673  13
   1  -8  -5 3196.82 303.496  11
   1  -8  -5 3112.66 188.763  25
   1  -8  -5 2900.03 180.368  28
   1  -8  -4 7057.73 447.050  11
   1  -8  -3 2146.97 197.463  11
   1  -8  -3 2160.73 200.477  33
   1  -8  -2 2331.99 197.570  43
   1  -8  -2 2292.18 182.421  33
   1  -8  -2 2491.06 179.494  11
   1  -8  -1 3392.21 197.377  33
   1  -8  -1 3150.98 230.200  43
  -1  -8   0 131.429 53.6494  13
   1  -8   0 75.3585 51.6585  33
  -1  -8   0 137.581 35.9701  43
  -1  -8  -1 1973.68 205.573  19
   1  -8   1 2546.05 181.147  10
  -1  -8  -1 2286.08 165.971  11
  -1  -8  -1 2478.94 197.287  13
  -1  -8  -2 6367.54 426.543  19
   1  -8   2 6323.74 332.753  10
  -1  -8  -2 6723.49 403.855  13
  -1  -8  -2 6116.87 362.509  11
  -1  -8  -3 10195.2 634.255  19
  -1  -8  -3 10045.4 564.932  11
  -1  -8  -3 11077.8 616.827  13
  -1  -8  -4 5112.42 390.678  11
  -1  -8  -4 4821.11 407.479  13
  -1  -8  -4 5128.59 282.772  21
  -1  -8  -4 5351.33 284.025  25
  -1  -8  -5 4953.05 278.575  28
  -1  -8  -5 4818.10 282.721  25
  -1  -8  -5 5011.92 428.159  11
  -1  -8  -5 5221.12 291.918  24
  -1  -8  -5 5223.54 480.930  19
  -1  -8  -6 5393.04 301.613  28
  -1  -8  -6 5140.12 303.724  25
  -1  -8  -6 5068.65 306.297  24
  -1  -8  -6 4730.93 280.660  23
  -1  -8  -6 5151.09 298.429  32
  -1  -8  -6 4943.84 287.654  42
  -1  -8  -6 5426.65 489.915  11
  -1  -8  -6 5077.75 497.033  13
  -1  -8  -7 4162.06 269.525  32
  -1  -8  -7 3968.99 267.027  28
  -1  -8  -7 3800.59 466.784  13
  -1  -8  -7 4006.68 267.527  12
  -1  -8  -7 3872.15 451.001  11
  -1  -8  -7 3865.84 259.673  25
  -1  -8  -7 4113.33 272.755  24
  -1  -8  -7 4082.20 282.014  21
  -1  -8  -7 3975.30 264.353  42
  -1  -8  -8 909.108 128.596  35
  -1  -8  -8 1287.87 154.951  32
  -1  -8  -8 1289.41 152.136  28
  -1  -8  -8 645.486 219.134  13
  -1  -8  -8 1138.13 141.312  12
  -1  -8  -8 1302.78 151.924   2
  -1  -8  -8 1079.74 126.058  25
  -1  -8  -8 1367.36 149.686  24
  -1  -8  -8 981.761 143.725  42
  -1  -8  -8 1113.22 268.643  11
  -1  -8  -9 2591.07 210.947  32
  -1  -8  -9 2342.84 200.032  12
  -1  -8  -9 2384.45 206.907  28
  -1  -8  -9 2635.51 220.376   2
  -1  -8  -9 2179.84 192.035  35
  -1  -8  -9 2581.84 202.055  24
  -1  -8 -10 309.080 75.3204  24
  -1  -8 -10 282.344 83.0576   6
  -1  -8 -10 223.718 80.8554   2
  -1  -8 -10 286.313 88.8128  32
  -1  -8 -10 244.967 78.0110  35
  -1  -8 -10 302.137 79.9910  12
  -1  -8 -11 1505.06 128.456   6
  -1  -8 -11 1628.44 135.267   2
  -1  -8 -11 1555.75 128.663  12
   1  -7 -12 91.6964 54.6442  32
   1  -7 -12 69.5220 54.4144  35
   1  -7 -11 3573.66 240.926   6
   1  -7 -11 3924.55 256.543   2
   1  -7 -11 3812.11 248.166  12
   1  -7 -11 3777.11 247.465  32
   1  -7 -11 3836.83 261.991  35
   1  -7 -10 1239.12 138.346  24
   1  -7 -10 1609.17 163.669   6
   1  -7 -10 1702.68 171.262   2
   1  -7 -10 1486.20 158.061  12
   1  -7 -10 1285.02 160.777  35
   1  -7 -10 1251.05 145.354  34
   1  -7 -10 1414.58 158.582  32
   1  -7  -9 2977.18 240.493  32
   1  -7  -9 3126.62 243.346  42
   1  -7  -9 3272.68 236.086  24
   1  -7  -9 3542.74 258.800   2
   1  -7  -9 3176.67 244.439  12
   1  -7  -9 2938.13 426.837  11
   1  -7  -9 3489.88 253.027   6
   1  -7  -9 3159.48 240.953  34
   1  -7  -9 2880.79 241.026  35
   1  -7  -8 13209.9 647.469  34
   1  -7  -8 13634.8 655.708  32
   1  -7  -8 13057.0 645.663  31
   1  -7  -8 14397.4 662.919  28
   1  -7  -8 13110.6 647.769  12
   1  -7  -8 13273.3 947.586  11
   1  -7  -8 13397.9 661.629   2
   1  -7  -8 13115.9 622.116  25
   1  -7  -8 13224.9 648.881  24
   1  -7  -8 13073.0 643.965  42
   1  -7  -8 14514.8 670.394   6
   1  -7  -7 32188.5 1383.21  34
   1  -7  -7 33001.2 1389.06  31
   1  -7  -7 32450.3 1393.41  32
   1  -7  -7 34150.3 1398.72  28
   1  -7  -7 32579.3 1690.94  11
   1  -7  -7 29949.5 1659.92  13
   1  -7  -7 33420.4 1392.69  12
   1  -7  -7 33088.9 1402.55   2
   1  -7  -7 33407.1 1396.55  24
   1  -7  -7 32599.6 1374.96  25
   1  -7  -7 31189.4 1374.24  42
   1  -7  -7 32160.1 1393.46  38
   1  -7  -6 17431.2 811.296  25
   1  -7  -6 18727.0 826.589  24
   1  -7  -6 21143.7 1073.90  11
   1  -7  -6 18731.4 818.392  12
   1  -7  -6 18221.6 1052.52  13
   1  -7  -6 18908.0 828.394   2
   1  -7  -6 18974.5 823.614  28
   1  -7  -5 15965.6 697.007  12
   1  -7  -5 17744.4 890.449  11
   1  -7  -5 16685.3 903.970  13
   1  -7  -5 15939.1 700.118  28
   1  -7  -5 15494.7 702.557   2
   1  -7  -4 12964.3 701.885  33
   1  -7  -4 13162.7 695.799  11
   1  -7  -4 12849.0 720.987  13
   1  -7  -3 3052.05 243.608  33
   1  -7  -3 3027.73 232.825  11
   1  -7  -2 4173.88 264.028  33
   1  -7  -2 4174.50 273.374  43
   1  -7  -2 4590.60 262.674  11
   1  -7  -1 916.432 97.3250  33
   1  -7   0 1572.13 128.537  33
  -1  -7   0 2028.27 141.730  13
  -1  -7  -1 12310.7 582.258  13
   1  -7   1 11548.8 549.394  10
   1  -7   2 7134.21 366.228  10
  -1  -7  -2 7673.60 436.489  13
  -1  -7  -2 7036.18 400.799  11
  -1  -7  -2 7690.74 464.657  19
  -1  -7  -3 7256.04 463.960  13
  -1  -7  -3 7368.95 437.852  11
  -1  -7  -3 6302.18 470.424  19
  -1  -7  -4 7128.69 470.430  11
  -1  -7  -4 7022.63 493.056  13
  -1  -7  -4 6390.86 337.226  24
  -1  -7  -4 6679.50 336.798  21
  -1  -7  -5 19986.8 1139.58  19
  -1  -7  -5 19634.6 881.105  28
  -1  -7  -5 19493.1 885.798  25
  -1  -7  -5 23266.4 1121.81  11
  -1  -7  -5 20097.8 892.725  24
  -1  -7  -5 21476.2 891.241   3
  -1  -7  -6 4309.17 271.466  32
  -1  -7  -6 5013.35 282.071  28
  -1  -7  -6 4444.37 272.137  25
  -1  -7  -6 4495.67 278.997  24
  -1  -7  -6 4299.05 254.777  23
  -1  -7  -6 4336.19 281.653  21
  -1  -7  -6 4726.58 270.498  42
  -1  -7  -6 4629.39 460.859  11
  -1  -7  -6 5010.38 483.507  13
  -1  -7  -7 10112.9 502.927  32
  -1  -7  -7 9659.55 500.901  28
  -1  -7  -7 9680.41 494.184  12
  -1  -7  -7 10420.9 771.673  11
  -1  -7  -7 9807.47 776.649  13
  -1  -7  -7 9060.87 482.704  25
  -1  -7  -7 9581.31 498.957  24
  -1  -7  -7 10084.3 514.837  21
  -1  -7  -7 9277.66 490.763  42
  -1  -7  -8 11345.7 573.324  32
  -1  -7  -8 11768.9 573.545  12
  -1  -7  -8 10142.5 843.783  11
  -1  -7  -8 10713.5 865.378  13
  -1  -7  -8 11445.1 576.444  28
  -1  -7  -8 10785.4 542.080  25
  -1  -7  -8 11491.6 568.295  24
  -1  -7  -8 10503.0 553.412  35
  -1  -7  -8 11731.9 584.604   2
  -1  -7  -9 990.860 136.039  32
  -1  -7  -9 876.287 125.337  12
  -1  -7  -9 929.522 133.963  28
  -1  -7  -9 749.451 112.907  24
  -1  -7  -9 744.674 119.241  35
  -1  -7  -9 1053.86 143.743   2
  -1  -7 -10 364.621 90.2630   2
  -1  -7 -10 372.631 89.3270   6
  -1  -7 -10 375.476 75.9096  24
  -1  -7 -10 327.661 95.4854  32
  -1  -7 -10 350.691 86.7512  35
  -1  -7 -10 493.065 94.2743  12
  -1  -7 -11 1358.36 128.191   2
  -1  -7 -11 1483.36 127.118   6
  -1  -7 -11 1662.05 132.449  12
   1  -6 -12 515.672 78.7061  32
   1  -6 -12 363.565 77.6522  35
   1  -6 -12 401.619 69.5692  12
   1  -6 -11 2484.17 182.902   6
   1  -6 -11 2379.88 184.971  12
   1  -6 -11 2322.35 185.225  32
   1  -6 -11 2001.68 164.110  34
   1  -6 -11 1889.59 187.588  35
   1  -6 -10 538.348 107.864   6
   1  -6 -10 518.693 105.056  12
   1  -6 -10 469.213 95.0233  24
   1  -6 -10 617.792 122.062  35
   1  -6 -10 415.068 97.1212  34
   1  -6 -10 465.462 107.365  32
   1  -6  -9 2893.18 234.022  32
   1  -6  -9 3163.24 244.770   2
   1  -6  -9 3077.98 238.674  12
   1  -6  -9 2981.96 231.501  42
   1  -6  -9 2857.58 221.949  24
   1  -6  -9 3133.60 437.309  11
   1  -6  -9 2774.23 231.405   6
   1  -6  -9 2975.96 228.824  34
   1  -6  -9 2590.16 232.214  35
   1  -6  -8 2226.09 192.077  34
   1  -6  -8 2527.46 206.958  32
   1  -6  -8 2409.89 200.043  31
   1  -6  -8 2400.58 202.084  28
   1  -6  -8 2020.36 189.572  12
   1  -6  -8 2806.38 204.608  42
   1  -6  -8 2321.67 193.667  24
   1  -6  -8 2227.00 200.225   2
   1  -6  -8 2507.52 384.935  11
   1  -6  -8 2014.02 197.762   6
   1  -6  -7 5144.58 295.257  34
   1  -6  -7 4867.76 294.085  31
   1  -6  -7 4838.95 296.613  32
   1  -6  -7 5772.90 309.890  28
   1  -6  -7 4819.92 476.533  13
   1  -6  -7 5029.86 296.233  12
   1  -6  -7 5849.51 524.242  11
   1  -6  -7 5069.46 302.421  38
   1  -6  -7 4446.93 285.963  24
   1  -6  -7 4661.29 276.550  25
   1  -6  -7 4947.52 300.736   2
   1  -6  -7 5183.14 290.851  42
   1  -6  -6 25506.0 1107.76   2
   1  -6  -6 26832.9 1108.86  28
   1  -6  -6 25666.7 1105.90  24
   1  -6  -6 25175.8 1092.35  25
   1  -6  -6 24813.3 1330.62  13
   1  -6  -6 26064.9 1103.51  12
   1  -6  -6 28216.0 1360.87  11
   1  -6  -5 59082.9 2328.22   2
   1  -6  -5 55856.0 2317.05  12
   1  -6  -5 56515.1 2521.42  13
   1  -6  -5 59680.8 2519.78  11
   1  -6  -5 57701.9 2322.70  28
   1  -6  -5 56938.6 2325.37  24
   1  -6  -4 87271.7 3625.38  13
   1  -6  -4 88685.5 3604.80  11
   1  -6  -4 84599.6 3602.54  33
   1  -6  -3 117745. 4761.89  11
   1  -6  -3 118098. 4769.34  33
   1  -6  -2 64496.1 2624.76  11
   1  -6  -2 64458.3 2630.74  33
   1  -6  -1 128227. 5207.59  11
   1  -6  -1 135219. 5219.93  33
  -1  -6   0 81933.5 3275.80  13
   1  -6   1 62878.5 2561.02  10
  -1  -6  -1 64158.4 2591.17  13
  -1  -6  -2 29272.5 1347.93  19
   1  -6   2 29582.9 1249.11  10
  -1  -6  -2 29759.9 1318.99  13
  -1  -6  -2 31015.3 1299.59  11
  -1  -6  -3 33697.2 1491.33  13
  -1  -6  -3 32459.0 1465.89  11
  -1  -6  -4 12599.2 690.475  11
  -1  -6  -4 11312.5 716.568  19
  -1  -6  -5 10482.0 678.584  19
   1  -6   5 8676.15 511.150  18
  -1  -6  -5 9019.27 442.003  28
  -1  -6  -5 8054.50 433.750  25
  -1  -6  -5 10121.6 635.753  11
  -1  -6  -5 9916.26 453.977  24
  -1  -6  -5 9470.12 444.534   3
  -1  -6  -6 5800.87 317.375   3
  -1  -6  -6 5046.68 304.107  32
  -1  -6  -6 5439.03 311.937  28
  -1  -6  -6 5070.79 299.198  25
  -1  -6  -6 5509.09 312.736  24
  -1  -6  -6 5183.64 298.263  42
  -1  -6  -6 6142.29 327.309  21
  -1  -6  -6 4771.73 468.578  11
  -1  -6  -6 5671.30 508.642  13
  -1  -6  -7 2945.15 216.484  32
  -1  -6  -7 3138.26 222.178  28
  -1  -6  -7 2525.32 203.130  12
  -1  -6  -7 2390.78 354.015  13
  -1  -6  -7 2707.53 212.241  42
  -1  -6  -7 2316.84 189.214  25
  -1  -6  -7 2854.95 212.249  24
  -1  -6  -7 2735.84 221.909  21
  -1  -6  -7 2959.40 384.990  11
  -1  -6  -8 518.444 114.291  28
  -1  -6  -8 467.650 111.086  12
  -1  -6  -8 206.525 161.945  13
  -1  -6  -8 541.938 119.329  32
  -1  -6  -8 367.419 98.6296  24
  -1  -6  -8 206.998 162.312  11
  -1  -6  -8 479.358 108.652  35
  -1  -6  -9 389.841 99.8087  28
  -1  -6  -9 410.210 98.4062  12
  -1  -6  -9 384.398 104.770   2
  -1  -6  -9 370.234 89.8417  24
  -1  -6  -9 402.585 94.5183  35
  -1  -6  -9 484.331 109.479  32
  -1  -6 -10 1705.14 164.208  32
  -1  -6 -10 1504.44 150.182  12
  -1  -6 -10 1653.90 163.572   2
  -1  -6 -10 1552.39 133.845  24
  -1  -6 -10 1915.00 164.472   6
  -1  -6 -10 1266.53 142.918  35
  -1  -6 -11 4180.95 242.276   6
  -1  -6 -11 4218.75 245.652  12
   1  -5 -12 325.043 66.9222   2
   1  -5 -12 412.133 78.9853  32
   1  -5 -12 264.075 79.5644  35
   1  -5 -12 388.046 72.1015  12
   1  -5 -11 787.303 106.701   6
   1  -5 -11 816.003 114.359  12
   1  -5 -11 836.058 119.424  32
   1  -5 -11 648.771 124.433  35
   1  -5 -11 693.671 102.290  34
   1  -5 -10 3687.65 254.637   6
   1  -5 -10 3921.79 267.236  12
   1  -5 -10 3324.18 231.894  24
   1  -5 -10 3271.48 244.801  34
   1  -5 -10 3045.23 252.852  35
   1  -5 -10 3575.87 257.496  32
   1  -5  -9 6609.81 415.905  35
   1  -5  -9 7039.42 409.162  34
   1  -5  -9 7947.87 426.573  12
   1  -5  -9 7451.02 416.682  42
   1  -5  -9 6963.06 397.305  24
   1  -5  -9 7650.57 707.570  11
   1  -5  -9 7420.24 419.428   6
   1  -5  -9 7360.85 420.123  32
   1  -5  -8 4099.68 273.964  34
   1  -5  -8 3907.72 274.198  32
   1  -5  -8 3799.27 266.482  31
   1  -5  -8 4088.69 277.916  28
   1  -5  -8 4066.35 273.413  12
   1  -5  -8 3635.03 457.832  11
   1  -5  -8 3992.10 267.575  42
   1  -5  -8 4230.40 269.786  24
   1  -5  -8 3889.14 273.789   2
   1  -5  -8 4113.54 276.660   6
   1  -5  -7 14616.6 704.195  34
   1  -5  -7 15106.3 713.901  32
   1  -5  -7 15145.6 711.768  31
   1  -5  -7 15766.3 719.777  28
   1  -5  -7 17674.7 1019.75  11
   1  -5  -7 15454.9 713.385  12
   1  -5  -7 16563.1 974.916  13
   1  -5  -7 15654.7 717.371  38
   1  -5  -7 15415.2 688.796  25
   1  -5  -7 15785.6 712.345  24
   1  -5  -7 15914.5 721.787   2
   1  -5  -7 14832.1 699.399  42
   1  -5  -6 8801.80 620.044  13
   1  -5  -6 9346.88 441.164  12
   1  -5  -6 9566.52 645.907  11
   1  -5  -6 8916.50 443.706   2
   1  -5  -6 8905.73 440.506  28
   1  -5  -6 8630.34 424.411  25
   1  -5  -6 9055.70 439.409  24
   1  -5  -5 47705.8 1969.16  24
   1  -5  -5 49800.4 2169.31  13
   1  -5  -5 49955.7 2169.78  11
   1  -5  -5 48301.4 1971.82   2
   1  -5  -4 28400.4 1333.83  33
   1  -5  -4 28462.0 1337.01  13
   1  -5  -4 30108.8 1336.88  11
   1  -5  -3 8230.72 453.685  33
   1  -5  -3 7823.64 444.782  11
   1  -5  -2 6547.73 360.730  33
   1  -5  -2 6713.02 355.626  11
   1  -5  -1 2801.62 161.603  11
   1  -5  -1 2537.01 168.799  33
  -1  -5   1 2526.69 114.879  13
   1  -5   0 316.541 73.5167  10
  -1  -5   0 344.818 57.5425  13
   1  -5   1 1935.27 146.286  10
  -1  -5  -1 1983.78 159.673  13
   1  -5   2 4107.78 241.471  10
  -1  -5  -2 4832.32 324.395  19
  -1  -5  -2 4081.53 271.881  11
  -1  -5  -2 4435.11 289.360  13
  -1  -5  -3 2372.20 228.634  13
  -1  -5  -3 2160.64 214.219  11
  -1  -5  -4 14896.4 846.789  19
  -1  -5  -4 15179.8 815.392  11
  -1  -5  -5 21447.1 916.005   3
  -1  -5  -5 22637.2 1169.66  19
   1  -5   5 18599.6 974.414  18
  -1  -5  -5 21688.0 920.562  28
  -1  -5  -5 20954.8 913.529  25
  -1  -5  -5 23104.7 1139.94  11
  -1  -5  -5 21054.8 1126.67  13
  -1  -5  -5 21041.8 919.870  24
  -1  -5  -5 21464.6 922.936  21
  -1  -5  -6 5761.80 318.205   3
  -1  -5  -6 4922.19 306.210  32
  -1  -5  -6 5723.20 318.705  28
  -1  -5  -6 5231.90 302.898  25
  -1  -5  -6 5632.80 315.388  24
  -1  -5  -6 5386.50 306.269  42
  -1  -5  -6 5701.57 513.137  13
  -1  -5  -6 6484.21 533.821  11
  -1  -5  -6 5912.93 328.111  21
  -1  -5  -7 7541.21 399.145  35
  -1  -5  -7 7734.64 420.473  28
  -1  -5  -7 7286.38 650.946  11
  -1  -5  -7 7510.32 649.168  13
  -1  -5  -7 7873.19 414.882  12
  -1  -5  -7 7840.97 416.508  32
  -1  -5  -7 7729.83 410.372  24
  -1  -5  -7 7366.75 392.832  25
  -1  -5  -7 7517.68 410.253  42
  -1  -5  -7 6881.23 413.083  21
  -1  -5  -8 12281.3 611.200  28
  -1  -5  -8 11515.5 897.395  11
  -1  -5  -8 11370.5 886.749  13
  -1  -5  -8 12403.3 605.900  12
  -1  -5  -8 11792.3 600.560  32
  -1  -5  -8 11410.3 588.592  35
  -1  -5  -8 12250.3 592.168  24
  -1  -5  -9 1123.13 143.342  28
  -1  -5  -9 822.297 126.348  12
  -1  -5  -9 841.940 133.132  32
  -1  -5  -9 943.301 135.133   2
  -1  -5  -9 838.857 123.859  35
  -1  -5  -9 880.255 115.672  24
  -1  -5 -10 211.428 81.5682  12
  -1  -5 -10 103.725 78.6819  28
  -1  -5 -10 373.384 89.9046   6
  -1  -5 -10 199.901 86.6043  32
  -1  -5 -10 276.244 79.2787  35
  -1  -5 -11 2993.04 193.701   6
  -1  -5 -11 3069.65 200.720  12
   1  -4 -12 4240.18 247.771   2
   1  -4 -12 4560.43 253.420  32
   1  -4 -12 4264.91 255.818  35
   1  -4 -12 4488.07 249.933  12
   1  -4 -11 778.352 120.778   2
   1  -4 -11 766.450 102.249   6
   1  -4 -11 449.167 117.160  35
   1  -4 -11 726.584 106.354  34
   1  -4 -11 940.312 127.196  32
   1  -4 -11 902.188 121.873  12
   1  -4 -10 391.800 111.302  32
   1  -4 -10 513.094 111.635  12
   1  -4 -10 359.175 96.1136   6
   1  -4 -10 519.837 90.9125   7
   1  -4 -10 428.243 98.8447  34
   1  -4 -10 152.512 93.4732  35
   1  -4  -9 4822.84 298.016  24
   1  -4  -9 4945.99 317.425  12
   1  -4  -9 4486.59 308.023  34
   1  -4  -9 4489.41 314.064  35
   1  -4  -9 4522.17 538.666  11
   1  -4  -9 5052.33 319.429   6
   1  -4  -9 4754.26 315.784  32
   1  -4  -8 18423.4 844.653  32
   1  -4  -8 17452.4 836.588  31
   1  -4  -8 18519.7 849.293  28
   1  -4  -8 18622.6 844.784  12
   1  -4  -8 19121.4 1178.46  11
   1  -4  -8 18143.1 839.267  34
   1  -4  -8 17309.7 836.965  35
   1  -4  -8 18070.4 828.446  24
   1  -4  -8 18422.4 844.198   6
   1  -4  -8 18657.4 835.203  42
   1  -4  -7 27490.4 1187.60  34
   1  -4  -7 26652.9 1189.10  32
   1  -4  -7 26180.6 1185.50  31
   1  -4  -7 28828.0 1198.91  28
   1  -4  -7 31284.7 1526.31  11
   1  -4  -7 29951.7 1199.52  12
   1  -4  -7 27093.6 1441.58  13
   1  -4  -7 28382.7 1186.05  24
   1  -4  -7 26378.7 1174.65  42
   1  -4  -7 26658.8 1189.70  38
   1  -4  -6 7812.19 602.879  11
   1  -4  -6 8931.06 609.527  13
   1  -4  -6 8788.59 430.620  12
   1  -4  -6 8866.42 436.188   2
   1  -4  -6 8746.37 427.577  24
   1  -4  -6 8984.35 435.365  28
   1  -4  -5 2513.58 270.372  13
   1  -4  -5 2746.60 285.421  11
   1  -4  -5 2524.35 167.968   2
   1  -4  -4 5396.98 387.641  33
   1  -4  -4 5636.78 379.104  13
   1  -4  -4 5451.86 375.870  11
   1  -4  -3 1235.40 146.561  11
   1  -4  -3 1384.82 156.362  13
   1  -4  -3 1019.50 143.729  33
   1  -4  -2 6731.68 341.184  29
   1  -4  -2 7112.90 377.553  33
   1  -4  -2 7321.23 374.460  11
   1  -4  -1 440.969 66.9639  11
   1  -4  -1 500.659 78.6259  33
   1  -4  -1 390.398 48.2351  29
  -1  -4   0 1092.70 84.6683  16
  -1  -4   0 1303.98 96.6106  13
   1  -4   0 1262.02 108.941  10
  -1  -4  -1 4043.32 239.814  13
   1  -4   1 3904.51 219.312  10
  -1  -4  -2 12126.0 591.440  13
  -1  -4  -2 11490.8 583.020  11
  -1  -4  -3 8413.54 473.150  11
  -1  -4  -3 7073.78 476.032  19
   1  -4   4 10016.8 543.197  18
  -1  -4  -4 10039.7 643.813  19
  -1  -4  -5 7040.49 356.373   3
   1  -4   5 5702.71 397.903  18
  -1  -4  -5 7943.51 561.785  19
  -1  -4  -5 7170.62 362.357  28
  -1  -4  -5 7297.89 529.313  11
  -1  -4  -5 7620.04 537.217  13
  -1  -4  -5 7269.20 361.540  24
  -1  -4  -5 7241.14 366.514  21
  -1  -4  -6 24873.5 1043.08   3
  -1  -4  -6 22858.8 1035.27  32
  -1  -4  -6 24986.0 1046.74  28
  -1  -4  -6 22806.3 1022.07  25
  -1  -4  -6 24921.2 1315.33  11
  -1  -4  -6 24283.0 1296.15  13
  -1  -4  -6 23932.5 1035.27  24
  -1  -4  -6 24449.9 1048.27  21
  -1  -4  -6 22984.0 1028.15  42
  -1  -4  -7 9954.31 533.052  35
  -1  -4  -7 11531.5 558.498  32
  -1  -4  -7 11394.0 562.984  28
  -1  -4  -7 11023.3 810.798  13
  -1  -4  -7 11408.2 832.373  11
  -1  -4  -7 11701.0 559.883  12
  -1  -4  -7 11820.2 564.350   3
  -1  -4  -7 10624.1 528.068  25
  -1  -4  -7 11127.9 546.338  24
  -1  -4  -7 10708.3 549.224  42
  -1  -4  -7 11782.8 568.602  21
  -1  -4  -8 1127.97 145.774  35
  -1  -4  -8 1401.66 160.026  12
  -1  -4  -8 1086.76 275.459  13
  -1  -4  -8 1108.89 151.061  28
  -1  -4  -8 1152.22 148.402  32
  -1  -4  -8 1493.67 144.208  24
  -1  -4  -9 1139.37 151.042  28
  -1  -4  -9 1165.60 147.996  12
  -1  -4  -9 1371.24 155.334  32
  -1  -4  -9 1156.04 143.239  35
  -1  -4  -9 1295.44 133.791  24
  -1  -4 -10-23.5453 74.2888  28
  -1  -4 -10-11.3031 81.6704  32
  -1  -4 -10 20.9128 66.7122  35
  -1  -4 -10 43.6379 63.2617   6
  -1  -4 -11 4543.92 250.777  12
  -1  -4 -11 4377.16 239.440   6
   1  -3 -12 11806.9 543.549  12
   1  -3 -12 12341.7 545.983  32
   1  -3 -12 11211.4 545.629  35
   1  -3 -12 11542.0 539.080   2
   1  -3 -11 6905.20 372.927  12
   1  -3 -11 6572.97 369.777  32
   1  -3 -11 6064.32 351.738  34
   1  -3 -11 6273.06 376.094  35
   1  -3 -11 6376.98 367.408   2
   1  -3 -11 6672.18 352.541   6
   1  -3 -10 1975.94 186.772  12
   1  -3 -10 1825.60 181.016   2
   1  -3 -10 1787.34 169.931   6
   1  -3 -10 1417.55 162.882  34
   1  -3 -10 1833.96 191.797  35
   1  -3 -10 1598.69 172.795  32
   1  -3  -9 906.280 141.427  32
   1  -3  -9 923.347 118.995  24
   1  -3  -9 733.336 118.335   6
   1  -3  -9 722.081 241.549  11
   1  -3  -9 697.202 123.791  34
   1  -3  -9 752.913 135.136  35
   1  -3  -9 931.569 137.810  12
   1  -3  -8 2879.81 226.171  31
   1  -3  -8 2884.94 227.824  32
   1  -3  -8 3471.87 240.656  28
   1  -3  -8 3198.75 232.945  12
   1  -3  -8 3455.61 239.168   6
   1  -3  -8 2872.70 406.099  11
   1  -3  -8 3025.38 218.528  24
   1  -3  -8 2704.73 225.908  35
   1  -3  -8 3227.10 235.440  34
   1  -3  -8 2512.56 216.279  42
   1  -3  -7 10975.3 543.861  31
   1  -3  -7 11088.8 545.303  32
   1  -3  -7 11635.1 552.148  28
   1  -3  -7 10832.1 739.963  13
   1  -3  -7 11368.1 546.302  12
   1  -3  -7 11218.1 791.159  11
   1  -3  -7 10887.0 544.073  38
   1  -3  -7 11160.5 533.487  24
   1  -3  -7 11287.7 543.416  34
   1  -3  -7 10933.8 531.899  42
   1  -3  -6 8936.94 630.403  13
   1  -3  -6 10168.5 685.866  11
   1  -3  -6 10605.4 490.891  12
   1  -3  -6 10049.6 480.770  24
   1  -3  -6 10553.6 493.673  28
   1  -3  -5 56415.7 2474.48  13
   1  -3  -5 58019.4 2502.65  11
   1  -3  -4 806.711 142.348  11
   1  -3  -4 608.229 123.510  13
   1  -3  -4 589.746 137.978  33
   1  -3  -3 100961. 4129.09  33
   1  -3  -3 102524. 4123.76  13
   1  -3  -3 101531. 4124.46  11
   1  -3  -2 450462. 17609.8  33
   1  -3  -2 445093. 17602.0  11
   1  -3  -2 446224. 17579.3  29
   1  -3  -1 5765.03 301.705  33
   1  -3  -1 5973.96 275.525  29
   1  -3  -1 6173.60 297.594  11
  -1  -3   0 49501.7 1974.28  16
   1  -3   0 49096.0 1989.65  10
   1  -3   1 7078.12 337.738  10
  -1  -3  -2 38420.5 1597.13  11
  -1  -3  -2 36677.0 1589.91  13
  -1  -3  -3 53.7028 79.1214  19
  -1  -3  -3 204.519 88.9175  11
  -1  -3  -4 32008.1 1399.91  11
  -1  -3  -4 30414.0 1381.74  13
   1  -3   4 27948.4 1281.81  18
  -1  -3  -4 28947.9 1397.58  19
  -1  -3  -5 5736.31 309.058   3
  -1  -3  -5 5963.77 479.515  19
   1  -3   5 5866.66 363.552  18
  -1  -3  -5 5917.85 318.254  28
  -1  -3  -5 6688.90 491.495  11
  -1  -3  -5 6967.21 489.209  13
  -1  -3  -5 6352.53 324.438  21
  -1  -3  -5 6050.20 315.520  24
  -1  -3  -6 2672.02 193.195  42
  -1  -3  -6 2648.11 195.353  32
  -1  -3  -6 2868.81 203.451  28
  -1  -3  -6 2725.91 183.274  25
  -1  -3  -6 2806.17 347.703  11
  -1  -3  -6 2617.21 328.851  13
  -1  -3  -6 2861.61 200.928   3
  -1  -3  -6 2693.31 190.358  24
  -1  -3  -6 2866.52 204.784  21
  -1  -3  -7 1753.73 163.785  21
  -1  -3  -7 1161.93 144.655  35
  -1  -3  -7 1688.15 166.141  28
  -1  -3  -7 1477.38 270.215  13
  -1  -3  -7 1513.82 152.318  12
  -1  -3  -7 1566.22 157.718  32
  -1  -3  -7 1669.72 159.575   3
  -1  -3  -7 1582.35 145.330  24
  -1  -3  -7 1581.47 288.332  11
  -1  -3  -8 316.572 103.064  35
  -1  -3  -8 440.779 103.375  12
  -1  -3  -8 385.385 170.027  13
  -1  -3  -8 371.680 103.746  28
  -1  -3  -8 372.187 110.824  32
  -1  -3  -8 276.380 76.2669  24
  -1  -3  -8 52.7304 149.345  11
  -1  -3  -9 108.327 82.6508  28
  -1  -3  -9 220.169 92.0691  12
  -1  -3  -9 89.4897 87.6450  32
  -1  -3  -9-12.2825 92.5212  35
  -1  -3  -9 130.971 64.1970  24
  -1  -3 -10 729.994 118.806  28
  -1  -3 -10 613.641 114.205  12
  -1  -3 -10 802.298 123.464  32
  -1  -3 -10 1091.88 127.967  35
  -1  -3 -10 991.339 124.695   6
  -1  -3 -11 436.079 81.7061  12
  -1  -3 -11 613.755 90.5861   2
  -1  -3 -11 543.485 79.3062   6
   1  -2 -12 5142.61 281.815  12
   1  -2 -12 5437.03 286.251  32
   1  -2 -12 4997.21 287.814  35
   1  -2 -12 4855.00 274.245   2
   1  -2 -11 1645.82 165.249  12
   1  -2 -11 2103.13 179.121  32
   1  -2 -11 1611.46 158.275  34
   1  -2 -11 1890.04 182.239  35
   1  -2 -11 1779.92 166.951   2
   1  -2 -11 1685.51 146.899   6
   1  -2 -10 562.666 117.463  12
   1  -2 -10 509.991 109.381   2
   1  -2 -10 448.076 97.0761   6
   1  -2 -10 324.850 117.169  35
   1  -2 -10 459.691 108.883  34
   1  -2 -10 399.565 117.633  32
   1  -2  -9 2559.10 222.739  32
   1  -2  -9 2592.79 218.838  31
   1  -2  -9 2614.89 211.893   6
   1  -2  -9 1731.23 349.920  11
   1  -2  -9 2336.24 209.350  12
   1  -2  -9 2399.51 210.813   2
   1  -2  -9 2392.58 190.279  24
   1  -2  -9 2531.72 216.224  34
   1  -2  -9 2580.20 227.740  35
   1  -2  -8 12715.7 661.580  35
   1  -2  -8 12824.0 657.513  34
   1  -2  -8 14109.8 666.052  31
   1  -2  -8 14170.9 667.708  32
   1  -2  -8 14152.5 671.668  28
   1  -2  -8 12101.9 855.023  13
   1  -2  -8 14332.9 668.315  12
   1  -2  -8 16257.1 1019.97  11
   1  -2  -8 13653.9 665.332   2
   1  -2  -8 13643.2 641.223  24
   1  -2  -8 14213.0 662.220   6
   1  -2  -8 12928.1 646.879  42
   1  -2  -7 21093.8 958.266  31
   1  -2  -7 20901.0 956.697  32
   1  -2  -7 22766.7 966.690  28
   1  -2  -7 21690.9 1181.28  13
   1  -2  -7 22018.0 959.057  12
   1  -2  -7 22771.7 1255.65  11
   1  -2  -7 22192.8 962.530   2
   1  -2  -7 21789.9 944.074  24
   1  -2  -7 20654.4 942.942  42
   1  -2  -7 21644.7 955.915  34
   1  -2  -6 341.899 143.935  11
   1  -2  -6 294.482 73.1595  28
   1  -2  -6 406.100 79.3693  12
   1  -2  -6 654.033 150.362  13
   1  -2  -6 335.904 68.6135  24
   1  -2  -5 17354.7 897.370  13
   1  -2  -5 17465.3 926.638  11
   1  -2  -4 2079.90 227.488  33
   1  -2  -4 2014.75 206.882  13
   1  -2  -4 2376.88 238.204  11
   1  -2  -3 7167.72 431.564  33
   1  -2  -3 7767.67 421.419  13
   1  -2  -3 7936.86 435.712  11
   1  -2  -3 7927.75 420.812  29
   1  -2  -2 8428.67 437.176  33
   1  -2  -2 8781.89 432.948  11
   1  -2  -2 8742.88 426.989  13
   1  -2  -2 8349.75 418.435  29
   1  -2  -1 998.835 93.5188  11
   1  -2  -1 1025.28 84.8305  29
   1  -2  -1 1005.44 101.021  33
   1  -2   0 27.3123 39.0137  10
  -1  -2   0 4.09685 31.0740  16
   1  -2   1 426.255 67.1640  10
  -1  -2  -1 402.644 77.9147  16
  -1  -2  -2 963.591 140.580  19
  -1  -2  -2 1080.38 134.401  11
  -1  -2  -3 629.371 122.098  11
   1  -2   3 569.345 92.7754  18
  -1  -2  -3 422.390 114.365  19
  -1  -2  -4 26251.4 1229.34  19
   1  -2   4 22958.1 1099.64  18
  -1  -2  -4 26803.5 1228.96  11
  -1  -2  -4 26505.5 1206.23  13
   1  -2   5 18091.0 862.662   9
  -1  -2  -5 19379.6 1026.52  19
   1  -2   5 19170.9 878.359  18
  -1  -2  -5 18924.9 825.758  28
  -1  -2  -5 20237.1 1043.65  11
  -1  -2  -5 18411.0 998.275  13
  -1  -2  -5 18946.3 815.845   3
  -1  -2  -5 18503.7 822.592  21
  -1  -2  -5 18615.6 814.448  24
  -1  -2  -6 15753.5 726.617  32
  -1  -2  -6 16492.6 737.156  28
  -1  -2  -6 15731.2 948.426  13
  -1  -2  -6 16158.8 979.770  11
  -1  -2  -6 16137.7 724.158   3
  -1  -2  -6 15822.7 717.239  24
  -1  -2  -6 15543.8 720.977  42
  -1  -2  -6 16132.5 730.959  21
  -1  -2  -7 3221.59 237.208  32
  -1  -2  -7 3546.21 245.279  28
  -1  -2  -7 3983.28 454.802  11
  -1  -2  -7 3080.19 395.948  13
  -1  -2  -7 2746.56 225.952  35
  -1  -2  -7 3732.39 242.806   3
  -1  -2  -7 3423.67 238.614  21
  -1  -2  -7 3116.60 219.347  24
  -1  -2  -8 1307.33 163.832  35
  -1  -2  -8 1866.00 184.874  28
  -1  -2  -8 1834.88 179.557  12
  -1  -2  -8 2206.02 342.830  13
  -1  -2  -8 1628.24 174.475  32
  -1  -2  -8 1739.07 158.359  24
  -1  -2  -8 2488.41 391.525  11
  -1  -2  -9 2986.80 243.627  35
  -1  -2  -9 3682.79 265.215  28
  -1  -2  -9 3760.77 262.861  12
  -1  -2  -9 3712.29 261.628  32
  -1  -2  -9 3721.54 263.016   2
  -1  -2  -9 3085.42 215.827  24
  -1  -2  -9 2472.05 406.850  11
  -1  -2 -10 302.675 93.6604  28
  -1  -2 -10 234.503 87.3187  12
  -1  -2 -10 222.192 74.3673   6
  -1  -2 -10 223.719 79.6173   2
  -1  -2 -10 236.949 87.0363  35
  -1  -2 -10 185.103 86.8522  32
  -1  -2 -11 1276.26 113.870   6
  -1  -2 -11 1269.82 125.002   2
  -1  -2 -11 1543.28 136.010  12
   1  -1 -12 1068.30 107.833  12
   1  -1 -12 992.320 101.445   2
   1  -1 -12 635.848 107.381  35
   1  -1 -12 734.189 87.3865  34
   1  -1 -12 1059.09 114.002  32
   1  -1 -11 558.799 101.611  12
   1  -1 -11 497.902 83.9177   6
   1  -1 -11 616.735 102.143   2
   1  -1 -11 674.067 106.474  34
   1  -1 -11 536.590 116.826  35
   1  -1 -11 538.353 108.183  32
   1  -1 -10 3950.31 278.764  12
   1  -1 -10 4015.70 279.008  32
   1  -1 -10 3736.60 271.594  34
   1  -1 -10 3417.52 275.230  35
   1  -1 -10 3944.05 273.933   2
   1  -1 -10 3710.96 256.721   6
   1  -1  -9 1601.04 164.414   6
   1  -1  -9 1173.99 293.640  11
   1  -1  -9 1757.86 174.102  12
   1  -1  -9 1491.49 169.021  31
   1  -1  -9 1627.34 173.942  32
   1  -1  -9 1367.17 159.480   2
   1  -1  -9 1505.32 170.794  34
   1  -1  -9 1149.05 166.090  35
   1  -1  -9 1364.73 138.339  24
   1  -1  -8 6890.59 419.332  35
   1  -1  -8 7621.19 419.317  34
   1  -1  -8 7597.52 419.608  31
   1  -1  -8 7454.41 419.815  32
   1  -1  -8 7828.38 424.849  28
   1  -1  -8 6234.41 569.326  13
   1  -1  -8 7239.09 674.782  11
   1  -1  -8 7933.75 424.265  12
   1  -1  -8 7927.01 422.504   2
   1  -1  -8 7838.64 415.243   6
   1  -1  -8 7367.48 394.597  24
   1  -1  -7 18049.1 821.279  31
   1  -1  -7 17669.2 817.072  32
   1  -1  -7 18953.7 827.305  28
   1  -1  -7 19801.8 1127.34  11
   1  -1  -7 16629.2 999.496  13
   1  -1  -7 19449.6 825.783  12
   1  -1  -7 19192.7 823.606   2
   1  -1  -7 17998.2 798.948  24
   1  -1  -7 15962.4 805.933  35
   1  -1  -7 18550.6 819.199  34
   1  -1  -7 17468.5 805.274  42
   1  -1  -6 1536.91 132.245  12
   1  -1  -6 1396.46 209.862  13
   1  -1  -6 1179.18 224.026  11
   1  -1  -6 1521.86 130.265   2
   1  -1  -6 1548.20 136.540  28
   1  -1  -6 1414.80 122.396  24
   1  -1  -5 91027.9 3808.03  11
   1  -1  -5 89690.0 3753.87  13
   1  -1  -4 71324.0 2955.78  33
   1  -1  -4 69845.5 2947.00  11
   1  -1  -4 69375.6 2911.25  13
   1  -1  -3 57927.1 2439.99  33
   1  -1  -3 57001.9 2418.08  29
   1  -1  -3 59481.1 2411.37  13
   1  -1  -3 59449.1 2439.09  11
   1  -1  -2 142.274 57.0778  13
   1  -1  -2 161.163 65.5698  11
   1  -1  -2 144.855 64.0080  29
   1  -1  -1 534.583 67.2061  29
   1  -1  -1 368.334 47.4471  18
   1  -1  -1 547.039 70.1979  11
   1  -1  -1 542.097 72.7826  33
  -1  -1   0 869.098 64.4956  15
   1  -1   0 771.760 76.1529  10
  -1  -1  -1 4151.57 243.929  16
  -1  -1  -2 2246.87 193.896  19
   1  -1   2 2260.56 170.129  18
  -1  -1  -2 2405.72 196.167  11
  -1  -1  -3 6810.55 418.568  19
   1  -1   3 5730.65 342.228  18
  -1  -1  -3 6773.19 400.967  13
  -1  -1  -3 7353.62 423.386  11
  -1  -1  -4 3958.63 330.562  19
   1  -1   4 3771.29 263.914  18
  -1  -1  -4 4370.09 346.782  11
  -1  -1  -4 3803.43 317.183  13
  -1  -1  -5 898.735 183.780  19
   1  -1   5 834.794 129.099  18
  -1  -1  -5 913.274 105.046  28
  -1  -1  -5 951.876 182.235  13
  -1  -1  -5 889.159 98.7367  21
  -1  -1  -5 800.589 91.9558   3
   1  -1   5 437.843 117.617   9
  -1  -1  -5 903.784 190.521  11
  -1  -1  -6 6988.28 547.248  13
  -1  -1  -6 7903.80 601.265  11
  -1  -1  -6 6671.15 370.144  21
  -1  -1  -6 7225.55 371.132   3
  -1  -1  -6 7273.91 382.022  28
  -1  -1  -6 6938.08 360.364  24
  -1  -1  -7 15959.1 752.506  32
  -1  -1  -7 17245.2 767.904  28
  -1  -1  -7 15214.5 992.097  13
  -1  -1  -7 17498.7 1076.48  11
  -1  -1  -7 16719.8 758.857  21
  -1  -1  -7 16328.8 753.623   3
  -1  -1  -7 15158.1 743.027  35
  -1  -1  -7 15728.7 729.111  24
  -1  -1  -8 7840.39 432.823  32
  -1  -1  -8 7816.51 440.113  28
  -1  -1  -8 7947.45 436.268  12
  -1  -1  -8 6105.95 647.567  11
  -1  -1  -8 7674.45 666.780  13
  -1  -1  -8 8107.00 433.225  21
  -1  -1  -8 7385.71 422.953  35
  -1  -1  -8 7491.55 397.973  24
  -1  -1  -9 1171.85 150.384  32
  -1  -1  -9 918.926 140.616  12
  -1  -1  -9 1233.37 153.455  28
  -1  -1  -9 853.533 139.586  35
  -1  -1  -9 1291.32 152.100   2
  -1  -1  -9 1073.00 268.943  11
  -1  -1 -10 304.923 93.4441  28
  -1  -1 -10 401.927 95.9282  12
  -1  -1 -10 402.518 84.5605   6
  -1  -1 -10 351.467 94.4453   2
  -1  -1 -10 337.534 96.9820  32
  -1  -1 -10 249.827 81.5363  35
  -1  -1 -11 2640.16 185.125   2
  -1  -1 -11 2833.47 191.708  12
  -1  -1 -11 2236.17 170.731  35
   1   0 -12 1301.37 120.892  12
   1   0 -12 1213.77 109.942   2
   1   0 -12 1293.73 123.968  32
   1   0 -12 986.734 126.181  35
   1   0 -12 1021.07 102.205  34
   1   0 -11 280.606 87.9905  12
   1   0 -11 192.336 80.0951   2
   1   0 -11 255.143 69.1056   6
   1   0 -11 99.2118 84.5406  32
   1   0 -11 98.4284 96.3989  35
   1   0 -11 127.060 72.8571  34
   1   0 -10 198.100 100.337  12
   1   0 -10-28.7761 115.793  35
   1   0 -10 158.229 95.4606  34
   1   0 -10 140.113 71.9397   6
   1   0 -10 230.801 86.3446   2
   1   0 -10 233.639 105.204  32
   1   0  -9 116.870 80.1834  31
   1   0  -9 78.1688 88.4488  32
  -1   0   9 119.419 124.244  17
   1   0  -9 264.927 100.526  12
   1   0  -9 53.8831 78.1981  34
   1   0  -9-42.4912 112.324  35
   1   0  -9 195.116 89.9898   2
   1   0  -9 92.2629 69.5611   6
   1   0  -9 56.0209 149.095  11
   1   0  -9 63.5082 57.3666  24
   1   0  -8 682.508 119.494  34
   1   0  -8 74.1047 117.565  35
   1   0  -8 525.662 112.961  32
   1   0  -8 707.300 122.798  31
   1   0  -8 478.826 113.410  28
   1   0  -8 473.635 103.658  12
   1   0  -8 378.943 159.770  13
   1   0  -8 491.699 106.012   2
   1   0  -8 460.306 108.076   6
   1   0  -8 424.945 86.8119  24
   1   0  -8 489.792 196.298  11
   1   0  -7 14783.5 685.978  34
   1   0  -7 13861.2 681.776  35
   1   0  -7 14572.5 684.020  31
   1   0  -7 14587.2 682.930  32
   1   0  -7 15200.1 690.003  28
   1   0  -7 14187.6 856.900  13
   1   0  -7 14999.2 683.828  12
   1   0  -7 16509.7 974.393  11
   1   0  -7 15520.6 687.044   2
   1   0  -7 14165.7 658.578  24
   1   0  -7 14627.1 679.303  38
   1   0  -7 14291.2 670.803  42
   1   0  -6-7.80603 61.4461  12
   1   0  -6 118.641 97.2989  13
   1   0  -6-62.0913 146.023  11
   1   0  -6 45.1001 44.5516  24
   1   0  -6 8.18870 58.1671  28
   1   0  -6 42.9739 49.9794   3
   1   0  -6 70.0879 59.5241   2
   1   0  -5 86606.1 3635.02  13
   1   0  -5 88943.2 3701.75  11
   1   0  -4 592189. 23367.2  33
   1   0  -4 588101. 23314.1  13
   1   0  -4 595763. 23365.5  11
   1   0  -3 672.368 94.0540  13
   1   0  -3 681.079 118.460  33
   1   0  -3 598.197 110.774  11
   1   0  -3 525.522 105.302  29
   1   0  -2 25629.1 1083.79  29
   1   0  -2 25152.3 1056.62  13
   1   0  -2 24943.2 1083.76  11
  -1   0   1 297953. 11837.6  17
   1   0  -1 310852. 11846.5  18
   1   0  -1 302589. 11877.4  29
   1   0  -1 305852. 11878.0  11
   1   0  -1 307742. 11853.3  10
   1   0  -1 289153. 11848.3  43
  -1   0   0 153522. 6256.49  15
   1   0   0 147367. 6261.10  10
   1   0   1 4874.12 246.099  18
  -1   0  -1 4262.07 256.535  16
   1   0   2 38405.2 1654.47  18
  -1   0  -2 43022.4 1705.58  11
   1   0   3 132744. 5494.81  18
  -1   0  -3 138013. 5566.38  19
  -1   0  -3 140242. 5552.05  13
  -1   0  -3 144517. 5586.86  11
  -1   0  -4 1133.82 159.872  13
  -1   0  -4 858.031 160.382  11
   1   0   4 851.456 114.946   9
   1   0   4 797.784 119.810  18
  -1   0  -4 1141.60 164.327  19
  -1   0  -5 1981.30 242.108  19
  -1   0  -5 2194.54 157.513  28
  -1   0  -5 2202.95 148.003   3
  -1   0  -5 2113.36 246.172  13
   1   0   5 1461.47 176.541   9
  -1   0  -5 2149.10 273.736  11
  -1   0  -5 2028.42 149.560  21
  -1   0  -6 11968.3 755.283  13
  -1   0  -6 11450.0 782.433  11
  -1   0  -6 11598.5 542.263  24
  -1   0  -6 12068.1 562.283  21
  -1   0  -6 11828.4 568.029  28
  -1   0  -7 1325.47 140.634  34
  -1   0  -7 1047.74 150.394  35
  -1   0  -7 1250.61 149.484  28
  -1   0  -7 1146.45 137.102  21
  -1   0  -7 1369.46 150.442  32
  -1   0  -7 1244.08 249.660  13
  -1   0  -7 1541.65 299.112  11
  -1   0  -7 996.167 116.159  24
  -1   0  -8 636.891 111.987  34
  -1   0  -8 485.621 124.706  35
  -1   0  -8 707.404 128.425  32
  -1   0  -8 776.046 129.775  28
  -1   0  -8 779.375 118.882  21
  -1   0  -8 725.030 121.300  12
  -1   0  -8 487.549 183.606  13
  -1   0  -8 744.609 230.756  11
  -1   0  -8 648.680 96.0333  24
  -1   0  -9 1208.08 156.286  28
  -1   0  -9 1359.62 151.438   2
  -1   0  -9 1146.58 148.927  32
  -1   0  -9 849.498 236.294  11
  -1   0  -9 909.593 136.296  35
  -1   0  -9 1132.12 149.868  12
  -1   0 -10-9.98510 59.4048   6
  -1   0 -10 23.2050 66.3881   2
  -1   0 -10-11.6593 82.0740  32
  -1   0 -10-59.1517 86.2006  12
  -1   0 -10-21.8410 71.9084  35
  -1   0 -10 73.3684 77.1618  28
  -1   0 -11 4981.54 271.899  12
  -1   0 -11 4200.73 248.638  35
  -1   0 -11 3682.77 242.456  36
  -1   0 -11 5149.58 270.027   2
   1   1 -12 898.635 96.2764  34
   1   1 -12 844.794 118.287  35
   1   1 -12 918.462 97.0977   2
   1   1 -11 661.477 112.213  12
   1   1 -11 885.066 117.469  34
   1   1 -11 750.982 128.858  35
   1   1 -11 794.713 113.198   2
   1   1 -10 4066.29 277.302  12
   1   1 -10 3647.97 279.706  35
   1   1 -10 3574.78 269.219  34
   1   1 -10 3423.70 240.695   6
   1   1 -10 3609.79 262.001   2
   1   1  -9 1780.95 180.057  31
  -1   1   9 1591.87 286.402  17
   1   1  -9 1810.61 177.400   2
   1   1  -9 1471.38 154.252   6
   1   1  -9 1656.22 176.291  12
   1   1  -9 1463.22 170.912  34
   1   1  -9 1438.83 183.220  35
   1   1  -8 7759.81 433.206  34
   1   1  -8 7521.62 439.729  35
   1   1  -8 8319.95 435.150   2
   1   1  -8 7971.23 421.792   6
   1   1  -8 8116.40 436.933  31
   1   1  -8 7563.84 399.604  24
   1   1  -7 20731.2 848.576   2
   1   1  -7 18885.0 815.709  24
   1   1  -7 19092.4 1022.05  13
   1   1  -7 17409.7 836.822  31
   1   1  -7 18939.9 836.398  30
   1   1  -7 17027.1 840.450  35
   1   1  -7 18749.7 848.336  34
   1   1  -6 1339.83 117.918   3
   1   1  -6 1492.07 126.388   2
   1   1  -6 1327.74 192.213  13
   1   1  -6 1326.92 112.679  24
   1   1  -5 87151.1 3612.07  13
   1   1  -4 67852.5 2800.02  13
   1   1  -3 58975.9 2413.65  29
   1   1  -3 57247.3 2364.47  13
   1   1  -2 157.220 43.0455  10
   1   1  -2 167.616 48.6683  13
   1   1  -1 507.837 44.9519   9
   1   1  -1 583.397 55.2832  10
   1   1  -1 396.948 67.9816  29
  -1   1   1 460.698 51.0626  17
   1   1   0 1001.60 86.5208  18
  -1   1   0 1059.52 85.7547  15
  -1   1  -1 3943.41 235.200  16
   1   1   1 3630.90 210.892  18
   1   1   2 1794.25 151.944  18
  -1   1  -3 5520.91 364.550  19
   1   1   3 6206.71 340.948  18
  -1   1  -4 4793.42 368.238  11
  -1   1  -4 5072.71 345.677  13
   1   1   4 4070.20 278.140   9
   1   1   4 4358.45 284.979  18
  -1   1  -4 3980.30 327.476  19
  -1   1  -5 815.123 94.2135  21
  -1   1  -5 707.227 151.571  13
  -1   1  -5 1019.83 196.165  11
   1   1   5 517.052 126.808   9
  -1   1  -6 6951.48 356.140  24
  -1   1  -6 7430.15 552.332  13
  -1   1  -6 7522.99 594.143  11
  -1   1  -6 7373.33 377.856  21
  -1   1  -7 16181.7 739.279  21
  -1   1  -7 15682.0 707.179  24
  -1   1  -7 15742.4 976.856  13
  -1   1  -7 17658.4 1069.16  11
  -1   1  -7 15787.7 739.919  35
  -1   1  -7 15312.8 726.695  34
  -1   1  -8 6783.29 373.130  21
  -1   1  -8 6579.69 381.863  12
  -1   1  -8 6171.73 378.381  35
  -1   1  -8 6474.12 368.334  34
  -1   1  -9 1092.62 142.272  12
  -1   1  -9 1118.84 148.318  35
  -1   1  -9 882.390 121.277  34
  -1   1  -9 1189.68 144.134   2
  -1   1 -10 342.863 93.5024  12
  -1   1 -10 429.563 93.7887  35
  -1   1 -10 354.488 89.2226   2
  -1   1 -10 354.320 81.3564   6
  -1   1 -11 1850.86 155.080  35
  -1   1 -11 2076.90 159.952  36
  -1   1 -11 2225.06 164.425   2
   1   2 -12 4394.29 246.064  34
   1   2 -12 4808.32 269.980  35
   1   2 -12 4366.69 243.496   2
   1   2 -11 1883.93 173.431  34
   1   2 -11 1371.61 168.321  35
   1   2 -11 1757.55 158.733   2
   1   2 -10 460.542 85.0823  36
   1   2 -10 641.733 129.821  35
   1   2 -10 528.910 118.948  34
   1   2 -10 557.017 93.5901   6
   1   2 -10 729.871 120.107   2
   1   2  -9 2212.42 197.852   2
  -1   2   9 1841.53 312.033  17
   1   2  -9 2239.27 182.946   6
   1   2  -9 2168.69 215.102  35
   1   2  -9 2486.25 215.552  34
   1   2  -9 2096.18 199.405  31
   1   2  -8 12429.9 650.736  35
   1   2  -8 13754.4 656.956  34
   1   2  -8 14049.4 644.808   2
   1   2  -8 13769.1 629.562   6
   1   2  -8 13313.6 647.986  31
   1   2  -8 12031.0 597.987  24
   1   2  -7 22490.9 957.340   2
   1   2  -7 21779.3 945.373   3
   1   2  -7 21327.5 926.151  24
   1   2  -7 21136.1 1122.77  13
   1   2  -7 21787.3 962.340  31
   1   2  -7 21419.8 950.958  30
   1   2  -7 22500.4 964.642  34
   1   2  -7 20190.2 958.929  35
   1   2  -6 613.291 77.4911   3
   1   2  -6 584.836 85.0804   2
   1   2  -6 552.075 129.837  13
   1   2  -6 531.925 73.1667  24
   1   2  -5 14959.8 760.381  13
   1   2  -4 1640.39 189.137  29
   1   2  -4 1284.19 145.665  13
   1   2  -3 6461.79 300.955  10
   1   2  -3 7360.93 403.156  29
   1   2  -3 7148.43 349.928  13
   1   2  -2 8332.42 362.875  13
   1   2  -2 7784.74 341.737   9
   1   2  -2 8155.56 344.785  10
   1   2  -1 971.247 75.6335   9
   1   2  -1 1046.58 76.0041  10
  -1   2   1 1057.47 86.3343  17
  -1   2   0 8.77611 33.5358  14
  -1   2   0 10.7234 36.7197  15
   1   2   1 409.450 75.2603  18
   1   2   2 1172.55 112.356   9
   1   2   2 1383.49 128.183  18
   1   2   3 640.708 95.2925   9
  -1   2  -3 838.807 123.585  19
   1   2   3 793.402 114.640  18
  -1   2  -4 26056.3 1171.54  13
   1   2   4 24507.4 1107.90   9
  -1   2  -4 24104.7 1159.27  19
  -1   2  -5 17837.5 786.202  21
  -1   2  -5 19097.0 956.463  13
   1   2   5 17929.6 864.801   9
  -1   2  -6 14927.5 668.960  21
  -1   2  -6 14189.4 643.044  24
  -1   2  -6 14943.9 866.848  13
  -1   2  -7 3433.24 227.731  21
  -1   2  -7 3004.61 219.409  34
  -1   2  -7 2869.89 227.876  35
  -1   2  -7 3604.64 392.369  13
  -1   2  -8 1440.71 146.850  21
  -1   2  -8 1337.10 164.148  35
  -1   2  -8 1372.52 148.723  34
  -1   2  -8 999.357 237.617  13
  -1   2  -9 3646.57 256.185   2
  -1   2  -9 3432.05 255.458  35
  -1   2  -9 2990.42 231.049  34
  -1   2 -10 246.578 76.5738   2
  -1   2 -10 272.478 76.0066   6
  -1   2 -10 176.389 78.8242  35
  -1   2 -11 1310.46 120.884   2
  -1   2 -11 1141.06 115.592  35
  -1   2 -11 1276.57 119.528  36
   1   3 -12 11148.9 520.394  12
   1   3 -12 11703.2 522.757  32
   1   3 -12 10891.7 507.648  34
   1   3 -12 10762.6 524.814  35
   1   3 -11 6778.58 396.776  35
   1   3 -11 6854.27 384.131  34
   1   3 -11 6910.90 373.245   2
   1   3 -10 2107.42 209.987  35
   1   3 -10 1645.08 151.646  36
   1   3 -10 1829.74 187.739  34
   1   3 -10 1971.15 179.161   2
   1   3 -10 1750.29 151.285   6
   1   3  -9 542.228 95.8074   6
   1   3  -9 758.483 121.065   2
   1   3  -9 336.755 205.856  11
   1   3  -9 471.050 126.872  35
   1   3  -9 600.417 122.709  34
   1   3  -9 715.484 125.655  31
   1   3  -9 531.909 124.333  32
   1   3  -8 3071.30 238.699  32
   1   3  -8 3037.18 238.269  31
   1   3  -8 3263.88 243.116  28
   1   3  -8 3275.72 232.348   2
   1   3  -8 3164.74 218.848   6
   1   3  -8 2836.95 242.286  35
   1   3  -8 3122.72 244.891  34
  -1   3   8 2840.61 365.256  17
   1   3  -7 12184.0 572.272  28
   1   3  -7 11772.9 554.196   3
   1   3  -7 11341.5 557.107   2
   1   3  -7 11603.0 531.909  24
   1   3  -7 12261.6 575.945  34
   1   3  -7 12084.4 580.347  35
   1   3  -7 11170.2 561.520  32
   1   3  -7 11566.7 557.440  30
   1   3  -7 11816.1 571.329  31
   1   3  -7 9803.44 671.793  13
   1   3  -6 11217.2 508.884   2
   1   3  -6 10091.0 494.088   3
   1   3  -6 10890.5 514.266  28
   1   3  -6 11038.5 510.950  12
   1   3  -6 11067.0 628.094  13
   1   3  -5 55031.9 2325.08  13
   1   3  -4 984.971 147.703  29
   1   3  -4 976.688 115.397  13
   1   3  -3 99448.6 4068.47  33
   1   3  -3 101742. 4076.27  29
   1   3  -3 99752.6 3994.32  13
   1   3  -2 446767. 16957.8  33
   1   3  -2 424338. 16890.5   9
   1   3  -2 433786. 16950.8  11
  -1   3   2 427474. 16931.4  17
   1   3  -1 7659.16 365.386  33
   1   3  -1 7430.83 345.240   9
   1   3  -1 7624.54 358.520  11
  -1   3   1 7478.74 358.323  17
  -1   3   0 50709.8 2042.09  14
  -1   3   0 50331.8 2050.15  15
   1   3   1 4879.01 270.537   9
  -1   3  -1 5604.36 289.647  15
   1   3   2 38739.1 1610.82   9
   1   3   3 227.761 69.3476   9
  -1   3  -3 189.127 72.5242  19
   1   3   4 30487.8 1317.22   9
  -1   3  -4 28869.9 1348.78  13
  -1   3  -4 30167.5 1349.04  19
  -1   3  -5 5873.30 438.661  13
   1   3   5 6754.08 409.667   9
  -1   3  -5 6313.18 327.444  21
  -1   3  -5 6796.15 342.173  28
  -1   3  -6 3151.14 213.483  28
  -1   3  -6 2526.87 310.263  13
  -1   3  -6 2945.04 198.408   3
  -1   3  -6 2838.38 201.693  32
  -1   3  -6 2740.11 192.609  21
  -1   3  -7 1320.27 150.049  28
  -1   3  -7 1001.46 213.563  13
  -1   3  -7 1508.18 146.956   3
  -1   3  -7 1503.37 147.035  34
  -1   3  -7 1150.56 146.051  35
  -1   3  -7 1085.76 130.013  21
  -1   3  -7 1451.94 147.345  32
  -1   3  -8 40.1911 113.730  13
  -1   3  -8 311.538 88.4318   3
  -1   3  -8 212.997 166.342  11
  -1   3  -8 197.074 82.0355  34
  -1   3  -8 227.641 87.0136  35
  -1   3  -8 309.541 83.8251  21
  -1   3  -9 150.315 86.6650   2
  -1   3  -9 129.179 85.1394  35
  -1   3  -9 34.3540 69.0715  34
  -1   3 -10 951.544 107.170   6
  -1   3 -10 1039.37 125.184   2
  -1   3 -10 844.040 109.163  34
  -1   3 -10 817.692 118.841  35
  -1   3 -11 634.177 86.5415   2
  -1   3 -11 619.040 89.1653  36
  -1   3 -11 572.385 86.9070  35
   1   4 -12 4754.25 259.969  32
   1   4 -12 4693.66 258.533  12
   1   4 -12 4110.31 245.229  34
   1   4 -12 4837.75 270.207  35
   1   4 -11 914.962 111.919   2
   1   4 -11 1152.36 138.660  32
   1   4 -11 1014.93 129.119  12
   1   4 -11 977.281 128.671  34
   1   4 -11 928.483 135.162  35
   1   4 -10 985.625 127.841   2
   1   4 -10 712.430 125.647  32
   1   4 -10 741.433 127.750  12
   1   4 -10 674.891 126.590  34
   1   4 -10 530.155 133.524  35
   1   4 -10 611.488 96.7316  36
  -1   4   9 4000.28 457.247  17
   1   4  -9 4511.13 302.875  12
   1   4  -9 4732.86 298.114   2
   1   4  -9 3899.36 263.467   6
   1   4  -9 4838.01 314.299  31
   1   4  -9 4201.26 298.539  32
   1   4  -9 5095.26 573.707  11
   1   4  -9 4189.79 312.239  35
   1   4  -9 4687.20 311.387  34
   1   4  -8 18850.2 867.076  34
   1   4  -8 17928.7 866.884  35
   1   4  -8 18609.8 857.875  28
   1   4  -8 17115.1 1154.74  11
   1   4  -8 19786.6 860.379  12
   1   4  -8 18455.8 844.429   2
   1   4  -8 18284.0 857.474  31
   1   4  -8 18077.8 850.345  32
   1   4  -8 17975.8 823.592   6
  -1   4   8 18357.9 1095.70  17
   1   4  -7 29988.1 1244.45  28
   1   4  -7 26571.3 1363.82  13
   1   4  -7 30015.9 1554.28  11
   1   4  -7 29520.4 1238.30  12
   1   4  -7 29322.5 1231.10   2
   1   4  -7 29312.9 1223.84   3
   1   4  -7 27572.5 1224.22  30
   1   4  -7 28695.7 1236.00  32
   1   4  -7 29037.9 1215.85   6
   1   4  -7 29061.1 1245.90  34
   1   4  -7 26315.1 1242.56  35
   1   4  -6 8605.18 417.577   2
   1   4  -6 8183.53 407.526   3
   1   4  -6 9877.05 648.347  11
   1   4  -6 8642.55 422.026  12
   1   4  -6 8104.71 511.849  13
   1   4  -6 8815.53 428.380  28
   1   4  -5 2457.79 213.031  13
   1   4  -5 2053.86 253.216  11
   1   4  -4 4356.48 275.597  13
   1   4  -4 4830.54 344.654  11
   1   4  -4 4734.70 343.421  29
   1   4  -4 4698.85 345.182  33
   1   4  -3 906.118 89.0861  13
   1   4  -3 1127.01 147.765  29
   1   4  -3 782.171 123.495  11
   1   4  -3 1336.92 152.438  33
   1   4  -2 7515.88 395.505  11
   1   4  -2 7805.14 359.370   9
   1   4  -2 7390.41 400.470  33
  -1   4   2 7838.50 393.707  17
  -1   4   1 485.398 77.1421  17
   1   4  -1 486.528 69.5822  11
   1   4  -1 542.506 74.0003   9
   1   4  -1 467.795 77.3841  33
  -1   4   0 1006.76 109.059  14
  -1   4   0 1458.57 121.760  15
   1   4   1 3903.06 239.970   9
  -1   4  -1 4413.02 256.844  15
  -1   4  -2 11807.5 558.889  11
   1   4   2 10849.3 529.639   9
  -1   4  -2 11368.1 572.381  16
  -1   4  -2 10120.0 502.823  19
  -1   4  -3 7787.79 454.686  11
   1   4   3 8171.22 422.981   9
  -1   4  -3 6701.08 397.765  19
  -1   4  -4 11813.8 652.639  11
  -1   4  -4 9727.67 575.391  13
  -1   4  -4 10385.0 567.801  19
   1   4   4 11254.1 573.869   9
  -1   4  -5 6297.47 331.207  27
  -1   4  -5 6649.22 333.878   3
   1   4   5 6692.08 423.660   9
  -1   4  -5 6732.90 463.437  13
  -1   4  -5 7545.26 531.896  11
  -1   4  -5 7103.09 352.731  28
  -1   4  -6 23730.9 1042.33  28
  -1   4  -6 24047.3 1229.24  13
  -1   4  -6 22695.7 1286.40  11
  -1   4  -6 24422.1 1029.56   3
  -1   4  -6 23445.9 1034.36  32
  -1   4  -6 23755.3 1025.39  21
  -1   4  -7 10971.0 546.207  28
  -1   4  -7 9836.26 716.781  13
  -1   4  -7 11826.8 548.015  12
  -1   4  -7 11750.1 830.603  11
  -1   4  -7 10107.2 523.016   3
  -1   4  -7 10750.1 543.111  35
  -1   4  -7 10684.8 533.900  34
  -1   4  -7 10720.5 523.164  21
  -1   4  -7 9815.81 528.656  32
  -1   4  -8 731.707 123.053  28
  -1   4  -8 799.011 130.448  12
  -1   4  -8 1152.49 141.323   3
  -1   4  -8 926.340 128.302  34
  -1   4  -8 1089.67 142.865  35
  -1   4  -8 1011.27 267.484  11
  -1   4  -8 1043.99 144.391  32
  -1   4  -9 1324.67 157.538  12
  -1   4  -9 1372.63 152.033   2
  -1   4  -9 1556.42 158.848  34
  -1   4  -9 1542.61 166.918  35
  -1   4  -9 1255.46 159.472  28
  -1   4  -9 1632.31 170.602  32
  -1   4 -10-127.129 94.7759  12
  -1   4 -10 21.1783 62.9989   2
  -1   4 -10 84.6335 59.9958  34
  -1   4 -10 76.9470 73.8446  35
  -1   4 -10-11.8553 75.6367  28
  -1   4 -10 56.7371 77.7096  32
  -1   4 -11 4130.89 241.117  12
  -1   4 -11 4052.26 227.830   2
  -1   4 -11 3702.34 224.364  35
  -1   4 -11 3389.55 220.335  36
   1   5 -12 334.841 72.1653  34
   1   5 -12 163.425 71.1690  35
   1   5 -12 321.889 67.6153  12
   1   5 -12 376.468 77.3553  32
   1   5 -11 1004.68 111.987   2
   1   5 -11 814.115 131.915  35
   1   5 -11 755.053 120.009  34
   1   5 -11 940.460 121.007  12
   1   5 -11 876.092 127.346  32
   1   5 -10 3336.64 237.815   2
   1   5 -10 3344.52 257.236  34
   1   5 -10 2905.33 217.350  36
   1   5 -10 3284.32 264.721  35
   1   5 -10 3390.80 250.709  12
   1   5 -10 3391.62 247.753  32
  -1   5   9 5941.86 585.545  17
   1   5  -9 6962.84 397.917  12
   1   5  -9 6392.51 377.221   2
   1   5  -9 6503.56 401.841  34
   1   5  -9 6817.92 413.633  35
   1   5  -9 7246.77 690.248  11
   1   5  -9 6475.02 391.603  32
   1   5  -8 3359.04 244.999  32
   1   5  -8 3767.62 253.783  28
   1   5  -8 3211.85 237.396  12
   1   5  -8 3172.16 229.923   2
   1   5  -8 3402.32 257.886  35
   1   5  -8 3524.99 260.499  34
   1   5  -8 3444.28 447.711  11
   1   5  -8 2646.06 207.999   6
  -1   5   8 3862.84 418.068  17
   1   5  -7 15787.3 743.207  32
   1   5  -7 16030.8 734.774  30
   1   5  -7 16541.4 749.528  28
   1   5  -7 17370.1 750.162  12
   1   5  -7 15381.4 1007.20  11
   1   5  -7 16604.8 737.537   2
   1   5  -7 15610.3 726.522   3
   1   5  -7 16289.2 758.855  34
   1   5  -7 15322.5 756.783  35
  -1   5   7 16569.8 957.477  17
   1   5  -7 16080.1 719.351   6
   1   5  -6 7954.54 401.973   2
   1   5  -6 8052.81 397.221   3
   1   5  -6 7857.25 489.219  13
   1   5  -6 9548.54 633.577  11
   1   5  -6 8915.18 416.739  12
   1   5  -6 8279.08 414.667  28
   1   5  -5 45720.1 1986.78  13
   1   5  -5 46972.6 1916.12  12
   1   5  -5 50691.9 2130.70  11
   1   5  -4 26972.1 1210.56  33
   1   5  -4 25617.4 1098.32  13
   1   5  -4 24697.3 1191.60  11
   1   5  -4 25069.2 1203.05  29
  -1   5   3 9087.88 467.717  17
   1   5  -3 8853.13 479.674  33
   1   5  -3 9043.40 476.126  11
   1   5  -3 8241.10 386.949  13
   1   5  -2 6478.43 346.572  33
   1   5  -2 6006.81 339.833  11
   1   5  -2 6477.37 320.736   9
  -1   5   2 6129.55 345.346  17
   1   5  -1 2875.40 180.941  33
  -1   5   1 2957.90 198.714  17
   1   5  -1 2813.66 184.637   9
   1   5  -1 2835.99 175.222  11
   1   5   0 355.950 58.3336  17
  -1   5   0 259.067 70.3781  14
  -1   5  -1 2113.53 176.077  16
   1   5   1 2369.86 176.868   9
  -1   5  -2 4572.51 298.710  16
  -1   5  -2 3763.55 229.170  19
  -1   5  -2 4632.94 284.165  11
   1   5   2 4422.78 272.323   9
  -1   5  -3 1646.58 153.984  19
   1   5   3 2029.20 185.517   9
  -1   5  -3 1990.62 207.819  11
   1   5   4 14045.0 701.380   9
  -1   5  -4 13123.5 749.297  11
   1   5   5 21858.2 1031.78   9
  -1   5  -5 22693.4 1150.10  11
  -1   5  -5 19951.5 1050.63  13
  -1   5  -5 21383.6 926.946  28
  -1   5  -6 5205.06 296.658  28
  -1   5  -6 4785.82 417.227  13
  -1   5  -6 5347.75 491.012  11
  -1   5  -6 5038.53 281.325   3
  -1   5  -6 4715.61 284.061  32
  -1   5  -6 4792.48 276.005  21
  -1   5  -7 8669.60 467.371  28
  -1   5  -7 7787.36 683.769  11
  -1   5  -7 9742.88 472.545  12
  -1   5  -7 8425.85 637.131  13
  -1   5  -7 8134.85 448.046   3
  -1   5  -7 8776.65 461.999  34
  -1   5  -7 9397.30 472.980  35
  -1   5  -7 8532.80 458.096  32
  -1   5  -7 8906.32 445.910  21
  -1   5  -8 11684.3 923.974  11
  -1   5  -8 12747.4 626.866  12
  -1   5  -8 11823.4 612.454   3
  -1   5  -8 13103.3 628.869  34
  -1   5  -8 13012.1 634.448  35
  -1   5  -8 12461.2 630.994  28
  -1   5  -8 12227.9 619.519  32
  -1   5  -9 1196.08 147.183  12
  -1   5  -9 1167.43 142.074   3
  -1   5  -9 1157.65 137.396   2
  -1   5  -9 870.750 128.323  34
  -1   5  -9 1058.43 144.742  35
  -1   5  -9 868.026 134.248  28
  -1   5  -9 927.185 139.753  32
  -1   5 -10 45.4382 75.0650  12
  -1   5 -10 203.344 71.8483   2
  -1   5 -10 174.481 74.2408  35
  -1   5 -10 201.332 67.7825  34
  -1   5 -10 191.616 75.2385  36
  -1   5 -10 162.844 76.0684  28
  -1   5 -10 156.254 88.6897  32
  -1   5 -11 2981.39 182.957   2
  -1   5 -11 2716.06 187.428  36
  -1   5 -11 2539.38 181.181  35
   1   6 -12 404.163 71.3888  34
   1   6 -12 309.541 73.0741  35
   1   6 -12 436.276 70.2373  12
   1   6 -12 458.002 80.2781  32
   1   6 -11 2375.98 176.384   2
   1   6 -11 2448.44 200.272  34
   1   6 -11 2551.95 209.441  35
   1   6 -11 2641.82 197.941  12
   1   6 -11 2626.18 201.568  32
   1   6 -10 595.974 102.491   2
   1   6 -10 455.809 122.332  35
   1   6 -10 470.042 87.1497  36
   1   6 -10 569.058 115.677  34
   1   6 -10 619.142 110.237  12
   1   6 -10 469.291 112.727  32
  -1   6   9 2257.30 354.522  17
   1   6  -9 3055.38 237.156  12
   1   6  -9 2789.09 215.940   2
   1   6  -9 2750.91 213.277  36
   1   6  -9 3358.03 256.971  34
   1   6  -9 3163.78 256.770  35
   1   6  -9 3045.28 438.239  11
   1   6  -9 2826.55 231.227  32
   1   6  -8 2372.45 199.437  32
   1   6  -8 2205.88 194.231  28
   1   6  -8 1932.77 183.312  12
   1   6  -8 1959.10 178.551   2
   1   6  -8 2157.02 209.849  35
   1   6  -8 2237.18 205.298  34
   1   6  -8 2366.73 369.023  11
  -1   6   8 2550.43 349.854  17
   1   6  -7 5444.88 316.097  28
   1   6  -7 5585.67 314.257  12
   1   6  -7 5183.34 511.474  11
   1   6  -7 4982.93 295.095   3
   1   6  -7 5459.31 304.667   2
   1   6  -7 5883.69 335.728  34
   1   6  -7 5209.63 330.057  35
   1   6  -7 5187.52 310.983  32
   1   6  -7 5265.97 318.588  31
   1   6  -7 5288.59 306.673  30
  -1   6   7 5802.75 496.711  17
   1   6  -6 22620.8 1128.11  13
   1   6  -6 25028.4 1060.53  12
   1   6  -6 25362.7 1300.95  11
   1   6  -6 24235.4 1045.10   3
   1   6  -6 24685.5 1051.35   2
   1   6  -6 26256.6 1069.84  28
  -1   6   6 25903.9 1259.21  17
   1   6  -5 62946.5 2607.44  11
   1   6  -5 57168.6 2449.51  13
   1   6  -5 59333.1 2395.04  12
   1   6  -5 59777.3 2399.17  28
  -1   6   4 82137.1 3337.72  17
   1   6  -4 82019.7 3355.37  33
   1   6  -4 83813.6 3360.25  11
   1   6  -4 77857.4 3228.83  13
  -1   6   3 113497. 4362.22  17
   1   6  -3 112632. 4360.96  33
   1   6  -3 111033. 4356.67  11
   1   6  -3 104240. 4238.60  13
  -1   6   2 66802.5 2760.03  17
   1   6  -2 68791.8 2741.57  33
   1   6  -2 66426.1 2737.50  11
   1   6  -1 138662. 5375.35  29
   1   6  -1 136927. 5327.11  33
  -1   6   1 133746. 5362.64  17
   1   6  -1 138685. 5358.12   9
   1   6  -1 126874. 5319.65  11
   1   6   0 85673.2 3290.29  17
  -1   6   0 77393.0 3317.09  14
  -1   6  -1 62852.5 2673.54  16
   1   6   1 68393.8 2684.56   9
  -1   6  -2 26830.2 1207.69  16
  -1   6  -2 25623.9 1110.82  19
  -1   6  -2 28242.7 1189.97  11
   1   6   2 29795.5 1201.77   9
  -1   6  -3 28277.3 1249.86  19
   1   6   3 31364.9 1327.81   9
  -1   6  -3 31335.2 1351.71  11
   1   6   4 10704.4 588.555   9
  -1   6  -4 10967.1 639.834  11
   1   6   5 10137.9 589.651   9
  -1   6  -5 9476.43 593.179  13
  -1   6  -5 9858.81 661.893  11
  -1   6  -5 10965.1 496.233  28
  -1   6  -6 5453.91 311.810  28
  -1   6  -6 5483.52 497.881  11
  -1   6  -6 5080.85 427.066  13
  -1   6  -6 5460.87 297.584   3
  -1   6  -6 5488.71 312.048  34
  -1   6  -6 5212.20 290.701  21
  -1   6  -6 5539.49 306.131  32
  -1   6  -7 2591.93 209.512  32
  -1   6  -7 2897.55 224.031  28
  -1   6  -7 3418.46 229.107  12
  -1   6  -7 2282.96 304.343  13
  -1   6  -7 2674.39 204.928   3
  -1   6  -7 3059.83 228.207  35
  -1   6  -7 2856.95 216.001  34
  -1   6  -7 2752.20 394.946  11
  -1   6  -7 3008.04 202.733  21
  -1   6  -8 381.281 104.391  28
  -1   6  -8 401.951 101.893  12
  -1   6  -8 304.118 99.9831   3
  -1   6  -8 498.240 114.002  32
  -1   6  -8 264.519 165.628  11
  -1   6  -8 317.306 107.152  35
  -1   6  -8 272.748 104.570  34
  -1   6  -9 406.726 100.850  12
  -1   6  -9 277.683 84.5760   2
  -1   6  -9 387.308 95.4380   3
  -1   6  -9 173.054 87.9521  32
  -1   6  -9 328.559 95.8202  28
  -1   6  -9 366.149 99.9979  35
  -1   6  -9 411.462 98.7626  34
  -1   6 -10 1093.62 121.646   2
  -1   6 -10 1135.87 137.010  32
  -1   6 -10 1159.29 133.765  36
  -1   6 -10 1311.45 133.786  34
  -1   6 -10 1223.23 136.698  35
  -1   6 -10 1298.89 140.174  12
  -1   6 -11 4136.74 237.822  36
  -1   6 -11 3674.59 226.640  35
   1   7 -12 211.325 65.3574  32
   1   7 -12 77.0500 52.9654  34
   1   7 -12 87.2941 62.6047  35
   1   7 -12 225.230 57.0737  12
   1   7 -11 3747.83 251.477  32
   1   7 -11 3865.48 253.094  12
   1   7 -11 4447.08 280.971  35
   1   7 -11 3767.35 258.701  34
   1   7 -10 1506.90 145.752   2
   1   7 -10 1509.56 166.397  32
   1   7 -10 1484.06 160.088  12
   1   7 -10 1484.36 142.784  36
   1   7 -10 1634.27 176.926  34
   1   7 -10 1177.76 166.295  35
  -1   7   9 4755.88 508.837  17
   1   7  -9 3984.08 271.735  12
   1   7  -9 3831.62 256.360   2
   1   7  -9 3472.80 265.611  32
   1   7  -9 3949.01 492.393  11
   1   7  -9 3924.16 284.642  34
   1   7  -9 3641.18 287.771  35
   1   7  -9 3446.45 250.880  36
   1   7  -8 13999.6 658.270  28
   1   7  -8 14174.7 655.419  12
   1   7  -8 13187.3 954.481  11
   1   7  -8 13192.2 632.806   2
   1   7  -8 12714.6 653.737  31
   1   7  -8 12606.2 644.458  32
   1   7  -8 12777.0 670.817  35
   1   7  -8 13700.1 669.672  34
  -1   7   8 13126.7 901.868  17
   1   7  -7 34396.5 1446.82  28
   1   7  -7 34649.0 1442.79  12
   1   7  -7 35500.0 1768.72  11
   1   7  -7 35010.0 1430.75   2
   1   7  -7 33332.1 1422.67   3
   1   7  -7 32858.7 1439.74  32
   1   7  -7 33302.2 1430.06  30
   1   7  -7 33935.7 1451.68  31
   1   7  -7 31914.4 1463.82  35
   1   7  -7 35362.7 1466.60  34
  -1   7   7 34659.9 1706.46  17
   1   7  -6 17021.9 762.939   2
   1   7  -6 17283.8 758.499   3
   1   7  -6 18296.2 777.694  12
   1   7  -6 17422.7 996.994  11
   1   7  -6 17604.9 778.143  28
  -1   7   6 16859.2 963.590  17
   1   7  -5 14024.8 699.434  13
   1   7  -5 15669.7 671.157  12
   1   7  -5 15210.2 846.781  11
   1   7  -5 15725.2 674.780  28
  -1   7   5 15261.3 831.033  17
   1   7  -4 12097.5 628.685  11
   1   7  -4 10401.9 492.392  13
  -1   7   4 11533.7 619.964  17
  -1   7   3 3343.85 258.877  17
   1   7  -3 3636.05 258.591  33
   1   7  -3 3581.03 283.469  29
   1   7  -3 2959.38 239.770  11
   1   7  -2 4434.20 297.323  29
  -1   7   2 4365.76 287.755  17
   1   7  -2 4065.05 256.868  11
   1   7  -2 4387.87 263.064  33
  -1   7   1 967.506 131.114  14
   1   7  -1 1045.68 134.789  29
  -1   7   1 885.738 120.183  17
   1   7  -1 1021.64 125.380   9
   1   7  -1 1071.93 102.003  33
   1   7   0 2099.16 154.551  17
  -1   7   0 1918.96 174.569  17
   1   7   0 1730.50 135.446  33
   1   7   0 2355.55 152.619  14
  -1   7   0 2199.49 182.726  14
   1   7   1 13429.1 636.372   9
  -1   7  -1 12266.3 615.759  16
  -1   7  -2 7623.25 397.999  11
   1   7   2 8378.51 423.441   9
  -1   7  -2 7261.95 419.885  16
  -1   7  -3 6583.88 412.061  11
   1   7   3 6188.47 393.558   9
  -1   7  -4 5631.41 410.014  11
  -1   7  -4 4895.33 247.503   4
  -1   7  -4 4816.74 246.374  20
   1   7   4 5889.38 378.942   9
  -1   7  -5 19589.7 880.258  27
   1   7   5 23151.0 1049.97   9
  -1   7  -5 21127.7 1117.57  11
  -1   7  -5 20073.8 1026.96  13
  -1   7  -5 21813.4 907.568  28
  -1   7  -6 4195.06 372.976  13
  -1   7  -6 4158.62 426.205  11
  -1   7  -6 4117.65 246.064   3
  -1   7  -6 4118.41 265.596  35
  -1   7  -6 3878.16 256.874  34
  -1   7  -6 3873.50 248.073  32
  -1   7  -6 4218.11 258.246  28
  -1   7  -7 8451.95 716.929  11
  -1   7  -7 9393.68 479.166  12
  -1   7  -7 7420.00 604.604  13
  -1   7  -7 9159.66 469.339   3
  -1   7  -7 9742.19 491.153  34
  -1   7  -7 8874.83 483.469  35
  -1   7  -7 9285.86 475.399  32
  -1   7  -7 9736.65 491.056  28
  -1   7  -8 10681.5 554.377  28
  -1   7  -8 11021.8 552.315  12
  -1   7  -8 10530.8 849.930  11
  -1   7  -8 10388.6 538.011   3
  -1   7  -8 10669.2 560.064  35
  -1   7  -8 10513.8 550.968  34
  -1   7  -8 10741.1 546.770  32
   1   7   8 9762.37 803.828  17
  -1   7  -9 786.960 120.545  12
  -1   7  -9 678.050 115.687   3
  -1   7  -9 834.415 116.947   2
  -1   7  -9 686.762 117.349  34
  -1   7  -9 640.222 122.726  35
  -1   7  -9 1018.68 136.618  28
  -1   7  -9 668.365 120.758  32
  -1   7 -10 199.709 65.0103   2
  -1   7 -10 201.387 77.7901  36
  -1   7 -10 309.170 86.0918  35
  -1   7 -10 244.544 74.6553  34
  -1   7 -10 140.526 75.8742  12
  -1   7 -10 212.449 88.0804  32
  -1   7 -11 1172.99 110.811  35
  -1   7 -11 1203.77 112.959  36
   1   8 -12 2188.12 158.380  35
   1   8 -11 3317.06 245.898  35
   1   8 -11 3790.46 250.785  34
   1   8 -11 3422.26 232.254  32
   1   8 -11 3488.81 234.039  12
   1   8 -10 3156.75 224.737   2
   1   8 -10 3085.19 224.996  36
   1   8 -10 3698.80 276.773  35
   1   8 -10 3475.65 266.056  34
   1   8 -10 3553.09 249.500  32
   1   8 -10 3673.85 253.727  12
   1   8  -9 8239.00 458.752  12
   1   8  -9 8115.53 436.862   2
   1   8  -9 8475.72 451.087  36
   1   8  -9 8898.35 494.008  35
   1   8  -9 7769.03 467.567  34
   1   8  -9 8519.31 460.063  32
   1   8  -9 7547.41 731.178  11
   1   8  -8 8332.65 727.093  11
   1   8  -8 9123.78 473.753  12
   1   8  -8 8802.62 453.097   3
   1   8  -8 8950.37 455.909   2
   1   8  -8 8795.98 502.067  35
   1   8  -8 8501.16 464.199  36
   1   8  -8 9025.32 492.538  34
  -1   8   8 10005.7 747.296  17
   1   8  -8 9211.59 475.692  32
   1   8  -8 8427.84 477.502  31
  -1   8   7 230.071 81.1135  39
   1   8  -7 201.719 81.7143  34
   1   8  -7 361.864 99.1381  35
   1   8  -7 328.668 79.5500  28
   1   8  -7 141.722 74.5564  30
   1   8  -7 249.366 76.1353  12
   1   8  -7 180.494 68.6674   2
   1   8  -7 158.269 62.7872   3
   1   8  -7 170.755 86.7869  31
   1   8  -7 236.174 83.7543  32
   1   8  -7 326.274 148.834  11
  -1   8   7 295.507 159.462  17
   1   8  -6 18975.5 827.409   2
   1   8  -6 18276.1 821.046   3
   1   8  -6 19567.6 1079.80  11
   1   8  -6 19236.6 839.666  12
   1   8  -6 19898.2 846.825  28
  -1   8   6 20763.9 1075.38  17
   1   8  -5 2533.20 279.779  11
   1   8  -5 2846.54 174.358  12
   1   8  -5 2636.71 172.607  28
  -1   8   5 2804.35 289.553  17
   1   8  -4 6388.93 403.043  11
   1   8  -4 6705.91 425.704  29
  -1   8   4 7173.42 428.781  17
  -1   8   3 2228.07 208.356  17
   1   8  -3 2163.02 197.695  33
   1   8  -3 1780.38 202.153  29
   1   8  -3 2255.31 196.326  11
   1   8  -2 2680.61 225.047  29
  -1   8   2 2486.77 218.344  17
   1   8  -2 2542.71 186.406  11
   1   8  -2 2644.99 190.452  33
  -1   8   1 3063.03 249.162  14
   1   8  -1 3751.33 256.179  29
  -1   8   1 3818.31 262.011  17
   1   8  -1 3486.36 250.150   9
   1   8  -1 3570.84 201.845  33
  -1   8   0 167.816 78.2318  15
   1   8   0 143.439 63.2255  17
   1   8   0 91.0839 46.5027  33
  -1   8   0 127.850 81.9919  14
   1   8   0 220.652 71.4154  14
  -1   8  -1 2324.79 170.892  11
   1   8   1 2676.77 220.036   9
  -1   8  -1 2877.87 216.307  15
   1   8   1 2712.30 201.433  17
  -1   8  -1 2369.15 199.302  16
  -1   8  -2 5831.04 351.144  11
   1   8   2 6194.71 381.769   9
  -1   8  -2 5867.51 375.249  16
  -1   8  -3 9312.99 538.864  11
   1   8   3 9883.07 552.522   9
  -1   8  -4 5661.34 278.461   4
  -1   8  -4 5549.48 276.840  20
   1   8   4 6124.35 411.242   9
  -1   8  -5 4901.23 261.073  27
   1   8   5 5384.87 394.758   9
  -1   8  -5 4801.27 371.280  13
  -1   8  -5 5334.64 439.634  11
  -1   8  -5 4934.91 277.441  28
  -1   8  -6 5361.20 303.832  28
  -1   8  -6 5040.40 289.256   3
  -1   8  -6 4527.55 398.035  13
  -1   8  -6 5079.81 485.379  11
  -1   8  -6 5291.34 313.610  35
  -1   8  -6 5412.11 309.162  34
  -1   8  -6 4854.07 290.793  32
  -1   8  -7 4455.74 282.439  28
  -1   8  -7 4083.54 467.750  11
  -1   8  -7 4158.03 270.528  12
  -1   8  -7 3917.44 260.874   3
  -1   8  -7 4336.19 288.765  35
  -1   8  -7 4234.06 286.347  34
  -1   8  -7 4168.13 271.766  32
  -1   8  -8 1046.60 141.175  32
  -1   8  -8 975.159 133.910  28
  -1   8  -8 1060.01 139.706  12
  -1   8  -8 1334.96 146.554   3
  -1   8  -8 1094.06 130.523   2
  -1   8  -8 1409.34 289.617  11
  -1   8  -8 1151.23 153.811  35
  -1   8  -8 1108.42 145.475  34
   1   8   8 1189.54 271.368  17
  -1   8  -9 2719.47 217.856  28
  -1   8  -9 2321.77 203.330  12
  -1   8  -9 2648.18 209.214   3
  -1   8  -9 2842.13 206.000   2
  -1   8  -9 2369.78 212.360  35
  -1   8  -9 2362.75 208.163  34
  -1   8  -9 2934.70 220.263  32
  -1   8 -10 198.025 75.7130  12
  -1   8 -10 176.376 61.6975   2
  -1   8 -10 225.619 83.3557  32
  -1   8 -10 188.143 79.6716  36
  -1   8 -10 229.889 75.9078  35
  -1   8 -11 1562.13 125.695  36
  -1   8 -11 1284.50 113.939  35
  -1   8 -11 1659.20 132.293  12
   1   9 -12 2320.65 159.034  35
   1   9 -11 4702.61 274.362  12
  -1   9  11 4355.23 263.064  22
   1   9 -11 4566.81 270.881  32
   1   9 -11 4558.07 290.359  35
   1   9 -11 4299.85 282.335  34
   1   9 -10 4608.02 276.752   2
   1   9 -10 5218.38 329.025  34
   1   9 -10 4833.56 326.735  35
   1   9 -10 4252.79 279.492  36
   1   9 -10 4868.20 301.721  32
   1   9 -10 5134.82 309.128  12
  -1   9   9 245.477 160.852  17
   1   9  -9 373.628 98.7403  12
   1   9  -9 494.297 91.5611   2
   1   9  -9 385.231 113.604  34
   1   9  -9 415.877 94.3378  36
   1   9  -9 424.984 122.342  35
   1   9  -9 545.940 115.340  32
   1   9  -9 427.431 195.368  11
  -1   9   8 1449.27 288.402  17
   1   9  -8 1307.61 150.361  12
   1   9  -8 998.463 117.858   2
   1   9  -8 953.436 119.328   3
   1   9  -8 1021.52 152.184  34
   1   9  -8 829.097 118.485  36
   1   9  -8 1189.48 163.637  35
   1   9  -8 977.062 254.668  11
   1   9  -8 854.182 130.369  32
   1   9  -8 889.006 137.490  31
   1   9  -7 6612.27 373.546  32
   1   9  -7 6781.48 367.657  30
   1   9  -7 7004.07 386.374  31
   1   9  -7 6858.00 379.394  28
   1   9  -7 8486.30 642.577  11
   1   9  -7 7171.19 377.738  12
   1   9  -7 7035.22 361.739   3
   1   9  -7 6832.79 360.408   2
  -1   9   7 6710.29 575.110  17
   1   9  -7 7642.74 407.089  34
   1   9  -7 6567.36 378.390  36
   1   9  -7 6810.84 406.872  35
  -1   9   7 7154.15 382.338  39
   1   9  -6 5683.94 297.485   2
   1   9  -6 5458.65 292.398   3
  -1   9   6 6010.04 493.454  17
   1   9  -6 6241.20 318.456  28
   1   9  -6 5251.21 470.982  11
   1   9  -6 5872.23 311.347  12
  -1   9   5 9048.80 577.377  17
   1   9  -5 8605.92 404.730  28
   1   9  -5 9080.16 572.899  11
   1   9  -5 8049.76 397.010  12
   1   9  -4 1621.13 209.144  29
   1   9  -4 1377.54 178.143  11
  -1   9   4 1297.36 189.999  17
   1   9  -3 13013.5 677.835  29
   1   9  -3 12245.2 626.696  33
  -1   9   3 12237.5 664.068  17
   1   9  -3 13000.5 636.692  11
  -1   9   2 33587.4 1490.07  17
   1   9  -2 34503.2 1490.64  29
   1   9  -2 34845.7 1423.74  33
   1   9  -2 32570.1 1424.47  11
  -1   9   1 41061.2 1829.87  17
   1   9  -1 41493.9 1771.93  17
   1   9  -1 44159.5 1833.75  29
   1   9  -1 43977.7 1743.47  33
   1   9  -1 45376.2 1838.52   9
  -1   9   1 41526.8 1829.73  14
   1   9   0 3003.89 177.909  33
   1   9   0 3244.31 212.222  14
   1   9   0 3136.19 216.363  17
  -1   9   0 3585.35 244.901  15
  -1   9  -1 15850.8 711.161  11
   1   9   1 16673.0 788.677   9
   1   9   1 16196.2 758.132  17
  -1   9  -1 15399.3 752.490  16
  -1   9  -1 16611.2 772.681  15
  -1   9  -2 10502.0 545.245  11
   1   9   2 11533.5 598.612   9
  -1   9  -2 10881.5 581.222  16
   1   9   2 11042.8 581.230  17
  -1   9  -3 11668.3 628.060  11
   1   9   3 11799.9 644.102   9
  -1   9  -4 1430.76 106.137   4
  -1   9  -4 1428.86 106.402  20
   1   9   4 1472.05 196.451   9
  -1   9  -4 1621.87 208.875  11
  -1   9  -5 3310.16 205.683  28
  -1   9  -5 3019.52 184.872  27
  -1   9  -5 3337.72 288.712  13
  -1   9  -5 3436.29 345.446  11
  -1   9  -5 2961.28 182.220  20
   1   9   5 3842.65 325.119   9
  -1   9  -6 11591.7 567.377  28
  -1   9  -6 11280.1 698.109  13
  -1   9  -6 13651.9 839.050  11
  -1   9  -6 11666.2 556.405   3
   1   9   6 10926.8 555.727  39
  -1   9  -6 12118.4 581.178  34
  -1   9  -6 12627.0 589.342  35
  -1   9  -6 12207.4 565.900  32
  -1   9  -7 1001.43 131.610  32
  -1   9  -7 1309.26 146.162  28
  -1   9  -7 1370.66 143.251  12
  -1   9  -7 1182.11 132.361   3
  -1   9  -7 1326.76 269.698  11
  -1   9  -7 1233.72 142.525  34
  -1   9  -7 1353.96 152.140  35
   1   9   7 1450.95 280.649  17
  -1   9  -8 1242.62 145.669  32
  -1   9  -8 1148.85 146.323  28
  -1   9  -8 1263.30 146.846  12
  -1   9  -8 1117.30 129.223   2
  -1   9  -8 1379.22 144.501   3
  -1   9  -8 1547.63 303.077  11
  -1   9  -8 1218.50 153.744  34
  -1   9  -8 1408.74 162.395  35
   1   9   8 1015.53 261.785  17
  -1   9  -9 2419.56 202.551  28
  -1   9  -9 2765.36 212.177  12
  -1   9  -9 2273.64 184.851   2
  -1   9  -9 2589.13 201.844   3
  -1   9  -9 2220.69 198.745  32
  -1   9  -9 2500.42 216.558  36
  -1   9  -9 2443.35 210.449  35
  -1   9  -9 2640.03 214.685  34
  -1   9 -10 468.519 94.7754  36
  -1   9 -10 285.634 87.3493  35
  -1   9 -10 508.375 92.3474  12
  -1   9 -11 1330.85 109.390  35
  -1   9 -11 1327.90 111.391  36
  -1   9 -11 1459.77 117.711  12
   1   9  11 1286.86 116.991  22
   1  10 -12 332.856 65.0986  35
   1  10 -11 2251.17 174.559  12
   1  10 -11 2599.07 198.010  34
   1  10 -11 2114.05 187.721  35
   1  10 -11 2387.46 177.306  32
  -1  10  11 2487.95 177.552  22
   1  10 -10 6285.33 362.052  12
   1  10 -10 6162.40 358.907  32
   1  10 -10 5965.36 344.292  36
   1  10 -10 6865.11 391.062  34
   1  10 -10 6286.47 388.903  35
  -1  10   9 3493.13 444.726  17
   1  10  -9 3830.46 261.063  12
   1  10  -9 3481.25 231.321   2
   1  10  -9 3614.85 467.382  11
   1  10  -9 3324.61 246.170  36
   1  10  -9 3447.84 269.905  34
   1  10  -9 3667.69 286.543  35
   1  10  -9 3629.71 256.532  32
   1  10  -8 8318.98 444.895  32
   1  10  -8 8118.98 448.745  31
  -1  10   8 8177.66 697.491  17
   1  10  -8 8308.88 444.336  12
   1  10  -8 7892.56 417.480   2
   1  10  -8 7725.96 418.530   3
  -1  10   8 7966.88 434.756  39
   1  10  -8 7504.95 684.955  11
   1  10  -8 8300.23 446.330  36
   1  10  -8 8115.17 473.786  35
   1  10  -8 9423.41 482.081  34
   1  10  -7 5811.13 349.698  32
   1  10  -7 5959.41 342.525  30
   1  10  -7 6299.60 364.335  31
   1  10  -7 7219.71 367.072  28
   1  10  -7 5967.48 557.894  11
   1  10  -7 6870.60 360.211  12
   1  10  -7 6240.37 335.765   2
   1  10  -7 6279.29 337.429   3
  -1  10   7 6119.08 361.197  39
   1  10  -7 6852.98 396.480  35
   1  10  -7 7354.56 390.246  34
   1  10  -7 6400.84 364.657  36
  -1  10   7 6077.21 558.828  17
   1  10  -6 18048.4 803.296  28
   1  10  -6 17917.6 1029.81  11
   1  10  -6 18761.8 803.512  12
   1  10  -6 18532.0 785.613   3
   1  10  -6 16565.1 834.258  35
  -1  10   6 18793.0 1052.90  17
   1  10  -5 1471.58 209.112  11
   1  10  -5 1027.02 101.324  28
   1  10  -5 1152.92 101.700  12
  -1  10   5 1000.33 186.755  17
   1  10  -4 4865.07 384.309  29
  -1  10   4 4907.95 387.791  17
   1  10  -4 4942.65 358.035  11
  -1  10   3 12260.3 650.244  17
   1  10  -3 11117.8 584.181  11
   1  10  -3 10905.2 626.738  29
   1  10  -2 921.965 107.967  11
   1  10  -2 883.366 135.663  29
  -1  10   2 884.043 145.964  17
   1  10  -2 800.140 99.9762  33
   1  10  -1 9974.96 491.818  29
   1  10  -1 9367.00 494.908   9
   1  10  -1 8014.55 385.997  33
  -1  10   1 8496.86 487.180  17
   1  10   0 264.054 75.2431  14
   1  10   0 232.658 47.3983  33
  -1  10   0 241.479 82.3582  15
   1  10   0 188.394 77.9174  17
   1  10   0 290.835 54.2182  15
  -1  10  -1 5340.24 292.838  11
   1  10   1 5501.27 372.427   9
  -1  10  -1 5319.79 348.487  15
   1  10   1 5552.11 344.751  17
  -1  10  -1 5730.69 341.252  16
  -1  10  -2 3315.98 241.087  11
   1  10   2 3731.88 297.229   9
   1  10   2 3513.74 276.362  17
  -1  10  -2 3493.35 277.795  16
  -1  10  -3 21532.7 1039.45  11
   1  10   3 21460.2 1073.98  17
   1  10   3 23204.0 1087.87   9
  -1  10  -4 7826.85 369.147   4
  -1  10  -4 7834.77 370.284  20
   1  10   4 8351.08 526.841   9
  -1  10  -4 8586.62 534.860  11
  -1  10  -5 1089.62 110.453  28
  -1  10  -5 956.980 153.477  13
  -1  10  -5 814.919 87.6372  20
   1  10   5 1128.89 182.681   9
  -1  10  -5 1102.62 197.778  11
  -1  10  -6 12195.2 561.379  28
  -1  10  -6 11238.8 548.910  12
  -1  10  -6 9516.12 658.438  13
  -1  10  -6 13189.5 824.995  11
  -1  10  -6 11936.0 546.981   3
   1  10   6 10656.3 548.693  39
  -1  10  -6 12396.4 579.770  34
  -1  10  -6 11875.4 577.725  35
  -1  10  -6 10953.3 546.220  32
  -1  10  -7 3102.48 233.606  34
  -1  10  -7 3398.81 249.085  35
  -1  10  -7 2816.68 214.037  32
  -1  10  -7 3023.47 225.455  28
  -1  10  -7 3248.07 224.395  12
  -1  10  -7 3143.15 218.658   3
   1  10   7 2517.90 204.711  39
  -1  10  -7 2962.71 398.794  11
   1  10   7 3246.54 422.323  17
  -1  10  -8 1414.30 153.010  32
  -1  10  -8 1468.13 155.737  28
  -1  10  -8 1408.11 151.630  12
  -1  10  -8 1239.49 142.633   3
  -1  10  -8 1189.11 132.332   2
  -1  10  -8 1678.39 321.586  11
  -1  10  -8 1296.12 161.522  35
  -1  10  -8 1224.93 153.518  34
   1  10   8 1609.46 320.749  17
  -1  10  -9 9428.20 506.217  28
  -1  10  -9 10280.2 512.193  12
  -1  10  -9 9430.67 499.969   3
  -1  10  -9 9711.34 485.925   2
  -1  10  -9 10101.8 523.427  35
  -1  10  -9 10069.7 526.494  36
  -1  10  -9 9455.34 513.308  34
  -1  10  -9 10316.6 510.552  32
  -1  10 -10 823.358 106.149  12
  -1  10 -10 993.651 119.062  36
  -1  10 -10 694.462 107.215  35
   1  10  11 1301.77 111.538  22
  -1  10 -11 1152.97 100.740  36
   1  11 -12 5.67587 44.6708  35
  -1  11  11 1592.15 138.989  22
   1  11 -11 1654.17 140.969  32
   1  11 -11 1646.94 162.708  35
   1  11 -11 1744.05 160.975  34
   1  11 -11 1563.95 136.845  12
   1  11 -10 1963.96 177.919  32
   1  11 -10 2498.56 213.004  34
   1  11 -10 2204.02 174.852  36
   1  11 -10 1825.84 196.578  35
   1  11 -10 2300.19 186.424  12
  -1  11   9 1469.02 293.379  17
   1  11  -9 1007.37 135.430  12
   1  11  -9 1115.72 157.402  34
   1  11  -9 1187.41 168.682  35
   1  11  -9 1146.97 139.544  36
   1  11  -9 1292.95 144.716  32
   1  11  -8 2599.29 216.099  31
   1  11  -8 2361.27 201.385  32
  -1  11   8 2746.10 384.000  17
   1  11  -8 2472.72 205.835  12
   1  11  -8 2499.03 188.430   3
  -1  11   8 2504.15 204.430  39
   1  11  -8 2250.82 357.149  11
   1  11  -8 2476.57 231.409  35
   1  11  -8 3002.07 242.104  34
   1  11  -8 2573.87 211.191  36
  -1  11   7 31371.0 1589.50  17
   1  11  -7 31405.3 1577.95  11
   1  11  -7 29987.4 1248.79  12
   1  11  -7 29110.2 1226.53   3
  -1  11   7 28427.6 1257.43  39
   1  11  -7 30208.9 1283.45  34
   1  11  -7 28841.9 1291.44  35
   1  11  -7 28243.5 1258.30  36
   1  11  -7 28015.0 1252.66  31
   1  11  -7 28319.7 1230.18  30
   1  11  -7 28432.7 1242.15  32
   1  11  -6 3301.17 231.389  31
   1  11  -6 3641.95 226.164  28
   1  11  -6 3560.94 384.034  11
   1  11  -6 3623.37 223.846  12
   1  11  -6 3630.38 210.768   3
  -1  11   6 4134.80 416.152  17
   1  11  -6 3820.97 262.356  35
   1  11  -5 1024.44 93.0023  12
   1  11  -5 734.678 69.9668   4
   1  11  -5 828.565 163.226  11
   1  11  -5 720.727 82.9269  28
  -1  11   5 807.346 174.382  17
   1  11  -4 4561.99 335.778  11
  -1  11   4 4358.07 361.574  17
   1  11  -4 3932.05 204.618  20
   1  11  -4 3616.88 334.470  29
  -1  11   3 1795.25 225.976  17
   1  11  -3 1962.62 220.391  29
   1  11  -3 1871.77 181.016  11
  -1  11   2 4765.57 348.806  17
   1  11  -2 5144.64 343.193  29
   1  11  -2 4502.39 273.638  11
   1  11  -1 4183.38 297.031   9
   1  11  -1 3364.31 181.907  33
   1  11  -1 4277.94 288.014  29
   1  11   0 6352.49 343.382  14
  -1  11   0 4955.62 248.075  11
   1  11   0 5906.07 343.837  17
  -1  11   0 6619.78 374.532  15
   1  11   0 6206.23 286.177  15
   1  11   0 4897.98 238.716  33
  -1  11  -1 3821.37 232.394  11
  -1  11  -1 4211.52 303.772  15
   1  11   1 4344.73 299.890  17
  -1  11  -1 4290.99 289.095  16
   1  11   1 4187.29 324.059   9
   1  11   2 332.737 113.226  17
  -1  11  -2 458.104 111.719  16
   1  11   2 405.803 119.225   9
  -1  11  -2 613.998 96.8216  11
  -1  11  -3 23621.1 998.177   4
  -1  11  -3 25173.6 1132.63  11
  -1  11  -3 23646.8 998.502  20
   1  11   3 25221.6 1184.24  17
   1  11   3 25796.8 1189.79   9
  -1  11  -4 8877.17 416.161   4
   1  11   4 10433.5 633.440  17
  -1  11  -4 8765.37 418.605  20
   1  11   4 10049.3 599.476   9
  -1  11  -4 9663.91 583.451  11
  -1  11  -5 5199.22 282.089  28
  -1  11  -5 4964.12 434.116  11
  -1  11  -5 5336.20 379.202  13
  -1  11  -5 4740.69 263.722  20
   1  11   5 5513.40 433.039   9
  -1  11  -6 10711.7 535.422  28
  -1  11  -6 11324.8 774.157  11
  -1  11  -6 10443.8 527.625  12
  -1  11  -6 11017.4 527.398   3
   1  11   6 10993.7 541.280  39
  -1  11  -6 11570.9 560.828  34
  -1  11  -6 11683.1 566.922  35
  -1  11  -6 10909.6 529.494  32
  -1  11  -7 1029.33 139.837  35
  -1  11  -7 837.091 128.923  34
  -1  11  -7 802.377 115.406  32
  -1  11  -7 971.517 124.712  28
  -1  11  -7 856.928 115.729  12
  -1  11  -7 1041.32 122.283   3
   1  11   7 722.672 115.381  39
  -1  11  -7 858.510 219.506  11
   1  11   7 1121.78 257.806  17
  -1  11  -8 4065.95 276.319  32
  -1  11  -8 4726.69 517.047  11
  -1  11  -8 4600.98 287.818  12
  -1  11  -8 3890.17 270.104   3
  -1  11  -8 4259.34 265.234   2
  -1  11  -8 4554.53 290.106  28
  -1  11  -8 4366.00 300.189  34
  -1  11  -8 4183.77 300.765  36
  -1  11  -8 4438.89 305.409  35
  -1  11  -9 3134.38 224.233  28
  -1  11  -9 2850.66 216.553  12
  -1  11  -9 2810.74 214.383   3
  -1  11  -9 2720.64 212.720  32
  -1  11  -9 2969.94 234.009  35
  -1  11  -9 3160.66 234.331  34
  -1  11  -9 2582.48 225.582  36
  -1  11 -10 3960.74 255.020  35
  -1  11 -10 4050.71 261.187  36
  -1  11 -10 4088.37 249.311  12
  -1  11 -11 1031.10 87.5154  35
   1  11  11 1054.12 100.965  22
   1  12 -12 66.7046 46.3695  35
   1  12 -11 2554.26 190.097  34
   1  12 -11 2334.80 191.416  35
  -1  12  11 2168.48 166.723  22
   1  12 -11 2504.18 169.078  12
  -1  12  10 1688.64 161.274  22
   1  12 -10 1566.51 152.107  12
   1  12 -10 1681.66 184.192  35
   1  12 -10 1536.89 145.612  36
   1  12 -10 1570.30 173.321  34
   1  12 -10 1685.26 154.995  32
   1  12  -9 1193.18 138.457  12
  -1  12   9 993.435 125.947  39
   1  12  -9 1235.98 166.355  34
   1  12  -9 1074.88 161.381  35
   1  12  -9 1293.99 143.775  36
   1  12  -9 1415.10 148.942  32
   1  12  -8 979.373 130.085  32
  -1  12   8 1040.19 266.304  17
   1  12  -8 1038.12 131.617  12
   1  12  -8 834.801 108.270   3
  -1  12   8 1043.31 133.152  39
   1  12  -8 986.954 264.296  11
   1  12  -8 1142.77 136.255  36
   1  12  -8 988.515 156.171  35
   1  12  -8 823.230 142.748  34
   1  12  -7 6795.45 369.902  32
   1  12  -7 6667.73 356.203  30
   1  12  -7 6766.53 381.345  31
  -1  12   7 7096.32 614.507  17
   1  12  -7 6624.89 367.679  12
   1  12  -7 6358.50 347.673   3
  -1  12   7 6745.77 386.298  39
   1  12  -7 6985.09 375.418  37
   1  12  -7 6198.94 574.721  11
   1  12  -7 7223.31 394.187  36
   1  12  -7 6328.98 408.001  35
   1  12  -7 7791.46 415.270  34
  -1  12   6 18350.6 1061.39  17
   1  12  -6 17324.5 1008.62  11
   1  12  -6 17813.6 782.412  12
   1  12  -6 17192.9 763.808   3
  -1  12   6 17320.8 809.374  39
   1  12  -6 18502.4 812.466  36
   1  12  -6 18208.7 837.023  35
   1  12  -6 17392.1 792.680  31
  -1  12   5 2061.18 271.324  17
   1  12  -5 2082.62 130.433   4
   1  12  -5 2021.87 142.928  12
   1  12  -5 2337.57 264.181  11
   1  12  -4 1608.99 216.349  29
   1  12  -4 1510.80 186.038  11
   1  12  -4 1379.84 101.642  20
  -1  12   4 1649.37 229.297  17
   1  12  -3 58897.0 2466.54  29
   1  12  -3 54734.5 2388.53  11
  -1  12   3 60126.1 2501.76  17
   1  12  -2 2372.76 222.904  29
   1  12  -2 2084.73 159.888  11
  -1  12   2 2208.83 230.035  17
   1  12  -1 15829.0 824.221   9
   1  12  -1 17098.8 806.979  29
   1  12   0 137391. 5518.16  17
   1  12   0 138556. 5436.51  15
  -1  12   0 135490. 5536.55  15
   1  12   0 133752. 5506.40  29
   1  12   0 137029. 5505.16  14
  -1  12  -1 44506.3 1864.68  11
   1  12   1 47780.5 1968.18  14
   1  12   1 49152.7 1989.02  17
  -1  12  -1 45100.3 1978.96  15
  -1  12  -1 44005.7 1940.00  16
   1  12   1 47527.4 2018.55   9
  -1  12  -2 5199.26 315.402  11
   1  12   2 5453.28 391.579   9
   1  12   2 5592.66 385.819  17
  -1  12  -2 5020.93 356.772  16
  -1  12  -3 27633.6 1239.87  11
  -1  12  -3 27240.0 1116.93   4
   1  12   3 29218.9 1322.98   9
   1  12   3 30076.1 1330.70  17
  -1  12  -3 25550.3 1115.12  20
  -1  12  -4 8716.77 550.457  11
  -1  12  -4 8756.93 402.689   4
  -1  12  -4 8135.08 400.973  20
   1  12   4 8710.41 598.669  17
  -1  12  -5 19292.2 883.606  20
  -1  12  -5 20879.7 901.812  28
  -1  12  -5 19702.1 1007.60  13
  -1  12  -5 21812.3 1126.39  11
  -1  12  -5 19709.1 881.752   4
   1  12   5 20833.4 920.528  39
   1  12   5 21059.4 1102.77   9
  -1  12  -5 22104.2 935.634  34
  -1  12  -5 23806.8 949.184  35
  -1  12  -6 6744.77 369.997  28
  -1  12  -6 6994.96 577.702  11
  -1  12  -6 6690.23 362.899  12
  -1  12  -6 6833.91 362.490   3
   1  12   6 6761.46 377.988  39
  -1  12  -6 7382.02 394.733  34
  -1  12  -6 7361.77 403.701  35
  -1  12  -6 6547.85 360.939  32
  -1  12  -7 712.020 127.733  36
  -1  12  -7 845.918 133.792  35
  -1  12  -7 831.882 133.232  34
  -1  12  -7 829.411 115.613  32
  -1  12  -7 841.297 116.706  28
  -1  12  -7 801.108 112.000  12
  -1  12  -7 611.961 106.036   3
   1  12   7 826.628 122.257  39
   1  12   7 1210.74 274.312  17
  -1  12  -7 580.091 190.189  11
  -1  12  -8 867.864 133.931  36
  -1  12  -8 1224.30 149.614  34
  -1  12  -8 683.629 121.261  35
  -1  12  -8 1077.70 131.722  32
  -1  12  -8 592.118 107.119  28
  -1  12  -8 905.398 119.825  12
  -1  12  -8 841.289 116.001   3
   1  12   8 769.956 108.411  39
   1  12   8 971.075 255.893  17
  -1  12  -8 1115.52 252.075  11
  -1  12  -9 674.871 104.710  12
  -1  12  -9 643.706 99.9026   3
  -1  12  -9 573.293 118.753  35
  -1  12  -9 655.453 117.305  34
  -1  12  -9 682.985 121.477  36
  -1  12  -9 518.181 93.8424  37
  -1  12  -9 818.563 116.631  32
  -1  12 -10 6472.03 349.823  36
  -1  12 -10 6252.74 340.671  35
   1  12  10 5718.36 337.917  22
  -1  12 -10 6196.55 328.168  12
  -1  12 -11 649.972 66.9043  35
   1  12  11 622.000 79.8555  22
   1  13 -12 316.586 53.3891  35
   1  13 -11 1575.43 154.009  35
  -1  13  11 1773.00 143.273  22
  -1  13  10 2485.68 197.558  22
   1  13 -10 2556.49 188.448  12
   1  13 -10 2568.07 215.418  34
   1  13 -10 2300.82 179.052  36
   1  13 -10 2200.73 212.849  35
   1  13 -10 2417.62 183.255  32
   1  13  -9 2981.35 221.807  12
  -1  13   9 2728.56 212.955  39
   1  13  -9 2719.84 250.553  35
   1  13  -9 3294.09 236.023  36
   1  13  -9 3451.90 265.237  34
   1  13  -9 3251.59 224.837  32
   1  13  -8 7130.59 396.372  32
  -1  13   8 8579.34 719.283  17
   1  13  -8 7375.51 401.512  12
   1  13  -8 6887.73 376.960   3
  -1  13   8 7243.60 410.805  39
   1  13  -8 5927.76 614.024  11
   1  13  -8 7452.85 449.270  35
   1  13  -8 7998.15 426.240  36
   1  13  -8 7645.91 440.017  34
   1  13  -7 16993.2 763.514  31
   1  13  -7 16222.4 744.898  32
  -1  13   7 17731.0 1092.80  17
   1  13  -7 16385.5 747.870  12
   1  13  -7 15812.0 725.172   3
  -1  13   7 16517.6 773.325  39
   1  13  -7 16999.7 760.309  37
   1  13  -7 14720.4 996.942  11
   1  13  -7 16144.6 774.041  36
   1  13  -7 15548.7 798.905  35
   1  13  -6 3347.74 227.763  31
   1  13  -6 4359.28 408.255  11
   1  13  -6 3321.57 217.943  12
  -1  13   6 3480.29 249.046  39
   1  13  -6 3544.75 235.460  37
  -1  13   6 4399.01 443.916  17
   1  13  -6 3472.64 241.126  36
   1  13  -6 3454.60 262.292  35
   1  13  -5 759.851 73.8759   4
   1  13  -5 818.605 88.2069  12
   1  13  -4 575.506 123.941  11
   1  13  -4 615.036 66.1434   4
   1  13  -4 728.368 70.8397   5
   1  13  -4 756.976 156.414  29
   1  13  -4 737.681 72.7285  20
  -1  13   4 803.383 176.866  17
   1  13  -3 2010.07 224.390  29
  -1  13   3 1514.79 124.811  22
  -1  13   3 1743.69 231.301  17
   1  13  -3 1587.07 165.414  11
   1  13  -2 476.765 114.785  29
   1  13  -1 1606.64 199.868   9
   1  13  -1 1589.15 179.082  29
   1  13   0 8541.21 479.764  29
  -1  13   0 8121.70 501.046  15
   1  13   0 8279.60 417.595  15
   1  13   0 9073.34 498.890  17
   1  13   0 8835.77 487.470  14
   1  13   1 248.795 99.1463  17
  -1  13  -1 644.314 129.216  15
  -1  13  -1 572.395 109.801  16
   1  13   1 485.193 63.5340  33
   1  13   1 338.533 112.899  14
  -1  13  -1 456.433 63.0146  11
   1  13   1 611.917 138.706   9
  -1  13  -2 6743.94 380.658  11
   1  13   2 6786.85 472.795   9
  -1  13  -2 6783.40 433.835  16
   1  13   2 7373.37 475.494  17
  -1  13  -3 14278.5 697.303  11
  -1  13  -3 13286.8 576.259   4
  -1  13  -3 12496.4 567.225   5
   1  13   3 13707.0 770.792   9
   1  13   3 12649.7 755.420  17
  -1  13  -4 11934.1 685.719  11
  -1  13  -4 11658.4 523.117   4
   1  13   4 12369.1 727.814   9
   1  13   4 10895.6 731.474  17
  -1  13  -4 11530.7 524.588  20
  -1  13  -5 10348.5 489.008  20
   1  13   5 10424.0 746.147  17
  -1  13  -5 10035.0 495.545  28
  -1  13  -5 11256.3 498.771  12
  -1  13  -5 10329.5 684.876  11
  -1  13  -5 9921.26 483.365   4
   1  13   5 10242.0 521.084  39
   1  13   5 11688.2 710.316   9
  -1  13  -5 10979.0 534.417  34
  -1  13  -5 11083.1 541.376  35
  -1  13  -6 11341.0 528.416  28
  -1  13  -6 10484.3 750.994  11
  -1  13  -6 10370.2 515.955  12
  -1  13  -6 10412.4 515.805   3
   1  13   6 10886.0 540.616  39
  -1  13  -6 11890.4 563.234  34
  -1  13  -6 10259.3 563.640  36
  -1  13  -6 11046.6 557.653  35
  -1  13  -6 10094.3 512.976  32
  -1  13  -7 2684.47 205.627  32
  -1  13  -7 2866.59 212.989  28
  -1  13  -7 2961.31 211.728  12
  -1  13  -7 2653.63 201.795   3
   1  13   7 2655.94 213.372  39
  -1  13  -7 3244.86 398.237  11
  -1  13  -7 2913.47 236.435  34
  -1  13  -7 3079.72 243.633  35
  -1  13  -7 2882.68 245.431  36
  -1  13  -8 60.2982 73.6888  36
  -1  13  -8-13.9323 82.8935  35
  -1  13  -8-177.975 92.8705  34
  -1  13  -8 115.257 73.7636  32
  -1  13  -8 44.5253 61.9543  28
  -1  13  -8 54.5972 60.7754  12
  -1  13  -8 42.8036 57.8331   3
   1  13   8 49.5374 70.9831  39
  -1  13  -8 46.9687 116.899  11
   1  13   8 109.505 145.679  17
  -1  13  -9 3927.51 261.019   3
  -1  13  -9 4454.96 271.813  12
  -1  13  -9 4115.86 284.425  35
  -1  13  -9 4407.88 295.152  36
  -1  13  -9 4383.28 271.232  37
   1  13  10 5055.28 299.404  22
  -1  13 -10 5085.14 293.832  35
  -1  13 -10 5476.52 306.705  36
  -1  14  11 3711.25 221.502  22
   1  14 -11 3669.72 236.235  35
  -1  14  10 9612.78 475.369  22
   1  14 -10 8941.18 446.945  32
   1  14 -10 8974.27 453.104  12
   1  14 -10 8894.11 493.847  35
   1  14 -10 10119.6 502.738  34
   1  14 -10 8908.20 453.056  36
   1  14  -9 1112.44 128.275  12
   1  14  -9 1044.66 125.114  32
  -1  14   9 1083.25 133.792  39
  -1  14   9 1061.32 141.946  22
   1  14  -9 1058.18 159.346  35
   1  14  -9 1244.06 142.058  36
   1  14  -9 1013.52 155.429  34
   1  14  -8 3529.96 242.143  32
   1  14  -8 3811.56 249.403  12
  -1  14   8 4205.99 504.465  17
   1  14  -8 3150.50 235.271  37
  -1  14   8 3984.72 272.187  39
   1  14  -8 4248.60 277.433  36
   1  14  -8 3694.91 293.176  35
   1  14  -8 3499.02 279.543  34
   1  14  -8 3698.87 447.126  11
   1  14  -7 1147.81 137.764  31
   1  14  -7 964.490 124.788  32
   1  14  -7 1001.65 125.069  12
  -1  14   7 756.787 226.634  17
   1  14  -7 1240.19 133.903  37
  -1  14   7 1326.19 154.125  39
   1  14  -7 1397.63 154.503  36
   1  14  -7 1221.39 161.108  35
   1  14  -7 552.387 204.503  11
   1  14  -6 15195.2 737.684  31
   1  14  -6 17290.3 974.661  11
   1  14  -6 16876.0 733.331  12
  -1  14   6 17120.1 773.052  39
   1  14  -6 16352.1 756.817  37
   1  14  -6 15207.1 784.159  35
   1  14  -6 15902.0 764.669  36
   1  14  -6 17348.4 784.325  34
  -1  14   6 17613.1 1047.30  17
   1  14  -5 1545.57 114.688   4
   1  14  -5 1272.60 200.633  11
   1  14  -5 1801.22 157.793  34
  -1  14   5 1881.03 271.441  17
  -1  14   4 237.552 118.898  17
   1  14  -4 306.015 50.0972  20
   1  14  -4 452.879 134.228  29
  -1  14   4 243.367 65.4953  22
   1  14  -4 128.165 73.7041  11
   1  14  -4 199.584 46.6749   5
   1  14  -4 268.733 49.1509   4
  -1  14   3 19157.6 979.317  17
   1  14  -3 18166.0 916.418  29
   1  14  -3 15995.7 817.401  11
   1  14  -3 17765.6 749.077  22
  -1  14   3 17982.8 772.693  22
   1  14  -2 4269.09 327.893  29
   1  14  -1 1477.31 175.635  29
   1  14   0 1041.06 108.539  15
  -1  14   0 914.517 158.942  15
   1  14   0 657.564 132.800  17
   1  14   0 858.037 128.518  29
   1  14   0 1084.81 155.022  14
   1  14   1 407.899 116.493  17
  -1  14  -1 372.101 104.581  15
  -1  14  -1 476.864 102.782  16
  -1  14  -1 358.586 43.7249  11
   1  14   1 297.565 126.411   9
   1  14   1 423.966 108.694  14
   1  14   2 8866.67 555.504   9
  -1  14  -2 7353.24 413.205  11
   1  14   2 8369.45 531.130  17
  -1  14  -2 8638.63 492.479  16
   1  14   2 8133.58 383.013  22
  -1  14  -2 7555.65 370.640  22
  -1  14  -3 2830.14 251.342  11
  -1  14  -3 2953.34 175.535   5
  -1  14  -3 3191.10 183.830   4
   1  14   3 3758.63 352.700  17
   1  14   3 2989.02 316.838   9
  -1  14  -4 542.919 70.1919   4
   1  14   4 410.168 139.414   9
  -1  14  -4 738.541 144.344  11
   1  14   4 458.321 155.423  17
   1  14   5 1668.89 287.259  17
  -1  14  -5 1246.22 116.476  20
  -1  14  -5 1268.63 118.732  28
  -1  14  -5 1514.18 125.470  12
  -1  14  -5 1161.97 112.994   4
   1  14   5 1424.20 146.133  39
  -1  14  -5 1619.95 155.073  34
  -1  14  -5 1498.85 154.785  35
   1  14   5 1392.77 233.641   9
  -1  14  -5 1681.71 239.936  11
  -1  14  -6 15146.2 705.351  28
  -1  14  -6 15243.4 951.503  11
  -1  14  -6 15364.3 703.124  12
  -1  14  -6 15650.6 705.650   3
   1  14   6 15449.1 727.595  39
  -1  14  -6 14849.3 697.744  32
  -1  14  -6 15081.2 760.749  36
  -1  14  -6 16032.6 750.422  34
  -1  14  -6 16281.6 755.007  35
  -1  14  -7 4250.71 271.308  28
  -1  14  -7 3952.47 262.519  12
  -1  14  -7 3630.95 451.750  11
  -1  14  -7 4374.28 270.786   3
   1  14   7 4487.34 286.369  39
  -1  14  -7 3860.10 259.454  32
  -1  14  -7 4595.21 308.425  35
  -1  14  -7 4727.13 317.611  36
  -1  14  -7 4741.91 307.865  34
  -1  14  -8 295.612 78.4695  28
  -1  14  -8 229.495 74.3862  12
  -1  14  -8 218.985 76.9045   3
   1  14   8 293.356 83.2589  39
  -1  14  -8 362.700 102.214  36
  -1  14  -8 512.481 115.681  35
  -1  14  -8 287.774 99.7238  34
  -1  14  -8 399.588 92.8348  32
  -1  14  -9 4171.06 254.397  12
  -1  14  -9 3791.48 249.428   3
  -1  14  -9 3967.22 256.118  37
   1  14   9 3909.70 272.110  22
  -1  14  -9 4256.82 278.948  35
  -1  14  -9 4231.66 285.120  36
   1  14  10 2272.39 176.537  22
  -1  14 -10 2291.16 176.767  36
  -1  14 -10 2346.19 173.323  35
  -1  15  11 1955.74 146.358  22
   1  15 -11 2083.59 161.957  35
  -1  15  10 5510.07 323.893  22
   1  15 -10 5306.21 343.486  35
   1  15 -10 6033.40 350.945  34
   1  15  -9 184.466 65.5698  12
   1  15  -9 206.754 75.9338  32
  -1  15   9 277.686 85.7095  39
  -1  15   9 197.437 83.9766  22
   1  15  -9 176.710 74.6450  36
   1  15  -9 115.969 92.7307  34
   1  15  -9-15.3629 104.429  35
  -1  15   8 52.9036 157.408  17
   1  15  -8 101.223 65.3702  12
   1  15  -8 142.076 71.3630  32
   1  15  -8 42.8187 58.8181  37
  -1  15   8 110.594 87.3389  39
  -1  15   8 154.125 85.5015  22
   1  15  -8 105.876 73.7329  36
   1  15  -8-33.0135 97.0308  35
   1  15  -8 105.969 97.6886  34
  -1  15   7 441.204 201.094  17
   1  15  -7 102.276 66.2986  12
  -1  15   7 176.889 89.1394  39
   1  15  -7 229.047 74.8726  37
  -1  15   7 48.4086 78.2713  22
   1  15  -7-38.4663 144.858  11
   1  15  -7 196.103 79.9203  36
   1  15  -7 224.687 107.977  35
   1  15  -6 9295.79 469.479  31
   1  15  -6 7901.59 637.737  11
  -1  15   6 10107.7 747.704  17
   1  15  -6 10325.4 494.662  37
  -1  15   6 9790.15 502.939  39
  -1  15   6 8995.12 482.053  22
   1  15  -6 9634.31 495.733  36
   1  15  -6 8966.91 515.355  35
   1  15  -6 9608.64 504.097  34
   1  15  -5 11987.1 720.424  11
   1  15  -5 11604.7 540.982   4
  -1  15   5 12849.6 829.673  17
   1  15  -5 12869.8 592.696  37
   1  15  -5 12381.3 596.298  36
   1  15  -5 13350.1 609.680  34
  -1  15   5 11994.4 581.980  22
   1  15  -4 160.359 72.0164  11
  -1  15   4 212.835 65.8769  22
  -1  15   4 380.873 130.638  17
   1  15  -4 317.970 54.1408  20
   1  15  -4 365.025 59.0434   5
   1  15  -4 309.890 51.5352   4
  -1  15   3 4721.75 401.650  17
   1  15  -3 4416.27 226.730  20
   1  15  -3 4727.91 239.681   5
   1  15  -3 4606.27 365.670  29
   1  15  -3 3855.59 274.166  11
   1  15  -3 4285.71 230.730  22
  -1  15   3 4692.31 253.374  22
  -1  15   2 39892.5 1655.50  22
   1  15  -2 41501.6 1788.07  29
   1  15  -1 11378.5 594.061  29
  -1  15   1 10091.7 638.247  14
   1  15   0 13395.0 679.621  29
   1  15   0 13520.0 716.066  17
   1  15   0 13038.0 623.429  15
  -1  15   0 13049.6 722.786  15
  -1  15   0 13129.3 745.958  14
   1  15   0 14481.0 715.410  14
  -1  15  -1 3808.91 297.371  16
  -1  15  -1 4405.80 344.718  15
  -1  15  -1 4471.59 233.806  20
   1  15   1 4372.61 350.616  17
   1  15   1 4771.90 350.595  14
  -1  15  -1 4413.65 231.575   5
   1  15   1 3915.24 297.259  29
  -1  15  -1 4393.33 235.421  22
   1  15   1 3934.11 357.352   9
   1  15   2 7182.49 503.491   9
  -1  15  -2 6552.01 356.330  11
  -1  15  -2 6625.63 331.182  20
   1  15   2 7806.11 509.416  17
  -1  15  -2 7106.34 332.890  22
   1  15   2 6626.25 341.021  22
   1  15   3 4639.37 405.970   9
  -1  15  -3 4053.35 315.447  11
   1  15   3 4859.18 264.890  22
  -1  15  -3 4655.13 243.753   4
  -1  15  -3 4231.45 235.352   5
   1  15   3 4856.86 416.280  17
  -1  15  -4 1708.50 158.236  36
  -1  15  -4 1649.63 153.668  34
   1  15   4 1542.66 148.462  39
  -1  15  -4 1626.60 124.942   4
  -1  15  -4 1555.01 203.471  11
   1  15   4 1680.99 244.509   9
   1  15   4 1639.19 255.731  17
  -1  15  -5 652.079 110.779  35
  -1  15  -5 621.673 110.328  34
  -1  15  -5 657.256 84.7702   4
   1  15   5 581.131 105.072  39
  -1  15  -5 464.275 138.243  11
   1  15   5 227.684 112.493   9
   1  15   5 628.291 209.650  17
  -1  15  -5 580.908 81.4194  20
  -1  15  -6 21473.8 948.504  28
  -1  15  -6 21565.7 945.672  12
  -1  15  -6 22034.9 1219.63  11
  -1  15  -6 21490.3 949.131   3
   1  15   6 21411.8 975.194  39
  -1  15  -6 22120.2 994.118  34
  -1  15  -6 21170.7 1007.58  36
  -1  15  -6 22718.3 1003.77  35
   1  15   6 20886.5 1304.67  17
  -1  15  -7 1586.79 151.566  28
  -1  15  -7 1507.42 146.985  12
  -1  15  -7 1989.31 164.623   3
   1  15   7 2014.19 180.781  39
  -1  15  -7 1794.78 195.136  36
  -1  15  -7 2037.47 192.465  34
  -1  15  -7 1713.88 188.420  35
  -1  15  -7 1797.35 153.819  32
  -1  15  -8 2825.57 206.585   3
   1  15   8 2653.51 206.630  39
  -1  15  -8 2849.89 224.647  37
  -1  15  -8 2755.07 201.731  12
  -1  15  -8 3076.08 245.657  36
  -1  15  -8 2615.95 228.823  35
  -1  15  -9 3282.24 210.906   3
  -1  15  -9 2846.37 210.037  37
  -1  15  -9 2991.87 227.768  35
  -1  15  -9 3100.42 234.623  36
   1  15   9 2963.38 227.431  22
  -1  15 -10 1220.57 123.393  36
  -1  15 -10 1232.29 120.697  35
   1  15  10 1288.54 126.737  22
   1  16 -11 1843.25 146.458  35
  -1  16  11 1559.32 123.537  22
   1  16 -10 9424.23 471.027  34
   1  16 -10 8607.39 466.481  35
  -1  16  10 8111.65 438.721  22
  -1  16   9 1005.77 128.510  39
  -1  16   9 1223.56 149.144  22
   1  16  -9 1171.68 162.894  35
   1  16  -9 1300.28 140.657  36
   1  16  -9 996.774 155.640  34
   1  16  -8 4908.94 303.856  12
  -1  16   8 5410.86 339.464  39
   1  16  -8 5675.95 323.983  37
  -1  16   8 5635.78 345.300  22
   1  16  -8 5457.38 340.850  36
   1  16  -8 4920.67 359.221  35
  -1  16   8 5788.00 594.719  17
  -1  16   7 1152.89 154.713  39
   1  16  -7 1223.47 137.077  37
  -1  16   7 1176.77 150.015  22
   1  16  -7 1432.19 156.371  36
   1  16  -7 1097.71 167.772  35
  -1  16   7 1113.14 269.227  17
  -1  16   6 19764.7 1146.84  17
   1  16  -6 16707.6 786.756  31
   1  16  -6 18705.2 844.138  34
   1  16  -6 17155.1 821.421  36
   1  16  -6 16483.5 842.724  35
  -1  16   6 17073.6 815.239  22
  -1  16   6 18505.8 833.738  39
   1  16  -6 18441.3 820.143  37
   1  16  -5 5091.15 304.411  37
   1  16  -5 4878.59 312.188  36
   1  16  -5 5484.36 321.773  34
   1  16  -5 4777.36 266.029  20
   1  16  -5 5094.07 263.924   4
  -1  16   5 5083.34 304.382  22
  -1  16   4 643.935 179.167  17
   1  16  -4 583.963 70.1200  20
   1  16  -4 624.587 73.8008   5
   1  16  -4 632.898 74.0535   4
  -1  16   4 675.296 100.268  22
   1  16  -3 5518.24 276.856   5
   1  16  -3 4859.56 265.890  22
  -1  16   3 4989.14 286.808  22
   1  16  -3 5659.23 267.311  20
  -1  16   3 5385.81 454.556  14
   1  16  -3 4815.43 391.416  29
  -1  16   2 1156.63 200.531  14
  -1  16   2 845.754 99.9531  22
   1  16  -2 886.266 89.2077  22
   1  16  -2 774.050 89.7276   5
   1  16  -2 1043.60 159.488  29
   1  16  -1 3574.01 206.948  22
  -1  16   1 3404.35 208.792  22
  -1  16   1 3570.39 315.711  15
  -1  16   1 3791.62 339.977  17
   1  16  -1 3702.34 284.763  29
  -1  16   1 3859.46 346.644  14
  -1  16   0 1815.34 138.775  22
  -1  16   0 1724.65 131.340  20
   1  16   0 2062.03 140.262  22
   1  16   0 1777.20 211.308  14
  -1  16   0 2009.40 253.487  14
  -1  16   0 1859.84 218.871  15
   1  16   0 2035.92 222.333  17
   1  16   0 1709.91 154.098  15
   1  16   0 1444.25 174.066  29
   1  16   1 1766.91 186.930  29
   1  16   1 2371.56 275.656   9
   1  16   1 1960.51 230.133  14
  -1  16  -1 1786.71 136.194  20
   1  16   1 1875.25 233.819  17
  -1  16  -1 2090.10 232.656  15
  -1  16  -1 1852.33 197.816  16
  -1  16  -1 2014.80 141.184   5
  -1  16  -1 1871.79 138.430  22
   1  16   1 1959.10 144.364  22
   1  16   2 2249.26 272.913  17
   1  16   2 2253.03 264.203  14
  -1  16  -2 2489.13 160.822  20
   1  16   2 2796.46 313.283   9
  -1  16  -2 2470.53 160.088  22
   1  16   2 2218.78 165.066  22
   1  16   3 2430.20 299.817   9
   1  16   3 2022.67 165.145  22
  -1  16  -3 2153.43 149.948   4
   1  16   3 2212.80 290.427  17
   1  16   4 1594.69 266.854  17
   1  16   4 1548.74 246.389   9
   1  16   4 1291.30 144.244  39
  -1  16  -4 1731.38 212.766  11
  -1  16  -4 1373.62 143.725  34
  -1  16  -4 1388.39 147.441  35
  -1  16  -4 1423.49 150.252  36
   1  16   4 1415.42 142.820  22
  -1  16  -4 1381.08 118.400   4
   1  16   5 1804.12 269.109   9
   1  16   5 1780.40 170.430  39
  -1  16  -5 1611.19 137.500   4
   1  16   5 2072.07 325.913  17
  -1  16  -5 1694.52 171.290  34
  -1  16  -5 2020.65 187.846  35
   1  16   6 6341.94 366.996  39
  -1  16  -6 5927.02 370.575  34
  -1  16  -6 6114.71 379.390  35
  -1  16  -6 6345.36 395.365  36
  -1  16  -6 5708.44 326.170   3
   1  16   6 5173.22 573.531  17
  -1  16  -7 4153.22 263.333  12
  -1  16  -7 5095.07 324.674  34
  -1  16  -7 4348.22 322.179  36
  -1  16  -7 4770.81 319.062  35
   1  16   7 4254.59 288.790  39
  -1  16  -7 4139.01 266.798   3
  -1  16  -8 3777.30 240.745  12
  -1  16  -8 3947.43 292.331  36
  -1  16  -8 4238.47 290.556  35
   1  16   8 3530.08 250.717  39
  -1  16  -8 4008.60 274.992  37
  -1  16  -8 3835.39 246.665   3
  -1  16  -9 914.480 126.001  36
  -1  16  -9 840.191 123.956  35
   1  16   9 650.549 111.525  22
   1  16   9 804.836 98.6542  39
  -1  16  -9 991.454 114.604  37
  -1  16  -9 990.525 105.658   3
  -1  16 -10 341.387 73.4526  36
  -1  16 -10 331.957 79.1853  35
   1  16  10 231.417 66.9751  22
   1  17 -11 2811.43 183.203  35
  -1  17  10 796.056 107.858  22
   1  17 -10 787.294 123.492  35
  -1  17  10 757.631 89.8555  39
  -1  17   9 1253.48 143.874  22
   1  17  -9 925.571 125.613  36
   1  17  -9 1249.11 156.984  34
   1  17  -9 947.970 156.169  35
  -1  17   9 1106.92 128.080  39
   1  17  -8 3434.23 297.658  35
   1  17  -8 4048.29 281.121  36
  -1  17   8 4367.31 295.726  22
  -1  17   8 4025.21 282.433  39
   1  17  -8 4252.66 269.132  37
  -1  17   8 4491.69 525.981  17
   1  17  -7 7475.62 477.529  35
   1  17  -7 8732.87 481.969  34
   1  17  -7 8339.41 460.029  36
  -1  17   7 8252.62 456.862  22
   1  17  -7 8139.05 444.129  37
  -1  17   7 8044.20 458.604  39
  -1  17   7 8220.60 727.029  17
   1  17  -6 5969.24 361.926  36
   1  17  -6 4898.17 370.091  35
   1  17  -6 6144.52 370.414  34
  -1  17   6 5982.79 355.389  22
  -1  17   6 6292.97 369.373  39
   1  17  -6 6363.80 355.249  37
  -1  17   6 4979.88 543.700  17
   1  17  -5 898.151 89.6965   4
   1  17  -5 1099.40 136.471  34
   1  17  -5 844.631 121.793  36
  -1  17   5 810.681 115.150  22
  -1  17   5 1005.51 132.440  39
   1  17  -5 846.109 116.098  37
  -1  17   5 907.595 247.858  17
   1  17  -5 811.256 88.5317  20
   1  17  -4 114.629 46.3903   5
   1  17  -4 158.162 45.8007   4
   1  17  -4 223.174 69.7198  37
   1  17  -4 198.934 63.3398  36
  -1  17   4 180.498 131.650  17
   1  17  -4 179.020 51.7841  20
  -1  17   4 65.5702 56.7283  22
   1  17  -3 3444.13 195.771   5
  -1  17   3 3030.66 205.598  22
   1  17  -3 2915.93 184.084  22
  -1  17   3 2875.05 350.814  14
   1  17  -3 3085.28 180.436  20
   1  17  -3 3101.04 301.460  29
   1  17  -2 731.201 90.1335   5
  -1  17   2 505.040 84.6265  22
   1  17  -2 677.975 83.1932  22
   1  17  -2 635.988 70.0305  20
   1  17  -2 702.197 139.456  29
  -1  17   2 839.428 174.069  14
  -1  17   1 2022.56 153.382  22
   1  17  -1 2070.53 148.061  22
  -1  17   1 2348.19 286.676  14
  -1  17   1 2147.80 262.593  17
  -1  17   1 1808.19 229.608  15
   1  17  -1 1724.23 192.711  29
  -1  17   0 2399.10 161.407   5
  -1  17   0 2260.56 152.447  20
  -1  17   0 2249.75 159.910  22
   1  17   0 2325.42 161.918  22
   1  17   0 2367.30 246.822  14
  -1  17   0 2263.84 270.661  14
  -1  17   0 1998.70 243.239  15
   1  17   0 2241.65 243.862  17
  -1  17   0 1721.73 194.140  16
   1  17   0 1994.56 172.639  15
  -1  17   0 2668.50 159.631  27
   1  17   0 1904.68 199.022  29
   1  17   1 7485.00 457.082  29
   1  17   1 8353.46 577.269   9
   1  17   1 8732.07 543.752  14
   1  17   1 8351.64 406.803  22
  -1  17  -1 8353.96 401.164  22
   1  17   1 8998.43 567.781  17
  -1  17  -1 6582.53 456.107  16
  -1  17  -1 8638.18 399.651  20
  -1  17  -1 8635.71 544.920  15
   1  17   1 8122.24 458.124  15
  -1  17  -1 8236.67 394.803   5
   1  17   2 3451.64 340.616  14
  -1  17  -2 3791.16 217.123  20
   1  17   2 3968.47 382.730   9
  -1  17  -2 3495.80 212.165  22
   1  17   2 3384.54 224.681  22
   1  17   3 2159.29 293.475   9
   1  17   3 1834.58 161.251  22
  -1  17  -3 2176.49 152.008   4
  -1  17  -3 2079.61 147.595  20
   1  17   3 2431.82 309.722  17
   1  17   4 6328.45 554.598  17
   1  17   4 5256.39 333.858  39
  -1  17  -4 6013.53 360.844  36
  -1  17  -4 6107.19 357.114  35
   1  17   4 5844.13 339.555  22
  -1  17  -4 6120.52 310.655   4
   1  17   4 6044.36 514.497   9
   1  17   5 9244.68 745.658  17
  -1  17  -5 8769.92 438.313   4
  -1  17  -5 9674.41 499.559  35
   1  17   5 8832.17 479.664  39
   1  17   6 28414.1 1584.33  17
  -1  17  -6 25473.0 1135.73   3
  -1  17  -6 27559.8 1199.99  35
   1  17   6 26517.8 1174.56  39
   1  17   7 1200.54 284.035  17
  -1  17  -7 1722.19 182.188  36
  -1  17  -7 1422.02 170.488  35
   1  17   7 1192.27 147.781  39
  -1  17  -7 1152.48 126.087   3
  -1  17  -8 2637.58 230.484  36
  -1  17  -8 2466.15 218.818  35
   1  17   8 2409.18 198.402  39
  -1  17  -8 2693.66 213.866  37
  -1  17  -8 2364.04 181.096   3
   1  17   9 918.982 107.199  39
  -1  17  -9 974.568 113.574  37
  -1  17  -9 1110.02 132.412  36
  -1  17  -9 949.706 126.545  35
   1  17   9 1248.69 139.338  22
  -1  17 -10 5172.61 272.002  36
   1  17  10 4565.28 268.604  22
   1  18 -11 1512.27 125.477  35
  -1  18  10 278.468 61.1757  39
  -1  18  10 283.558 75.5315  22
  -1  18   9 1016.31 124.909  39
   1  18  -9 792.854 111.277  36
   1  18  -9 828.674 144.938  35
  -1  18   9 776.215 122.220  22
   1  18  -8 526.891 93.7704  37
  -1  18   8 673.765 119.355  39
  -1  18   8 659.186 121.480  22
   1  18  -8 584.886 136.355  35
   1  18  -8 771.789 121.823  36
  -1  18   7 3882.73 478.173  17
  -1  18   7 3115.75 254.599  39
   1  18  -7 3377.56 247.881  37
  -1  18   7 3494.70 263.276  22
   1  18  -7 3045.08 276.100  35
   1  18  -7 3591.70 273.871  34
   1  18  -7 4138.99 276.257  36
  -1  18   6 13470.3 941.795  17
  -1  18   6 12487.3 637.613  39
   1  18  -6 12194.0 622.894  37
  -1  18   6 12488.4 628.323  22
   1  18  -6 13515.0 658.579  34
   1  18  -6 12173.9 661.720  35
   1  18  -6 13128.2 642.638  36
   1  18  -5 8105.49 403.576   4
   1  18  -5 9069.20 462.044  37
  -1  18   5 8574.12 465.402  39
   1  18  -5 8244.83 408.369  20
  -1  18   5 8728.92 700.598  17
  -1  18   5 8721.83 455.271  22
   1  18  -5 8561.00 462.269  36
   1  18  -5 9300.50 476.637  34
   1  18  -4 922.535 96.7099   5
   1  18  -4 1066.43 96.4047   4
   1  18  -4 973.631 120.251  37
  -1  18   4 960.607 217.301  14
   1  18  -4 970.495 119.589  36
   1  18  -4 953.151 125.865  34
  -1  18   4 926.355 119.635  22
   1  18  -4 1051.88 96.4343  20
   1  18  -3 31304.5 1540.30  29
  -1  18   3 32601.5 1655.68  14
   1  18  -3 33810.0 1381.01   5
  -1  18   3 32822.1 1402.61  22
   1  18  -3 32450.0 1372.88  22
   1  18  -3 34013.2 1365.54  20
   1  18  -2 31651.0 1465.54  29
  -1  18   2 29518.8 1564.34  14
   1  18  -2 34338.5 1352.15   5
   1  18  -2 32526.1 1336.66  22
  -1  18   2 30550.2 1349.41  22
   1  18  -2 31920.6 1317.35  20
   1  18  -1 16498.0 861.070  29
  -1  18   1 18111.6 992.236  14
   1  18  -1 17321.8 774.273  22
  -1  18   1 17597.6 784.124  22
  -1  18   1 17298.7 947.495  15
   1  18  -1 18642.8 758.288  20
  -1  18   1 18547.2 989.212  17
   1  18   0 15674.6 807.326  29
  -1  18   0 17935.3 742.096  27
  -1  18   0 17363.1 749.282   5
   1  18   0 16425.3 888.809  14
  -1  18   0 16883.7 743.992  20
   1  18   0 17497.2 752.952  22
  -1  18   0 16679.1 747.713  22
  -1  18   0 15468.2 816.893  16
  -1  18   0 17424.4 912.703  15
   1  18   0 16892.2 901.954  17
  -1  18  -1 23486.6 1021.55  27
  -1  18  -1 25149.6 1038.89   5
   1  18   1 24791.3 1215.94  14
   1  18   1 23651.6 1100.56  15
  -1  18  -1 23928.9 1203.10  15
   1  18   1 23978.5 1229.32  17
  -1  18  -1 24363.5 1125.37  16
  -1  18  -1 25066.7 1037.41  20
  -1  18  -1 24146.8 1038.64  22
   1  18   1 24954.6 1049.18  22
   1  18   2 6929.83 539.568   9
  -1  18  -2 6687.27 326.202  27
   1  18   2 6477.70 496.639  14
  -1  18  -2 6543.96 343.233  22
   1  18   2 6539.55 354.372  22
   1  18   2 7341.40 533.954  17
  -1  18  -2 6957.20 340.944  20
   1  18   3 12629.9 831.065  17
   1  18   3 11691.3 784.717  14
  -1  18  -3 12699.6 587.388  20
   1  18   3 13033.3 617.632  39
  -1  18  -3 14481.6 640.303  35
  -1  18  -3 12410.7 628.424  36
   1  18   3 11910.3 606.918  22
   1  18   3 13413.5 832.566   9
  -1  18  -3 13486.6 593.222   4
  -1  18  -4 8932.92 486.160  36
  -1  18  -4 8754.34 476.229  35
   1  18   4 9609.81 474.098  39
   1  18   4 8554.08 685.696  17
   1  18   4 8484.04 460.957  22
  -1  18  -4 8795.97 431.827   4
   1  18   5 10891.9 555.929  39
   1  18   5 11928.2 858.263  17
  -1  18  -5 11904.1 581.213  35
  -1  18  -5 10195.4 511.396   4
   1  18   6 3586.57 265.629  39
   1  18   6 3769.27 484.525  17
  -1  18  -6 3701.29 279.543  35
  -1  18  -6 3743.96 234.912   3
   1  18   7 1282.21 150.296  39
   1  18   7 1099.29 286.986  17
  -1  18  -7 1259.50 156.971  37
  -1  18  -7 1627.29 180.590  36
  -1  18  -7 1139.61 160.960  35
  -1  18  -7 1144.00 123.161   3
  -1  18  -8 1267.62 158.364  35
  -1  18  -8 1425.20 164.941  36
  -1  18  -8 1508.37 133.081   3
  -1  18  -8 1371.69 151.810  37
   1  18   8 1590.41 153.665  39
  -1  18  -9 843.154 101.857  37
   1  18   9 652.212 92.4829  39
  -1  18  -9 809.820 114.893  36
  -1  18  -9 1064.22 124.159  35
   1  18   9 806.383 116.001  22
  -1  18 -10 6138.46 305.859  36
   1  18  10 5677.87 306.649  22
  -1  19  10 1418.12 113.455  39
   1  19 -10 1409.48 143.973  35
  -1  19  10 1365.64 130.635  22
  -1  19   9 1791.71 162.848  39
   1  19  -9 1728.78 187.221  35
   1  19  -9 1687.96 155.441  36
  -1  19   9 1933.90 174.664  22
  -1  19   8 271.948 100.458  39
   1  19  -8 243.530 75.1120  37
  -1  19   8 222.652 93.4786  22
   1  19  -8 218.184 82.4087  36
   1  19  -8 238.796 124.741  35
  -1  19   7 7928.05 453.352  39
   1  19  -7 7955.20 437.958  37
  -1  19   7 8269.64 455.101  22
  -1  19   7 8988.05 762.720  17
   1  19  -7 8071.85 453.027  36
   1  19  -7 7870.71 468.422  34
   1  19  -7 7226.21 467.410  35
  -1  19   6 4096.11 285.126  39
   1  19  -6 3754.12 268.361  37
  -1  19   6 3897.40 278.680  22
  -1  19   6 3284.22 442.778  17
   1  19  -6 3408.99 286.545  35
   1  19  -6 4105.09 290.341  34
   1  19  -6 3724.63 274.131  36
   1  19  -5 4578.88 311.253  34
   1  19  -5 4593.16 301.183  36
   1  19  -5 4552.35 296.385  37
  -1  19   5 4981.75 312.222  39
  -1  19   5 5144.43 519.583  17
  -1  19   5 4912.79 519.920  14
   1  19  -5 4194.03 247.899  20
  -1  19   5 4638.39 294.269  22
   1  19  -5 4446.26 248.174   4
   1  19  -4 502.965 76.9015   5
   1  19  -4 485.111 71.1228   4
   1  19  -4 509.347 95.9505  36
   1  19  -4 599.975 106.157  34
   1  19  -4 606.751 100.752  37
   1  19  -4 588.944 73.9690  20
  -1  19   4 453.525 97.9089  22
  -1  19   4 529.441 192.673  14
   1  19  -3 1232.53 115.067   5
   1  19  -3 1154.76 138.563  35
   1  19  -3 1002.38 118.885  36
   1  19  -3 1317.08 131.703  37
   1  19  -3 1069.66 99.5153  20
  -1  19   3 1113.27 129.086  22
   1  19  -3 1223.14 110.014  22
   1  19  -2 2244.31 241.532  29
  -1  19   2 2658.40 331.873  14
  -1  19   2 2692.17 194.212  22
   1  19  -2 2766.69 179.822  22
  -1  19   2 3003.16 342.727  17
   1  19  -2 2823.30 169.063  20
   1  19  -2 2820.10 191.123   5
  -1  19   1 464.953 171.824  14
   1  19  -1 729.282 91.2158  22
  -1  19   1 551.342 92.3119  22
  -1  19   1 655.135 85.0935  20
   1  19  -1 631.926 73.6127  20
  -1  19   1 730.249 182.718  17
  -1  19   1 546.302 158.649  15
   1  19  -1 663.691 116.851  29
  -1  19   0 3292.36 195.417  27
  -1  19   0 2824.23 195.007   5
  -1  19   0 3220.81 204.686  22
   1  19   0 3160.12 202.965  22
  -1  19   0 2896.31 192.788  20
   1  19   0 3078.80 179.557  20
   1  19   0 2975.75 306.238  17
  -1  19   0 2732.69 293.979  15
   1  19   0 3194.07 303.738  14
  -1  19  -1 1099.19 113.448   5
  -1  19  -1 1219.54 105.943  27
  -1  19  -1 1194.79 194.218  15
  -1  19  -1 1219.09 111.324  20
   1  19   1 906.827 184.558  17
   1  19   1 1196.92 120.428  22
  -1  19  -1 1190.09 118.215  22
   1  19   1 1128.42 97.8650  20
   1  19   1 1293.96 205.871  14
  -1  19  -2 3091.50 226.651  36
  -1  19  -2 3106.59 224.313  37
   1  19   2 3378.03 360.788  17
  -1  19  -2 3621.96 209.651  20
   1  19   2 2959.89 213.502  22
  -1  19  -2 3172.13 202.548  22
   1  19   2 2523.41 313.657  14
  -1  19  -3 3702.70 226.934   4
  -1  19  -3 4020.46 267.359  35
  -1  19  -3 3960.37 265.079  36
  -1  19  -3 4156.20 269.376  37
   1  19   3 3465.72 247.496  39
   1  19   3 3198.70 392.204  17
  -1  19  -3 3852.93 228.431  20
   1  19   3 3180.89 236.424  22
   1  19   3 3569.69 388.435  14
  -1  19  -4 8124.30 455.556  36
  -1  19  -4 9011.82 460.998  35
   1  19   4 8058.02 438.254  39
  -1  19  -4 7798.65 402.503  20
   1  19   4 8205.84 674.809  17
   1  19   4 8487.80 665.002  14
   1  19   4 7132.08 428.031  22
  -1  19  -4 8013.33 400.268   4
   1  19   5 6790.15 403.913  39
   1  19   5 6726.15 648.754  17
  -1  19  -5 7900.22 430.055  35
  -1  19  -5 6972.20 366.866   4
  -1  19  -6 8310.63 472.339  37
   1  19   6 8137.00 450.100  39
   1  19   6 8501.81 763.682  17
  -1  19  -6 8189.03 466.065  35
  -1  19  -6 7652.85 407.034   3
  -1  19  -7 1920.86 196.718  35
  -1  19  -7 2070.58 213.923  36
  -1  19  -7 1720.62 149.977   3
   1  19   7 1780.55 181.018  39
  -1  19  -7 2202.90 203.085  37
  -1  19  -8 7996.50 450.366  36
  -1  19  -8 8498.91 442.962  35
  -1  19  -8 7441.29 390.290   3
  -1  19  -8 8656.71 440.067  37
   1  19   8 7139.36 408.058  39
  -1  19  -9 880.913 100.507  37
   1  19   9 836.201 98.3308  39
  -1  19 -10 1175.97 104.007  36
   1  19  10 1421.50 115.097  22
   1  20 -10 3073.26 206.875  35
  -1  20  10 3205.20 194.371  22
  -1  20   9 1472.36 145.687  39
   1  20  -9 1164.18 156.801  35
  -1  20   8 12583.7 625.629  39
   1  20  -8 12180.3 602.130  37
  -1  20   8 13198.4 637.740  22
   1  20  -8 12005.7 648.781  35
   1  20  -8 12959.7 628.916  36
   1  20  -7 511.997 109.059  36
   1  20  -7 151.217 117.012  35
   1  20  -7 258.016 99.9330  34
   1  20  -7 456.684 96.7957  37
  -1  20   7 421.418 118.062  39
  -1  20   7 164.319 179.049  17
  -1  20   7 405.255 106.509  22
  -1  20   7 449.832 212.050  14
   1  20  -6 18842.8 868.039  37
  -1  20   6 18751.9 878.279  39
  -1  20   6 19300.8 874.675  22
  -1  20   6 17897.5 1199.26  17
  -1  20   6 19107.5 1229.74  14
   1  20  -6 16548.5 894.580  35
   1  20  -6 18812.7 890.331  34
   1  20  -6 18648.6 878.659  36
   1  20  -5 5782.11 318.587   4
   1  20  -5 6526.05 383.486  36
   1  20  -5 6614.73 393.321  34
   1  20  -5 6645.44 378.826  37
  -1  20   5 6769.62 389.801  39
   1  20  -5 6198.75 327.023  20
  -1  20   5 6491.59 377.674  22
  -1  20   5 6573.35 617.456  14
   1  20  -4 2103.73 155.913   5
   1  20  -4 2033.00 149.917   4
   1  20  -4 2101.91 187.303  36
   1  20  -4 1971.26 178.587  37
  -1  20   4 2239.41 195.945  39
   1  20  -4 2116.54 148.528  20
  -1  20   4 2088.65 180.443  22
  -1  20   4 2062.36 323.551  14
   1  20  -3 1720.83 142.031   5
   1  20  -3 1444.71 160.058  35
  -1  20   3 1838.96 169.073  39
   1  20  -3 1926.41 163.225  37
  -1  20   3 1120.84 252.256  14
   1  20  -3 1512.75 121.672  20
  -1  20   3 1485.18 153.803  22
   1  20  -3 1866.41 142.021  22
  -1  20   2 7680.10 566.585  15
  -1  20   2 6919.09 578.842  17
   1  20  -2 7780.21 372.429  20
   1  20  -2 8079.60 393.719  22
  -1  20   2 7683.41 406.999  22
   1  20  -2 8256.76 417.726  37
  -1  20   2 7717.87 608.263  14
   1  20  -2 8477.51 403.085   5
   1  20  -2 6448.29 465.398  29
  -1  20   1 712.120 95.1293  20
   1  20  -1 852.780 82.3163  20
  -1  20   1 574.302 150.767  15
  -1  20   1 858.974 210.601  14
  -1  20   1 631.500 95.6666  22
   1  20  -1 879.746 100.304  22
  -1  20   0 999.680 101.918  27
   1  20   0 924.687 108.992  22
  -1  20   0 1061.47 114.508  22
  -1  20   0 1007.73 105.106  20
  -1  20   0 1303.79 207.243  15
   1  20   0 910.440 87.9274  20
  -1  20   0 868.157 105.381   5
  -1  20  -1 3914.77 228.012   5
  -1  20  -1 3809.82 216.949  27
   1  20   1 3468.08 366.220  17
  -1  20  -1 3735.27 224.554  20
   1  20   1 3360.63 203.275  20
  -1  20  -1 3923.82 231.564  22
   1  20   1 3457.71 233.444  22
   1  20   1 3743.59 360.463  14
  -1  20  -2 5576.22 344.161  36
   1  20   2 5773.88 334.425  39
  -1  20  -2 6054.73 348.458  37
  -1  20  -2 6023.96 316.177  20
   1  20   2 5171.74 487.834  17
   1  20   2 5722.37 331.841  22
  -1  20  -2 6162.39 320.876  22
   1  20   2 6065.16 497.162  14
  -1  20  -3 639.486 88.9167   4
  -1  20  -3 548.317 107.053  36
  -1  20  -3 616.568 112.112  37
   1  20   3 622.226 105.860  39
   1  20   3 384.386 94.8112  22
   1  20   3 214.695 140.397  14
  -1  20  -3 655.948 92.7414  20
   1  20   3 397.287 164.277  17
  -1  20  -4 4529.91 296.152  35
  -1  20  -4 4248.56 299.630  36
   1  20   4 3773.41 268.016  22
  -1  20  -4 3975.93 245.726  20
   1  20   4 4295.38 475.575  17
  -1  20  -4 3764.73 238.243   4
   1  20   4 4279.56 459.499  14
   1  20   5 4814.20 312.659  39
  -1  20  -5 4375.14 316.477  37
   1  20   5 4878.10 544.130  17
   1  20   5 4520.89 513.018  14
  -1  20  -5 4831.22 325.227  35
  -1  20  -5 4778.63 273.860   4
   1  20   6 10953.0 579.759  39
  -1  20  -6 12557.3 615.560  37
   1  20   6 11121.2 884.761  14
   1  20   6 11719.1 925.425  17
  -1  20  -6 11791.3 602.530  35
  -1  20  -6 10795.9 535.956   3
  -1  20  -7 5515.10 341.115  35
  -1  20  -7 4940.49 342.488  36
  -1  20  -7 4847.66 282.434   3
   1  20   7 4823.57 315.415  39
  -1  20  -7 5186.47 336.096  37
  -1  20  -8 311.573 105.792  35
  -1  20  -8 146.908 89.4816  36
   1  20   8 327.038 87.9166  39
  -1  20  -8 321.125 89.6102  37
  -1  20  -9 318.483 80.4671  36
   1  20   9 267.898 71.4774  39
  -1  21  10 1272.98 113.556  22
  -1  21  10 1014.00 90.7777  39
  -1  21   9 26.6093 69.8145  39
   1  21  -9-23.6330 99.4247  35
  -1  21   9 61.7510 69.1453  22
  -1  21   8 863.474 124.603  39
   1  21  -8 655.011 101.094  37
   1  21  -8 502.712 100.898  36
   1  21  -8 356.234 122.361  35
  -1  21   8 628.869 114.647  22
   1  21  -7 208.035 79.1390  37
  -1  21   7 216.303 104.260  39
  -1  21   7 108.083 83.5473  22
   1  21  -7 205.115 90.2353  36
   1  21  -7 16.5884 107.140  35
   1  21  -6 6745.33 447.530  35
   1  21  -6 7341.37 429.783  36
   1  21  -6 7681.18 424.314  37
  -1  21   6 7213.44 428.147  39
  -1  21   6 7242.11 688.202  17
  -1  21   6 6505.00 667.999  14
  -1  21   6 7800.02 430.430  22
   1  21  -5 7683.18 419.120  36
   1  21  -5 6590.63 397.003  37
  -1  21   5 6332.71 628.550  14
  -1  21   5 6949.99 402.602  22
   1  21  -5 6880.45 349.625   4
   1  21  -4 9634.40 443.395   4
   1  21  -4 8794.22 442.410   5
   1  21  -4 9306.39 490.012  36
   1  21  -4 9349.25 485.008  37
  -1  21   4 9467.63 494.211  39
  -1  21   4 8337.04 712.299  14
   1  21  -4 8977.24 434.773  20
  -1  21   4 8819.34 478.099  22
  -1  21   3 7720.33 429.556  22
   1  21  -3 8057.64 404.845  22
  -1  21   3 8465.18 445.651  39
   1  21  -3 8631.13 416.138   5
   1  21  -3 8372.97 396.625  20
  -1  21   3 7858.26 648.047  17
  -1  21   3 7351.94 636.960  14
  -1  21   2 14406.8 710.321  22
   1  21  -2 16045.1 700.969  22
  -1  21   2 15251.3 720.061  39
   1  21  -2 16965.5 730.396  37
   1  21  -2 16341.7 712.305   5
  -1  21   2 15187.7 949.960  17
  -1  21   2 14804.2 901.904  15
   1  21  -2 15007.7 676.205  20
  -1  21   2 14259.6 938.051  14
   1  21  -1 6993.04 361.077  37
  -1  21   1 6446.58 542.392  14
   1  21  -1 6727.32 322.618  20
  -1  21   1 5197.51 469.594  15
  -1  21   1 6488.84 353.305  22
  -1  21   1 5955.14 336.802  20
   1  21  -1 6608.57 344.604  22
  -1  21   0 11887.4 531.883  27
  -1  21   0 11362.1 540.380  22
   1  21   0 11201.7 541.210  22
  -1  21   0 11084.2 545.881  37
  -1  21   0 9564.73 675.867  15
  -1  21   0 11189.4 532.531  20
   1  21   0 11132.0 509.468  20
  -1  21   0 11661.6 539.862   5
  -1  21  -1 23900.5 1024.18   5
  -1  21  -1 23033.2 1006.57  27
  -1  21  -1 23738.4 1050.73  37
   1  21   1 25609.2 1041.02  39
   1  21   1 23720.0 1234.24  14
   1  21   1 24858.8 1270.16  17
  -1  21  -1 23602.9 1020.71  20
   1  21   1 23602.3 1036.20  22
   1  21   1 22858.9 999.393  20
  -1  21  -1 23630.2 1025.74  22
  -1  21  -2 39439.5 1698.01  36
  -1  21  -2 42880.0 1705.82  37
   1  21   2 41602.9 1683.12  39
   1  21   2 40459.5 1915.72  14
  -1  21  -2 40510.1 1656.67  20
   1  21   2 37583.9 1927.08  17
   1  21   2 37488.5 1673.28  22
  -1  21  -2 38268.6 1657.31  22
   1  21   3 6298.01 573.200  17
  -1  21  -3 6294.79 337.680  20
  -1  21  -3 6710.43 389.574  36
  -1  21  -3 6583.28 385.160  37
   1  21   3 6459.73 369.416  39
   1  21   3 5573.86 354.479  22
   1  21   3 6056.32 542.914  14
  -1  21  -3 6861.42 347.386   4
  -1  21  -4 4922.05 320.674  35
  -1  21  -4 4207.90 306.927  36
   1  21   4 4235.40 294.639  22
  -1  21  -4 4435.51 263.851   4
   1  21   4 3999.26 458.747  14
   1  21   4 4229.41 492.209  17
  -1  21  -4 4695.63 269.303  20
   1  21   5 11787.1 897.948  17
  -1  21  -5 11056.1 530.912  20
  -1  21  -5 11825.8 593.581  35
  -1  21  -5 11865.1 595.390  37
   1  21   5 10928.5 566.151  39
  -1  21  -5 10756.8 524.066   4
   1  21   5 10241.1 830.800  14
   1  21   5 9832.30 567.229  22
  -1  21  -6 6581.86 384.136  35
  -1  21  -6 5326.59 307.424   3
  -1  21  -6 6569.03 384.940  37
   1  21   6 5402.78 348.343  39
   1  21   6 4884.79 582.325  17
   1  21   6 5095.77 577.120  14
  -1  21  -7 2459.99 209.864  37
   1  21   7 1612.04 173.070  39
  -1  21  -7 1831.24 147.173   3
  -1  21  -7 2618.79 217.461  35
  -1  21  -7 2176.88 209.577  36
  -1  21  -8 1431.50 154.856  36
   1  21   8 1330.21 133.945  39
  -1  21  -8 1143.20 132.824  37
  -1  21  -9 396.423 79.5339  36
   1  21   9 250.120 65.1687  39
  -1  22  10 1594.03 120.590  22
  -1  22  10 1433.44 103.178  39
  -1  22   9 1051.43 121.292  39
   1  22  -9 1439.75 159.258  35
  -1  22   9 1221.36 130.760  22
  -1  22   8 11997.9 593.126  39
   1  22  -8 12180.3 572.447  37
   1  22  -8 10790.1 608.716  35
  -1  22   8 12646.6 608.370  22
   1  22  -7 1798.60 164.876  37
  -1  22   7 1693.67 183.327  39
  -1  22   7 1378.20 164.795  22
   1  22  -7 1431.15 162.805  36
   1  22  -7 1116.62 179.245  35
   1  22  -6 7129.43 411.359  37
  -1  22   6 7530.05 429.217  39
  -1  22   6 6915.00 415.111  22
  -1  22   6 7763.18 715.620  14
   1  22  -6 6788.03 414.034  36
   1  22  -5 3069.00 236.314  36
   1  22  -5 2646.20 221.091  37
  -1  22   5 2979.07 232.221  22
  -1  22   5 3034.72 435.528  14
   1  22  -5 2575.39 178.701   4
   1  22  -4 2571.81 177.684   5
   1  22  -4 2419.66 168.985   4
   1  22  -4 2621.74 210.073  37
  -1  22   4 2162.72 206.492  39
  -1  22   4 2216.51 199.999  22
   1  22  -4 2473.83 166.450  20
  -1  22   4 1833.08 338.239  14
   1  22  -3 7388.68 378.858   5
  -1  22   3 7568.31 414.614  39
  -1  22   3 6969.16 400.753  22
   1  22  -3 7297.81 373.263  22
   1  22  -3 7248.78 359.103  20
  -1  22   3 6670.63 613.950  17
  -1  22   3 7255.16 635.412  14
   1  22  -2 4615.21 270.684   5
  -1  22   2 4379.93 279.531  22
   1  22  -2 4183.09 257.572  22
  -1  22   2 4283.78 281.153  39
   1  22  -2 4537.18 284.090  37
   1  22  -2 4539.98 242.442  20
  -1  22   2 3531.84 386.656  15
  -1  22   2 4747.99 461.545  17
  -1  22   2 3561.91 427.709  14
  -1  22   1 223.978 77.3087   5
  -1  22   1 274.213 78.3779  27
   1  22  -1 276.969 71.1620  22
  -1  22   1 347.948 81.7222  22
  -1  22   1 173.252 63.3961  37
  -1  22   1 332.755 76.1465  39
   1  22  -1 343.377 79.6683  37
   1  22  -1 347.106 60.9462  20
  -1  22   1 293.427 71.8104  20
  -1  22   1 148.113 111.996  15
  -1  22   1 221.747 135.088  14
  -1  22   0 423.060 76.9688  27
  -1  22   0 550.494 93.6413  22
   1  22   0 531.191 93.5873  22
  -1  22   0 517.815 93.0352  37
  -1  22   0 639.274 90.1400  20
   1  22   0 541.308 70.6492  20
  -1  22   0 367.230 128.993  15
  -1  22   0 459.720 87.1138   5
  -1  22  -1 4389.85 249.787   5
  -1  22  -1 3646.39 223.861  27
  -1  22  -1 3801.49 261.625  37
   1  22   1 4192.34 256.230  39
   1  22   1 3458.33 375.766  17
   1  22   1 3627.98 217.520  20
  -1  22  -1 4083.41 240.215  20
   1  22   1 3519.63 249.459  22
  -1  22  -1 3922.23 245.084  22
   1  22   1 3269.15 364.931  14
  -1  22  -2 9838.87 523.520  36
   1  22   2 10387.3 512.505  39
  -1  22  -2 10259.1 525.619  37
  -1  22  -2 10070.7 486.549  20
   1  22   2 9858.42 722.504  17
   1  22   2 9197.78 501.712  22
  -1  22  -2 10075.2 489.158  22
   1  22   2 9389.39 686.480  14
  -1  22  -3 36.6504 56.5265   4
  -1  22  -3-14.1163 63.6900  36
  -1  22  -3 13.9630 71.9476  37
   1  22   3 23.4263 74.7352  39
   1  22   3 36.1704 75.2367  22
   1  22   3 38.8284 115.505  14
   1  22   3 174.066 135.768  17
  -1  22  -3 17.6945 55.8361  20
  -1  22  -4 4223.20 312.042  36
   1  22   4 4242.49 297.349  22
  -1  22  -4 4414.41 266.690  20
   1  22   4 4469.61 508.027  17
   1  22   4 3440.82 441.571  14
  -1  22  -4 4863.86 270.427   4
  -1  22  -5 4641.62 281.254   4
  -1  22  -5 4894.04 346.105  36
   1  22   5 4850.82 321.821  39
   1  22   5 4349.77 543.576  17
  -1  22  -5 4603.19 282.133  20
   1  22   5 4055.02 496.380  14
   1  22   5 4810.75 328.677  22
  -1  22  -6 5377.71 338.213  35
  -1  22  -6 4250.64 258.960   3
   1  22   6 4197.33 303.065  39
  -1  22  -6 5667.49 345.772  37
  -1  22  -7 660.614 123.630  36
  -1  22  -7 523.652 110.315  37
   1  22   7 586.412 115.553  39
  -1  22  -8 688.398 113.534  36
   1  22   8 1001.17 117.756  39
  -1  22  -8 948.448 117.392  37
   1  22   9 223.691 57.3540  39
  -1  23  10 799.589 69.3748  39
  -1  23   9 4421.99 258.271  22
  -1  23   9 3896.51 240.796  39
   1  23  -8 4810.65 284.715  37
  -1  23   8 4810.15 304.594  39
   1  23  -8 4856.81 331.151  35
  -1  23   8 5593.99 321.409  22
  -1  23   7 2891.34 233.879  39
   1  23  -7 2837.33 214.873  37
  -1  23   7 2651.86 225.088  22
   1  23  -7 2514.87 248.114  35
  -1  23   6 629.437 130.012  39
   1  23  -6 755.929 124.631  37
  -1  23   6 554.025 228.926  14
  -1  23   6 839.428 131.092  22
   1  23  -5 1107.35 145.228  37
  -1  23   5 1263.14 287.681  14
   1  23  -5 1097.13 108.184   4
  -1  23   5 1083.50 151.794  22
  -1  23   4 4671.83 308.402  22
  -1  23   4 4408.47 312.566  39
   1  23  -4 5485.10 326.617  37
   1  23  -4 4497.26 269.790   5
   1  23  -4 4792.51 272.779   4
   1  23  -4 4923.23 267.508  20
  -1  23   4 5186.80 535.345  17
  -1  23   4 4625.49 521.579  14
   1  23  -3 2027.56 160.562  22
  -1  23   3 1889.24 180.965  22
  -1  23   3 1947.02 187.945  39
   1  23  -3 2039.40 159.661   4
   1  23  -3 1968.64 160.263   5
   1  23  -3 2067.26 147.104  20
  -1  23   3 2105.19 307.670  15
  -1  23   3 2098.23 337.106  17
  -1  23   3 1479.14 308.141  14
   1  23  -2 1714.27 147.419  22
  -1  23   2 1387.11 153.093  22
  -1  23   2 1279.84 139.342  20
  -1  23   2 1773.56 168.323  39
   1  23  -2 1797.55 165.157  37
   1  23  -2 1648.55 152.947   5
   1  23  -2 1750.03 131.516  20
  -1  23   2 1810.63 301.552  17
  -1  23   2 1615.72 256.126  15
  -1  23   2 1742.26 298.824  14
  -1  23   1 1706.58 250.007  15
   1  23  -1 1723.00 130.654  20
  -1  23   1 1532.65 145.944  27
  -1  23   1 1752.28 161.573  22
  -1  23   1 1662.27 149.140  20
   1  23  -1 1481.90 144.544  22
  -1  23   1 1446.88 142.481  37
  -1  23   1 1749.44 156.253  39
   1  23  -1 1819.21 161.176  37
  -1  23   1 1552.00 275.847  14
  -1  23   1 1637.55 153.003   5
   1  23  -1 1765.30 163.099   5
  -1  23   0 8.29099 48.7130  27
  -1  23   0-19.8888 62.0561  22
   1  23   0 19.9030 64.8611  22
   1  23   0 59.9331 59.1901  39
  -1  23   0 86.3673 65.0319  37
  -1  23   0 27.0749 50.2321  20
   1  23   0 6.52711 38.8415  20
  -1  23   0 174.348 98.5577  15
  -1  23   0-28.3345 59.6050   5
  -1  23  -1 1509.57 146.364   5
  -1  23  -1 1514.85 130.738  27
   1  23   1 1855.81 161.988  39
  -1  23  -1 1783.77 168.516  37
  -1  23  -1 1703.55 147.316  20
   1  23   1 1331.81 248.416  17
   1  23   1 1908.79 271.950  14
   1  23   1 1468.88 149.834  22
  -1  23  -1 1785.13 155.942  22
  -1  23  -2 3016.39 215.450  22
   1  23   2 2840.82 225.932  22
  -1  23  -2 3207.76 209.524  20
   1  23   2 3226.06 389.074  17
  -1  23  -2 3252.61 241.395  37
   1  23   2 2954.73 223.646  39
   1  23   2 2346.70 326.609  14
  -1  23  -2 2957.04 207.939   5
  -1  23  -3 13352.0 595.104   4
  -1  23  -3 12090.1 634.095  36
   1  23   3 11902.1 612.109  39
  -1  23  -3 12731.9 640.176  37
   1  23   3 11835.8 870.510  17
  -1  23  -3 12686.5 590.125  20
   1  23   3 11269.3 610.680  22
   1  23   3 12831.7 856.521  14
  -1  23  -4 6137.49 330.848   4
  -1  23  -4 6373.13 395.698  36
   1  23   4 6048.63 368.079  39
  -1  23  -4 5939.53 381.272  37
   1  23   4 5992.90 601.834  17
  -1  23  -4 5902.66 329.729  20
   1  23   4 5541.48 363.865  22
   1  23   4 5874.51 573.395  14
  -1  23  -5 3238.71 219.099   4
  -1  23  -5 3355.78 276.925  36
   1  23   5 3459.14 258.784  39
   1  23   5 3681.76 472.026  17
  -1  23  -5 3266.44 219.444  20
   1  23   5 3418.37 266.974  22
   1  23   5 3245.90 436.375  14
  -1  23  -6 5557.32 354.337  37
   1  23   6 5208.28 334.816  39
  -1  23  -7 7767.47 455.116  36
  -1  23  -7 8213.95 446.810  37
   1  23   7 7883.81 429.308  39
  -1  23  -8 1906.18 170.652  36
   1  23   8 1797.50 156.176  39
  -1  23  -8 1958.16 160.720  37
   1  23   9 782.449 85.6937  39
  -1  24   9 874.447 102.786  22
  -1  24   9 871.815 102.271  39
  -1  24   8 709.488 113.039  22
   1  24  -8 580.212 86.0429  37
  -1  24   8 525.597 108.749  39
   1  24  -7 1370.17 151.525  37
  -1  24   7 1762.94 182.287  39
  -1  24   7 1576.90 171.792  22
   1  24  -6 512.707 105.610  37
  -1  24   6 386.407 117.801  39
  -1  24   6 631.935 121.624  22
  -1  24   5 7950.02 441.576  22
   1  24  -5 8181.63 443.534  37
   1  24  -5 7290.91 377.527   4
  -1  24   5 7298.47 685.786  17
  -1  24   5 7262.44 698.444  14
  -1  24   4 20052.2 890.528  22
  -1  24   4 19465.3 895.418  39
   1  24  -4 19333.2 889.991  37
   1  24  -4 20038.6 839.449   4
   1  24  -4 18110.2 835.469   5
  -1  24   4 19591.4 1217.08  17
   1  24  -4 18370.3 824.854  20
  -1  24   4 16424.2 1104.42  15
  -1  24   4 17771.9 1198.31  14
   1  24  -3 9924.72 472.259  22
  -1  24   3 9472.25 500.121  22
  -1  24   3 9496.20 508.068  39
   1  24  -3 9933.66 472.862   4
   1  24  -3 9791.68 476.513   5
  -1  24   3 8888.64 737.756  17
  -1  24   3 7455.88 645.419  15
   1  24  -3 9526.21 452.721  20
  -1  24   3 7944.02 720.049  14
  -1  24   2 9874.58 528.074  22
  -1  24   2 9908.72 513.530  20
   1  24  -2 11332.8 517.770  22
  -1  24   2 10568.5 533.922  39
   1  24  -2 10922.9 540.334  37
   1  24  -2 10996.3 522.674   5
   1  24  -2 10456.8 485.456  20
  -1  24   2 8507.90 674.888  15
  -1  24   2 9279.95 748.710  14
  -1  24   1 28594.8 1231.99  27
  -1  24   1 28738.9 1234.07  20
   1  24  -1 29050.5 1234.93  22
  -1  24   1 28420.7 1246.49  22
   1  24  -1 30182.0 1254.06  37
  -1  24   1 25806.3 1223.68  37
  -1  24   1 28741.3 1238.56  39
   1  24  -1 30060.6 1204.70  20
  -1  24   1 24848.3 1419.93  15
   1  24  -1 30656.3 1253.54   5
  -1  24   1 28367.6 1238.11   5
  -1  24   0 37880.9 1565.70  27
   1  24   0 38027.1 1585.20  22
  -1  24   0 36890.0 1582.66  22
  -1  24   0 37399.6 1591.75  37
   1  24   0 37507.0 1569.94  39
  -1  24   0 33674.8 1764.25  15
   1  24   0 38121.4 1545.64  20
  -1  24   0 36412.2 1569.34  20
  -1  24   0 38165.1 1580.18   5
  -1  24  -1 3508.68 213.665  27
   1  24   1 3404.03 235.989  39
  -1  24  -1 3566.43 252.096  37
  -1  24  -1 3313.23 222.850  20
  -1  24  -1 3566.84 230.080   5
   1  24   1 3425.90 243.374  22
  -1  24  -1 3222.20 231.100  22
   1  24   2 131.133 83.1642  22
  -1  24  -2 9.63696 67.8377  22
  -1  24  -2-37.0050 55.7222  20
   1  24   2-41.1268 122.338  17
   1  24   2-11.3479 73.9556  39
  -1  24  -2-41.1139 71.7769  37
  -1  24  -2 18.5608 59.2081   5
   1  24   2 36.5430 103.125  14
   1  24   3 36331.3 1686.68  22
  -1  24  -3 41047.2 1664.09  20
   1  24   3 37471.4 2005.53  17
   1  24   3 38622.3 1690.61  39
  -1  24  -3 41918.7 1728.84  37
   1  24   3 38257.2 1976.02  14
  -1  24  -3 41384.3 1669.58   4
  -1  24  -4 6203.13 339.197   4
  -1  24  -4 5631.43 386.396  36
  -1  24  -4 6773.81 400.990  37
   1  24   4 6744.09 384.591  39
   1  24   4 5946.86 374.031  22
   1  24   4 5682.32 570.165  14
  -1  24  -4 5986.16 336.759  20
   1  24   4 7162.58 648.115  17
  -1  24  -5 3865.66 295.701  36
   1  24   5 3524.43 448.030  14
  -1  24  -5 3817.13 236.661   4
  -1  24  -5 3642.05 237.294  20
   1  24   5 3685.49 482.497  17
   1  24   5 3676.91 280.332  22
   1  24   6 761.807 129.201  39
  -1  24  -6 1136.95 150.135  37
   1  24   7 1032.16 130.601  39
  -1  24  -7 826.401 126.813  37
  -1  24  -8 1623.84 141.168  37
   1  24   8 1491.44 136.240  39
   1  24   9 91.5321 41.5734  39
  -1  25   9 3134.94 191.890  39
  -1  25   9 3166.99 197.393  22
   1  25  -8 3786.81 227.029  37
  -1  25   8 3923.05 254.660  39
  -1  25   8 3994.25 256.298  22
   1  25  -7 147.277 67.2236  37
  -1  25   7 36.1178 85.5865  39
  -1  25   7 85.2977 81.9468  22
   1  25  -6 672.901 114.386  37
  -1  25   6 698.688 125.651  22
  -1  25   5 1922.78 192.531  22
   1  25  -5 1871.20 184.477  37
  -1  25   5 1845.60 199.017  39
   1  25  -5 1809.20 142.625   4
  -1  25   5 1967.59 343.454  17
  -1  25   5 2144.68 367.546  14
  -1  25   4 3880.82 273.323  22
  -1  25   4 3483.63 272.111  39
   1  25  -4 3765.92 270.068  37
   1  25  -4 3849.58 236.227   5
   1  25  -4 3862.45 232.097   4
  -1  25   4 4114.96 488.088  17
   1  25  -4 3566.06 219.928  20
  -1  25   4 3260.88 447.724  14
  -1  25   3 1443.03 166.061  22
  -1  25   3 1512.45 169.720  39
   1  25  -3 1383.22 134.058   4
   1  25  -3 1435.86 139.740   5
   1  25  -3 1449.98 122.560  20
  -1  25   3 1047.18 251.143  17
  -1  25   3 1174.93 137.347  20
  -1  25   3 1574.33 302.555  14
   1  25  -2 1621.89 129.288  20
  -1  25   2 1501.72 152.135  27
  -1  25   2 1324.12 153.170  22
   1  25  -2 1744.54 150.501  22
  -1  25   2 1237.85 142.282  20
   1  25  -2 1780.72 170.023  37
  -1  25   2 1587.72 162.597  39
  -1  25   2 1916.40 322.262  14
   1  25  -2 1690.83 157.512   5
  -1  25   2 1454.26 147.249   5
  -1  25   1 896.833 114.396  27
  -1  25   1 977.861 127.228  22
   1  25  -1 1050.79 124.867  22
  -1  25   1 900.908 122.658  39
  -1  25   1 884.299 111.024  37
   1  25  -1 1066.82 101.645  20
  -1  25   1 763.216 109.203  20
  -1  25   1 905.070 121.352   5
   1  25  -1 901.913 124.727   5
  -1  25   0 858.062 104.395  27
   1  25   0 824.844 107.584  39
  -1  25   0 904.504 118.750  37
  -1  25   0 693.376 102.134  20
   1  25   0 742.892 88.6468  20
  -1  25   0 806.755 111.456   5
  -1  25   0 826.055 115.837  22
   1  25   0 868.096 122.139  22
  -1  25  -1 2624.59 216.796  37
   1  25   1 2562.55 202.418  39
  -1  25  -1 2598.45 195.748  20
  -1  25  -1 2836.84 204.484   5
  -1  25  -1 2600.09 203.911  22
   1  25   1 2347.05 202.874  22
   1  25   2 563.771 112.396  22
   1  25   2 714.650 210.844  17
  -1  25  -2 671.631 99.2757  20
   1  25   2 750.206 123.162  39
  -1  25  -2 799.222 129.805  37
  -1  25  -2 579.156 97.5935   5
  -1  25  -2 738.644 108.536   4
   1  25   2 482.705 169.499  14
   1  25   3 18299.0 864.576  22
   1  25   3 15812.9 1122.43  17
  -1  25  -3 18338.0 828.837  20
  -1  25  -3 19797.9 897.277  37
   1  25   3 18277.1 861.473  39
  -1  25  -3 19172.1 837.084   4
   1  25   3 16986.3 1102.76  14
   1  25   4 3796.12 287.107  22
   1  25   4 3597.39 465.279  17
  -1  25  -4 3942.68 249.993  20
  -1  25  -4 3834.00 294.053  37
   1  25   4 4252.90 289.490  39
  -1  25  -4 4330.12 257.304   4
   1  25   4 4118.48 461.323  14
   1  25   5 1432.11 176.590  22
  -1  25  -5 1588.36 142.361  20
  -1  25  -5 1266.77 132.727   4
  -1  25  -5 1645.94 190.924  36
  -1  25  -6 560.175 118.195  37
   1  25   6 919.351 135.634  39
  -1  25  -7 5948.58 339.552  37
   1  25   7 5336.27 320.981  39
   1  25   8 5371.17 299.473  39
  -1  25  -8 6132.24 308.848  37
   1  25   9 391.170 50.8771  39
  -1  26   9 1099.15 101.564  39
  -1  26   9 1310.32 111.099  27
  -1  26   9 1340.87 110.740  22
  -1  26   8 4264.53 264.376  22
  -1  26   8 4529.26 267.230  39
  -1  26   7 1312.20 145.809  22
  -1  26   7 1308.00 153.145  39
   1  26  -7 1303.08 132.868  37
  -1  26   6 2605.56 221.371  22
   1  26  -6 2756.90 215.539  37
  -1  26   5 396.205 101.637  22
   1  26  -5 457.461 73.5143   4
   1  26  -5 416.668 98.7392  37
  -1  26   5 495.561 122.007  39
  -1  26   4 4458.03 521.269  17
   1  26  -4 4416.46 260.021  20
  -1  26   4 5167.74 322.179  22
  -1  26   4 5069.33 305.418  20
  -1  26   4 4769.00 547.717  14
   1  26  -4 5115.37 277.252   4
   1  26  -4 4756.70 276.602   5
  -1  26   4 4667.65 319.448  39
   1  26  -4 4392.49 305.170  37
   1  26  -3 3315.83 203.263  20
  -1  26   3 2992.19 228.407  20
  -1  26   3 3209.35 245.578  22
  -1  26   3 2814.05 408.204  14
   1  26  -3 3737.97 226.605   4
   1  26  -3 3229.77 222.138   5
  -1  26   3 3408.06 254.690  39
   1  26  -2 1356.20 152.920  37
  -1  26   2 1482.55 159.036  39
   1  26  -2 1291.04 114.384  20
  -1  26   2 1046.71 131.706  20
   1  26  -2 1557.52 145.068  22
  -1  26   2 1170.65 143.826  22
  -1  26   2 1093.31 254.847  14
   1  26  -2 1273.85 140.622   5
  -1  26   2 1248.54 139.322   5
  -1  26   2 1257.81 139.973  27
  -1  26   1 5716.66 340.883  27
   1  26  -1 6077.44 316.511  20
  -1  26   1 6066.88 349.074  20
   1  26  -1 6158.80 352.269  22
  -1  26   1 5940.38 357.440  22
  -1  26   1 6836.55 365.288   5
   1  26  -1 6866.25 367.291   5
  -1  26   1 6424.44 357.194  39
  -1  26   0 43.7096 58.1940  27
   1  26   0 21.9774 75.9949  22
  -1  26   0 55.1073 72.6104  22
  -1  26   0 113.664 77.1854   5
  -1  26   0 107.918 64.6429  20
  -1  26   0 34.8850 66.5766  37
  -1  26  -1 1739.27 164.963  22
   1  26   1 1862.34 175.312  22
  -1  26  -1 2176.04 172.814   5
  -1  26  -1 1921.44 162.089  20
   1  26   1 1816.87 169.230  39
  -1  26  -1 1847.62 182.614  37
   1  26   2 1596.22 169.338  22
  -1  26  -2 1802.41 164.403   4
  -1  26  -2 1384.59 144.542   5
   1  26   2 1784.71 297.173  17
  -1  26  -2 1548.06 144.366  20
  -1  26  -2 1491.45 170.242  37
   1  26   2 1405.02 159.949  39
   1  26   3 1913.39 197.101  22
  -1  26  -3 2286.60 179.855   4
   1  26   3 2211.94 351.220  17
  -1  26  -3 2376.36 179.870  20
   1  26   3 2376.79 204.352  39
  -1  26  -3 2245.29 214.246  37
   1  26   4 6898.59 414.676  22
  -1  26  -4 7031.67 375.082   4
   1  26   4 6471.62 635.167  17
  -1  26  -4 7316.06 378.649  20
   1  26   4 6759.04 406.621  39
  -1  26  -4 7747.30 440.500  37
  -1  26  -5 1149.07 120.588  20
  -1  26  -5 1204.92 120.605   4
   1  26   5 1286.76 163.127  22
   1  26   6 6076.84 352.051  39
  -1  26  -6 6158.22 368.319  37
   1  26   6 5489.35 355.910  22
  -1  26  -7 1589.47 152.274  37
   1  26   7 1336.98 140.329  39
   1  26   8 2370.92 162.011  39
  -1  26  -8 2509.52 163.644  37
  -1  27   9 431.012 62.1111  39
  -1  27   8 200.051 73.7024  39
  -1  27   8 333.190 78.2483  22
  -1  27   7 159.060 85.9291  39
   1  27  -7 71.7503 58.6298  37
  -1  27   7 160.707 76.2257  22
  -1  27   6 1416.36 152.740  22
  -1  27   6 887.452 107.825   5
  -1  27   6 986.664 121.420  20
   1  27  -6 1353.34 140.432  37
  -1  27   5 2451.96 204.793  22
  -1  27   5 2051.53 179.980  20
   1  27  -5 2011.76 149.356   4
   1  27  -5 2381.62 200.435  37
  -1  27   5 2005.09 197.765  39
   1  27  -4 7640.10 380.410  20
  -1  27   4 6899.20 665.701  17
  -1  27   4 7453.05 432.984  22
  -1  27   4 7506.35 417.542  20
  -1  27   4 7443.12 684.865  14
   1  27  -4 7679.10 394.599   5
   1  27  -4 8087.61 393.124   4
  -1  27   4 8484.01 451.761  39
  -1  27   3 17473.8 826.650  39
   1  27  -3 17139.3 824.650  37
   1  27  -3 17729.0 765.347  20
  -1  27   3 16330.0 814.157  22
  -1  27   3 16365.2 797.776  20
  -1  27   3 15980.3 1107.02  14
   1  27  -3 17804.7 792.392   5
   1  27  -3 19124.4 793.677   4
  -1  27   3 17138.8 804.271   5
  -1  27   3 17997.1 814.879  27
  -1  27   2 2200.68 186.233  27
   1  27  -2 2197.15 182.206  22
  -1  27   2 2563.75 207.968  22
  -1  27   2 2065.16 192.047  39
   1  27  -2 2389.67 204.427  37
   1  27  -2 2392.29 161.482  20
  -1  27   2 2203.89 184.116  20
  -1  27   2 2285.98 189.344   5
   1  27  -2 2536.99 193.606   5
  -1  27   1 6457.76 348.646  27
  -1  27   1 5682.82 341.961  20
   1  27  -1 6404.33 319.686  20
   1  27  -1 6269.24 351.394  22
  -1  27   1 5866.73 360.366  22
  -1  27   1 6066.51 347.639  39
  -1  27   1 5767.82 346.192   5
   1  27  -1 6863.60 368.379   5
  -1  27   0 32047.8 1419.80  27
  -1  27   0 33682.1 1453.12  22
[truncated: 1,393,214 more chars]
