# Supplementary material for: Enantioconvergent Access to Chiral S(VI) Stereocenters by Kinetic Resolution of Sulfonimidoyl Chlorides
Source: Angew Chem Int Ed Engl. 2025 Nov 17;65(2):e19733. doi: 10.1002/anie.202519733 (PMC12790358; doi:10.1002/anie.202519733)
Supplement: Supplementary file 2 — Supporting Information [file ANIE-65-e19733-s001.zip › ent-1g_hpd1025_auto.cif]

data_hpd1025_auto
_audit_creation_date               2025-08-01
_audit_creation_method
;
Olex2 1.5-ac5-024
(compiled 2022.04.12 svn.rca3783a0 for Rigaku Oxford Diffraction, GUI svn.r6498)
;
_shelx_SHELXL_version_number       '2018/3'
_audit_contact_author_address      ?
_audit_contact_author_email        ?
_audit_contact_author_name         ''
_audit_contact_author_phone        ?
_publ_contact_author_id_orcid      ?
_publ_section_references
;
Dolomanov, O.V., Bourhis, L.J., Gildea, R.J, Howard, J.A.K. & Puschmann, H.
 (2009), J. Appl. Cryst. 42, 339-341.

Sheldrick, G.M. (2015). Acta Cryst. A71, 3-8.

Sheldrick, G.M. (2015). Acta Cryst. C71, 3-8.
;
_chemical_name_common              ?
_chemical_name_systematic          ?
_chemical_formula_moiety           'C14 H14 Cl N O4 S2'
_chemical_formula_sum              'C14 H14 Cl N O4 S2'
_chemical_formula_weight           359.83
_chemical_melting_point            ?
_chemical_oxdiff_formula           'C H N O S'
_chemical_oxdiff_usercomment       'sample MeO'
loop_
  _atom_type_symbol
  _atom_type_description
  _atom_type_scat_dispersion_real
  _atom_type_scat_dispersion_imag
  _atom_type_scat_source
 'C' 'C' 0.0181 0.0091 'International Tables Vol C Tables 4.2.6.8 and 6.1.1.4'
 'H' 'H' 0.0000 0.0000 'International Tables Vol C Tables 4.2.6.8 and 6.1.1.4'
 'Cl' 'Cl' 0.3639 0.7018 'International Tables Vol C Tables 4.2.6.8 and 6.1.1.4'
 'N' 'N' 0.0311 0.0180 'International Tables Vol C Tables 4.2.6.8 and 6.1.1.4'
 'O' 'O' 0.0492 0.0322 'International Tables Vol C Tables 4.2.6.8 and 6.1.1.4'
 'S' 'S' 0.3331 0.5567 'International Tables Vol C Tables 4.2.6.8 and 6.1.1.4'

_shelx_space_group_comment
;
The symmetry employed for this shelxl refinement is uniquely defined
by the following loop, which should always be used as a source of
symmetry information in preference to the above space-group names.
They are only intended as comments.
;
_space_group_crystal_system        'monoclinic'
_space_group_IT_number             14
_space_group_name_H-M_alt          'P 1 21/c 1'
_space_group_name_Hall             '-P 2ybc'
loop_
  _space_group_symop_operation_xyz
 'x, y, z'
 '-x, y+1/2, -z+1/2'
 '-x, -y, -z'
 'x, -y-1/2, z-1/2'

_cell_length_a                     9.31838(8)
_cell_length_b                     11.02290(11)
_cell_length_c                     15.16584(15)
_cell_angle_alpha                  90
_cell_angle_beta                   97.1483(8)
_cell_angle_gamma                  90
_cell_volume                       1545.66(3)
_cell_formula_units_Z              4
_cell_measurement_reflns_used      20926
_cell_measurement_temperature      100.0(3)
_cell_measurement_theta_max        75.8990
_cell_measurement_theta_min        4.7470
_shelx_estimated_absorpt_T_max     0.597
_shelx_estimated_absorpt_T_min     0.379
_exptl_absorpt_coefficient_mu      4.875
_exptl_absorpt_correction_T_max    1.000
_exptl_absorpt_correction_T_min    0.310
_exptl_absorpt_correction_type     gaussian
_exptl_absorpt_process_details
;
CrysAlisPro 1.171.43.126a (Rigaku Oxford Diffraction, 2024)
Numerical absorption correction based on gaussian integration over
a multifaceted crystal model
Empirical absorption correction using spherical harmonics,
implemented in SCALE3 ABSPACK scaling algorithm.
;
_exptl_absorpt_special_details     ?
_exptl_crystal_colour              'clear colourless'
_exptl_crystal_colour_lustre       clear
_exptl_crystal_colour_modifier     .
_exptl_crystal_colour_primary      colourless
_exptl_crystal_density_diffrn      1.546
_exptl_crystal_density_meas        ?
_exptl_crystal_density_method      ?
_exptl_crystal_description         plate
_exptl_crystal_F_000               744
loop_
  _exptl_crystal_face_index_h
  _exptl_crystal_face_index_k
  _exptl_crystal_face_index_l
  _exptl_crystal_face_perp_dist
 -4 5 4 0.1272
 -3 -4 7 0.1115
 3 -6 -1 0.0701
 3 4 -7 0.0436
 -2 4 -8 0.0093
 -3 -5 -4 0.0193
 2 -3 8 0.1047
 4 3 5 0.1053

_exptl_crystal_size_max            0.247
_exptl_crystal_size_mid            0.167
_exptl_crystal_size_min            0.118
loop_
  _exptl_oxdiff_crystal_face_indexfrac_h
  _exptl_oxdiff_crystal_face_indexfrac_k
  _exptl_oxdiff_crystal_face_indexfrac_l
  _exptl_oxdiff_crystal_face_x
  _exptl_oxdiff_crystal_face_y
  _exptl_oxdiff_crystal_face_z
 -4.2926 4.5159 3.9136 0.2215 0.9177 0.3298
 -3.3541 -3.7998 6.9476 0.1299 0.5475 -0.8267
 2.9663 -6.2248 -1.0570 -0.1713 -0.7060 -0.6872
 3.1123 4.1680 -6.7875 -0.1167 -0.4932 0.8621
 -1.5362 3.7758 -7.6046 0.5899 -0.1437 0.7946
 -3.4991 -4.9415 -3.5378 0.8459 -0.2024 -0.4934
 2.1804 -2.5752 7.9599 -0.7349 0.1783 -0.6543
 3.6591 3.4384 5.4596 -0.9481 0.2276 0.2219

_exptl_transmission_factor_max     ?
_exptl_transmission_factor_min     ?
_diffrn_reflns_av_R_equivalents    0.0588
_diffrn_reflns_av_unetI/netI       0.0233
_diffrn_reflns_Laue_measured_fraction_full  1.000
_diffrn_reflns_Laue_measured_fraction_max  0.936
_diffrn_reflns_limit_h_max         11
_diffrn_reflns_limit_h_min         -11
_diffrn_reflns_limit_k_max         13
_diffrn_reflns_limit_k_min         -12
_diffrn_reflns_limit_l_max         18
_diffrn_reflns_limit_l_min         -19
_diffrn_reflns_number              33218
_diffrn_reflns_point_group_measured_fraction_full  1.000
_diffrn_reflns_point_group_measured_fraction_max  0.936
_diffrn_reflns_theta_full          67.684
_diffrn_reflns_theta_max           76.368
_diffrn_reflns_theta_min           4.783
_diffrn_ambient_environment        N~2~
_diffrn_ambient_temperature        100.0(3)
_diffrn_detector                   'Hybrid Pixel Array Detector'
_diffrn_detector_area_resol_mean   10.0000
_diffrn_detector_type              HyPix
_diffrn_measured_fraction_theta_full  1.000
_diffrn_measured_fraction_theta_max  0.936
_diffrn_measurement_details
;
List of Runs (angles in degrees, time in seconds):

  # Type    Start    End  Width  t~exp~   \w     \q     \k     \f   Frames
--------------------------------------------------------------------------
  1  \w    -50.00 -23.00   0.50    0.06    --  -91.75  45.00 150.00   54
  2  \w    -71.00 -19.00   0.50    0.06    --  -91.75  61.00  90.00  104
  3  \w    -51.00 -19.00   0.50    0.06    --  -91.75  45.00  90.00   64
  4  \w    -46.00 -19.00   0.50    0.06    --  -91.75  45.00 -60.00   54
  5  \w    -46.00 -20.00   0.50    0.06    --  -91.75  45.00-150.00   52
  6  \w    -55.00 -28.00   0.50    0.06    --  -91.75  61.00-180.00   54
  7  \w    -51.00 -19.00   0.50    0.06    --  -91.75  45.00-180.00   64
  8  \w    -85.00 -13.00   0.50    0.05    --  -46.89 125.00-180.00  144
  9  \w   -121.00 -32.00   0.50    0.05    --  -46.89 -36.00-142.00  178
 10  \w   -119.00 -32.00   0.50    0.05    --  -46.89 -45.00 179.11  174
 11  \w    -53.00 -27.00   0.50    0.06    --  -91.75 125.00  60.00   52
 12  \w    -42.00  27.00   0.50    0.05    --  -46.89  36.00  13.00  138
 13  \w    -43.00  27.00   0.50    0.05    --  -46.89  37.00  90.00  140
 14  \w   -160.00-125.00   0.50    0.06    --  -91.75 -56.00 -12.65   70
 15  \w   -120.00 -79.00   0.50    0.06    --  -91.75 -56.00 -12.65   82
 16  \w   -163.00 -80.00   0.50    0.06    --  -91.75 -56.00  58.53  166
 17  \w   -164.00 -76.00   0.50    0.06    --  -91.75 -55.00  39.31  176
 18  \w   -164.00 -76.00   0.50    0.06    --  -91.75 -55.00  44.36  176
 19  \w   -163.00 -77.00   0.50    0.06    --  -91.75 -55.00 101.30  172
 20  \w   -164.00 -76.00   0.50    0.06    --  -91.75 -55.00  64.01  176
 21  \w   -164.00 -78.00   0.50    0.06    --  -91.75 -56.00 151.55  172
 22  \w   -105.00 -79.00   0.50    0.06    --  -91.75 -56.00 143.26   52
 23  \w   -103.00 -76.00   0.50    0.06    --  -91.75 -54.00 133.11   54
 24  \w   -164.00 -75.00   0.50    0.06    --  -91.75 -54.00 133.11  178
 25  \w   -164.00 -75.00   0.50    0.06    --  -91.75 -54.00 118.41  178
 26  \w   -164.00 -75.00   0.50    0.06    --  -91.75 -54.00 104.52  178
 27  \w   -162.00 -78.00   0.50    0.06    --  -91.75 -52.00 111.90  168
 28  \w   -142.00 -75.00   0.50    0.06    --  -91.75 -54.00  85.84  134
 29  \w   -108.00 -76.00   0.50    0.06    --  -91.75 -53.00  70.33   64
 30  \w   -164.00 -77.00   0.50    0.06    --  -91.75 -49.00  82.67  174
 31  \w   -159.00-125.00   0.50    0.06    --  -91.75 -51.00 154.60   68
 32  \w   -164.00 -76.00   0.50    0.06    --  -91.75 -46.00 136.75  176
 33  \w   -102.00 -76.00   0.50    0.06    --  -91.75 -46.00 136.75   52
 34  \w   -106.00 -80.00   0.50    0.06    --  -91.75 -51.00 154.60   52
 35  \w     40.00  92.00   0.50    0.06    --  106.92-125.00 150.00  104
 36  \w   -166.00 -77.00   0.50    0.06    --  -91.75 -36.00-142.00  178
 37  \w   -166.00 -77.00   0.50    0.06    --  -91.75 -36.00-142.00  178
 38  \w   -164.00-100.00   0.50    0.06    --  -91.75 -94.00 -30.00  128
 39  \w     32.00 121.00   0.50    0.05    --   46.89  36.00  13.00  178
 40  \w     32.00 120.00   0.50    0.05    --   46.89  54.00 110.20  176
 41  \w     32.00 120.00   0.50    0.05    --   46.89  54.00 153.44  176
 42  \w     92.00 178.00   0.50    0.06    --  106.92  36.00  13.00  172
 43  \w     32.00 120.00   0.50    0.05    --   46.89  52.00-149.91  176
 44  \w    -27.00  42.00   0.50    0.05    --   46.89 -36.00-142.00  138
 45  \w     35.00  69.00   0.50    0.06    --  106.92 -61.00-150.00   68
 46  \w     34.00  69.00   0.50    0.06    --  106.92 -61.00 -90.00   70
 47  \w     35.00  67.00   0.50    0.06    --  106.92 -61.00-120.00   64
 48  \w     34.00  62.00   0.50    0.06    --  106.92 -61.00 -60.00   56
 49  \w     35.00  68.00   0.50    0.06    --  106.92 -61.00 -30.00   66
 50  \w     49.00  98.00   0.50    0.06    --  106.92 -77.00  90.00   98
 51  \w     42.00  68.00   0.50    0.06    --  106.92 -61.00  90.00   52
;
_diffrn_measurement_device         'four-circle diffractometer'
_diffrn_measurement_device_type    'XtaLAB Synergy, Dualflex, HyPix'
_diffrn_measurement_method         '\w scans'
_diffrn_orient_matrix_type        
 'CrysAlisPro convention (1999,Acta A55,543-557)'
_diffrn_orient_matrix_UB_11        -0.1385333000
_diffrn_orient_matrix_UB_12        -0.0277320000
_diffrn_orient_matrix_UB_13        -0.0633528000
_diffrn_orient_matrix_UB_21        -0.0917919000
_diffrn_orient_matrix_UB_22        0.0583952000
_diffrn_orient_matrix_UB_23        0.0664299000
_diffrn_orient_matrix_UB_31        0.0120479000
_diffrn_orient_matrix_UB_32        0.1238476000
_diffrn_orient_matrix_UB_33        -0.0454319000
_diffrn_radiation_monochromator    mirror
_diffrn_radiation_probe            x-ray
_diffrn_radiation_type             'Cu K\a'
_diffrn_radiation_wavelength       1.54184
_diffrn_source                     'micro-focus sealed X-ray tube'
_diffrn_source_type                'PhotonJet (Cu) X-ray Source'
_reflns_Friedel_coverage           0.000
_reflns_Friedel_fraction_full      .
_reflns_Friedel_fraction_max       .
_reflns_number_gt                  2936
_reflns_number_total               3038
_reflns_special_details
;
 Reflections were merged by SHELXL according to the crystal
 class for the calculation of statistics and refinement.
 
 _reflns_Friedel_fraction is defined as the number of unique
 Friedel pairs measured divided by the number that would be
 possible theoretically, ignoring centric projections and
 systematic absences.
;
_reflns_threshold_expression       'I > 2\s(I)'
_computing_cell_refinement         'CrysAlisPro 1.171.43.126a (Rigaku OD, 2024)'
_computing_data_collection         'CrysAlisPro 1.171.43.126a (Rigaku OD, 2024)'
_computing_data_reduction          'CrysAlisPro 1.171.43.126a (Rigaku OD, 2024)'
_computing_molecular_graphics      'Olex2 1.5-ac5-024 (Dolomanov et al., 2009)'
_computing_publication_material    'Olex2 1.5-ac5-024 (Dolomanov et al., 2009)'
_computing_structure_refinement    'SHELXL 2018/3 (Sheldrick, 2015)'
_computing_structure_solution      'SHELXT  (Sheldrick, 2015)'
_refine_diff_density_max           1.298
_refine_diff_density_min           -0.610
_refine_diff_density_rms           0.084
_refine_ls_extinction_coef         .
_refine_ls_extinction_method       none
_refine_ls_goodness_of_fit_ref     1.053
_refine_ls_hydrogen_treatment      constr
_refine_ls_matrix_type             full
_refine_ls_number_parameters       201
_refine_ls_number_reflns           3038
_refine_ls_number_restraints       0
_refine_ls_R_factor_all            0.0486
_refine_ls_R_factor_gt             0.0475
_refine_ls_restrained_S_all        1.053
_refine_ls_shift/su_max            0.002
_refine_ls_shift/su_mean           0.000
_refine_ls_structure_factor_coef   Fsqd
_refine_ls_weighting_details      
 'w=1/[\s^2^(Fo^2^)+(0.0453P)^2^+4.3044P] where P=(Fo^2^+2Fc^2^)/3'
_refine_ls_weighting_scheme        calc
_refine_ls_wR_factor_gt            0.1138
_refine_ls_wR_factor_ref           0.1145
_refine_special_details            ?
_olex2_refinement_description
;
1. Fixed Uiso
 At 1.2 times of:
  All C(H) groups
 At 1.5 times of:
  All C(H,H,H) groups
2.a Aromatic/amide H refined with riding coordinates:
 C6(H6), C13(H13), C2(H2), C5(H5), C12(H12), C3(H3), C9(H9), C10(H10)
2.b Idealised Me refined as rotating group:
 C14(H14A,H14B,H14C), C7(H7A,H7B,H7C)
;
_atom_sites_solution_hydrogens     geom
_atom_sites_solution_primary       dual
_atom_sites_solution_secondary     ?
loop_
  _atom_site_label
  _atom_site_type_symbol
  _atom_site_fract_x
  _atom_site_fract_y
  _atom_site_fract_z
  _atom_site_U_iso_or_equiv
  _atom_site_adp_type
  _atom_site_occupancy
  _atom_site_site_symmetry_order
  _atom_site_calc_flag
  _atom_site_refinement_flags_posn
  _atom_site_refinement_flags_adp
  _atom_site_refinement_flags_occupancy
  _atom_site_disorder_assembly
  _atom_site_disorder_group
 S2 S 0.72446(7) 0.26376(6) 0.50134(4) 0.01832(17) Uani 1 1 d . . . . .
 S1 S 0.83865(7) 0.43594(6) 0.39430(4) 0.01757(17) Uani 1 1 d . . . . .
 Cl1 Cl 0.79103(8) 0.33298(6) 0.28061(4) 0.02291(18) Uani 1 1 d . . . . .
 O4 O 0.6575(2) 0.91804(18) 0.26552(14) 0.0221(4) Uani 1 1 d . . . . .
 O1 O 0.9925(2) 0.42570(19) 0.41427(14) 0.0231(4) Uani 1 1 d . . . . .
 O2 O 0.7255(2) 0.2797(2) 0.59533(13) 0.0263(5) Uani 1 1 d . . . . .
 O3 O 0.8296(2) 0.18413(19) 0.47104(14) 0.0238(4) Uani 1 1 d . . . . .
 N1 N 0.7354(3) 0.4021(2) 0.46110(15) 0.0195(5) Uani 1 1 d . . . . .
 C11 C 0.2723(3) 0.1303(3) 0.40609(18) 0.0202(6) Uani 1 1 d . . . . .
 C4 C 0.7070(3) 0.8092(3) 0.29767(18) 0.0180(5) Uani 1 1 d . . . . .
 C6 C 0.6389(3) 0.6061(3) 0.33243(19) 0.0201(6) Uani 1 1 d . . . . .
 H6 H 0.567513 0.545141 0.335244 0.024 Uiso 1 1 calc R U . . .
 C1 C 0.7848(3) 0.5808(2) 0.35816(17) 0.0168(5) Uani 1 1 d . . . . .
 C13 C 0.5318(3) 0.1022(3) 0.42029(18) 0.0190(6) Uani 1 1 d . . . . .
 H13 H 0.613218 0.053164 0.412770 0.023 Uiso 1 1 calc R U . . .
 C2 C 0.8918(3) 0.6672(3) 0.35413(19) 0.0207(6) Uani 1 1 d . . . . .
 H2 H 0.990485 0.647479 0.371500 0.025 Uiso 1 1 calc R U . . .
 C5 C 0.6005(3) 0.7208(3) 0.30293(19) 0.0199(6) Uani 1 1 d . . . . .
 H5 H 0.501515 0.740162 0.286081 0.024 Uiso 1 1 calc R U . . .
 C8 C 0.5503(3) 0.2171(3) 0.45624(17) 0.0177(5) Uani 1 1 d . . . . .
 C12 C 0.3926(3) 0.0592(3) 0.39528(18) 0.0212(6) Uani 1 1 d . . . . .
 H12 H 0.379161 -0.019768 0.370465 0.025 Uiso 1 1 calc R U . . .
 C3 C 0.8527(3) 0.7825(3) 0.32444(19) 0.0211(6) Uani 1 1 d . . . . .
 H3 H 0.924354 0.843315 0.322225 0.025 Uiso 1 1 calc R U . . .
 C9 C 0.4321(3) 0.2919(3) 0.46485(19) 0.0223(6) Uani 1 1 d . . . . .
 H9 H 0.445995 0.371836 0.487723 0.027 Uiso 1 1 calc R U . . .
 C10 C 0.2940(3) 0.2475(3) 0.43944(19) 0.0235(6) Uani 1 1 d . . . . .
 H10 H 0.212842 0.297854 0.444857 0.028 Uiso 1 1 calc R U . . .
 C14 C 0.1211(3) 0.0810(3) 0.3831(2) 0.0288(7) Uani 1 1 d . . . . .
 H14A H 0.118223 0.027622 0.331196 0.043 Uiso 1 1 calc R U . . .
 H14B H 0.053415 0.148446 0.369391 0.043 Uiso 1 1 calc R U . . .
 H14C H 0.093483 0.035000 0.433606 0.043 Uiso 1 1 calc R U . . .
 C7 C 0.7632(3) 1.0089(3) 0.2510(2) 0.0304(7) Uani 1 1 d . . . . .
 H7A H 0.830022 0.976118 0.212020 0.046 Uiso 1 1 calc R U . . .
 H7B H 0.817381 1.032086 0.308114 0.046 Uiso 1 1 calc R U . . .
 H7C H 0.714130 1.080387 0.223147 0.046 Uiso 1 1 calc R U . . .

loop_
  _atom_site_aniso_label
  _atom_site_aniso_U_11
  _atom_site_aniso_U_22
  _atom_site_aniso_U_33
  _atom_site_aniso_U_23
  _atom_site_aniso_U_13
  _atom_site_aniso_U_12
 S2 0.0175(3) 0.0208(3) 0.0158(3) 0.0027(2) -0.0011(2) -0.0009(3)
 S1 0.0187(3) 0.0174(3) 0.0162(3) -0.0021(2) 0.0006(2) 0.0004(3)
 Cl1 0.0288(4) 0.0195(3) 0.0193(3) -0.0050(3) -0.0016(3) -0.0010(3)
 O4 0.0222(10) 0.0151(10) 0.0285(11) 0.0022(8) 0.0014(8) -0.0007(8)
 O1 0.0128(9) 0.0220(10) 0.0332(11) 0.0039(9) -0.0019(8) 0.0014(8)
 O2 0.0292(11) 0.0348(12) 0.0133(9) 0.0027(9) -0.0037(8) -0.0066(9)
 O3 0.0180(9) 0.0213(10) 0.0318(11) 0.0048(9) 0.0016(8) 0.0045(8)
 N1 0.0202(11) 0.0201(12) 0.0183(11) -0.0008(9) 0.0033(9) -0.0001(10)
 C11 0.0193(13) 0.0281(15) 0.0123(12) 0.0028(11) -0.0011(10) -0.0013(12)
 C4 0.0206(13) 0.0165(13) 0.0169(13) -0.0027(10) 0.0024(10) 0.0002(11)
 C6 0.0173(13) 0.0204(14) 0.0226(14) -0.0030(11) 0.0023(10) -0.0054(11)
 C1 0.0212(13) 0.0148(13) 0.0140(12) -0.0034(10) 0.0011(10) 0.0000(11)
 C13 0.0202(13) 0.0210(14) 0.0156(13) 0.0012(11) 0.0021(10) 0.0019(11)
 C2 0.0176(13) 0.0219(15) 0.0216(14) -0.0024(11) -0.0012(10) -0.0002(11)
 C5 0.0158(12) 0.0204(14) 0.0226(14) -0.0010(11) -0.0008(10) -0.0005(11)
 C8 0.0182(13) 0.0231(14) 0.0115(12) 0.0013(10) 0.0002(10) 0.0009(11)
 C12 0.0252(14) 0.0220(14) 0.0154(13) -0.0005(11) -0.0016(11) -0.0013(12)
 C3 0.0176(13) 0.0183(14) 0.0272(15) -0.0028(11) 0.0017(11) -0.0028(11)
 C9 0.0230(14) 0.0224(15) 0.0216(14) -0.0030(11) 0.0027(11) 0.0016(12)
 C10 0.0179(13) 0.0296(16) 0.0231(14) -0.0013(12) 0.0029(11) 0.0044(12)
 C14 0.0200(14) 0.0392(19) 0.0261(15) 0.0003(14) -0.0009(12) -0.0052(13)
 C7 0.0296(16) 0.0181(15) 0.0440(19) 0.0071(13) 0.0066(14) -0.0028(13)

_geom_special_details
;
 All esds (except the esd in the dihedral angle between two l.s. planes)
 are estimated using the full covariance matrix.  The cell esds are taken
 into account individually in the estimation of esds in distances, angles
 and torsion angles; correlations between esds in cell parameters are only
 used when they are defined by crystal symmetry.  An approximate (isotropic)
 treatment of cell esds is used for estimating esds involving l.s. planes.
;
loop_
  _geom_bond_atom_site_label_1
  _geom_bond_atom_site_label_2
  _geom_bond_distance
  _geom_bond_site_symmetry_2
  _geom_bond_publ_flag
 S2 O2 1.435(2) . ?
 S2 O3 1.433(2) . ?
 S2 N1 1.650(2) . ?
 S2 C8 1.758(3) . ?
 S1 Cl1 2.0659(9) . ?
 S1 O1 1.4327(19) . ?
 S1 N1 1.528(2) . ?
 S1 C1 1.742(3) . ?
 O4 C4 1.354(3) . ?
 O4 C7 1.441(4) . ?
 C11 C12 1.395(4) . ?
 C11 C10 1.393(4) . ?
 C11 C14 1.510(4) . ?
 C4 C5 1.401(4) . ?
 C4 C3 1.398(4) . ?
 C6 C1 1.395(4) . ?
 C6 C5 1.374(4) . ?
 C1 C2 1.386(4) . ?
 C13 C8 1.382(4) . ?
 C13 C12 1.389(4) . ?
 C2 C3 1.382(4) . ?
 C8 C9 1.395(4) . ?
 C9 C10 1.385(4) . ?

loop_
  _geom_angle_atom_site_label_1
  _geom_angle_atom_site_label_2
  _geom_angle_atom_site_label_3
  _geom_angle
  _geom_angle_site_symmetry_1
  _geom_angle_site_symmetry_3
  _geom_angle_publ_flag
 O2 S2 N1 105.14(13) . . ?
 O2 S2 C8 108.30(13) . . ?
 O3 S2 O2 118.25(13) . . ?
 O3 S2 N1 111.80(12) . . ?
 O3 S2 C8 109.32(13) . . ?
 N1 S2 C8 102.88(13) . . ?
 O1 S1 Cl1 103.80(9) . . ?
 O1 S1 N1 122.48(13) . . ?
 O1 S1 C1 112.36(13) . . ?
 N1 S1 Cl1 109.36(10) . . ?
 N1 S1 C1 104.60(13) . . ?
 C1 S1 Cl1 102.56(9) . . ?
 C4 O4 C7 117.5(2) . . ?
 S1 N1 S2 122.96(15) . . ?
 C12 C11 C14 120.7(3) . . ?
 C10 C11 C12 118.8(3) . . ?
 C10 C11 C14 120.5(3) . . ?
 O4 C4 C5 115.1(2) . . ?
 O4 C4 C3 124.5(3) . . ?
 C3 C4 C5 120.4(3) . . ?
 C5 C6 C1 118.7(3) . . ?
 C6 C1 S1 120.2(2) . . ?
 C2 C1 S1 117.6(2) . . ?
 C2 C1 C6 122.1(3) . . ?
 C8 C13 C12 119.2(3) . . ?
 C3 C2 C1 119.0(3) . . ?
 C6 C5 C4 120.1(3) . . ?
 C13 C8 S2 119.1(2) . . ?
 C13 C8 C9 121.2(3) . . ?
 C9 C8 S2 119.5(2) . . ?
 C13 C12 C11 120.9(3) . . ?
 C2 C3 C4 119.7(3) . . ?
 C10 C9 C8 118.8(3) . . ?
 C9 C10 C11 121.1(3) . . ?

_shelx_res_file
;
TITL hpd1025_auto_a.res in P2(1)/c
    hpd1025_auto.res
    created by SHELXL-2018/3 at 13:45:26 on 01-Aug-2025
REM Old TITL hpd1025_auto in P2(1)/c
REM SHELXT solution in P2(1)/c: R1 0.080, Rweak 0.107, Alpha 0.028
REM <I/s> 2.261 for 160 systematic absences, Orientation as input
REM Formula found by SHELXT: C7 N O3 Cl1
CELL 1.54184 9.318382 11.022901 15.165836 90 97.1483 90
ZERR 4 0.000077 0.000111 0.000148 0 0.0008 0
LATT 1
SYMM -X,0.5+Y,0.5-Z
SFAC C H Cl N O S
UNIT 56 56 4 4 16 8

L.S. 6
PLAN  2
SIZE 0.118 0.167 0.247
TEMP -173.1(3)
fmap 2
ACTA
REM <olex2.extras>
REM <HklSrc "%.\\hpd1025_auto.hkl">
REM </olex2.extras>

WGHT    0.045300    4.304400
FVAR       5.26882
S2    6    0.724457    0.263760    0.501344    11.00000    0.01753    0.02078 =
         0.01584    0.00271   -0.00113   -0.00089
S1    6    0.838651    0.435944    0.394302    11.00000    0.01872    0.01741 =
         0.01618   -0.00215    0.00056    0.00036
CL1   3    0.791027    0.332981    0.280605    11.00000    0.02875    0.01949 =
         0.01933   -0.00503   -0.00158   -0.00095
O4    5    0.657457    0.918042    0.265524    11.00000    0.02218    0.01512 =
         0.02848    0.00216    0.00141   -0.00074
O1    5    0.992540    0.425702    0.414273    11.00000    0.01276    0.02201 =
         0.03322    0.00391   -0.00194    0.00142
O2    5    0.725477    0.279702    0.595331    11.00000    0.02915    0.03482 =
         0.01327    0.00268   -0.00366   -0.00660
O3    5    0.829582    0.184126    0.471045    11.00000    0.01804    0.02133 =
         0.03176    0.00477    0.00157    0.00448
N1    4    0.735373    0.402062    0.461100    11.00000    0.02022    0.02007 =
         0.01835   -0.00076    0.00332   -0.00009
C11   1    0.272251    0.130304    0.406094    11.00000    0.01930    0.02810 =
         0.01232    0.00277   -0.00108   -0.00132
C4    1    0.707046    0.809238    0.297673    11.00000    0.02057    0.01653 =
         0.01689   -0.00273    0.00241    0.00022
C6    1    0.638899    0.606072    0.332427    11.00000    0.01733    0.02042 =
         0.02258   -0.00302    0.00230   -0.00544
AFIX  43
H6    2    0.567513    0.545141    0.335244    11.00000   -1.20000
AFIX   0
C1    1    0.784772    0.580812    0.358157    11.00000    0.02115    0.01484 =
         0.01400   -0.00341    0.00106    0.00000
C13   1    0.531759    0.102168    0.420288    11.00000    0.02024    0.02103 =
         0.01560    0.00118    0.00210    0.00186
AFIX  43
H13   2    0.613218    0.053164    0.412770    11.00000   -1.20000
AFIX   0
C2    1    0.891770    0.667198    0.354127    11.00000    0.01756    0.02186 =
         0.02160   -0.00245   -0.00123   -0.00015
AFIX  43
H2    2    0.990485    0.647479    0.371500    11.00000   -1.20000
AFIX   0
C5    1    0.600469    0.720789    0.302931    11.00000    0.01583    0.02038 =
         0.02262   -0.00097   -0.00085   -0.00048
AFIX  43
H5    2    0.501515    0.740162    0.286081    11.00000   -1.20000
AFIX   0
C8    1    0.550309    0.217094    0.456240    11.00000    0.01815    0.02308 =
         0.01150    0.00128    0.00019    0.00093
C12   1    0.392588    0.059162    0.395276    11.00000    0.02517    0.02197 =
         0.01544   -0.00051   -0.00157   -0.00132
AFIX  43
H12   2    0.379161   -0.019768    0.370465    11.00000   -1.20000
AFIX   0
C3    1    0.852652    0.782500    0.324439    11.00000    0.01758    0.01825 =
         0.02717   -0.00279    0.00172   -0.00282
AFIX  43
H3    2    0.924354    0.843315    0.322225    11.00000   -1.20000
AFIX   0
C9    1    0.432083    0.291892    0.464848    11.00000    0.02297    0.02245 =
         0.02160   -0.00302    0.00267    0.00158
AFIX  43
H9    2    0.445995    0.371836    0.487723    11.00000   -1.20000
AFIX   0
C10   1    0.294028    0.247509    0.439443    11.00000    0.01791    0.02960 =
         0.02309   -0.00134    0.00295    0.00444
AFIX  43
H10   2    0.212842    0.297854    0.444857    11.00000   -1.20000
AFIX   0
C14   1    0.121085    0.081021    0.383051    11.00000    0.02004    0.03922 =
         0.02607    0.00030   -0.00094   -0.00518
AFIX 137
H14A  2    0.118223    0.027622    0.331196    11.00000   -1.50000
H14B  2    0.053415    0.148446    0.369391    11.00000   -1.50000
H14C  2    0.093483    0.035000    0.433606    11.00000   -1.50000
AFIX   0
C7    1    0.763206    1.008928    0.251043    11.00000    0.02960    0.01809 =
         0.04405    0.00707    0.00656   -0.00284
AFIX 137
H7A   2    0.830022    0.976118    0.212020    11.00000   -1.50000
H7B   2    0.817381    1.032086    0.308114    11.00000   -1.50000
H7C   2    0.714130    1.080387    0.223147    11.00000   -1.50000
AFIX   0
HKLF 4


REM  hpd1025_auto_a.res in P2(1)/c
REM wR2 = 0.1145, GooF = S = 1.053, Restrained GooF = 1.053 for all data
REM R1 = 0.0475 for 2936 Fo > 4sig(Fo) and 0.0486 for all 3038 data
REM 201 parameters refined using 0 restraints

END

WGHT      0.0453      4.3044

REM Highest difference peak  1.298,  deepest hole -0.610,  1-sigma level  0.084
Q1    1   0.9820  0.3847  0.3639  11.00000  0.05    1.30
Q2    1   0.7555  0.4197  0.3693  11.00000  0.05    1.26
;
_shelx_res_checksum                33197
_shelx_hkl_file
;
   0   0  -1 58.6999 31.1308  10
   0   0  -1 20.5010 22.6702  12
   0   0  -1 18.6671 17.2078  40
   0   0  -2 58595.3 1740.15  41
   0   0  -2 58841.4 1689.82   8
   0   0  -2 59831.4 1845.10  12
   0   0  -3 269.313 86.3677  41
   0   0  -3 301.607 130.027  12
   0   0  -3 136.293 53.2546   8
   0   0  -4 2780.44 313.287  12
   0   0  -4 2494.74 185.067   8
   0   0  -4 2483.01 232.900  41
   0   0  -5 463.289 128.765  41
   0   0  -5 402.670 135.632  40
   0   0  -5 595.203 104.790   8
   0   0  -5 573.783 173.039  12
   0   0  -6 70154.6 2769.02  12
   0   0  -6 75815.0 2304.00   8
   0   0  -6 78705.6 2688.39  40
   0   0  -6 77030.4 2563.54  41
   0   0  -7 953.887 278.158  12
   0   0  -7 709.512 220.423  40
   0   0  -7 456.052 161.798  41
   0   0  -7 1202.43 131.388  43
   0   0  -8 42578.9 2112.50  12
   0   0  -8 41516.8 1809.87  41
   0   0  -8 42876.2 1975.13  40
   0   0  -8 45619.9 2071.68  21
   0   0  -9 312.881 183.807  32
   0   0   9 302.270 180.506  15
   0   0  -9 99.5987 233.984  12
   0   0  -9 127.108 206.613  21
   0   0  -9 298.209 160.302  41
   0   0  -9 257.699 197.834  24
   0   0  10 142847. 5433.16  39
   0   0 -10 128207. 5209.91  12
   0   0 -10 140271. 4978.27  32
   0   0 -10 138921. 5136.57  31
   0   0  10 141347. 4867.12  15
   0   0 -10 137365. 4663.93  41
   0   0 -10 135877. 5070.46  21
   0   0 -10 133758. 4874.32  24
   0   0 -11 69.2951 201.842  12
   0   0 -11 57.1759 258.002  31
   0   0 -11 100.923 218.011  32
   0   0  11 46.5905 171.661  15
   0   0 -11-221.680 322.848  21
   0   0 -11-41.4022 132.112  47
   0   0  11 146.225 301.168  39
   0   0 -12 955.288 464.333  12
   0   0 -12 503.377 318.299  31
   0   0 -12 769.457 379.552  32
   0   0  12 888.684 334.410  15
   0   0 -12 792.590 355.934  21
   0   0 -12 864.025 375.239  24
   0   0 -12 1131.64 379.747  46
   0   0 -12 1039.13 328.502  47
   0   0  12 1090.19 512.900  39
   0   0 -13 353.423 398.828  12
   0   0 -13 599.290 378.223  31
   0   0 -13 341.763 296.971  32
   0   0  13 615.650 317.954  15
   0   0 -13 128.916 265.720  21
   0   0 -13 517.129 301.430  24
   0   0 -13 478.622 268.495  46
   0   0  13 185.608 320.006  39
   0   0 -14 279.254 343.090  12
   0   0 -14 600.264 336.617  31
   0   0 -14 219.848 248.197  32
   0   0  14 55.3063 203.997  15
   0   0 -14 533.067 267.992  24
   0   0 -14 735.889 342.483  46
   0   0 -14 577.931 334.724  21
   0   0  14 488.737 402.756  39
   0   0 -15 239.348 241.571  32
   0   0 -15 185.907 267.785  31
   0   0 -15 244.198 211.080  46
   0   0 -15 178.242 279.105  21
   0   0 -16 19446.1 1478.50  31
   0   0 -16 19381.8 1443.21  21
   0   0 -16 20018.0 1354.92  46
   0   0 -17 173.090 191.381  21
   0   0 -17 200.280 184.541  46
   0   0 -18 24400.6 1311.32  48
   0   1   0 94.6253 40.0101   8
   0  -1  -1 71187.1 2139.66  40
   0   1  -1 76125.5 2111.03  12
   0  -1  -1 66584.2 2144.42  10
   0   1  -1 78008.3 2093.36  44
   0  -1  -1 74264.0 2089.02  44
   0   1  -1 72230.5 2129.66  13
   0  -1  -1 71998.4 2103.49  12
   0   1  -2 40690.9 1281.95  44
   0  -1  -2 42587.3 1293.17  44
   0   1  -2 39235.7 1307.82  12
   0  -1  -2 39738.0 1361.20  10
   0  -1  -2 40484.5 1318.26  12
   0   1  -3 29286.7 1038.03  44
   0  -1  -3 27661.3 1023.68  44
   0   1  -3 27781.8 1001.15   8
   0  -1  -3 24777.4 1085.88  10
   0  -1  -3 24735.1 1043.12  12
   0   1  -3 26784.1 1059.70  12
   0   1  -3 26687.9 928.981  41
   0  -1  -3 26088.6 981.427  41
   0   1  -4 586293. 15182.1  44
   0  -1  -4 561457. 15161.2  44
   0   1  -4 554292. 15064.9   8
   0  -1  -4 546008. 15236.4  12
   0   1  -4 521479. 14994.2  41
   0  -1  -4 545936. 15065.2  41
   0  -1  -4 512294. 15102.1  40
   0  -1  -5 694.719 199.629  12
   0  -1  -5 737.966 156.570  41
   0   1  -5 1043.35 173.068  41
   0  -1  -6 108098. 3506.05  12
   0   1  -6 90579.7 3065.89   8
   0  -1  -6 111646. 3251.29  41
   0   1  -6 88942.5 3078.23  41
   0  -1  -7 3646.15 499.739  12
   0   1  -7 3251.71 346.203   8
   0   1  -7 2798.65 339.636  41
   0  -1  -7 2855.45 366.858  41
   0  -1  -8 5638.89 707.240  12
   0  -1  -8 5922.95 679.450  32
   0   1  -8 8987.34 784.048  31
   0  -1  -8 6257.84 694.539  22
   0  -1  -8 6053.21 700.870  21
   0   1  -8 7703.35 731.401  21
   0   1   8 5863.58 618.597  15
   0  -1  -8 7280.74 720.543  24
   0  -1  -8 5705.20 655.350  23
   0   1  -8 8054.39 605.789  41
   0  -1  -8 6577.75 613.351  41
   0  -1  -9 4430.32 546.834  41
   0   1  -9 3505.81 429.449  41
   0  -1  -9 5787.30 683.172  40
   0  -1   9 4739.68 726.421  39
   0  -1  -9 4466.78 675.280  12
   0  -1  -9 4427.00 636.968  32
   0   1  -9 3885.11 534.800  32
   0   1  -9 4158.39 599.871  31
   0  -1  -9 5415.00 617.354  27
   0   1   9 6925.61 701.045  15
   0  -1   9 5080.27 567.440  15
   0  -1  -9 4907.57 630.415  23
   0  -1  -9 6086.79 662.985  25
   0   1  -9 3664.53 509.801  24
   0  -1  -9 5159.19 648.420  24
   0  -1  -9 5574.94 715.414  21
   0   1  -9 4420.18 590.576  21
   0  -1 -10 56021.3 2463.91  41
   0  -1 -10 57739.7 2689.31  40
   0  -1  10 56913.3 2998.98  39
   0  -1 -10 53899.8 2862.49  12
   0  -1 -10 57925.5 2727.26  32
   0   1 -10 56439.0 2523.33  32
   0   1 -10 57311.8 2680.71  31
   0  -1 -10 57294.3 2488.29  27
   0   1  10 54697.6 2557.43  15
   0  -1  10 58390.6 2498.15  15
   0  -1 -10 55124.1 2507.34  25
   0   1 -10 56606.9 2482.93  24
   0  -1 -10 56873.4 2662.08  24
   0   1 -10 56213.2 2512.15  47
   0   1 -10 59732.1 2684.84  21
   0  -1 -10 56440.3 2764.42  21
   0  -1  11 758.708 419.486  39
   0   1  11 426.315 358.677  39
   0  -1 -11 701.274 258.007  41
   0  -1 -11 556.550 351.196  12
   0  -1 -11 444.493 307.317  32
   0   1 -11 543.557 257.497  32
   0   1 -11 641.650 341.451  31
   0  -1 -11 527.999 264.827  27
   0   1 -11 168.135 190.088  24
   0  -1 -11 484.525 256.904  25
   0  -1 -11 521.464 311.530  24
   0   1 -11 207.717 234.660  21
   0  -1 -11 767.810 384.879  21
   0  -1  11 575.743 264.666  15
   0   1  11 442.129 248.155  15
   0  -1 -11 467.369 227.234  47
   0   1 -11 438.772 214.223  47
   0   1 -11 548.491 283.396  46
   0  -1 -12 1513.47 529.596  12
   0  -1 -12 2053.85 510.487  32
   0   1 -12 976.752 354.975  32
   0  -1 -12 1736.69 557.618  31
   0   1 -12 529.402 307.386  31
   0  -1  12 798.011 325.687  15
   0   1  12 2234.71 522.255  15
   0  -1 -12 1748.33 499.555  21
   0   1 -12 171.306 224.375  21
   0  -1 -12 1415.65 381.610  25
   0  -1 -12 1802.62 498.225  24
   0   1 -12 489.607 247.099  24
   0   1  12 3408.59 755.318  39
   0  -1  12 870.136 467.917  39
   0  -1 -12 1810.91 433.035  46
   0   1 -12 428.935 271.511  46
   0   1 -12 429.960 292.825  47
   0  -1 -13 88.0033 280.835  12
   0   1 -13 265.224 282.126  12
   0  -1 -13 125.631 245.518  32
   0   1 -13 148.987 242.097  32
   0  -1 -13-70.4378 275.300  31
   0   1 -13 123.850 228.203  31
   0   1  13 115.535 199.147  15
   0  -1 -13 404.833 281.914  24
   0  -1 -13 273.445 295.376  21
   0   1 -13 359.592 312.308  21
   0  -1  13 96.0651 331.110  39
   0   1  13 268.303 308.260  39
   0  -1 -13 200.651 244.536  46
   0   1 -13 668.606 340.451  46
   0   1 -14 612.788 338.949  31
   0  -1 -14 352.055 355.500  31
   0  -1 -14 1228.95 453.001  32
   0   1 -14 589.126 343.480  21
   0  -1 -14 204.576 294.944  21
   0  -1 -14 498.511 306.437  24
   0  -1  14 302.136 473.213  39
   0   1  14 469.101 440.861  39
   0  -1 -14 539.410 278.786  46
   0   1 -14 717.408 345.034  46
   0   1  15 4694.28 753.541  14
   0  -1 -15 3245.19 575.831  24
   0   1 -15 1792.25 491.082  31
   0  -1 -15 4674.63 790.451  31
   0  -1 -15 3623.40 641.078  32
   0  -1 -15 4419.75 638.203  46
   0   1 -15 2419.60 521.812  46
   0   1 -15 2178.39 533.651  21
   0  -1 -15 3543.84 689.804  21
   0  -1 -16 8464.72 983.382  31
   0  -1 -16 8878.89 907.549  32
   0  -1 -16 10407.9 902.710  46
   0   1 -16 12867.1 1069.61  46
   0  -1 -16 9308.79 1016.51  21
   0   1 -16 12501.7 1033.46  21
   0  -1 -17 847.281 318.066  31
   0  -1 -17 748.795 287.002  21
   0  -1 -17 757.192 235.286  46
   0   1 -17 1682.59 365.137  46
   0   1 -17 1254.34 358.414  48
   0  -1 -18 4370.41 510.611  48
   0   1 -18 5397.56 569.703  48
   0  -2   0 215205. 6070.09  10
   0   2   0 227149. 6260.97   8
   0   2  -1 21446.4 797.342  13
   0   2  -1 22841.8 929.580   8
   0   2   1 24852.7 905.055   8
   0   2  -1 21326.1 716.082  12
   0  -2  -1 20998.3 809.699  10
   0  -2  -1 23737.8 728.435  12
   0  -2  -1 23411.0 849.913  40
   0   2  -2 132764. 3873.14  13
   0  -2  -2 133842. 3889.52  40
   0  -2  -2 126509. 3916.23  10
   0  -2  -2 130459. 3819.25  12
   0   2  -2 135541. 3826.58  12
   0  -2  -3 214942. 6064.46  40
   0  -2  -3 207374. 6163.91  10
   0   2  -3 205874. 6130.17   8
   0  -2  -3 215557. 6073.05  12
   0   2  -3 204060. 6051.85  12
   0  -2  -4 353187. 9822.97  40
   0   2  -4 332786. 9841.84   8
   0  -2  -4 354601. 9989.49  10
   0   2  -4 332430. 9833.49  12
   0  -2  -4 345229. 9866.87  12
   0  -2  -4 353527. 9817.18  41
   0  -2  -5 153571. 4591.07  40
   0   2  -5 142800. 4564.15   8
   0  -2  -5 142103. 4635.86  12
   0   2  -5 141485. 4643.59  12
   0  -2  -5 153795. 4540.28  41
   0  -2  -6 230426. 6670.67  40
   0   2  -6 205387. 6693.29  12
   0   2  -6 204765. 6554.51   8
   0  -2  -6 224021. 6768.87  12
   0  -2  -6 227925. 6583.85  41
   0  -2  -7 8714.02 798.491  34
   0  -2  -7 9319.52 829.349  32
   0  -2  -7 9939.30 830.785  33
   0  -2  -7 9430.58 742.191  40
   0  -2  -7 8361.78 786.415  23
   0  -2  -7 8758.36 806.137  24
   0   2  -7 9115.28 698.435   8
   0   2  -7 8341.05 784.753  12
   0  -2  -7 7754.58 751.908  12
   0  -2  -7 9095.56 693.233  41
   0  -2  -8 29057.6 1637.09  12
   0   2  -8 17953.4 1364.56  12
   0  -2  -8 27580.0 1596.23  32
   0   2  -8 18828.6 1260.45  31
   0  -2  -8 27456.7 1558.62  33
   0  -2  -8 29361.8 1627.20  22
   0   2   8 30088.6 1523.93  15
   0  -2  -8 27437.2 1558.18  23
   0  -2  -8 29847.9 1626.60  24
   0  -2  -8 27859.4 1548.36  25
   0  -2  -8 27210.9 1399.19  41
   0  -2  -9 4475.77 554.448  41
   0  -2   9 3314.19 634.690  39
   0   2   9 2707.94 557.302  39
   0   2  -9 3467.80 630.641  12
   0  -2  -9 2821.34 575.199  12
   0  -2  -9 3161.09 555.961  32
   0   2  -9 3342.93 516.221  31
   0  -2  -9 3748.72 570.006  27
   0  -2  -9 3852.49 532.432  26
   0   2   9 3632.22 543.992  15
   0  -2   9 3994.04 511.370  15
   0  -2  -9 3723.91 556.950  25
   0  -2  -9 3698.27 594.865  24
   0  -2  -9 4121.81 623.557  23
   0   2  -9 3781.41 548.531  21
   0  -2  -9 3499.07 575.061  22
   0  -2 -10 12716.0 1058.96  41
   0  -2  10 17185.8 1495.58  39
   0   2  10 13074.4 1299.20  39
   0   2 -10 14645.6 1325.04  12
   0  -2 -10 14416.5 1324.18  12
   0   2 -10 16871.6 1234.98  31
   0  -2 -10 12663.2 1199.69  32
   0  -2 -10 13066.6 1121.27  27
   0  -2 -10 12149.9 1019.38  26
   0   2  10 13477.8 1144.30  15
   0  -2 -10 13433.6 1180.64  23
   0  -2 -10 14535.0 1247.15  24
   0  -2 -10 14204.8 1181.29  25
   0   2 -10 15809.9 1166.27  47
   0   2 -10 17063.1 1266.06  46
   0   2 -10 15588.3 1184.64  21
   0  -2 -10 13589.6 1049.41  19
   0  -2 -11 21510.3 1476.12  41
   0   2  11 22562.7 1823.13  39
   0  -2  11 26889.4 2045.84  39
   0  -2 -11 19819.8 1573.79  40
   0  -2 -11 18165.0 1639.61  12
   0   2 -11 24613.5 1879.01  12
   0   2 -11 23721.0 1579.78  31
   0  -2 -11 22109.3 1676.41  32
   0  -2 -11 22678.6 1441.77  26
   0  -2 -11 22873.9 1532.83  27
   0   2  11 21090.8 1533.36  15
   0  -2 -11 22395.0 1659.41  24
   0  -2 -11 22279.2 1553.58  25
   0  -2 -11 22583.3 1742.68  21
   0   2 -11 23106.7 1551.32  21
   0   2 -11 21429.1 1475.05  47
   0   2 -11 25998.7 1667.22  46
   0  -2  12 441.934 398.903  39
   0   2  12 238.539 373.516  39
   0   2 -12 563.028 377.834  12
   0  -2 -12 321.926 347.781  12
   0   2 -12 270.237 263.529  31
   0  -2 -12 195.986 269.206  32
   0  -2 -12 210.379 316.524  31
   0  -2 -12 97.5362 190.726  27
   0   2  12 56.5302 180.530  15
   0  -2 -12 104.981 236.976  25
   0  -2 -12 922.062 416.133  24
   0  -2 -12 505.075 239.360  46
   0   2 -12 452.690 253.868  47
   0   2 -12 443.475 297.820  46
   0  -2 -12 273.299 281.543  21
   0   2 -12 472.600 298.248  21
   0  -2  13 5899.38 1143.40  39
   0   2  13 5541.48 1038.14  39
   0  -2 -13 4458.35 894.373  12
   0   2 -13 5869.64 1018.66  12
   0   2 -13 5542.47 795.919  31
   0  -2 -13 4729.68 815.376  32
   0  -2 -13 6519.50 974.983  31
   0  -2 -13 5531.52 723.998  27
   0  -2 -13 5542.14 837.633  24
   0  -2 -13 5023.59 728.137  25
   0   2 -13 5351.70 789.372  46
   0  -2 -13 5845.43 740.116  46
   0  -2 -13 6076.61 938.299  21
   0   2 -13 5614.05 778.033  21
   0   2 -14 44213.0 2514.34  31
   0  -2 -14 62140.1 3169.35  31
   0  -2 -14 61412.6 3029.07  32
   0   2  14 62968.3 3056.60  14
   0   2 -14 45512.1 2590.29  46
   0  -2 -14 54621.1 2519.75  46
   0  -2 -14 61506.5 2934.23  24
   0   2 -14 42066.8 2423.42  21
   0  -2 -14 60292.1 3110.71  21
   0  -2  14 49635.0 3370.41  39
   0   2  15 118.668 244.475  14
   0  -2 -15 119.811 180.300  46
   0   2 -15 423.001 284.036  46
   0  -2 -15 211.061 274.987  24
   0   2 -15 262.777 221.023  21
   0  -2 -15 195.551 317.748  21
   0  -2 -15 177.703 244.064  32
   0  -2 -15 404.341 340.027  31
   0   2  16 1532.74 407.397  14
   0   2 -16 2430.78 495.152  46
   0  -2 -16 1889.47 358.505  46
   0  -2 -16 1521.83 379.457  24
   0  -2 -16 1903.62 470.661  32
   0  -2 -16 1891.17 530.192  31
   0  -2 -16 2149.38 515.087  21
   0  -2 -17 15778.6 1220.86  31
   0  -2 -17 15675.9 1188.42  21
   0  -2 -18 3669.30 427.606  48
   0   3   0 126.465 77.2778  13
   0  -3   0 169.777 70.9088  10
   0   3   0 209.134 122.326   8
   0   3  -1 2145.16 209.803  13
   0  -3   1 1661.43 155.796  10
   0  -3  -1 664.574 130.624  10
   0   3  -1 1883.11 272.864   8
   0   3   1 613.293 171.957   8
   0  -3  -1 1136.68 172.926  40
   0   3   2 351577. 9929.61  39
   0  -3   2 372063. 9956.27  39
   0  -3  -2 361461. 10120.9  40
   0  -3  -2 347727. 10094.8  10
   0  -3  -2 347576. 9912.88  12
   0   3  -2 364155. 10317.7   8
   0   3  -2 365559. 9927.14  12
   0   3  -2 364257. 10058.7  13
   0  -3  -3 26122.0 1074.52  12
   0  -3  -3 26045.8 1187.53  10
   0  -3  -3 28547.6 1173.39  40
   0   3  -4 73672.3 2617.95  12
   0   3  -4 77791.9 2806.60   8
   0  -3  -4 81902.1 2805.35  10
   0  -3  -4 80307.6 2644.20  12
   0  -3  -4 81888.4 2699.53  40
   0  -3  -5 50419.6 1853.16  41
   0   3  -5 39917.0 1768.14  12
   0   3  -5 41035.1 1859.97   8
   0  -3  -5 45413.0 1816.40  12
   0  -3  -5 47589.8 1829.38  40
   0  -3  -6 75508.0 2706.66  41
   0  -3  -6 80473.1 2772.17  40
   0   3  -6 66679.6 2711.13  12
   0  -3  -6 77208.1 2793.71  12
   0   3  -6 67105.5 2751.80   8
   0   3  -7 2150.04 391.062   8
   0   3   7 1577.84 333.032  15
   0  -3  -7 2433.85 447.507  34
   0  -3  -7 2023.52 405.720  33
   0  -3  -7 2061.92 417.963  32
   0  -3  -7 1928.33 387.131  12
   0   3  -7 1753.82 370.821  12
   0  -3  -7 2182.42 362.126  41
   0  -3  -7 1921.10 408.849  21
   0  -3  -7 1754.27 392.148  22
   0  -3   7 2303.90 430.684  39
   0   3   7 1482.09 346.769  39
   0  -3  -7 2099.16 374.236  40
   0   3   8 207301. 7009.51  39
   0  -3  -8 217157. 6912.68  40
   0  -3   8 214486. 7089.20  39
   0   3  -8 200803. 6963.36  12
   0  -3  -8 203895. 6990.45  12
   0  -3  -8 217765. 7130.60  24
   0  -3  -8 221675. 7105.77  25
   0  -3  -8 221710. 7127.28  23
   0   3   8 204075. 6880.38  15
   0  -3  -8 222251. 6828.92  41
   0  -3  -8 220336. 7165.02  21
   0   3  -9 32211.5 1727.25  46
   0  -3  -9 23295.4 1626.16  24
   0  -3  -9 24311.3 1620.96  25
   0  -3  -9 21316.5 1558.50  23
   0   3   9 20941.2 1451.74  15
   0  -3  -9 23619.9 1544.39  40
   0  -3   9 29817.2 1853.45  39
   0   3   9 23575.2 1640.95  39
   0   3  -9 28485.4 1761.80  12
   0  -3  -9 20341.2 1533.49  12
   0   3  -9 34234.2 1613.32  31
   0  -3  -9 24400.8 1595.04  27
   0  -3  -9 24282.9 1484.85  41
   0   3   9 20140.5 1355.25   7
   0  -3  -9 23086.0 1645.59  21
   0   3  -9 32823.5 1578.81  21
   0  -3 -10 4309.83 702.972  24
   0  -3 -10 4368.12 681.842  25
   0  -3 -10 5182.31 756.459  23
   0   3  10 3791.11 618.462  15
   0  -3  10 4217.57 749.915  39
   0  -3 -10 3911.65 640.752  40
   0   3  10 3790.06 702.993  39
   0  -3 -10 4527.97 761.743  12
   0   3 -10 2889.06 609.377  12
   0  -3 -10 4484.48 737.567  32
   0   3 -10 4043.98 570.851  31
   0  -3 -10 3467.74 583.272  26
   0  -3 -10 3603.91 624.584  27
   0  -3 -10 4275.96 625.702  41
   0   3  10 5117.88 641.736   7
   0  -3 -10 4395.18 748.151  21
   0   3 -10 4485.03 597.601  21
   0  -3 -11 21166.8 1501.70  41
   0   3 -11 18684.9 1658.72  12
   0  -3 -11 21532.2 1784.91  12
   0  -3 -11 22855.3 1749.69  32
   0   3 -11 19215.9 1384.11  31
   0  -3 -11 23698.2 1632.47  27
   0  -3 -11 23961.7 1568.66  26
   0  -3  11 18993.3 1722.98  39
   0   3  11 21874.9 1790.31  39
   0  -3 -11 23289.7 1657.84  25
   0  -3 -11 23162.8 1739.95  24
   0  -3 -11 22679.4 1495.66  19
   0   3 -11 19254.7 1365.84  21
   0   3 -11 19351.4 1441.80  47
   0  -3 -12 115057. 4685.03  41
   0  -3  12 128551. 5549.82  39
   0   3  12 114055. 5220.72  39
   0   3 -12 122481. 5307.15  12
   0  -3 -12 117842. 5283.77  12
   0   3 -12 124164. 4647.50  31
   0  -3 -12 130697. 5211.01  32
   0  -3 -12 123483. 4632.38  26
   0  -3 -12 126263. 4832.31  27
   0  -3 -12 123685. 4885.24  25
   0  -3 -12 123296. 5059.39  24
   0   3 -12 121254. 4582.93  21
   0   3 -12 129353. 4902.44  46
   0   3 -12 130328. 4808.98  47
   0   3 -13 20359.7 1617.70  46
   0  -3 -13 29087.7 1980.59  24
   0  -3 -13 28217.5 1825.46  25
   0   3  13 31604.2 2053.14  14
   0  -3 -13 28718.6 2044.38  32
   0  -3 -13 27537.3 1738.49  27
   0   3 -13 16593.0 1351.83  21
   0   3  13 24711.1 2081.63  39
   0  -3  13 19054.0 1951.60  39
   0  -3 -14 2592.98 639.397  32
   0  -3 -14 2795.44 519.225  27
   0  -3 -14 2549.32 515.897  25
   0  -3 -14 2851.34 622.409  24
   0   3 -14 2520.17 568.497  46
   0  -3 -14 3347.12 704.564  21
   0   3  14 3886.44 715.092  14
   0   3  15 755.277 371.343  14
   0   3 -15 980.712 395.707  48
   0   3 -15 1317.09 417.962  46
   0  -3 -15 552.581 314.453  24
   0  -3 -15 789.905 354.586  32
   0  -3 -15 519.207 369.099  21
   0   3  16 2209.39 460.246  14
   0  -3 -16 2078.02 444.028  24
   0  -3 -16 2104.97 513.646  21
   0  -3 -16 1614.51 471.950  31
   0  -3 -16 1318.10 389.201  32
   0   3 -16 1304.85 404.961  48
   0   3 -16 1131.82 351.536  46
   0  -3 -17-39.9765 172.734  21
   0   3 -17 290.937 217.105  48
   0   3 -17 354.891 216.849  46
   0  -3 -17 167.071 188.494  31
   0  -3 -17 66.3442 155.825  32
   0   3  17 36.5381 184.357  38
   0   3 -18 5382.80 515.801  48
   0  -3 -18 3834.92 391.551  48
   0   4   0 2111.59 236.854  13
   0  -4   0 2365.84 267.757  40
   0   4   0 1915.52 336.235   8
   0  -4   0 1956.70 183.729  10
   0   4  -1 5809.01 413.942  13
   0  -4  -1 7149.24 490.768  40
   0  -4   1 5596.87 333.098  10
   0   4  -1 6774.53 590.769   8
   0  -4  -1 6546.13 397.019  10
   0   4  -2 63959.4 2253.01  13
   0  -4  -2 68521.1 2300.82  10
   0   4  -2 67032.5 2598.65   8
   0  -4   2 63435.0 2128.36  10
   0  -4  -2 73413.2 2402.10  40
   0   4   2 71817.2 2043.51  39
   0  -4   2 70989.2 2074.12  39
   0  -4  -3 200242. 5805.40  41
   0  -4  -3 202754. 5705.94  40
   0   4   3 199154. 5464.18  39
   0  -4   3 177232. 5442.59  39
   0   4  -3 176221. 5393.14  12
   0  -4  -3 194254. 5686.60  10
   0  -4  -3 181052. 5373.65  12
   0  -4   4 86229.8 2793.10  39
   0  -4  -4 83930.6 2883.50  40
   0   4   4 80835.5 2754.43  39
   0   4  -4 92604.1 3225.97   8
   0   4  -4 89625.6 2779.34  12
   0  -4  -4 73456.1 2658.24  12
   0  -4  -5 21833.6 1179.68  40
   0   4   5 22020.3 1142.52  39
   0  -4   5 24115.5 1177.44  39
   0   4  -5 23332.2 1361.47   8
   0  -4  -5 20421.6 1072.68  12
   0   4  -5 23123.3 1145.46  12
   0   4  -6 48553.6 2097.54   2
   0   4   6 38479.4 1756.60   6
   0  -4  -6 37344.9 1901.94  34
   0  -4  -6 38923.0 1953.29  33
   0  -4  -6 38152.1 1972.62  32
   0  -4  -6 39616.9 2013.32  24
   0  -4  -6 38928.8 1985.98  23
   0  -4  -6 39378.4 1800.21  40
   0   4   6 36401.1 1757.62  39
   0  -4   6 38272.9 1768.25  39
   0  -4  -6 39366.7 1808.71  41
   0  -4  -6 39788.4 1999.56  21
   0  -4  -6 39924.9 1995.80  22
   0   4  -6 42435.9 2031.50   8
   0  -4  -6 36369.1 1705.63  12
   0   4  -6 41872.9 1813.17  12
   0   4   7 21459.6 1239.38   6
   0   4   7 22918.3 1352.07   7
   0  -4  -7 20167.3 1388.09  34
   0  -4  -7 20436.2 1398.67  33
   0  -4  -7 23580.1 1520.66  32
   0  -4  -7 21020.8 1274.01  41
   0  -4   7 17805.4 1217.15  39
   0   4   7 21965.4 1350.71  39
   0  -4  -7 21618.2 1310.64  40
   0  -4  -7 24307.8 1535.66  22
   0  -4  -7 21622.6 1458.13  21
   0   4  -7 23313.1 1354.58  12
   0  -4  -7 24724.9 1366.66  12
   0  -4  -7 23103.1 1500.01  23
   0  -4  -7 22744.1 1495.97  24
   0  -4  -8 4593.70 684.341  25
   0  -4  -8 3562.61 558.171  12
   0   4  -8 2861.93 517.708  12
   0  -4  -8 5047.53 718.040  32
   0  -4  -8 4212.69 651.198  33
   0  -4  -8 4088.35 564.126  41
   0  -4  -8 4070.65 569.819  40
   0  -4   8 3650.47 566.812  39
   0   4   8 4038.99 605.680  39
   0  -4  -8 4068.73 659.181  21
   0  -4  -8 3642.23 627.334  22
   0   4   8 4018.28 565.956   7
   0   4   8 4575.58 549.789   6
   0   4  -9 3391.59 528.016  47
   0   4  -9 2898.71 525.462  46
   0  -4  -9 3294.19 621.753  25
   0  -4   9 4435.06 666.802  39
   0  -4  -9 2577.62 514.731  40
   0   4   9 3445.80 608.681  39
   0  -4  -9 2421.70 519.005  12
   0   4  -9 3024.88 583.422  12
   0  -4  -9 4155.07 698.867  32
   0  -4  -9 2996.33 607.090  33
   0  -4  -9 4004.41 675.332  22
   0  -4  -9 4047.84 683.864  21
   0  -4  -9 3560.66 563.320  41
   0   4   9 3858.40 576.031   7
   0  -4 -10 18460.4 1378.30  41
   0  -4 -10 18755.4 1450.80  40
   0  -4  10 11650.3 1232.20  39
   0   4  10 18273.3 1526.17  39
   0   4  10 20526.5 1418.57   7
   0  -4 -10 18841.8 1510.10  12
   0   4 -10 12139.0 1264.95  12
   0  -4 -10 19682.7 1458.18  26
   0  -4 -10 20911.4 1550.39  27
   0  -4 -10 20085.9 1572.21  23
   0  -4 -10 19670.6 1523.40  25
   0  -4 -10 20622.1 1599.17  24
   0  -4 -10 19580.4 1563.79  22
   0  -4 -10 20496.0 1612.13  21
   0   4 -10 13237.1 1166.53  47
   0   4 -10 14782.9 1261.02  46
   0  -4 -11 2573.78 616.835  23
   0  -4 -11 2159.66 577.068  21
   0  -4  11 2982.78 651.666  39
   0  -4 -11 2062.95 518.495  40
   0  -4 -11 1711.10 441.447  41
   0   4  11 1863.73 592.654  39
   0  -4 -11 2301.52 543.372  19
   0   4  11 1619.82 423.843   7
   0  -4 -11 2790.83 604.852  27
   0   4  11 2436.27 593.566  14
   0  -4 -11 2485.03 645.686  24
   0  -4 -11 2107.59 514.369  26
   0  -4 -11 1755.76 532.740  25
   0   4 -11 3331.10 606.556  46
   0   4 -11 2550.65 526.655  47
   0   4 -11 2695.06 626.522  12
   0  -4 -11 1952.17 540.626  12
   0   4  12 11780.0 1392.21  39
   0  -4 -12 13112.0 1329.78  40
   0  -4  12 14643.3 1528.38  39
   0   4 -12 17415.3 1408.40  46
   0  -4 -12 14978.8 1438.14  24
   0  -4 -12 13281.1 1307.19  25
   0   4  12 13370.3 1353.32  14
   0  -4 -12 12137.7 1344.17  32
   0  -4 -12 14981.9 1348.89  27
   0  -4 -12 13062.5 1212.39  26
   0  -4 -12 11260.5 1164.05  41
   0  -4 -12 14105.5 1430.11  21
   0  -4 -12 13546.3 1204.90  19
   0  -4 -13 42643.0 2215.40  19
   0  -4 -13 45315.7 2737.73  21
   0  -4 -13 47306.3 2813.31  31
   0  -4 -13 47535.8 2782.09  32
   0  -4 -13 43659.3 2308.12  26
   0  -4 -13 44132.2 2456.42  27
   0   4  13 45383.6 2621.25  14
   0  -4 -13 43468.1 2488.63  25
   0  -4 -13 47321.1 2717.80  24
   0   4 -13 44864.9 2514.63  48
   0   4  13 42482.8 2760.52  39
   0  -4  13 43754.5 2785.00  39
   0  -4 -14 742.642 316.218  27
   0  -4 -14 385.085 301.723  24
   0  -4 -14 538.000 305.758  25
   0   4 -14 802.162 365.877  48
   0  -4 -14 850.375 391.855  31
   0  -4 -14 680.270 376.182  32
   0   4  14 125.604 216.844  14
   0  -4 -15 10503.0 1080.17  24
   0  -4 -15 10446.5 954.866  25
   0   4 -15 6927.44 875.085  48
   0  -4 -15 10103.9 1090.70  32
   0  -4 -15 10755.8 1162.31  31
   0   4  15 11211.9 1112.90  14
   0   4  16 37757.1 2008.82  14
   0  -4 -16 35924.0 1935.99  24
   0   4  16 38748.9 1994.60  38
   0  -4 -16 38711.2 2078.31  32
   0   4 -16 39570.8 2022.09  48
   0  -4 -17 434.643 231.266  21
   0   4 -17 157.310 183.443  48
   0  -4 -17 503.259 216.939  32
   0   4  17 177.470 176.731  38
   0  -5   0 81.1223 95.3184  40
   0   5   0 215.106 118.109  13
   0  -5  -1 4071.53 418.878  40
   0  -5   1 4656.34 420.078  40
   0   5  -1 5360.16 611.512   8
   0  -5  -1 3464.78 286.728  10
   0   5  -1 5774.40 434.678  13
   0   5   1 3628.13 362.270  13
   0   5  -2 26254.8 1210.96  13
   0   5  -2 27639.7 1582.94   8
   0  -5  -3 86.7012 124.967  41
   0  -5  -3 344.085 153.627  40
   0   5   3 230.519 145.465   6
   0   5  -3 157.398 184.883   8
   0  -5  -4 100678. 3758.84  32
   0   5   4 103640. 3668.83  14
   0  -5  -4 103348. 3539.85  40
   0   5   4 102648. 3247.32  39
   0   5   4 107720. 3695.44  38
   0   5   4 98244.8 3622.63   7
   0   5   4 92804.2 3563.75   6
   0  -5  -4 105375. 3743.67  33
   0  -5  -4 109195. 3686.93  41
   0  -5  -5 469.196 222.359  33
   0  -5  -5 161.762 158.533  32
   0  -5  -5 438.570 232.599  21
   0  -5  -5 440.882 219.672  34
   0   5   5 855.052 250.103   6
   0   5  -5 370.621 234.058   8
   0   5  -5 144.465 156.536   2
   0   5   5 731.024 252.779   7
   0   5   5 531.970 221.906  38
   0  -5   5 944.119 220.042  39
   0  -5  -5 579.311 202.904  40
   0   5   5 641.901 207.272  39
   0  -5  -6 88572.1 3232.07  40
   0   5   6 89291.0 3116.70  39
   0   5   6 89677.7 3383.66  38
   0  -5   6 71397.7 2899.73  39
   0  -5  -6 82501.0 3331.12  34
   0   5  -6 80311.3 2988.43  12
   0  -5  -6 71588.3 2817.83  12
   0  -5  -6 88093.7 3436.42  33
   0  -5  -6 89443.0 3505.25  32
   0  -5  -6 91544.6 3560.69  24
   0  -5  -6 84278.0 3466.54  23
   0   5  -6 92877.2 3437.43   2
   0   5   6 80552.1 3188.90   6
   0   5   6 81675.8 3261.81   7
   0  -5  -6 86976.3 3466.01  21
   0  -5  -6 85023.8 3458.83  22
   0   5   7 11877.6 980.403   6
   0   5   7 13695.0 1076.60   7
   0  -5  -7 13143.7 1033.60  41
   0  -5   7 12258.7 918.675  39
   0   5   7 11863.8 971.863  39
   0  -5  -7 13972.4 1056.45  40
   0  -5  -7 13193.6 1123.00  34
   0  -5  -7 12126.9 1107.17  33
   0  -5  -7 12936.6 1154.18  32
   0   5   7 12765.2 1101.90  14
   0  -5  -7 12035.2 1121.15  22
   0  -5  -7 13079.3 1152.15  21
   0  -5  -7 12791.6 1156.49  23
   0  -5  -7 13628.8 1203.06  24
   0   5  -7 13276.8 983.277  12
   0  -5  -7 11099.5 855.727  12
   0   5   8 840.427 351.946  39
   0  -5   8 1031.73 331.733  39
   0  -5  -8 1194.01 339.914  40
   0  -5  -8 1397.83 368.210  41
   0  -5  -8 872.555 277.013  12
   0   5  -8 1608.09 379.273  12
   0  -5  -8 1258.75 409.478  32
   0  -5  -8 1157.22 374.366  33
   0   5   8 775.611 310.324  14
   0  -5  -8 1465.40 441.668  21
   0  -5  -8 791.933 347.098  23
   0  -5  -8 1680.92 485.195  22
   0  -5  -8 1436.25 424.546  24
   0   5  -8 1330.63 343.482  47
   0   5  -8 2038.45 475.403  48
   0   5  -8 1231.79 345.327  46
   0   5   8 1129.81 319.450   6
   0   5   8 1497.82 382.115   7
   0  -5  -9 71219.3 3078.03  41
   0   5   9 68164.2 3099.70  39
   0  -5  -9 69549.7 3097.33  40
   0  -5   9 51687.7 2695.21  39
   0   5   9 65776.2 2903.07   6
   0   5   9 70954.6 3099.38   7
   0  -5  -9 68615.3 3233.88  33
   0  -5  -9 66136.5 3245.98  32
   0   5   9 76645.0 3304.55  14
   0  -5  -9 69287.5 3281.50  23
   0  -5  -9 68419.9 3296.47  24
   0  -5  -9 69277.8 3284.88  25
   0   5  -9 60331.8 2959.98  48
   0   5  -9 61761.9 2921.05  46
   0   5  -9 61486.0 2824.26  47
   0  -5  -9 67693.6 3258.27  22
   0  -5  -9 68681.5 3294.52  21
   0  -5 -10 7763.39 933.667  41
   0  -5 -10 10840.0 1118.27  40
   0   5  10 7299.87 970.470  39
   0   5  10 6898.31 888.281   7
   0  -5 -10 8593.79 1083.83  32
   0  -5 -10 8160.58 1036.62  27
   0   5  10 7737.31 1005.87  14
   0  -5 -10 9561.55 1109.58  25
   0   5 -10 9838.98 1071.45  48
   0   5 -10 11489.6 1082.45  46
   0  -5 -10 7928.54 1033.75  22
   0  -5 -10 9205.51 1104.51  21
   0  -5 -11 532.932 318.843  41
   0   5  11 903.610 445.463  39
   0  -5 -11 647.664 338.227  40
   0   5  11 1049.97 365.113   7
   0  -5 -11 720.209 398.672  32
   0  -5 -11 850.695 418.208  27
   0   5  11 1382.17 477.890  14
   0  -5 -11 1073.95 428.939  25
   0  -5 -11 851.999 355.249  26
   0   5 -11 506.498 328.631  46
   0   5 -11 1005.58 401.018  48
   0  -5 -11 1504.91 528.544  21
   0  -5 -12 25319.9 1898.96  40
   0   5  12 26208.7 1786.95   7
   0  -5 -12 22979.6 1744.62  41
   0  -5 -12 25349.8 1832.38  27
   0  -5 -12 26330.2 1793.50  26
   0   5  12 28849.6 1975.94  14
   0  -5 -12 24182.4 1850.82  25
   0  -5 -12 26315.6 1961.76  24
   0  -5 -12 25590.7 1969.39  21
   0  -5 -12 26413.6 1753.28  19
   0   5 -12 18386.0 1526.09  46
   0   5 -12 19296.6 1598.84  48
   0   5 -13 27528.7 1829.74  46
   0   5 -13 27572.4 1856.31  48
   0   5 -13 24944.0 1618.46  49
   0  -5 -13 26084.7 1947.44  24
   0  -5 -13 25701.9 1834.41  25
   0   5  13 24658.2 1845.25  14
   0  -5 -13 25054.9 1940.10  31
   0  -5 -13 24850.1 1686.11  26
   0  -5 -13 25358.3 1784.56  27
   0  -5 -13 23869.7 1609.93  19
   0  -5 -13 23787.5 1885.65  21
   0   5  13 28355.2 1878.50  38
   0   5 -14 7369.68 906.951  48
   0   5 -14 7628.97 915.896  46
   0  -5 -14 9259.60 1085.72  24
   0  -5 -14 7873.72 932.477  25
   0   5  14 8931.18 1036.48  14
   0  -5 -14 9073.54 1091.07  31
   0  -5 -14 7978.57 830.444  26
   0  -5 -14 9010.80 949.797  27
   0   5  14 8823.03 989.121  38
   0  -5 -14 9578.42 1127.52  21
   0  -5 -15 4083.81 689.489  32
   0  -5 -15 4208.96 717.855  31
   0   5  15 2823.98 558.887  14
   0   5 -15 5567.73 723.113  46
   0   5 -15 4717.22 678.464  48
   0  -5 -15 3371.80 545.163  25
   0  -5 -15 3199.58 590.951  24
   0   5  15 3564.04 574.663  38
   0  -5 -15 3646.12 649.162  21
   0  -5 -16 8456.14 868.387  32
   0  -5 -16 9681.05 938.151  31
   0   5  16 8547.07 828.094  14
   0   5 -16 9819.02 860.537  48
   0  -5 -16 8489.30 819.618  24
   0   5  16 9257.10 811.436  38
   0  -5 -16 9298.06 918.515  21
   0   6   0 211060. 6873.24  38
   0  -6   0 232912. 6768.58  40
   0   6   0 218868. 6537.84  13
   0   6   0 222126. 6936.02   6
   0   6   0 216256. 6816.63   7
   0  -6   1 7644.08 625.363  40
   0   6   1 9551.29 797.379  38
   0   6  -1 6789.52 688.970  38
   0  -6  -1 10304.7 734.312  40
   0   6   1 10158.2 790.336   7
   0   6   1 9127.06 786.682   6
   0   6  -1 6575.71 660.576   6
   0   6   1 9603.31 747.886  14
   0   6  -1 6082.54 509.373  13
   0   6   1 9348.21 642.425  13
   0   6  -2 172997. 5416.30  13
   0   6   2 183509. 5612.19  13
   0   6   2 181101. 5824.59  14
   0  -6   2 174446. 5589.74  40
   0  -6  -2 188259. 5771.60  40
   0   6  -2 177984. 5898.11  38
   0   6   2 178836. 5888.11  38
   0  -6  -2 190907. 5931.81  41
   0   6   2 181048. 5960.90  11
   0   6  -2 192613. 5854.72   6
   0   6   2 182195. 5881.21   7
   0   6   3 3013.79 473.058   6
   0   6   3 2827.67 449.918   7
   0  -6  -3 3245.78 485.382  33
   0  -6  -3 3096.31 480.009  32
   0   6   3 3396.09 491.545  14
   0  -6  -3 3176.21 428.372  40
   0   6   3 2836.44 465.581  38
   0  -6  -3 2904.93 453.184  41
   0  -6  -3 2642.94 453.530  21
   0   6   3 3672.45 550.864  11
   0  -6  -4 46630.5 2172.09  34
   0  -6  -4 48257.0 2278.53  33
   0  -6  -4 49411.3 2326.18  32
   0   6   4 47713.3 2208.84  14
   0   6   4 47274.6 2232.46  38
   0  -6  -4 49774.8 2134.92  40
   0  -6  -4 50323.8 2249.86  41
   0  -6  -4 51319.6 2337.97  21
   0   6  -4 47035.0 2176.31   2
   0   6   4 46783.8 2217.56   6
   0  -6  -5 13289.7 1080.61  34
   0  -6  -5 14566.2 1163.43  33
   0  -6  -5 14823.8 1196.72  32
   0   6   5 16308.0 1167.83  14
   0  -6  -5 16112.5 1148.24  41
   0   6   5 14175.6 1126.89  38
   0  -6  -5 14211.8 1034.68  40
   0   6   5 15500.0 1147.75   7
   0   6  -5 12108.5 1037.33   2
   0   6   5 13550.5 1071.29   6
   0  -6  -5 14914.8 1198.66  21
   0  -6  -5 15893.1 1233.20  22
   0   6  -6 2630.04 562.612  35
   0  -6  -6 2044.61 448.227  34
   0  -6  -6 1611.75 442.377  32
   0  -6  -6 2111.16 484.317  33
   0  -6  -6 3030.05 557.044  21
   0  -6  -6 2010.33 477.997  22
   0  -6  -6 1888.59 399.025  40
   0   6   6 1496.68 404.485  38
   0   6   6 2474.34 484.376   7
   0   6  -6 3069.11 541.218   2
   0   6   6 1834.56 421.752   6
   0  -6  -6 1855.02 476.523  23
   0  -6  -6 1720.56 451.856  24
   0   6  -7 7264.28 810.605  46
   0   6  -7 6411.37 782.583  48
   0  -6  -7 7750.54 950.970  24
   0  -6  -7 5963.12 835.540  23
   0  -6  -7 7388.98 810.032  40
   0   6   7 6952.00 835.450  38
   0  -6  -7 5682.61 796.864  34
   0  -6  -7 7051.53 898.282  33
   0  -6  -7 7647.05 943.901  32
   0  -6  -7 5876.24 823.011  22
   0  -6  -7 7577.95 912.945  21
   0  -6  -7 6727.35 787.296  41
   0   6   7 6644.73 804.259   7
   0   6   7 5939.41 757.991   6
   0  -6  -8 18277.4 1386.39  41
   0   6   8 16750.2 1372.88   7
   0   6   8 19370.4 1418.21   6
   0  -6  -8 18618.9 1530.52  32
   0  -6  -8 17898.1 1481.78  33
   0   6   8 19723.8 1494.30  14
   0   6   8 18951.1 1458.76  38
   0  -6  -8 17391.5 1366.28  40
   0  -6  -8 19982.9 1590.50  24
   0  -6  -8 18479.5 1554.74  25
   0  -6  -8 18193.9 1518.15  23
   0  -6  -8 15593.0 1416.25  22
   0  -6  -8 18479.7 1511.84  21
   0   6  -8 17079.2 1328.82  46
   0   6  -8 16214.7 1339.61  48
   0  -6  -9 13865.0 1266.75  41
   0  -6  -9 12807.8 1236.13  40
   0   6   9 14639.6 1312.13  38
   0   6   9 13361.0 1212.55   6
   0   6   9 12745.0 1243.15   7
   0  -6  -9 16676.5 1495.56  32
   0  -6  -9 13969.4 1366.86  33
   0   6   9 14294.9 1332.58  14
   0  -6  -9 15149.0 1434.40  24
   0  -6  -9 14342.7 1386.72  23
   0   6  -9 18349.4 1425.78  48
   0   6  -9 15297.3 1277.39  46
   0   6  -9 15239.5 1185.42  49
   0  -6  -9 14923.1 1402.15  22
   0  -6  -9 14917.5 1425.64  21
   0  -6 -10 29280.3 1973.89  41
   0  -6 -10 32577.5 2075.30  40
   0   6  10 35130.7 2123.27  38
   0   6 -10 25647.8 1701.49  49
   0   6 -10 27471.8 1914.43  48
   0   6 -10 28828.5 1898.25  46
   0  -6 -10 34462.2 2270.21  24
   0  -6 -10 31326.3 2160.68  25
   0  -6 -10 30563.2 2154.76  23
   0   6  10 33989.4 2156.02  14
   0  -6 -10 35459.0 2291.65  32
   0  -6 -10 33322.4 2199.40  27
   0  -6 -10 32357.1 2200.35  21
   0  -6 -10 31828.2 2166.54  22
   0   6  10 30144.7 1908.96   6
   0   6  10 35634.0 2150.77   7
   0   6  11 242.429 262.363  38
   0  -6 -11 593.648 344.082  40
   0  -6 -11 375.637 270.981  41
   0   6 -11 1161.49 353.268  49
   0   6 -11 1314.28 473.635  48
   0   6 -11 2232.79 532.831  46
   0  -6 -11 485.616 383.750  25
   0  -6 -11 384.162 289.388  26
   0  -6 -11 1080.65 469.511  24
   0   6  11 199.652 260.595  14
   0  -6 -11 880.730 427.872  32
   0  -6 -11 611.991 396.468  27
   0  -6 -11 710.386 403.691  23
   0  -6 -11 501.140 361.555  21
   0   6  11 936.977 390.575   7
   0   6  12 45249.2 2492.19  38
   0   6 -12 44940.8 2477.33  48
   0   6 -12 41740.8 2366.43  46
   0  -6 -12 43349.6 2576.18  25
   0   6  12 44386.1 2570.76  14
   0  -6 -12 44812.6 2677.42  32
   0  -6 -12 42823.2 2531.05  27
   0  -6 -12 42997.5 2459.64  26
   0  -6 -12 45281.2 2670.51  21
   0  -6 -12 42761.6 2407.72  19
   0   6  12 46579.5 2543.81   7
   0  -6 -13 3854.58 723.953  21
   0   6  13 2621.48 563.765  38
   0  -6 -13 3159.09 582.814  19
   0  -6 -13 3194.58 687.740  31
   0  -6 -13 3510.60 713.929  32
   0  -6 -13 3526.02 657.431  27
   0   6  13 3879.83 708.894  14
   0  -6 -13 3324.15 599.566  26
   0  -6 -13 2768.12 607.891  25
   0   6 -13 2154.43 517.588  46
   0   6 -13 2718.71 572.781  48
   0   6  13 3718.08 630.568   7
   0  -6 -14 8089.20 988.038  21
   0  -6 -14 8259.18 997.869  32
   0  -6 -14 7645.11 967.125  31
   0  -6 -14 7329.45 853.446  27
   0  -6 -14 6863.71 766.116  26
   0   6  14 7405.67 909.753  14
   0  -6 -14 8844.46 1013.45  24
   0  -6 -14 9078.66 965.859  25
   0   6 -14 10123.4 980.533  48
   0   6 -14 9846.54 976.974  46
   0   6  14 8486.75 901.877  38
   0   6  15 36.1847 163.288  38
   0   6  15 193.961 168.445  11
   0  -6 -15 96.3023 226.153  31
   0  -6 -15 133.790 168.751  27
   0  -6 -15-37.0430 167.161  25
   0  -6 -15 136.680 222.062  24
   0   6 -15 38.0717 178.817  48
   0   6  15-43.8495 161.566  14
   0  -6 -15 240.796 242.967  21
   0  -6 -16 16218.2 1091.55  24
   0  -6 -16 17343.9 1171.97  31
   0  -6 -16 19220.0 1208.61  32
   0  -6 -16 17656.2 1174.78  21
   0   7   0 560.491 271.492  38
   0  -7   0 532.657 196.449  40
   0   7   0 814.871 286.292   6
   0   7   0 612.297 230.448   7
   0   7   0 461.059 235.556   2
   0   7   0 884.959 266.542   1
   0  -7  -1 80956.8 3065.65  41
   0  -7  -1 74357.1 2838.68  40
   0   7   1 77703.6 3064.33  38
   0  -7   1 70190.1 2759.08  40
   0   7  -1 65239.7 2921.55  38
   0   7  -1 68950.4 2943.51   6
   0   7   1 78993.7 3116.71   6
   0   7   1 82271.7 3057.97   7
   0   7  -1 64540.9 2757.93   2
   0   7  -1 65916.8 2783.45   7
   0   7  -1 67250.2 2754.25   1
   0   7   1 82868.0 3033.78   1
   0   7   2 1344.54 339.099   7
   0   7  -2 3293.69 476.767   2
   0   7  -2 3224.21 436.694   1
   0  -7  -2 1822.12 349.427  40
   0   7  -2 3335.01 534.421  38
   0   7   2 664.367 269.318  38
   0  -7   2 2121.74 355.771  40
   0  -7  -2 2071.26 410.231  41
   0   7   2 1287.40 326.999  14
   0   7   2 1733.68 406.053  11
   0   7   3 8930.85 939.703  35
   0  -7  -3 8802.10 849.197  33
   0  -7  -3 8637.85 859.907  32
   0   7   3 8510.54 844.191  14
   0   7   3 8177.85 725.829  13
   0  -7   3 10046.2 771.866  40
   0   7   3 9611.21 914.975  38
   0  -7  -3 10099.3 848.506  40
   0  -7  -3 9530.13 917.254  41
   0   7   3 7518.75 839.831  11
   0   7  -3 12487.9 967.108   2
   0   7   3 8551.26 859.264   7
   0   7   3 8779.50 900.202   6
   0   7   4 25772.2 1646.58   6
   0   7  -4 24496.3 1546.73   2
   0   7   4 28523.1 1701.89  38
   0  -7  -4 28462.3 1572.45  40
   0   7  -4 23979.4 1701.98  35
   0  -7  -4 26751.5 1669.29  32
   0  -7  -4 26811.9 1642.82  33
   0   7   4 28172.6 1661.74  14
   0   7   4 28422.3 1509.89  13
   0  -7  -4 29346.2 1720.42  41
   0   7   4 29933.4 1768.75  11
   0  -7  -4 28154.6 1700.47  21
   0  -7  -4 25366.0 1668.54  22
   0   7   5 46699.9 2454.32   6
   0   7  -5 57041.0 2550.00   2
   0   7   5 50065.6 2488.01  38
   0  -7  -5 51205.9 2391.01  40
   0  -7  -5 47455.2 2387.35  34
   0   7  -5 50820.8 2711.21  35
   0  -7  -5 49116.4 2524.82  32
   0  -7  -5 50408.9 2524.26  33
   0   7   5 48698.1 2444.30  14
   0  -7  -5 51097.1 2490.35  41
   0  -7  -5 49119.7 2610.86  24
   0  -7  -5 54006.0 2678.58  23
   0   7   5 47244.6 2506.72  11
   0  -7  -5 52841.4 2573.05  21
   0  -7  -5 49340.8 2550.43  22
   0   7   6 7037.88 888.391   7
   0   7   6 7232.91 878.889   6
   0   7  -6 13762.0 1165.20   2
   0  -7  -6 9320.03 979.731  41
   0  -7  -6 8672.68 897.170  40
   0   7   6 7710.06 904.376  38
   0   7  -6 14219.1 1334.12  35
   0  -7  -6 7924.90 906.529  34
   0  -7  -6 9326.56 1024.72  32
   0  -7  -6 7344.77 897.692  33
   0   7   6 8043.48 908.841  14
   0  -7  -6 8961.79 1029.58  23
   0  -7  -6 9564.31 1066.06  24
   0  -7  -6 7690.03 953.740  22
   0  -7  -6 8355.61 968.433  21
   0   7   6 9448.16 1032.86  11
   0  -7  -7 9089.85 1088.37  32
   0  -7  -7 8108.77 1004.36  33
   0  -7  -7 8061.62 906.883  40
   0   7   7 9907.92 1049.53  38
   0  -7  -7 10253.0 1149.72  24
   0  -7  -7 7623.88 1012.62  23
   0   7   7 11219.7 1120.34   7
   0   7   7 8773.04 994.471   6
   0  -7  -7 9363.44 1050.47  21
   0  -7  -7 9991.58 1127.52  22
   0   7  -7 12107.1 1091.49  48
   0   7  -7 9719.67 984.313  46
   0  -7  -8 13709.2 1264.87  41
   0   7   8 14899.1 1303.74   6
   0   7   8 14353.3 1309.82   7
   0  -7  -8 14378.4 1390.41  32
   0  -7  -8 12887.7 1300.66  33
   0  -7  -8 14022.2 1253.68  40
   0   7   8 14444.6 1297.73  38
   0  -7  -8 15105.8 1424.45  24
   0  -7  -8 13758.7 1385.38  25
   0  -7  -8 15278.7 1423.59  23
   0  -7  -8 12314.3 1280.67  22
   0  -7  -8 14123.6 1338.11  21
   0   7  -8 11833.4 1143.47  46
   0   7  -8 10987.7 1108.59  48
   0  -7  -9 14013.2 1331.78  41
   0   7   9 14654.0 1332.14  38
   0  -7  -9 13358.9 1267.11  40
   0   7   9 14159.9 1302.90   6
   0   7   9 15534.9 1395.06   7
   0  -7  -9 14335.6 1425.19  32
   0   7   9 14886.4 1379.64  14
   0  -7  -9 15091.9 1449.82  23
   0  -7  -9 12827.7 1350.76  24
   0  -7  -9 14318.4 1442.74  25
   0   7  -9 13330.8 1222.29  46
   0   7  -9 13509.2 1243.91  48
   0  -7  -9 13751.2 1362.26  21
   0  -7  -9 14178.0 1390.59  22
   0  -7 -10 23404.2 1770.73  41
   0  -7 -10 23197.9 1769.71  40
   0   7  10 25011.7 1768.17  38
   0   7 -10 23965.2 1702.07  46
   0   7 -10 22232.0 1678.36  48
   0  -7 -10 25462.7 1950.36  24
   0  -7 -10 25968.2 1973.42  23
   0   7  10 24898.0 1839.16  14
   0  -7 -10 24563.6 1930.27  32
   0  -7 -10 23206.7 1813.77  26
   0  -7 -10 24828.7 1883.31  21
   0  -7 -10 25557.0 1905.03  22
   0   7  10 25845.1 1845.89   7
   0   7  11 58694.7 2899.68  38
   0   7 -11 57095.3 2835.45  48
   0  -7 -11 53963.2 3046.66  23
   0  -7 -11 61071.9 3175.94  24
   0  -7 -11 55243.1 3036.48  25
   0   7  11 55050.2 2966.53  14
   0  -7 -11 60054.5 3179.04  32
   0  -7 -11 57820.3 3010.50  26
   0  -7 -11 57516.3 3057.15  27
   0  -7 -11 52507.0 2972.50  21
   0  -7 -11 57583.3 2967.15  19
   0   7  11 57088.7 2963.13   7
   0   7 -12-52.4064 255.459  48
   0   7  12 444.702 258.020  51
   0  -7 -12 129.732 267.230  21
   0   7  12 157.900 216.849  38
   0  -7 -12 111.120 307.079  19
   0  -7 -12 202.935 292.274  32
   0  -7 -12 257.288 302.125  31
   0  -7 -12 123.735 279.200  27
   0   7  12 355.785 289.041   7
   0   7  12 618.444 341.808  14
   0  -7 -12 66.3444 273.319  24
   0  -7 -12 253.586 297.779  25
   0  -7 -12 57.7067 309.958  26
   0   7  12 464.929 293.345  11
   0  -7 -13 814.323 372.086  21
   0  -7 -13 674.677 294.091  19
   0  -7 -13 1209.71 361.360  30
   0  -7 -13 666.679 354.013  32
   0  -7 -13 921.685 383.491  31
   0  -7 -13 582.718 317.280  27
   0  -7 -13 1098.96 379.627  25
   0  -7 -13 648.762 353.011  24
   0  -7 -13 1969.05 456.166  26
   0   7  13 1273.54 421.365  14
   0   7  13 1234.03 382.092  38
   0   7  13 1224.62 365.713  11
   0   7  14 8595.42 776.713  11
   0  -7 -14 8579.39 915.659  31
   0  -7 -14 7925.88 913.519  32
   0  -7 -14 7399.46 798.510  27
   0  -7 -14 7181.95 730.377  26
   0  -7 -14 7690.72 833.131  25
   0   7  14 8413.08 797.746  38
   0   7  14 8201.34 873.944  14
   0  -7 -14 8021.76 895.096  21
   0  -7 -15 78.1122 160.879  32
   0  -7 -15 36.7204 172.461  31
   0   7  15 35.2103 152.116  14
   0   7  15-26.1242 127.326  38
   0  -7 -15 75.4509 177.181  21
   0  -7 -15-30.2605 162.522  25
   0  -7 -15 37.2407 168.043  24
   0   7  15-30.9687 139.741   1
   0   8   0 60518.2 2624.78   1
   0   8   0 59699.8 2678.22   7
   0   8   0 61519.6 2832.54   6
   0  -8   0 60329.9 2689.02  41
   0   8   0 53160.8 2777.80  35
   0  -8   0 59843.1 2518.07  40
   0   8   0 59246.9 2789.34  38
   0   8   1 8661.12 834.459   2
   0   8   1 9039.03 915.131   7
   0   8   1 9854.01 992.496   6
   0   8  -1 10541.3 904.745   1
   0   8   1 9952.15 923.741   1
   0   8  -1 10530.0 1031.57  38
   0   8   1 8934.99 949.912  38
   0  -8   1 10697.7 856.339  40
   0  -8  -1 9966.21 853.951  40
   0  -8  -1 9747.59 938.754  41
   0  -8   1 10909.0 946.949  41
   0   8   1 9355.31 1013.21  35
   0   8  -1 9618.99 1036.76  35
   0   8   2 15238.7 1313.58  35
   0   8   2 17668.5 1372.69  11
   0   8  -2 14498.9 1207.63  51
   0   8  -2 12518.8 1138.46  50
   0   8   2 17161.8 1327.93  38
   0  -8  -2 18140.0 1205.67  40
   0   8   2 19122.6 1325.61   1
   0   8   2 19464.4 1374.62   7
   0  -8  -2 17614.2 1325.72  41
   0  -8  -3 3370.79 531.151  40
   0   8   3 3408.07 606.954  38
   0  -8  -3 2293.30 491.902  41
   0   8   3 2408.08 527.681  35
   0   8   3 3995.76 656.362  11
   0  -8  -3 2210.53 491.591  24
   0   8   3 2920.16 571.424   6
   0   8   3 3837.65 614.146   7
   0  -8  -3 3752.04 596.760  22
   0   8   4 42306.8 2284.96   7
   0   8   4 43291.7 2345.09   6
   0  -8  -4 38801.4 2190.21  41
   0   8   4 41895.0 2262.58  38
   0  -8  -4 40573.7 2059.99  40
   0   8   4 35661.5 2167.63  35
   0   8  -4 36149.8 2302.91  35
   0  -8  -4 37591.8 2079.83  33
   0  -8  -4 39656.5 2148.70  32
   0   8   4 38355.8 2146.68  14
   0   8  -4 33270.3 1993.01  50
   0  -8  -4 39153.0 2255.10  24
   0  -8  -4 40670.7 2282.35  23
   0   8   4 43206.7 2303.05  11
   0  -8  -4 42810.4 2263.35  22
   0  -8  -5 56.6017 265.848  22
   0  -8  -5 180.461 271.446  23
   0  -8  -5 52.4929 216.244  21
   0  -8  -5 56.1464 193.519  41
   0  -8  -5 234.945 173.142  40
   0   8   5 54.8271 225.858  38
   0   8  -5 411.127 345.695  35
   0   8   5-56.3177 207.509  35
   0  -8  -5 54.6234 236.001  32
   0  -8  -5 52.7421 168.305  33
   0   8   5 106.893 170.552  14
   0   8  -5 188.387 221.210  50
   0  -8  -5 121.699 237.803  24
   0   8   5-56.6113 244.588  11
   0   8  -5 97.5172 210.665   2
   0   8   5 350.923 228.571   6
   0   8   6 32945.0 2139.72   7
   0   8   6 35786.1 2198.01   6
   0   8   6 36636.9 2164.57  38
   0  -8  -6 39088.5 2118.27  40
   0   8  -6 38800.4 2480.96  35
   0   8   6 33063.2 2100.55  35
   0  -8  -6 36274.5 2153.60  33
   0  -8  -6 36413.1 2192.17  32
   0   8   6 33722.1 2099.85  14
   0  -8  -6 36157.3 2209.70  22
   0  -8  -6 35259.8 2131.24  21
   0  -8  -6 35027.2 2155.41  41
   0  -8  -6 35627.8 2247.84  24
   0  -8  -6 38055.7 2293.95  23
   0   8   6 36809.7 2196.26  11
   0  -8  -7 1792.32 510.736  22
   0  -8  -7 2310.62 546.322  21
   0  -8  -7 2299.56 574.109  23
   0   8   7 2562.85 578.896  11
   0  -8  -7 2567.46 582.372  32
   0  -8  -7 2848.04 606.506  33
   0   8   7 2284.94 528.847  14
   0  -8  -7 1962.39 474.818  40
   0   8   7 1984.55 530.180  38
   0  -8  -7 2802.99 638.799  24
   0  -8  -7 1637.48 544.083  25
   0   8   7 2103.40 535.018   7
   0   8   7 2368.69 565.744   6
   0  -8  -8 640.814 293.994  40
   0   8   8 117.553 254.039  38
   0   8   8 298.606 339.175  11
   0  -8  -8 134.960 291.626  32
   0   8   8 329.204 237.380  50
   0  -8  -8 217.390 389.255  25
   0  -8  -8 422.898 367.321  24
   0   8   8 131.227 270.379   7
   0   8   8 440.755 306.976   6
   0  -8  -8 139.530 287.473  23
   0  -8  -8 330.657 285.803  22
   0  -8  -8 254.458 287.149  21
   0  -8  -9 7842.45 1005.11  41
   0   8   9 8182.61 993.261  38
   0  -8  -9 8574.78 1026.10  40
   0   8   9 8458.12 1006.73  11
   0  -8  -9 8496.08 1082.74  32
   0  -8  -9 9467.17 1171.77  27
   0  -8  -9 10241.6 1153.80  21
   0  -8  -9 9465.50 1129.82  22
   0  -8  -9 8642.41 1108.10  23
   0  -8  -9 8307.61 1088.27  24
   0  -8  -9 9146.18 1149.94  25
   0   8   9 7978.30 850.128  50
   0   8   9 9783.14 1130.68   7
   0  -8 -10 8577.89 1081.79  23
   0  -8 -10 7774.48 1055.86  25
   0  -8 -10 5898.62 905.578  24
   0  -8 -10 7109.06 958.927  21
   0   8  10 6262.51 859.762  38
   0   8  10 6651.33 811.564  35
   0  -8 -10 7318.43 1029.36  32
   0  -8 -10 6994.10 980.632  26
   0   8  10 8374.29 962.620  11
   0   8  10 6214.78 892.478   7
   0   8  11 3267.11 564.751  51
   0  -8 -11 4238.52 747.623  26
   0  -8 -11 4173.71 762.611  24
   0   8  11 4348.76 741.637  14
   0  -8 -11 5024.93 773.662  19
   0  -8 -11 4014.39 716.716  21
   0   8  11 3948.72 654.951  38
   0   8  11 3651.89 563.515  35
   0  -8 -11 4395.17 736.046  31
   0  -8 -11 5521.21 865.376  32
   0   8  11 3097.74 632.153   7
   0   8  11 3779.39 643.676  11
   0   8  12 42451.0 2164.91  38
   0   8  12 44614.0 2166.50  11
   0  -8 -12 41308.3 2286.17  31
   0  -8 -12 45827.1 2484.81  32
   0  -8 -12 44352.4 2397.72  27
   0  -8 -12 41363.8 2268.63  26
   0   8  12 43322.9 2348.41  14
   0  -8 -12 43686.4 2426.19  24
   0   8  12 38728.1 1961.03  51
   0  -8 -12 42101.0 2262.59  19
   0  -8 -12 42566.0 2341.52  21
   0  -8 -13 5919.81 696.582  19
   0  -8 -13 7343.31 838.274  21
   0   8  13 6936.52 693.532  11
   0  -8 -13 7617.63 831.442  31
   0  -8 -13 7863.02 890.626  32
   0  -8 -13 7454.38 744.102  30
   0  -8 -13 7260.09 787.368  26
   0  -8 -13 7512.00 829.431  27
   0   8  13 6424.15 764.977   1
   0   8  13 6906.52 802.783  14
   0  -8 -13 6846.78 841.487  24
   0  -8 -13 6468.02 794.247  25
   0   8  13 7103.42 714.037  38
   0  -8 -14 13097.2 1047.31  32
   0  -8 -14 12121.0 939.544  31
   0  -8 -14 13277.6 968.419  27
   0  -8 -14 13127.4 985.160  25
   0  -8 -14 12964.1 1035.02  24
   0  -8 -14 11227.9 944.051  21
   0   8  14 13333.4 972.753   1
   0  -9   0 242.370 199.697  41
   0   9   0 284.875 287.453  38
   0   9   0-56.4329 275.065  51
   0   9   0 163.330 224.283  50
   0   9   0 44.7853 184.505   1
   0   9   0 123.797 279.323  35
   0  -9  -1 1024.31 340.343  41
   0   9   1 1065.00 379.546  38
   0   9  -1 414.450 318.170  38
   0  -9   1 137.306 179.179  41
   0   9  -1 548.505 319.708  51
   0   9  -1 163.496 213.243  50
   0   9  -1 210.541 190.312   1
   0   9   1 998.706 339.475   1
   0   9   1 669.572 345.782  35
   0   9  -1 381.202 341.394  35
   0   9   2 6752.35 841.901   7
   0   9   2 6875.30 825.288   1
   0   9  -2 3790.14 665.082  51
   0   9  -2 3330.36 627.525  50
   0  -9   2 2748.77 502.339  41
   0   9   2 6922.04 874.806  38
   0  -9  -2 5774.05 782.514  41
   0   9   2 5969.05 861.579  35
   0   9  -2 3355.32 680.050  35
   0   9   3 51272.3 2731.28  35
   0   9   3 52827.0 2719.44  11
   0   9  -3 47285.9 2549.53  50
   0  -9  -3 52595.7 2586.90  23
   0  -9  -3 46240.6 2482.29  24
   0   9   3 54177.0 2704.42  38
   0  -9  -3 53262.9 2707.04  41
   0   9   3 57885.8 2795.97   7
   0   9   3 51345.0 2611.24   1
   0   9   4 32790.8 2070.13  35
   0   9  -4 39984.8 2441.77  35
   0   9   4 33263.3 2081.21  11
   0   9  -4 35141.2 2052.95  50
   0  -9  -4 32444.2 2010.13  24
   0  -9  -4 33382.3 2021.98  23
   0  -9  -4 33123.3 1889.62  40
   0   9   4 31350.4 1998.48  38
   0   9   4 32154.8 1993.01   1
   0   9   4 31988.1 2078.84   7
   0   9   4 31707.9 2116.93   6
   0  -9  -4 33460.4 2081.90  41
   0  -9  -5 18971.0 1545.33  41
   0   9   5 21716.1 1598.02  38
   0  -9  -5 19117.5 1416.43  40
   0   9   5 16328.7 1440.23  35
   0   9  -5 18199.8 1700.98  35
   0   9   5 19517.4 1556.99  11
   0   9  -5 17226.2 1391.58  50
   0  -9  -5 20040.3 1569.82  23
   0  -9  -5 21311.0 1625.03  24
   0  -9  -5 21022.4 1548.29  22
   0   9   5 20282.1 1603.84   7
   0   9   5 20685.5 1566.68   1
   0   9   5 22029.9 1686.54   6
   0  -9  -6 1954.24 508.393  41
   0  -9  -6 1781.82 444.919  40
   0   9   6 2091.13 526.338  38
   0   9  -6 1678.30 590.784  35
   0   9   6 1996.05 500.566  35
   0  -9  -6 1924.06 471.932  32
   0   9   6 1425.39 433.321  14
   0   9   6 1335.30 437.052  50
   0  -9  -6 1658.80 507.713  24
   0  -9  -6 1729.20 527.475  25
   0   9   6 1962.04 527.389  11
   0  -9  -6 1618.48 460.422  22
   0  -9  -6 1898.04 536.179  23
   0   9   7 34438.6 2206.58   7
   0   9   7 33644.3 1973.82  50
   0  -9  -7 32889.7 2166.96  23
   0  -9  -7 34150.8 2277.99  25
   0  -9  -7 34469.5 2223.02  24
   0   9   7 31406.6 2053.33  14
   0  -9  -7 34585.6 2196.75  41
   0  -9  -7 35978.8 2101.19  40
   0   9   7 32352.2 2027.24  38
   0   9   7 32301.8 2006.31  35
   0  -9  -7 35946.8 2135.73  32
   0  -9  -7 34748.9 2053.97  21
   0  -9  -7 33320.0 2100.24  22
   0   9   7 31234.4 2040.96  11
   0   9   8 142.313 204.961  50
   0  -9  -8 561.320 376.849  25
   0  -9  -8 265.816 287.111  24
   0   9   8-61.3490 252.724  14
   0  -9  -8 166.988 251.184  21
   0  -9  -8-60.4992 273.007  22
   0  -9  -8 131.744 257.431  23
   0   9   8-55.4743 239.679  38
   0   9   8 306.069 230.199  35
   0  -9  -8 242.031 261.424  32
   0  -9  -8 351.461 317.194  27
   0   9   8 65.8751 257.442   7
   0   9   8 56.0914 242.345  11
   0   9   9 6518.17 848.387  51
   0   9   9 6865.66 773.866  50
   0  -9  -9 6618.07 937.932  24
   0  -9  -9 6751.12 978.323  25
   0  -9  -9 6421.71 917.340  23
   0   9   9 7461.79 956.794  14
   0  -9  -9 6929.49 898.127  21
   0   9   9 7549.14 902.274  38
   0   9   9 7520.51 841.206  35
   0  -9  -9 7112.53 932.234  32
   0  -9  -9 7916.15 1010.18  26
   0  -9  -9 7757.41 1008.65  27
   0   9   9 7157.02 961.096   7
   0   9   9 7423.37 890.329  11
   0   9  10 1130.58 399.766  51
   0  -9 -10 1937.83 535.508  25
   0  -9 -10 1219.59 436.978  24
   0   9  10 1014.83 397.591   1
   0   9  10 1370.84 420.080   7
   0  -9 -10 1924.73 471.234  21
   0   9  10 1734.14 420.534  38
   0   9  10 1604.23 390.299  35
   0  -9 -10 1439.74 445.677  32
   0  -9 -10 1555.20 494.588  27
   0  -9 -10 1851.71 499.884  19
   0   9  10 1824.65 437.135  11
   0  -9 -11 11819.7 1071.29  21
   0  -9 -11 12979.9 1163.11  19
   0   9  11 12233.8 1012.62  38
   0   9  11 10703.8 845.896  35
   0  -9 -11 12887.4 1168.45  32
   0  -9 -11 12501.4 1151.16  26
   0   9  11 11517.8 1092.92   1
   0  -9 -11 12816.8 1212.61  25
   0  -9 -11 13143.5 1213.85  24
   0   9  11 11803.5 980.174  51
   0   9  11 10835.9 958.768  11
   0   9  12 12194.4 917.068  38
   0   9  12 12455.0 922.301  11
   0  -9 -12 11432.3 1038.89  32
   0  -9 -12 12637.2 993.536  28
   0  -9 -12 12852.2 1066.52  26
   0   9  12 12329.2 1049.93   1
   0  -9 -12 14347.7 1166.22  24
   0   9  12 12293.5 877.869  51
   0  -9 -12 12443.7 1023.50  21
   0  -9 -12 13028.2 1056.83  19
   0  -9 -13 240.155 199.896  27
   0  -9 -13 70.9216 160.061  25
   0  -9 -13 297.534 265.379  24
   0  -9 -13 214.705 174.199  26
   0  -9 -13 106.059 184.247  32
   0   9  13 99.5894 143.472   1
   0  10   0 710.014 345.507  51
   0  10   0 886.263 353.500  50
   0 -10   0 837.264 308.602  41
   0  10   0 1328.82 458.583  35
   0  10  -1 60749.3 3056.10  35
   0  10   1 51221.4 2819.46  35
   0  10   1 47357.0 2466.90   1
   0  10   1 47299.0 2644.44  50
   0  10  -1 56797.1 2835.17  50
   0  10  -1 58497.5 2815.50  51
   0  10   1 50469.3 2732.09  51
   0  10   1 54872.5 2809.55  38
   0 -10  -1 50027.8 2582.70  41
   0  10   2 2811.89 538.235   1
   0 -10  -2 2805.14 529.439  25
   0  10  -2 3490.03 635.922  51
   0  10   2 1971.30 537.753  51
   0  10  -2 3387.04 649.981  50
   0  10  -2 3389.73 710.710  35
   0  10   2 2649.49 608.668  35
   0  10   2 2831.25 614.626  38
   0 -10  -2 2751.34 565.028  41
   0  10   3 960.072 375.399   1
   0 -10  -3 1243.64 400.502  25
   0  10   3 1178.79 443.703  51
   0  10  -3 857.547 380.955  50
   0  10   3 1161.17 428.905  50
   0  10   3 982.174 400.979  35
   0 -10  -3 1325.00 405.268  41
   0  10   3 1619.77 495.079  38
   0  10   4 771.911 329.597   1
   0 -10  -4 562.086 327.913  25
   0  10   4 285.299 258.077  50
   0  10  -4 979.305 382.049  50
   0  10   4 433.345 342.578  51
   0  10   4 1182.66 429.228  35
   0 -10  -4 717.016 301.959  41
   0  10   4 851.854 377.612  38
   0  10   5 29416.8 1898.20   1
   0  10   5 27661.1 1853.07  50
   0  10  -5 31413.2 1861.40  50
   0 -10  -5 33600.2 2051.50  25
   0 -10  -5 27667.8 1789.53  24
   0 -10  -5 28722.4 1813.79  23
   0  10   5 30483.6 1918.15  38
   0  10   5 29209.6 1909.47  35
   0  10  -5 35630.0 2374.02  35
   0  10   6 694.770 319.344  38
   0  10   6 849.493 359.650  35
   0  10   6 284.649 257.289   1
   0 -10  -6 557.579 302.295  27
   0  10   6 592.281 336.598  51
   0  10   6 578.007 328.572  50
   0 -10  -6 123.105 227.234  25
   0 -10  -6 859.555 357.111  24
   0 -10  -6 851.653 353.833  23
   0  10   6 672.022 318.298  11
   0  10   7 26972.3 1745.86  35
   0  10   7 32994.6 2000.33   1
   0 -10  -7 30768.8 2044.38  27
   0  10   7 28871.8 1904.26  51
   0  10   7 29524.2 1803.93  50
   0 -10  -7 32352.0 2067.47  25
   0 -10  -7 30684.9 1921.76  23
   0 -10  -7 30843.4 1933.06  24
   0  10   7 31305.1 1909.29  11
   0  10   7 31159.1 1875.75  38
   0  10   8 23065.3 1512.75  38
   0  10   8 18853.3 1345.52  35
   0 -10  -8 18621.0 1347.57  32
   0 -10  -8 20915.0 1628.02  27
   0 -10  -8 21860.3 1664.52  26
   0  10   8 19103.8 1469.79  51
   0  10   8 18863.6 1338.22  50
   0 -10  -8 21795.7 1557.24  23
   0 -10  -8 22402.2 1667.25  25
   0 -10  -8 22450.9 1580.73  24
   0  10   8 24287.4 1646.01   1
   0  10   8 22879.5 1529.71  11
   0 -10  -9 23112.1 1654.47  19
   0  10   9 21606.1 1399.99  38
   0  10   9 20964.0 1327.20  35
   0 -10  -9 19072.7 1357.24  32
   0 -10  -9 22847.9 1650.67  27
   0 -10  -9 21993.8 1610.96  26
   0  10   9 20986.2 1451.38  51
   0  10   9 22153.2 1334.29  50
   0 -10  -9 22462.7 1563.57  24
   0 -10  -9 23418.3 1650.70  25
   0  10   9 22715.8 1558.85   1
   0  10   9 21852.9 1428.70  11
   0  10  10 24690.1 1332.09  35
   0 -10 -10 24147.7 1488.86  32
   0 -10 -10 28369.5 1750.40  27
   0  10  10 25394.7 1514.42  51
   0 -10 -10 27791.4 1677.78  24
   0 -10 -10 30259.3 1804.73  25
   0  10  10 26540.0 1493.80  11
   0  10  10 27324.0 1481.32  38
   0 -10 -11 9329.48 804.839  32
   0 -10 -11 10150.5 882.319  28
   0 -10 -11 10128.9 933.736  27
   0 -10 -11 10103.1 908.397  24
   0 -10 -11 10861.8 965.624  25
   0  10  11 8647.04 744.518  51
   0  10  11 9506.28 867.817   1
   0 -10 -11 10804.7 933.215  19
   0  10  12 985.632 202.913  51
   0 -10 -12 1588.94 342.003  25
   0  10  12 1250.61 281.465   1
   0  11   0 271.381 300.023  51
   0  11   0 343.661 289.029  50
   0  11   0 130.119 254.320  35
   0  11  -1 5505.31 811.914  50
   0  11   1 4160.56 716.366  51
   0  11  -1 5917.57 778.259  51
   0  11   1 4731.08 755.659  50
   0  11   1 4458.13 767.042  35
   0  11  -2 30670.3 1937.03  50
   0  11   2 28567.8 1896.31  51
   0  11   2 28649.8 1930.01  35
   0  11   2 26353.2 1681.15   1
   0  11   3 14470.4 1182.74   1
   0 -11  -3 10481.2 940.286  27
   0  11   3 12021.1 1167.25  50
   0  11  -3 15001.1 1257.13  50
   0  11   3 12704.1 1211.70  51
   0  11   3 12433.2 1201.99  35
   0  11   3 15162.3 1282.44  38
   0  11   4 1738.27 446.539   1
   0 -11  -4 973.031 323.810  27
   0  11  -4 2258.01 480.255  50
   0  11   4 1831.72 481.268  51
   0  11   4 1529.92 457.587  50
   0 -11  -4 1202.78 344.020  25
   0  11   4 1546.13 446.479  35
   0  11   4 1621.36 439.614  38
   0  11   5 1839.73 440.307   1
   0 -11  -5 1841.45 437.290  27
   0  11   5 2282.66 515.943  50
   0 -11  -5 2074.31 444.935  25
   0 -11  -5 2567.29 521.345  26
   0  11   5 2222.60 517.573  35
   0  11   5 1656.85 421.757  38
   0  11   6 142.520 223.173   1
   0 -11  -6 184.503 232.755  27
   0  11   6 91.2328 214.298  50
   0 -11  -6 250.622 252.923  26
   0 -11  -6 90.6082 204.487  25
   0  11   6 303.285 225.802  38
   0  11   6 266.936 224.500  35
   0  11   7 3491.06 540.822  35
   0 -11  -7 4102.68 654.147  19
   0 -11  -7 4362.69 663.138  26
   0 -11  -7 4287.53 637.983  27
   0  11   7 3913.31 632.512  51
   0  11   7 3809.79 577.633  50
   0 -11  -7 3945.12 610.848  25
   0  11   7 4270.64 630.008   1
   0  11   7 4113.10 572.335  38
   0  11   8 46463.2 2076.70  35
   0 -11  -8 52128.8 2453.60  19
   0 -11  -8 48585.3 2333.64  27
   0 -11  -8 48748.5 2384.08  26
   0  11   8 49937.4 2294.83  51
   0  11   8 49332.9 2132.48  50
   0 -11  -8 47497.8 2293.75  25
   0 -11  -8 41141.7 2021.92  24
   0  11   8 46312.5 2261.58   1
   0  11   8 49765.2 2134.05  38
   0  11   9 14365.7 1071.49   1
   0 -11  -9 15470.6 1128.14  27
   0 -11  -9 14990.4 1134.36  26
   0  11   9 13244.4 861.914  50
   0  11   9 15035.9 1044.22  51
   0 -11  -9 14457.3 976.477  24
   0 -11  -9 14623.5 1094.89  25
   0 -11  -9 14809.3 1128.17  19
   0  11   9 15068.8 906.368  35
   0 -11 -10 1030.85 288.694  25
   0 -11 -10 642.247 254.096  26
   0  11  10 709.276 235.476   1
   0 -11 -10 1086.04 298.125  28
   0 -11 -10 951.217 284.445  27
   0  11  10 1112.97 264.436  51
   0  12   0 56815.3 2784.46  35
   0  12   0 52298.5 2403.52  51
   0  12   0 49156.0 2496.23  50
   0  12   1 3333.07 625.737  35
   0  12  -1 1803.63 518.038  35
   0  12   1 4365.57 636.501  51
   0  12  -1 1123.09 366.330  50
   0  12   1 4255.79 641.500  50
   0  12   2 6003.07 792.890  35
   0  12  -2 6733.87 905.280  35
   0  12  -2 5196.61 693.962  50
   0  12   2 5594.00 723.670  51
   0  12   3 4687.04 676.921  35
   0 -12  -3 3624.57 467.609  19
   0  12   3 5469.17 700.725  51
   0  12  -3 4396.50 610.609  50
   0  12   3 5545.46 712.634  50
   0 -12  -4 7090.37 669.881  26
   0  12   4 10032.3 927.589  50
   0  12   4 9442.56 921.232  51
   0  12   4 11512.0 981.881  35
   0 -12  -4 7951.97 719.988  19
   0  12   5 653.074 287.771  50
   0  12   5 362.592 252.033  51
   0 -12  -5 456.296 198.571  26
   0  12   5 637.689 272.377  35
   0 -12  -5 452.247 230.857  19
   0 -12  -6 2121.39 395.243  19
   0  12   6 2724.12 442.291  50
   0 -12  -6 2261.20 382.484  26
   0  12   6 2456.39 411.677  35
   0  12   6 2522.69 409.972   1
   0 -12  -6 1844.31 319.789  27
   0 -12  -7 6310.17 626.241  26
   0  12   7 7648.49 669.839  50
   0  12   7 8672.31 746.478  51
   0 -12  -7 7128.25 675.537  19
   0  12   7 6265.77 622.239   1
   0  12   7 6849.04 618.107  35
   0  12   8 11534.0 701.716  35
   0  12   8 13364.6 768.717  50
   0 -12  -8 12975.4 899.035  28
   0  12   9 135.473 131.044  51
   0  13   0 64.5453 183.268  50
   0  13   0 208.300 236.563  35
   0  13   1 23651.3 1382.29  50
   0  13  -1 27319.6 1404.42  50
   0  13   1 27120.0 1563.65  35
   0  13   2 3067.83 488.795  35
   0  13   3 289.388 205.337  35
   0  13   4 3682.69 462.901  50
   0  13   4 4116.18 488.282  35
   0  13   5 1318.83 268.597  50
   0  13   5 1348.36 259.036  35
   0  13   6 26940.1 1169.51  50
   1   0 -19 148.683 111.013  48
   1   0 -18 1965.05 327.923  46
   1   0 -18 1761.99 360.854  48
   1   0 -17 285.395 237.648  21
   1   0 -17 324.677 220.564  46
   1   0 -16 9101.12 903.926  32
   1   0 -16 9473.25 1041.63  31
   1   0 -16 10445.4 980.387  46
   1   0 -16 8690.20 981.182  21
   1   0 -15 96.7759 235.846  24
   1   0 -15 212.740 219.089  32
   1   0 -15-63.2677 233.107  31
   1   0 -15 434.384 333.288  21
   1   0 -15-51.6144 212.619  46
   1   0 -14 1438.46 416.419  47
   1   0 -14 1611.98 454.116  46
   1   0 -14 1312.83 423.628  24
   1   0 -14 1260.55 459.216  31
   1   0 -14 2790.03 583.087  32
   1   0 -14 1369.13 451.337  21
  -1   0  14 1746.46 633.318  39
   1   0 -13-47.6818 186.343  47
   1   0 -13 223.368 272.175  24
   1   0 -13 130.563 255.116  31
   1   0 -13 117.001 240.984  32
   1   0 -13 320.956 277.329  21
  -1   0  13 91.9511 359.332  39
  -1   0  12 6640.38 1057.78  39
   1   0 -12 5948.88 957.533  12
   1   0 -12 6954.13 933.516  31
   1   0 -12 5818.45 820.099  32
   1   0 -12 6172.72 755.963  25
   1   0 -12 8493.73 947.851  24
   1   0 -12 6776.31 908.254  21
   1   0 -12 6565.84 780.535  47
   1   0 -11 131.949 227.385  12
   1   0 -11 109.999 214.942  31
   1   0 -11 100.754 173.636  32
   1   0 -11 348.466 201.754  27
   1   0 -11 243.939 229.150  24
   1   0 -11 42.1203 212.510  25
   1   0 -11 215.914 222.362  21
   1   0 -11-41.6996 133.075  47
   1   0 -10 128498. 4669.79  32
   1   0 -10 124938. 4728.21  31
   1   0 -10 127288. 4411.69  27
   1   0 -10 120782. 4877.79  12
  -1   0  10 125004. 4335.26  15
   1   0 -10 123563. 4687.31  21
   1   0 -10 124710. 4594.30  24
   1   0 -10 130754. 4503.34  25
   1   0  -9 424.753 159.871  41
   1   0  -9 301.655 170.496  40
   1   0  -9 523.617 255.889  12
   1   0  -9 293.740 211.982  31
   1   0  -9 465.370 226.177  32
   1   0  -9 948.735 263.996  27
   1   0  -9 134.648 164.428  25
   1   0  -9 601.561 259.379  24
  -1   0   9 424.687 173.326  15
   1   0  -9 452.820 240.054  21
   1   0  -8 20604.8 1331.42  12
   1   0  -8 21956.8 948.582   8
   1   0  -8 20186.2 1244.97  32
   1   0  -8 21510.9 1314.60  31
   1   0  -8 22500.2 1311.83  44
   1   0  -8 21256.7 1230.11  40
   1   0  -8 21852.8 1314.15  21
   1   0  -8 21154.1 1032.48  41
   1   0  -8 20839.1 1246.57  24
   1   0  -7 557.256 241.884  12
   1   0  -7 427.382 179.826  40
   1   0  -7 419.748 133.622  41
   1   0  -7 550.609 203.689  44
   1   0  -7 511.339 141.720   8
   1   0  -6 143093. 4509.45  40
   1   0  -6 138208. 4691.04  12
   1   0  -6 145786. 4338.80   8
   1   0  -6 141850. 4292.24  41
   1   0  -5 690.471 141.893   8
   1   0  -5 605.608 113.423  41
   1   0  -5 613.105 150.560  40
   1   0  -5 652.255 180.077  12
   1   0  -4 808895. 23286.8  41
   1   0  -4 839414. 23446.3  40
   1   0  -4 913845. 23462.5   8
   1   0  -4 938706. 23694.9  12
  -1   0   3 213.101 84.8500  43
   1   0  -3 163.256 51.4003  41
   1   0  -3 177.835 79.6519  40
   1   0  -3 278.012 126.820  12
   1   0  -2 116375. 3387.57  40
  -1   0   2 123088. 3432.68  43
  -1   0   1 135.015 49.4522  43
   1   0  -1 119.455 35.0983  40
  -1   0   0 3715.44 226.538  13
  -1   0   0 3775.49 262.167   9
  -1   0  -1 109.499 76.1362  13
  -1   0  -1 46.0587 73.5088   9
  -1   0  -2 320372. 8517.01  13
  -1   0  -2 288000. 8310.10  43
  -1   0  -3 191.616 147.091  12
  -1   0  -3 50.9121 69.0564  43
  -1   0  -4 45187.9 1635.14  41
  -1   0  -4 43370.9 1443.97  43
   1   0   4 41843.9 1692.39  39
  -1   0  -4 44325.0 1632.52  40
  -1   0  -4 41945.0 1708.59  12
  -1   0  -5 316.127 91.5820  43
  -1   0  -5 384.766 177.071  12
   1   0   5 402.537 185.637  39
  -1   0  -5 432.676 147.485  41
  -1   0  -6 177132. 5329.39  43
  -1   0  -6 196910. 5751.61  41
   1   0   6 195801. 5987.70  39
  -1   0  -6 188729. 5967.85  12
   1   0   7 377.136 225.249  39
  -1   0  -7 220.316 148.101  41
  -1   0  -7 255.941 91.7358  43
  -1   0  -7 231.039 200.776  12
  -1   0  -7 345.795 196.484  36
  -1   0  -7 408.334 198.369  37
   1   0   8 19351.1 1192.57  15
  -1   0  -8 18557.3 1357.79  12
   1   0   8 21862.7 1453.39  39
  -1   0  -8 20360.0 1310.38  21
  -1   0  -8 19639.6 1246.18  22
  -1   0  -8 20849.1 1216.81  41
  -1   0  -9 165.469 238.348  12
  -1   0  -9 285.736 225.650  32
   1   0   9 347.573 201.292  15
  -1   0  -9 292.815 184.732  41
   1   0   9 383.211 276.234  39
  -1   0  -9 313.480 233.398  21
  -1   0  -9 36.7524 151.484  24
  -1   0 -10 48602.8 2284.84  41
   1   0  10 52499.3 2803.50  39
  -1   0 -10 49526.4 2399.53  32
   1   0  10 45957.6 2342.55  15
  -1   0 -10 46711.3 2706.03  12
  -1   0 -10 48086.7 2297.26  24
  -1   0 -10 48642.4 2474.81  21
  -1   0 -10 49305.2 2330.81  46
   1   0  11 151.723 279.543  39
  -1   0 -11 264.666 207.234  41
  -1   0 -11 152.695 219.951  32
   1   0  11 636.059 292.974  15
  -1   0 -11 152.284 262.461  12
  -1   0 -11 134.756 185.099  24
  -1   0 -11 113.801 222.415  21
  -1   0 -11 92.2912 232.858  46
   1   0  12 4477.93 904.451  39
  -1   0 -12 3891.40 730.592  31
  -1   0 -12 4089.66 670.839  32
   1   0  12 4419.55 721.895  15
  -1   0 -12 3178.03 750.690  12
  -1   0 -12 4106.21 630.047  24
  -1   0 -12 5218.77 807.689  21
  -1   0 -12 4363.44 665.155  46
   1   0  13 450.362 324.581  15
  -1   0 -13 53.6584 221.033  32
  -1   0 -13-66.7322 313.416  31
  -1   0 -13 187.475 345.360  12
  -1   0 -13 188.680 295.388  21
   1   0  13-93.8349 345.719  39
   1   0  14 385.850 290.901  15
  -1   0 -14 1305.93 376.407  46
  -1   0 -14 665.409 352.982  21
  -1   0 -14 709.951 357.269  31
  -1   0 -14 978.471 361.079  32
  -1   0 -15 413.687 239.628  46
  -1   0 -15 52.7944 228.222  21
  -1   0 -15 571.885 324.807  31
  -1   0 -16 426.536 252.842  46
  -1   0 -16 525.315 263.465  21
  -1   0 -16 405.201 269.026  31
  -1   0 -17 71.4909 167.892  48
  -1   0 -18 9121.38 690.717  48
   1   1 -19 798.046 186.866  48
   1  -1 -19 1365.63 226.867  48
   1  -1 -18 19762.7 1037.46  46
   1   1 -18 22124.3 1190.03  46
   1  -1 -17 34121.7 1690.09  46
   1   1 -17 36105.0 1822.91  46
   1  -1 -17 33471.5 1910.92  31
   1  -1 -17 34615.9 1908.06  21
   1  -1 -16 5792.31 720.424  24
   1  -1 -16 5634.62 689.460  46
   1   1 -16 4360.10 651.614  46
   1  -1 -16 6484.54 867.070  31
   1  -1 -16 5014.22 707.551  32
   1   1 -16 3325.58 594.232  21
   1  -1 -16 5944.38 835.381  21
   1  -1 -15 2701.79 564.096  24
   1   1 -15 1017.83 377.276  46
   1  -1 -15 1547.79 414.511  46
   1  -1 -15 2263.41 596.596  21
   1   1 -15 860.134 367.463  21
   1   1 -15 765.832 377.427  31
   1   1 -15 634.346 297.012  32
   1  -1 -15 2172.46 582.572  31
   1  -1 -15 2101.12 522.285  32
   1  -1 -14 9312.96 1133.05  31
   1   1 -14 6684.76 931.730  31
   1   1 -14 6465.14 841.149  32
   1  -1 -14 9121.85 1065.30  32
   1  -1 -14 7754.24 963.185  24
   1  -1 -14 7677.59 859.887  25
   1   1 -14 6569.33 810.387  24
   1  -1 -14 7166.86 872.486  46
   1   1 -14 8271.24 976.107  46
   1   1 -14 6360.06 808.823  47
   1  -1 -14 9439.93 1123.00  21
   1   1 -14 7066.34 948.030  21
  -1  -1  14 7251.31 1230.28  39
  -1   1  14 7970.73 1207.37  39
   1  -1 -13 2173.52 561.834  31
   1   1 -13 1051.87 421.819  31
   1   1 -13 1223.83 413.135  32
   1  -1 -13 2266.29 546.266  32
  -1   1  13 2134.16 657.175  39
  -1  -1  13 1606.43 617.511  39
   1   1 -13 2069.86 481.391  24
   1  -1 -13 2409.20 567.989  24
   1  -1 -13 2574.98 524.442  25
   1  -1 -13 2342.19 586.917  21
   1   1 -13 1343.97 459.894  21
   1   1 -13 2061.09 470.342  47
   1  -1 -13 2461.10 465.381  47
   1   1 -13 1572.57 451.660  46
  -1   1  12 80.5743 277.696  39
  -1  -1  12 85.7525 295.541  39
   1  -1 -12-75.5393 241.033  12
   1   1 -12 458.874 304.356  32
   1   1 -12 174.250 239.265  31
   1  -1 -12-63.6698 287.307  31
   1  -1 -12 118.920 279.266  32
   1  -1 -12-46.1359 180.303  27
   1  -1 -12 49.8049 205.167  25
   1  -1 -12-57.3873 299.018  24
   1   1 -12 98.3363 212.429  24
   1  -1 -12 128.004 166.752  47
   1   1 -12 334.916 264.423  47
   1  -1 -12 187.954 244.839  21
   1   1 -12 229.419 247.795  21
   1  -1 -11 48054.9 2522.98  40
   1  -1 -11 48519.5 2746.16  12
   1  -1 -11 53740.7 2636.20  32
   1   1 -11 51576.5 2562.05  31
   1   1 -11 48404.7 2422.08  32
   1  -1 -11 48611.2 2635.73  31
   1  -1 -11 47262.8 2234.10  26
   1  -1 -11 49914.1 2372.21  27
  -1   1  11 43753.6 2231.00  15
   1  -1 -11 52476.7 2470.91  25
   1  -1 -11 49604.2 2541.68  24
   1   1 -11 51512.6 2445.25  24
   1  -1 -11 50174.8 2302.42  47
   1   1 -11 52349.0 2442.14  47
   1   1 -11 48958.2 2517.77  21
   1  -1 -11 51417.8 2632.06  21
   1  -1 -10 53088.4 2201.45  41
   1  -1 -10 56875.9 2564.84  40
   1  -1 -10 50936.6 2679.64  12
   1   1 -10 45513.0 2388.50  31
   1  -1 -10 57606.8 2621.67  32
   1   1 -10 45877.1 2307.98  32
   1  -1 -10 52806.1 2297.40  26
   1  -1 -10 54962.6 2425.53  27
  -1   1  10 50682.0 2276.92  15
   1   1 -10 49396.0 2223.31  25
   1   1 -10 48492.7 2336.48  24
   1  -1 -10 52493.4 2424.13  25
   1  -1 -10 54610.2 2562.99  24
   1   1 -10 51877.9 2374.55  47
   1  -1 -10 52531.6 2257.96  19
   1  -1 -10 54138.2 2619.46  21
   1   1 -10 48323.9 2423.76  21
   1  -1  -9 14582.6 927.336  41
   1  -1  -9 16906.3 1149.96  40
   1   1  -9 11062.5 775.186   8
   1  -1  -9 13834.5 1166.79  12
   1  -1  -9 15454.1 1160.47  32
   1   1  -9 12776.2 990.332  32
   1   1  -9 11641.4 1003.64  31
   1  -1  -9 18468.9 1157.28  27
   1  -1  -9 15846.8 1039.60  26
   1  -1  -9 17999.4 1170.52  25
   1  -1  -9 17716.4 1219.35  24
   1   1  -9 11557.7 903.257  25
   1   1  -9 11786.7 950.860  24
  -1   1   9 16270.0 1032.09  15
   1  -1  -9 15092.8 1004.29  19
   1   1  -9 12713.7 1040.31  21
   1  -1  -8 248374. 8668.03  12
   1   1  -8 286947. 8252.08   8
   1   1  -8 296417. 8682.58  31
   1  -1  -8 265026. 8621.61  32
   1  -1  -8 299382. 8666.58  44
   1  -1  -8 274970. 8558.86  25
   1  -1  -8 281544. 8634.25  24
   1  -1  -8 269182. 8242.15  41
   1   1  -8 297766. 8652.10  21
   1  -1  -8 286477. 8551.26  40
   1  -1  -7 116452. 3606.65  44
   1  -1  -7 103212. 3223.16  41
   1   1  -7 85239.7 2934.73  41
   1  -1  -7 105496. 3627.27  12
   1  -1  -7 103959. 2948.81   8
   1   1  -7 89150.3 3193.87   8
   1  -1  -7 105733. 3433.56  40
   1  -1  -6 299.958 170.771  12
   1   1  -6 446.415 151.785   8
   1  -1  -6 504.874 112.929   8
   1  -1  -6 209.920 119.791  40
   1  -1  -6 518.210 132.237  41
   1   1  -6 710.904 192.988  40
   1   1  -6 544.289 102.834  41
   1  -1  -6 339.633 145.306  44
   1   1  -5 383220. 9963.02   8
   1  -1  -5 351854. 10086.3  12
   1  -1  -5 351205. 9921.51  40
   1   1  -5 323039. 9859.94  40
   1  -1  -5 379223. 10064.5  44
   1   1  -5 334305. 9564.49  41
   1  -1  -5 353363. 9785.77  41
   1  -1  -4 435931. 12432.4  12
   1   1  -4 436704. 12339.5   8
   1  -1  -4 433469. 12294.7  40
   1   1  -4 419332. 12226.3  40
   1   1  -4 427878. 12380.7  44
  -1  -1   4 446046. 12048.7  43
   1  -1  -4 475036. 12419.5  44
   1  -1  -4 446859. 12220.2  41
  -1  -1   3 188796. 5298.68  43
   1  -1  -3 201782. 5525.26  44
   1   1  -3 195831. 5513.83  44
   1   1  -3 176579. 5351.09  40
   1  -1  -3 203790. 5576.11  12
   1   1  -3 192586. 5527.14   8
   1   1  -3 183239. 5517.17  12
   1   1  -2 202695. 5468.69  44
   1  -1  -2 202078. 5466.78  44
  -1  -1   2 192453. 5374.23  43
  -1   1   1 325766. 8699.13   9
   1   1  -1 327320. 8782.66   8
  -1  -1   1 325006. 8695.16   9
  -1  -1   1 303834. 8573.56  41
  -1  -1   1 307740. 8723.77  43
  -1  -1   0 82628.8 2317.42  41
  -1  -1   0 81475.6 2232.49  40
   1  -1   0 83911.1 2365.34  39
   1   1   0 78243.4 2355.35  39
   1   1   0 83976.7 2394.86   8
  -1  -1   0 75510.3 2432.51  10
  -1   1   0 80524.7 2403.88   9
  -1  -1   0 73381.8 2380.33   9
  -1   1   0 78462.0 2298.85  10
  -1   1   0 82887.3 2403.96  13
  -1  -1   0 75298.5 2263.29  13
  -1   1  -1 228.363 71.6226  43
  -1  -1  -1 421.853 77.7647  40
   1   1   1 483.527 118.895  39
  -1  -1  -1 399.388 88.8781  41
   1  -1   1 342.738 108.660  39
  -1  -1  -1 390.012 134.900  10
  -1   1  -1 227.841 78.5280  10
  -1   1  -1 196.120 99.0068   9
  -1  -1  -1 406.351 114.293   9
   1   1   1 637.407 93.6598   8
  -1   1  -2 219097. 5826.41  43
   1   1   2 196627. 5758.44   8
  -1  -1  -2 212599. 6139.03  10
  -1   1  -2 204397. 5968.63  10
   1  -1   2 212572. 6024.26  39
  -1  -1  -2 211551. 5899.47  40
   1   1   2 211249. 6008.18  39
  -1   1  -3 358694. 10209.8  41
  -1   1  -3 365908. 9983.25  43
   1  -1   3 390524. 10332.9  39
   1   1   3 362909. 10295.9  39
  -1  -1  -3 364329. 10186.3  40
   1   1   3 347499. 9863.64   8
  -1   1  -3 379161. 10311.3  10
  -1  -1  -3 392474. 10478.4  10
  -1   1  -3 370799. 10306.8  12
  -1  -1  -3 390645. 10332.1  12
  -1  -1  -4 69646.2 2265.00  41
  -1   1  -4 65107.9 1949.71  43
  -1   1  -4 63375.9 2241.87  41
  -1  -1  -4 63592.7 2233.88  40
   1  -1   4 64141.4 2344.46  39
  -1  -1  -4 69654.0 2491.36  10
  -1   1  -4 65804.3 2357.87  10
  -1  -1  -4 67673.6 2385.38  12
  -1   1  -5 2255.18 305.380  41
  -1  -1  -5 4001.51 393.393  41
   1  -1   5 2516.44 367.663  39
  -1  -1  -5 3754.84 385.454  40
  -1  -1  -5 4141.66 462.031  12
  -1  -1  -5 4223.46 500.617  10
  -1  -1  -6 588.543 253.748  10
  -1  -1  -6 608.813 239.991  12
  -1   1  -6 464.433 174.067  41
  -1  -1  -6 605.901 205.624  40
  -1  -1  -6 239.225 146.519  41
   1  -1   6 158.434 160.187  39
   1   1   7 2101.40 361.021  15
   1  -1   7 4604.56 593.824  39
  -1  -1  -7 2083.26 361.113  40
  -1  -1  -7 2280.45 362.541  41
  -1   1  -7 4243.66 465.130  41
  -1  -1  -7 2141.25 280.109  43
  -1  -1  -7 2134.66 425.384  12
  -1   1  -7 4579.77 557.642  36
  -1   1  -7 3622.94 504.320  37
  -1  -1  -7 1739.93 360.453  36
  -1  -1  -7 2021.87 387.366  37
  -1  -1  -8 5765.16 675.683  24
  -1  -1  -8 5910.03 663.104  23
  -1  -1  -8 5482.20 694.936  34
  -1  -1  -8 5634.25 682.486  32
  -1  -1  -8 5492.08 670.872  33
   1   1   8 6141.21 659.057  15
  -1  -1  -8 5684.74 735.578  12
  -1  -1  -8 6234.89 672.392  40
   1  -1   8 6433.62 780.415  39
  -1  -1  -8 5916.23 696.127  22
  -1  -1  -8 5105.70 687.001  21
  -1   1  -8 5060.75 611.493  21
  -1  -1  -8 8041.60 714.895  41
  -1   1  -8 8759.72 713.719  41
  -1  -1  -8 5061.16 443.333  43
  -1  -1  -9 48747.6 2209.79  41
  -1   1  -9 44716.0 2067.68  41
  -1  -1  -9 46129.3 2480.91  12
  -1  -1  -9 45174.1 2270.95  33
  -1  -1  -9 46917.4 2333.73  32
  -1   1  -9 46318.4 2105.28  32
   1  -1   9 46256.6 2148.08  15
   1   1   9 44764.1 2204.87  15
   1  -1   9 46256.5 2496.35  39
  -1  -1  -9 45627.1 2281.68  22
  -1   1  -9 45226.2 2204.67  21
  -1  -1  -9 44820.6 2347.77  21
  -1  -1  -9 49345.8 2283.12  23
  -1  -1  -9 49725.9 2299.68  24
  -1  -1  -9 42937.5 2076.32  25
  -1  -1 -10 102462. 4032.19  41
  -1  -1 -10 97395.6 4458.80  12
  -1  -1 -10 104557. 4245.37  32
  -1   1 -10 111947. 4035.83  32
  -1   1 -10 114638. 4303.88  31
   1   1  10 104011. 4176.61  15
   1  -1  10 113654. 4161.46  15
   1  -1  10 113015. 4721.11  39
  -1  -1 -10 102367. 3929.90  25
  -1  -1 -10 108037. 4188.06  24
  -1  -1 -10 101814. 4102.93  23
  -1  -1 -10 102936. 4328.59  21
  -1   1 -10 114595. 4224.14  21
  -1   1 -10 114782. 4192.52  46
  -1  -1 -10 106930. 3977.11  46
  -1  -1 -11 13969.0 1192.68  41
  -1  -1 -11 15378.7 1529.95  12
  -1   1 -11 17728.3 1402.05  31
  -1   1 -11 15614.4 1202.41  32
  -1  -1 -11 15108.5 1341.50  32
   1   1  11 18174.6 1420.19  15
   1  -1  11 17035.3 1341.21  15
   1  -1  11 18951.4 1704.24  39
   1   1  11 15938.0 1532.54  39
  -1  -1 -11 15213.4 1280.95  24
  -1   1 -11 17341.5 1347.11  21
  -1  -1 -11 15363.9 1390.03  21
  -1   1 -11 16336.2 1285.16  46
  -1  -1 -11 14979.5 1178.84  46
  -1  -1 -12 8102.61 914.104  41
   1  -1  12 11167.4 1429.88  39
   1   1  12 7156.30 1098.62  39
  -1   1 -12 10096.4 1088.70  31
  -1  -1 -12 9635.27 1088.20  32
   1  -1  12 10700.1 1104.34  15
   1   1  12 9824.04 1098.79  15
  -1  -1 -12 10355.1 1330.33  12
  -1  -1 -12 9852.12 1040.00  24
  -1   1 -12 10400.2 1043.00  46
  -1  -1 -12 9881.77 958.239  46
  -1   1 -12 10468.2 1082.62  21
  -1  -1 -12 8903.22 1094.69  21
   1  -1  13 3597.22 880.526  39
   1   1  13 3243.48 782.000  39
  -1  -1 -13 1406.80 551.355  12
  -1   1 -13 4827.38 989.157  12
  -1  -1 -13 2574.66 591.450  32
  -1   1 -13 3678.65 688.822  31
  -1  -1 -13 2013.89 574.690  31
  -1  -1 -13 2132.15 501.368  24
   1  -1  13 4117.55 712.325  15
   1   1  13 2420.92 582.790  15
  -1   1 -13 4799.71 728.208  21
  -1  -1 -13 2115.29 552.906  21
  -1   1 -13 2993.26 584.989  46
  -1  -1 -13 2618.49 505.452  46
  -1   1 -14 17709.5 1482.60  31
  -1  -1 -14 21343.4 1599.61  32
  -1  -1 -14 21046.0 1741.72  31
  -1  -1 -14 21519.8 1480.87  24
  -1  -1 -14 22630.3 1732.32  21
  -1   1 -14 17367.3 1415.57  21
  -1   1 -14 20992.5 1535.36  46
  -1  -1 -14 22581.5 1481.83  46
   1  -1  14 21854.8 1675.21  15
   1   1  14 23007.8 1744.70  15
  -1  -1 -15 3640.79 605.177  32
  -1   1 -15 4626.80 681.235  31
  -1  -1 -15 4117.88 739.533  31
  -1   1 -15 3823.70 600.610  21
  -1  -1 -15 3911.10 697.142  21
  -1  -1 -15 4165.26 599.383  46
  -1   1 -15 4168.39 641.708  46
  -1  -1 -16 2164.85 493.445  31
  -1  -1 -16 1574.20 416.657  21
  -1  -1 -16 1739.87 367.364  46
  -1   1 -16 2474.36 511.395  48
  -1   1 -16 2168.34 447.571  46
   1   1  16 1669.29 443.365  14
  -1  -1 -17 15489.1 1086.63  31
  -1  -1 -17 15188.4 1051.45  48
  -1   1 -17 15466.2 1110.82  48
  -1   1 -18 29686.9 1391.40  48
  -1  -1 -18 27840.3 1296.94  48
   1   2 -18 173.528 176.798  48
   1   2 -18 250.202 157.954  46
   1  -2 -17 8414.08 892.189  31
   1  -2 -17 8463.50 815.901  32
   1  -2 -17 7737.45 849.782  21
   1  -2 -17 8032.89 678.095  46
   1   2 -17 9983.59 875.498  46
   1   2 -17 9370.35 879.668  48
   1  -2 -16 3253.24 646.271  31
   1  -2 -16 3409.19 598.745  32
   1  -2 -16 2571.34 581.183  21
   1  -2 -16 2662.01 454.070  46
   1   2 -16 1801.67 447.095  46
   1  -2 -16 3381.85 568.820  24
   1  -2 -15 23972.4 1744.87  32
   1  -2 -15 21715.6 1739.72  31
   1  -2 -15 21709.4 1642.49  24
   1  -2 -15 19565.6 1384.53  25
   1  -2 -15 20859.1 1411.48  46
   1   2 -15 22880.2 1612.39  46
   1   2 -15 22942.1 1565.17  21
   1  -2 -15 20958.9 1688.62  21
   1  -2 -14 138.626 270.901  21
   1   2 -14 728.311 326.395  21
   1   2 -14 572.729 316.550  31
   1  -2 -14 66.1472 272.512  32
   1  -2 -14 188.559 221.445  27
  -1   2  14-54.9230 214.679  14
   1  -2 -14 63.0760 246.532  24
   1  -2 -14 52.3932 215.867  25
  -1   2  14-90.0489 454.315  39
  -1  -2  14 493.313 426.270  39
   1   2 -14 418.289 272.471  47
   1  -2 -14 48.8064 190.782  46
   1   2 -14 640.616 330.701  46
   1   2 -13 9870.47 1075.85  21
   1   2 -13 12725.9 1206.09  31
   1   2 -13 9972.07 970.436  32
   1  -2 -13 9308.90 1140.02  32
   1  -2 -13 9291.79 986.730  27
  -1   2  13 8479.43 989.419  14
   1  -2 -13 9956.55 1062.91  25
   1  -2 -13 9606.56 1109.76  24
  -1   2  13 9409.89 1294.35  39
  -1  -2  13 9217.91 1358.97  39
   1   2 -13 10508.5 1116.33  46
   1   2 -13 10293.2 1039.30  47
   1  -2 -13 9220.94 881.868  47
   1   2 -12 439.284 303.472  31
   1   2 -12 137.683 231.549  32
   1  -2 -12 253.081 260.635  32
   1  -2 -12 51.7510 223.592  27
  -1   2  12 394.995 356.479  39
  -1  -2  12 174.097 358.577  39
   1  -2 -12 315.478 259.916  40
   1  -2 -12-45.3353 264.110  26
   1   2 -12 132.437 207.352  24
   1  -2 -12 329.376 311.705  25
   1  -2 -12-184.197 357.683  24
   1   2 -12 201.221 196.601  47
   1  -2 -12 78.5726 161.850  47
   1   2 -12 114.385 210.732  46
   1   2 -12 108.858 255.644  21
   1   2 -11 496.042 258.714  21
   1  -2 -11 252.853 233.181  19
   1  -2 -11 602.408 333.117  31
   1   2 -11 256.440 222.990  32
   1   2 -11 500.647 306.098  31
   1  -2 -11 638.221 311.823  32
   1  -2 -11 541.603 287.053  27
   1  -2 -11 479.190 232.907  41
   1  -2 -11 788.337 344.230  40
  -1  -2  11 842.720 435.140  39
  -1   2  11 1044.61 435.201  39
   1  -2 -11 397.744 257.703  26
   1   2 -11 627.022 283.167  24
   1  -2 -11 310.220 233.586  25
   1  -2 -11 395.868 312.747  24
   1   2 -11 466.266 257.937  47
   1   2 -11 200.453 288.897  12
   1  -2 -11-67.1181 262.536  12
   1  -2 -10 1800.32 488.320  21
   1   2 -10 483.571 237.348  21
   1  -2 -10 1596.51 413.953  40
   1  -2 -10 1224.21 308.511  41
   1  -2 -10 1076.00 316.694  19
   1  -2 -10 1348.62 400.461  32
   1   2 -10 398.332 245.797  31
   1   2 -10 573.882 240.233  32
   1  -2 -10 1493.85 404.979  27
   1  -2 -10 1871.98 471.271  24
   1   2 -10 604.451 247.243  24
   1  -2 -10 1178.95 374.440  25
   1  -2 -10 1773.15 395.462  26
   1   2 -10 676.080 265.082  47
   1   2 -10 403.262 291.645  12
   1  -2 -10 2025.57 506.284  12
   1  -2  -9 435711. 13026.2  41
   1   2  -9 485957. 13136.0   8
   1   2  -9 459715. 13618.7  12
   1  -2  -9 419921. 13511.2  12
   1   2  -9 472699. 13337.1  31
   1   2  -9 454314. 13124.0  32
   1  -2  -9 434923. 13457.8  32
   1  -2  -9 429990. 13295.9  27
   1  -2  -9 453345. 13241.5  26
   1  -2  -9 465700. 13388.1  40
  -1   2   9 423574. 13090.0  15
   1  -2  -9 414386. 13421.1  21
   1   2  -9 467149. 13301.6  21
   1  -2  -9 436628. 13197.5  19
   1  -2  -9 452289. 13394.9  25
   1   2  -9 456669. 13128.2  24
   1  -2  -9 440351. 13436.5  24
   1  -2  -8 6257.68 573.721  41
   1  -2  -8 7862.40 717.830  40
   1  -2  -8 5071.40 649.389  12
   1   2  -8 6499.53 620.641   8
   1   2  -8 6750.25 737.217  12
   1   2  -8 7358.60 697.130  31
   1  -2  -8 6774.22 717.953  27
   1  -2  -8 6852.82 688.659  26
   1  -2  -8 6607.22 730.331  21
   1  -2  -8 6244.21 652.979  19
   1   2  -8 6314.75 653.717  21
  -1   2   8 5868.57 606.078  15
   1  -2  -8 5747.09 681.975  23
   1  -2  -8 6919.45 718.417  25
   1  -2  -8 6041.15 695.472  24
   1  -2  -7 63714.1 2570.23  12
   1   2  -7 57273.8 2493.15  12
   1   2  -7 57946.3 2352.70   8
   1  -2  -7 66844.2 2466.75  40
   1  -2  -7 62261.8 2294.16  41
   1  -2  -7 60088.5 2558.34  21
   1  -2  -7 61347.7 2529.97  22
   1  -2  -7 67772.8 2519.09  44
   1   2  -7 60709.0 2449.95  44
   1  -2  -6 116349. 3514.12  44
   1   2  -6 102637. 3429.62  44
   1  -2  -6 107804. 3319.20  41
   1  -2  -6 104916. 3544.18  12
   1   2  -6 88726.2 3341.57   8
   1   2  -6 86141.7 3396.36  12
   1   2  -5 7526.85 566.440  44
   1  -2  -5 8327.96 589.283  44
   1  -2  -5 7577.79 529.648  41
   1   2  -5 7004.64 571.710  12
   1  -2  -5 7649.76 606.337  12
   1   2  -5 7425.34 576.248   8
   1  -2  -4 199933. 5837.48  44
   1   2  -4 204140. 5835.82  44
  -1  -2   4 194978. 5497.52  43
   1   2  -4 191624. 5911.60   8
   1  -2  -4 202853. 5889.65  12
   1   2  -4 193629. 5846.65  12
  -1  -2   3 156266. 4470.64  43
   1  -2  -3 157159. 4572.62  44
   1   2  -3 164857. 4592.75  44
   1   2  -2 138459. 3861.57  44
   1  -2  -2 128946. 3848.34  44
   1   2  -2 127310. 4024.44   8
  -1  -2   1 21382.3 666.674  40
  -1   2   1 17912.2 738.567   9
   1   2  -1 22982.5 943.660   8
  -1  -2   1 21985.1 765.765   9
  -1  -2   1 22683.1 759.809  41
   1  -2  -1 18992.9 746.895  44
   1   2  -1 22859.3 776.590  44
   1  -2   0 76774.6 2315.62  39
  -1  -2   0 79946.2 2274.13  40
   1   2   0 81413.4 2328.50  39
   1   2   0 82055.6 2504.90   8
  -1  -2   0 75847.6 2395.08   9
  -1   2   0 71276.4 2387.47   9
  -1  -2   0 81304.9 2541.80  10
  -1   2   0 79044.9 2453.30  13
  -1  -2   0 82305.0 2386.97  41
   1  -2   1 254861. 6753.44  39
  -1  -2  -1 240044. 6647.45  40
   1   2   1 243623. 6743.12  39
  -1  -2  -1 229321. 6750.12   9
  -1   2  -1 244748. 6778.42   9
  -1  -2  -1 229559. 6931.22  10
   1   2   1 234905. 6751.42   8
  -1   2  -1 234423. 6550.64  10
  -1   2  -1 239197. 6839.39  13
  -1  -2  -1 233661. 6748.95  41
  -1   2  -2 6181.36 501.605  13
  -1  -2  -2 10534.4 546.273  12
  -1   2  -2 7406.51 474.558  12
  -1  -2  -2 10024.2 646.859  10
   1   2   2 11157.7 481.205   8
  -1  -2  -2 9301.09 478.183  40
   1  -2   2 7522.20 492.829  39
   1   2   2 10845.4 561.534  39
   1  -2   3 3858.10 371.952  39
  -1  -2  -3 3972.30 336.925  40
   1   2   3 4472.96 393.798  39
   1   2   3 4204.08 255.427   8
  -1  -2  -3 4218.09 447.991  10
  -1   2  -3 4330.92 425.300  13
  -1   2  -3 4780.41 400.851  12
  -1  -2  -3 5102.57 409.341  12
  -1  -2  -3 5367.87 403.252  41
  -1  -2  -4 178649. 5186.92  12
  -1   2  -4 162659. 5118.41  12
  -1  -2  -4 168665. 5036.88  40
   1  -2   4 157621. 5122.44  39
   1   2   4 164316. 5136.95  39
  -1  -2  -4 171384. 5356.03  10
   1   2   5 206.784 161.557  39
   1  -2   5 212.203 150.698  39
  -1  -2  -5 107.152 100.784  40
  -1  -2  -5 108.375 105.769  41
  -1  -2  -5 239.714 151.320  12
  -1   2  -5 554.436 194.614  12
  -1  -2  -5 330.990 206.837  10
   1  -2   6 21275.3 1284.95  39
   1   2   6 23525.0 1322.03  39
  -1  -2  -6 24098.2 1233.21  40
  -1   2  -6 23024.3 1315.70  12
  -1  -2  -6 23658.4 1436.12  10
  -1  -2  -6 21929.6 1292.17  12
  -1  -2  -6 25593.2 1256.51  41
  -1  -2  -7 211614. 6610.68  41
  -1   2  -7 200365. 6819.58  12
  -1  -2  -7 210641. 6859.41  12
   1   2   7 207505. 6663.51  15
  -1  -2  -7 211112. 6827.91  33
  -1  -2  -7 216701. 6904.38  32
  -1  -2  -7 220134. 6696.37  40
   1  -2   7 210610. 6873.04  39
   1   2   7 206500. 6792.98  39
  -1  -2  -7 206685. 6920.89  21
  -1  -2  -7 211043. 6867.44  22
  -1  -2  -7 211116. 6805.69  23
  -1  -2  -7 215561. 6852.17  24
  -1  -2  -8 764.649 317.948  12
  -1   2  -8 808.143 310.151  12
  -1  -2  -8 685.224 285.958  32
  -1  -2  -8 1057.76 335.253  33
   1   2   8 971.200 291.267  15
  -1  -2  -8 540.980 221.105  41
   1   2   8 778.385 316.126  39
   1  -2   8 192.529 226.794  39
  -1  -2  -8 848.826 266.567  40
  -1  -2  -8 902.404 327.877  21
  -1  -2  -8 582.062 286.304  22
  -1  -2  -8 599.328 273.792  23
  -1  -2  -8 654.769 261.205  24
  -1  -2  -9 24968.0 1317.93  43
  -1  -2  -9 27878.2 1635.89  41
   1   2   9 27022.6 1792.84  39
  -1  -2  -9 30321.2 1748.95  40
   1  -2   9 30869.1 1973.09  39
  -1   2  -9 31028.4 1930.21  12
  -1  -2  -9 26231.2 1803.00  12
  -1  -2  -9 28345.1 1800.91  32
  -1  -2  -9 27325.3 1744.21  33
  -1   2  -9 29714.5 1623.31  31
   1   2   9 27940.0 1693.78  15
  -1  -2  -9 28169.8 1741.58  23
  -1  -2  -9 26364.8 1632.28  25
  -1  -2  -9 29296.1 1787.94  24
  -1   2  -9 30301.8 1689.98  46
  -1   2  -9 29986.1 1632.82  47
  -1   2  -9 30421.5 1605.25  21
  -1  -2  -9 28719.3 1791.71  22
  -1  -2  -9 29088.4 1844.93  21
  -1  -2 -10 20288.3 1449.09  41
   1  -2  10 19854.9 1680.78  39
   1   2  10 21371.0 1670.50  39
  -1  -2 -10 22059.1 1741.19  12
  -1   2 -10 19062.5 1634.20  12
  -1  -2 -10 23139.0 1660.50  32
  -1   2 -10 19691.1 1381.05  31
  -1  -2 -10 21726.4 1589.80  33
  -1  -2 -10 23287.3 1475.54  27
   1  -2  10 19020.3 1355.56  15
   1   2  10 19537.4 1478.86  15
  -1  -2 -10 21744.9 1570.16  23
  -1  -2 -10 21711.0 1576.38  24
  -1  -2 -10 22002.2 1491.29  25
  -1   2 -10 22420.4 1488.97  46
  -1  -2 -10 23711.6 1657.38  22
  -1  -2 -10 24292.1 1733.16  21
  -1   2 -10 19518.7 1343.50  21
   1  -2  11 559.589 403.364  39
  -1  -2 -11 416.519 262.763  41
   1   2  11 291.702 285.069  39
  -1  -2 -11-76.8366 264.904  12
  -1   2 -11 1002.55 449.307  12
  -1   2 -11 1030.07 355.819  31
  -1  -2 -11 127.021 248.290  32
  -1  -2 -11 275.951 216.125  27
  -1  -2 -11 49.0577 202.206  25
  -1  -2 -11 175.296 252.543  24
  -1  -2 -11-66.7712 261.028  21
  -1  -2 -11 114.360 247.135  23
  -1   2 -11 1154.62 361.032  21
   1   2  11 175.683 215.877  15
   1  -2  11 749.107 318.771  15
  -1   2 -11 873.659 334.791  46
  -1  -2 -11 201.273 181.785  46
  -1  -2 -12 9928.92 1064.88  41
   1  -2  12 11177.7 1411.14  39
   1   2  12 12413.6 1417.67  39
  -1   2 -12 9634.00 1022.61  31
  -1  -2 -12 11651.9 1241.74  32
   1   2  12 12331.2 1239.00  15
   1  -2  12 9434.36 1045.62  15
  -1   2 -12 10110.2 1336.55  12
  -1  -2 -12 9781.21 1299.03  12
  -1  -2 -12 13048.2 1134.56  25
  -1  -2 -12 13767.8 1274.40  24
  -1   2 -12 10414.5 1032.07  21
  -1  -2 -12 11935.2 1300.02  21
  -1  -2 -12 12173.5 1031.09  46
  -1   2 -12 9890.92 1058.11  46
   1  -2  13 3012.20 813.523  39
   1   2  13 5801.31 979.325  39
  -1   2 -13 2983.91 771.449  12
  -1  -2 -13 2678.21 715.193  12
  -1  -2 -13 3093.20 665.068  32
  -1   2 -13 2179.01 519.509  31
  -1  -2 -13 2725.79 686.963  31
  -1  -2 -13 2391.23 560.581  24
   1  -2  13 2489.68 550.553  15
   1   2  13 3219.12 661.112  15
  -1   2 -13 1938.25 492.045  46
  -1  -2 -13 2409.33 470.862  46
  -1   2 -13 2254.67 500.996  21
  -1  -2 -13 3108.89 726.837  21
  -1  -2 -14 11718.6 1290.26  31
  -1   2 -14 8909.20 936.862  31
  -1  -2 -14 9901.27 1123.13  32
  -1  -2 -14 10353.0 1059.05  24
  -1   2 -14 8857.29 1013.27  46
  -1  -2 -14 10858.1 942.304  46
  -1  -2 -14 10926.4 1228.80  21
  -1  -2 -15 7894.25 932.574  32
  -1  -2 -15 8049.67 1035.74  31
  -1  -2 -15 9482.65 927.070  24
  -1   2 -15 9165.48 981.659  46
  -1   2 -15 8543.78 972.363  48
  -1  -2 -15 8770.73 1044.71  21
   1   2  15 10865.3 1185.69  14
  -1  -2 -16 7351.31 769.831  32
  -1  -2 -16 8888.61 955.590  31
  -1   2 -16 4953.91 670.451  46
  -1   2 -16 4798.50 691.841  48
  -1  -2 -16 7557.91 866.033  21
   1   2  16 7807.28 904.760  14
  -1  -2 -17 777.564 281.523  31
  -1   2 -17 359.214 234.305  48
  -1  -2 -17 410.839 195.331  48
  -1  -2 -17 467.637 209.059  21
  -1   2 -18 24.0594 125.365  48
  -1  -2 -18 69.0954 112.512  48
   1   3 -18 571.757 198.087  46
   1   3 -18 660.912 214.530  48
   1  -3 -17 4467.75 605.574  32
   1   3 -17 4997.05 617.613  46
   1   3 -17 4954.16 615.030  48
   1  -3 -17 5111.72 592.009  24
   1  -3 -17 4218.69 626.379  21
   1  -3 -16 3977.21 637.838  24
   1  -3 -16 4138.27 660.473  32
   1   3 -16 2929.92 559.088  48
   1   3 -16 3607.97 589.128  46
   1  -3 -15 28293.2 1649.91  27
  -1   3  15 28365.6 1784.65  14
   1  -3 -15 29636.6 1921.56  24
   1  -3 -15 28497.2 1735.55  25
   1  -3 -15 29730.8 1992.27  32
   1   3 -15 25434.0 1732.76  46
   1  -3 -15 27284.8 1554.78  46
   1  -3 -14 47238.5 2420.23  27
  -1   3  14 46650.9 2507.32  14
   1  -3 -14 45628.7 2622.88  24
   1  -3 -14 46533.0 2501.68  25
   1  -3 -14 45033.7 2662.87  32
   1  -3 -14 46042.5 2701.76  31
   1  -3 -14 46647.3 2276.58  46
   1   3 -13 5835.86 792.873  47
   1  -3 -13 3675.72 719.106  24
   1  -3 -13 3585.64 601.174  26
   1  -3 -13 3474.29 664.552  25
  -1   3  13 2390.66 545.712  14
   1  -3 -13 3647.25 750.861  32
   1  -3 -13 3594.67 752.132  31
   1  -3 -13 2708.74 572.855  27
  -1  -3  13 5330.23 1010.10  39
  -1   3  13 2657.12 755.580  39
   1  -3 -13 3355.68 729.249  21
   1  -3 -13 3629.33 589.998  19
   1   3 -13 5542.59 750.666  21
   1   3 -12 61412.8 2937.19  47
   1  -3 -12 63934.4 3100.33  25
   1  -3 -12 64145.0 3190.11  24
  -1   3  12 61573.6 3012.46  14
   1  -3 -12 63112.2 3215.94  32
   1  -3 -12 63082.6 3248.19  31
   1  -3 -12 62440.1 2922.36  26
   1  -3 -12 60599.6 2999.99  27
   1   3 -12 64086.4 2931.25  21
   1  -3 -12 62114.6 2866.49  19
   1  -3 -12 59876.1 3176.07  21
  -1   3  12 59847.0 3365.42  39
   1  -3 -12 62843.4 3189.77  40
  -1  -3  12 69001.2 3670.75  39
  -1   3  11 33098.8 2217.77  39
  -1  -3  11 27094.6 2126.97  39
   1  -3 -11 38367.8 2195.08  40
   1   3 -11 29871.1 1933.65  46
   1   3 -11 25551.2 1726.36  31
   1  -3 -11 37362.1 2225.05  31
   1  -3 -11 33791.2 1944.43  26
   1  -3 -11 37572.4 2108.15  27
   1  -3 -11 35860.8 2200.10  21
   1   3 -11 24118.2 1685.27  21
   1  -3 -11 36019.8 1963.55  19
  -1   3  11 38536.9 2105.10  14
   1  -3 -11 35083.9 2097.90  25
   1  -3 -11 35470.5 2183.55  24
   1  -3 -11 32857.9 1847.87  41
   1  -3 -10 18370.8 1381.83  40
   1  -3 -10 17934.9 1468.61  12
   1   3 -10 13337.1 1278.18  12
   1   3 -10 12078.9 1085.51  31
   1  -3 -10 21539.7 1446.75  26
   1  -3 -10 20647.4 1466.91  27
   1  -3 -10 20532.3 1499.17  24
   1  -3 -10 20130.2 1462.18  25
   1  -3 -10 18092.2 1242.74  41
   1   3 -10 12140.5 1079.61  21
   1  -3 -10 21593.7 1545.95  21
   1  -3 -10 19849.8 1375.83  19
   1   3  -9 74.1231 144.960  21
   1  -3  -9 644.140 309.597  21
   1  -3  -9 428.149 197.275  41
   1  -3  -9 680.852 271.619  19
   1  -3  -9 197.804 223.224  12
   1   3  -9-49.7135 233.565  12
   1  -3  -9 643.814 295.686  32
   1   3  -9 296.187 204.701  31
   1  -3  -9 600.566 275.833  27
   1  -3  -9 945.386 353.763  25
   1  -3  -9 562.222 276.050  26
  -1   3   9 371.476 186.733   7
   1   3  -9 81.9505 130.885   8
   1   3  -9 79.8514 164.576  47
   1   3  -9 41.1836 142.067  45
   1  -3  -8 102180. 3953.73  21
   1   3  -8 106184. 3705.15  21
   1  -3  -8 96411.8 3883.07  22
   1  -3  -8 98156.2 3934.61  32
   1   3  -8 109794. 3741.64  31
   1  -3  -8 99346.2 3827.60  26
   1  -3  -8 106727. 3960.10  27
   1  -3  -8 106065. 3704.25  41
   1  -3  -8 105109. 3956.99  25
   1   3  -8 110588. 3982.55  12
   1   3  -8 113383. 3905.18   8
   1  -3  -8 98092.2 3860.70  12
  -1   3   8 93722.9 3571.37   7
   1  -3  -7 16040.7 1138.43  33
   1  -3  -7 17471.7 1206.43  32
   1  -3  -7 18023.3 1214.60  25
   1  -3  -7 17466.1 1210.13  24
   1  -3  -7 16891.4 1176.87  23
   1  -3  -7 18008.7 1206.67  22
   1  -3  -7 17816.7 1205.66  21
   1  -3  -7 18257.5 1055.02  41
   1   3  -7 19879.4 1225.89  12
   1  -3  -7 16255.4 1116.39  12
   1   3  -6 27011.5 1400.51  12
   1   3  -6 29501.1 1486.56   8
   1  -3  -6 27026.7 1403.86  12
   1  -3  -6 29264.9 1365.69  44
   1   3  -6 31254.2 1394.46  44
   1  -3  -6 28946.2 1363.25  41
   1  -3  -6 28336.3 1397.12  40
   1  -3  -5 8767.29 638.506  12
   1   3  -5 5026.07 514.539  12
   1   3  -5 5565.82 572.296   8
   1   3  -5 6187.01 513.209  44
   1  -3  -5 9469.73 616.559  44
   1  -3  -5 9631.72 650.372  41
   1  -3  -5 9891.53 668.888  40
   1   3  -4 51809.5 2132.27   8
   1  -3  -4 57121.4 1958.57  44
   1   3  -4 57587.9 1957.28  44
  -1  -3   4 54131.3 1823.25  43
   1  -3  -4 56050.1 2069.17  40
   1  -3  -3 248062. 6908.61  44
   1   3  -3 243262. 6896.72  44
   1  -3  -3 229839. 7070.86  40
   1   3  -2 119608. 3503.24  44
   1  -3  -2 123224. 3516.44  44
   1  -3  -2 118149. 3732.04  40
  -1   3   2 120773. 3523.65   9
  -1  -3   2 120551. 3504.74   9
   1   3  -2 112890. 3826.87   8
   1  -3  -1 14945.2 555.976  44
   1   3  -1 13886.4 535.411  44
   1   3  -1 14488.3 796.975   8
  -1   3   1 13535.0 575.000   9
  -1  -3   1 13162.9 564.365   9
  -1  -3   1 13750.2 712.992  10
  -1  -3   1 13529.0 552.859  40
  -1  -3   0 48033.3 1606.10  41
  -1  -3   0 43367.9 1460.17   9
  -1   3   0 46249.4 1492.48   9
  -1  -3   0 47077.8 1745.20  10
   1   3   0 45394.6 1714.19   8
  -1  -3   0 47902.5 1494.28  40
   1   3   0 44569.2 1344.55  13
  -1   3   0 51327.0 1688.84  13
  -1  -3  -1 133021. 3813.99  41
  -1  -3  -1 122072. 3937.48  10
   1   3   1 124365. 3839.30   8
   1  -3   1 116800. 3603.66  39
   1   3   1 123021. 3616.98  39
  -1  -3  -1 131292. 3682.39  40
  -1   3  -1 126859. 3617.77  12
  -1   3  -1 120834. 3848.06  13
  -1  -3  -2 22129.3 1002.01  41
  -1  -3  -2 20595.1 1088.97  10
   1   3   2 20360.5 949.387   8
   1  -3   2 24893.9 984.055  39
   1   3   2 22529.6 950.791  39
  -1  -3  -2 21448.5 912.604  40
  -1   3  -2 24026.1 1088.09  13
  -1   3  -2 25746.7 948.771  12
  -1  -3  -2 19885.4 889.462  12
  -1  -3  -3 116225. 3609.03  41
  -1   3  -3 104895. 3495.24  12
  -1   3  -3 99916.0 3641.91  13
  -1  -3  -3 114750. 3541.77  12
  -1  -3  -3 108827. 3766.32  10
   1   3   3 119036. 3478.76   8
   1  -3   3 110523. 3566.61  39
  -1  -3  -3 115789. 3520.29  40
   1   3   3 120154. 3585.01  39
  -1   3  -4 3581.52 433.665  13
  -1   3  -4 2744.67 333.190  12
  -1  -3  -4 1300.49 228.504  40
   1   3   4 1722.41 280.301  39
  -1  -3  -4 1145.72 232.975  41
   1  -3   4 2291.61 330.835  39
  -1  -3  -4 1161.90 287.831  10
  -1  -3  -4 1269.82 248.349  12
   1  -3   5 8820.14 693.153  39
  -1  -3  -5 7115.65 581.389  40
   1   3   5 6452.32 610.551  39
  -1  -3  -5 5977.75 593.644  12
  -1   3  -5 8607.64 681.063  12
  -1  -3  -5 6893.37 713.015  10
   1  -3   6 39195.3 1887.40  39
  -1  -3  -6 39979.4 1823.61  40
   1   3   6 43261.2 1944.03  39
  -1  -3  -6 40856.4 2025.20  34
  -1  -3  -6 42225.9 2103.52  10
  -1  -3  -6 42657.8 1943.14  12
  -1   3  -6 39352.8 1886.73  12
  -1   3  -6 43899.5 2112.18   2
   1   3   6 42540.7 1915.00  15
  -1  -3  -6 41615.9 1846.68  41
  -1  -3  -6 41068.5 2068.69  21
  -1  -3  -7 3703.88 503.622  41
   1  -3   7 4766.30 622.168  39
  -1  -3  -7 4283.50 532.633  40
   1   3   7 3012.20 509.196  39
  -1  -3  -7 3114.11 539.271  34
   1   3   7 3024.68 439.062  18
   1   3   7 3201.54 457.524  17
   1   3   7 3176.84 466.315   5
  -1  -3  -7 3016.44 534.654  24
   1   3   7 3283.55 504.397  15
  -1   3  -7 4271.26 591.906  12
  -1  -3  -7 3223.26 520.982  12
  -1  -3  -7 4275.85 644.641  21
  -1  -3  -8 83989.2 3643.49  12
  -1   3  -8 96386.7 3797.87  12
  -1  -3  -8 92355.4 3537.53  41
   1   3   8 88235.2 3651.41  39
  -1  -3  -8 94690.2 3584.65  40
   1  -3   8 103148. 3834.77  39
  -1  -3  -8 95625.3 3807.48  34
  -1  -3  -8 85408.2 3673.18  33
  -1  -3  -8 92521.8 3806.63  32
  -1  -3  -8 94765.6 3803.64  22
   1   3   8 83037.8 3391.07   5
   1   3   8 86658.3 3561.69  15
   1   3   8 83427.4 3320.12  17
  -1  -3  -8 91122.3 3745.71  23
  -1  -3  -8 93985.0 3790.92  24
  -1  -3  -9 1054.12 331.176  40
   1   3   9 555.254 324.393  39
  -1  -3  -9 1005.62 316.027  41
   1  -3   9 344.045 317.846  39
  -1  -3  -9 1688.07 449.252  12
  -1   3  -9 287.755 238.337  12
  -1  -3  -9 1385.80 421.748  33
  -1  -3  -9 977.255 389.869  32
   1   3   9 989.705 341.974  15
  -1  -3  -9 1221.18 381.543  25
  -1  -3  -9 1329.20 395.906  24
  -1  -3  -9 1306.41 401.854  23
  -1  -3  -9 1573.10 463.504  22
  -1  -3 -10 4427.87 673.100  41
   1  -3  10 4236.16 771.561  39
  -1  -3 -10 4472.76 702.439  40
   1   3  10 3732.35 710.006  39
  -1   3 -10 2482.85 609.397  12
  -1  -3 -10 3657.79 709.038  12
  -1  -3 -10 3565.70 692.855  32
  -1  -3 -10 4282.61 725.739  33
  -1  -3 -10 4367.25 684.059  27
   1   3  10 5405.14 776.107  15
  -1  -3 -10 4744.82 722.495  25
  -1  -3 -10 5384.60 818.908  24
  -1  -3 -10 3634.23 681.148  23
  -1  -3 -10 4999.83 799.600  22
  -1   3 -10 3742.95 611.906  46
  -1  -3 -11 126.930 274.288  23
  -1  -3 -11 426.024 306.846  21
  -1  -3 -11 132.278 258.568  22
   1   3  11-72.6089 341.097  39
   1  -3  11 1542.78 577.269  39
  -1  -3 -11 506.928 284.258  41
  -1  -3 -11 76.9440 265.283  12
  -1   3 -11 916.796 422.286  12
  -1  -3 -11-68.7695 297.196  32
  -1  -3 -11 270.680 223.124  27
   1  -3  11 1128.96 356.073  15
   1   3  11 489.360 356.419  15
  -1  -3 -11 845.111 311.936  26
  -1  -3 -11 340.119 313.366  25
  -1  -3 -11 129.209 266.223  24
   1   3  11-52.2367 192.604   7
  -1   3 -11 755.722 337.300  46
  -1  -3 -12 35646.8 2181.12  41
   1  -3  12 41877.1 2738.02  39
   1   3  12 37004.1 2513.73  39
  -1  -3 -12 33164.0 2494.38  12
  -1   3 -12 37141.5 2598.34  12
  -1  -3 -12 39490.5 2472.71  32
  -1  -3 -12 37740.9 2136.20  27
   1  -3  12 42796.7 2252.98  15
   1   3  12 34217.9 2239.98  15
  -1  -3 -12 35539.8 2146.57  25
  -1  -3 -12 38376.5 2350.15  24
  -1  -3 -12 36596.9 2426.30  21
  -1   3 -12 37191.3 2204.44  46
   1   3  13 46468.7 2906.49  39
   1  -3  13 48875.1 3084.51  39
  -1   3 -13 45262.2 2969.60  12
  -1  -3 -13 44616.3 2967.46  12
  -1  -3 -13 45084.6 2687.26  32
  -1  -3 -13 43894.7 2348.13  25
  -1  -3 -13 43120.4 2540.45  24
  -1  -3 -13 43650.9 2267.66  27
  -1  -3 -13 45725.0 2765.66  21
  -1   3 -13 43656.3 2457.74  46
  -1  -3 -14 25688.8 1896.28  32
  -1  -3 -14 28016.6 2050.90  31
  -1  -3 -14 23987.7 1753.59  24
  -1  -3 -14 25784.7 1951.12  21
  -1   3 -14 24822.1 1747.86  46
   1   3  15 3725.59 700.207  14
  -1  -3 -15 4272.76 697.551  32
  -1  -3 -15 2974.99 654.211  31
  -1  -3 -15 3637.95 621.601  24
  -1  -3 -15 3878.35 705.671  21
  -1   3 -15 3169.01 584.580  46
  -1  -3 -16 29306.5 1706.13  32
  -1  -3 -16 29662.7 1870.48  31
  -1   3 -16 33621.3 1799.10  46
  -1  -3 -16 30448.2 1841.44  21
   1   3  16 29964.2 1825.23  14
  -1  -3 -17 566.459 246.541  21
  -1  -3 -17 907.305 284.520  31
  -1  -3 -17 989.831 240.801  48
   1   3  17 856.605 237.079  38
   1  -4 -17 2776.66 435.179  24
   1  -4 -17 2822.06 457.401  32
   1  -4 -17 3082.98 491.203  31
  -1   4  17 2643.81 445.404  38
   1   4 -17 1611.59 353.570  48
   1  -4 -16 152.547 219.758  21
   1  -4 -16 343.752 278.888  32
   1  -4 -16 510.499 304.786  31
   1  -4 -16 46.0172 198.891  24
  -1   4  16 283.390 246.165  38
   1   4 -16 211.303 227.047  48
   1  -4 -15 31367.7 2053.30  21
   1  -4 -15 33539.2 2101.96  32
   1  -4 -15 32602.6 2090.84  31
   1  -4 -15 30236.4 1784.70  27
  -1   4  15 32422.5 1938.95  14
   1  -4 -15 33473.2 1939.14  25
   1  -4 -15 32803.0 2042.70  24
  -1   4  15 36109.1 2128.15  38
   1   4 -15 34514.6 1992.34  48
   1  -4 -14 6618.95 957.319  32
   1  -4 -14 5600.74 886.690  31
   1  -4 -14 5783.77 814.646  27
   1  -4 -14 6655.59 811.322  26
  -1   4  14 6989.98 886.159  14
   1  -4 -14 6866.25 902.369  25
   1  -4 -14 7929.78 1009.11  24
   1   4 -14 5175.51 795.482  48
   1   4 -14 5155.19 770.584  46
   1  -4 -14 8134.99 1042.81  21
   1  -4 -13 112621. 4853.07  21
   1  -4 -13 116817. 4468.81  19
   1  -4 -13 117670. 4926.67  31
   1  -4 -13 121933. 4748.54  27
   1  -4 -13 112565. 4505.94  26
  -1   4  13 110382. 4625.74  14
   1  -4 -13 116636. 4753.11  25
   1  -4 -13 117903. 4888.39  24
  -1   4  13 117491. 5106.01  39
   1  -4 -13 106350. 4795.61  40
  -1  -4  13 108852. 5006.79  39
   1   4 -13 123838. 4730.44  46
   1  -4 -12 41371.8 2278.27  19
   1  -4 -12 40935.5 2486.01  21
   1  -4 -12 42275.9 2516.69  31
   1  -4 -12 38555.0 2253.57  26
   1  -4 -12 41665.8 2402.84  27
   1  -4 -12 37933.7 2038.96  28
  -1   4  12 40746.9 2350.37  14
   1  -4 -12 41697.2 2491.55  24
   1  -4 -12 42566.3 2481.83  25
   1   4 -12 40866.2 2265.92  47
   1   4 -12 41051.8 2335.22  46
  -1   4  12 38252.8 2540.99  39
   1  -4 -12 41774.8 2497.90  40
  -1  -4  12 37577.3 2519.37  39
   1  -4 -11 2847.41 656.840  21
   1  -4 -11 2372.31 501.489  41
  -1  -4  11 1696.66 535.193  39
  -1   4  11 2787.77 624.076  39
   1  -4 -11 3640.65 637.088  19
   1  -4 -11 3905.78 732.908  32
   1  -4 -11 3052.97 613.180  27
  -1   4  11 2881.24 602.091  14
   1  -4 -11 2788.98 581.105  26
   1  -4 -11 4066.05 725.755  25
   1   4 -11 2084.03 509.270  47
   1   4 -11 1687.72 465.098  46
  -1   4  11 2840.68 517.223   7
   1  -4 -10 13269.6 1099.32  41
  -1   4  10 10770.1 1196.83  39
  -1  -4  10 16263.2 1376.31  39
  -1   4  10 10063.2 984.384   7
   1  -4 -10 10957.0 1160.43  32
   1  -4 -10 11679.6 1137.69  26
   1  -4 -10 12633.0 1220.11  27
  -1   4  10 11010.2 1090.75  14
   1  -4 -10 11993.2 1187.31  25
   1   4 -10 19146.1 1362.70  46
   1   4 -10 17105.5 1263.59  47
   1  -4 -10 12448.2 1217.87  21
   1  -4 -10 13102.7 1176.77  19
  -1   4   9 1191.92 389.028  39
   1  -4  -9 1690.15 369.444  41
  -1  -4   9 764.386 319.862  39
   1   4  -9 671.509 302.515   8
  -1   4   9 1387.11 337.542   7
   1  -4  -9 1994.59 497.508  32
   1  -4  -9 1245.35 395.348  27
  -1   4   9 1134.33 349.657  14
   1  -4  -9 1900.33 477.402  25
   1  -4  -9 1936.56 476.263  24
   1  -4  -9 2118.86 463.902  26
   1   4  -9 1085.27 339.801  46
   1   4  -9 546.789 234.523  47
   1   4  -9 698.475 274.484  45
   1  -4  -9 1587.79 420.509  21
   1  -4  -9 2055.53 486.459  23
  -1   4   8 1405.01 328.362   7
   1   4  -8 1380.73 373.613   8
   1  -4  -8 1434.53 400.233  32
   1  -4  -8 846.846 342.849  27
  -1   4   8 1433.49 357.488  14
   1  -4  -8 901.859 284.532  40
   1  -4  -8 1362.16 326.967  41
   1  -4  -8 2036.77 444.357  22
   1  -4  -8 1167.48 345.733  21
   1  -4  -8 1083.60 359.404  23
   1  -4  -8 1105.42 366.580  24
   1  -4  -7 43366.9 1933.45  41
   1  -4  -7 42906.8 2119.75  32
   1  -4  -7 38346.6 2015.37  33
  -1   4   7 44138.0 2054.82  14
   1  -4  -7 40669.7 1952.31  40
  -1   4   7 42845.9 1865.12   6
  -1   4   7 44288.4 1973.08   7
   1  -4  -7 39944.2 2050.60  22
   1  -4  -7 44810.2 2136.55  21
   1  -4  -7 43776.3 2125.73  23
   1  -4  -7 41723.4 2122.46  24
   1  -4  -6 28656.8 1462.77  41
   1   4  -6 31988.9 1680.37   8
   1  -4  -6 27578.1 1552.97  32
   1  -4  -6 28207.7 1545.93  33
  -1   4   6 28515.6 1514.54  14
   1  -4  -6 28828.6 1596.32  24
   1  -4  -6 28627.6 1607.82  25
   1  -4  -6 26152.7 1525.01  23
  -1   4   6 27924.2 1447.46   7
   1  -4  -6 27566.4 1452.16  40
   1  -4  -6 29088.9 1571.28  22
   1  -4  -6 29432.5 1579.52  21
  -1   4   5 104240. 3530.04  14
   1  -4  -5 98707.7 3456.33  41
   1  -4  -5 101236. 3460.36  40
  -1  -4   4 5719.87 466.687  43
   1  -4  -4 7538.83 482.177  44
   1   4  -4 5041.04 410.666  44
   1  -4  -4 8540.93 644.166  40
   1   4  -3 32728.8 1245.86  44
   1  -4  -3 39449.9 1297.26  44
   1  -4  -3 39532.5 1596.27  40
  -1  -4   3 32741.1 1263.84   9
   1   4  -3 34352.7 1657.65   8
  -1   4   3 39332.2 1334.94   9
   1   4  -2 90737.9 2393.30  44
   1  -4  -2 75380.8 2372.47  44
   1   4  -2 85770.2 2981.04   8
  -1   4   2 70925.1 2410.10   9
  -1  -4   2 81473.4 2420.14   9
  -1  -4   2 84090.2 2718.96  10
   1  -4  -2 82849.4 2802.86  40
  -1   4   1 17281.0 846.866  13
  -1  -4   1 18059.9 701.165  40
   1  -4  -1 15797.0 837.277  40
   1   4  -1 19237.1 1028.99   8
  -1   4   1 13252.8 530.800   9
  -1  -4   1 18370.4 902.294  10
   1   4   0 28731.7 960.861  13
  -1   4   0 32407.2 1314.75  13
  -1  -4   0 32054.2 1155.66  40
  -1  -4   0 31143.4 1365.48  10
   1   4   0 29006.8 1394.36   8
  -1  -4   0 30254.8 1262.78  41
  -1   4  -1 47458.9 1832.41  13
  -1  -4  -1 43030.3 1425.86  12
  -1   4  -1 45367.3 1431.44  12
   1   4   1 51231.9 1435.55  39
  -1  -4  -1 49250.4 1676.36  40
   1  -4   1 47050.8 1425.14  39
  -1  -4  -1 49637.1 1901.10  10
   1   4   1 50927.2 1926.33   8
  -1  -4  -1 50748.3 1825.42  41
  -1   4  -2 16432.8 881.378  13
  -1  -4  -2 9485.40 517.558  12
   1   4   2 9450.91 533.362  39
  -1  -4  -2 11121.5 638.841  40
   1  -4   2 14915.5 631.459  39
  -1   4  -2 15672.0 621.406  12
  -1  -4  -2 9999.98 742.811  10
   1   4   2 10100.6 716.304   8
  -1  -4  -2 10576.6 702.438  41
  -1   4  -3 329936. 9807.03  13
   1  -4   3 357148. 9609.73  39
  -1  -4  -3 340100. 9597.02  40
   1   4   3 343368. 9551.39  39
  -1  -4  -3 331291. 9899.90  10
  -1   4  -3 325857. 9475.72  12
   1   4   3 337217. 9716.03   8
  -1  -4  -3 305988. 9434.93  12
  -1  -4  -3 344735. 9735.13  41
  -1   4  -4 4048.15 493.661  13
  -1  -4  -4 2141.74 338.818  41
  -1  -4  -4 1560.65 341.986  10
  -1   4  -4 3611.32 386.435  12
  -1  -4  -4 2039.42 294.875  12
   1   4   4 1431.18 279.901  39
   1  -4   4 2980.66 386.680  39
  -1  -4  -4 2122.96 306.794  40
   1   4   5 114460. 3957.91  18
   1   4   5 116102. 3935.56  17
   1   4   5 116533. 3960.71  15
  -1  -4  -5 117973. 4172.31  10
  -1   4  -5 100276. 3742.31  12
  -1  -4  -5 113758. 3814.63  12
  -1  -4  -5 117385. 4152.79  34
   1  -4   5 103664. 3790.25  39
   1   4   5 122054. 3899.07  39
  -1  -4  -5 113380. 3814.87  40
  -1   4  -5 109986. 4071.47   2
   1   4   5 113852. 3960.77   5
   1   4   6 12654.0 972.718   5
  -1   4  -6 13335.4 1096.03   2
  -1  -4  -6 11736.4 1037.88  33
  -1  -4  -6 11559.2 1028.28  34
  -1  -4  -6 13501.9 1116.27  32
   1   4   6 12140.0 940.810  39
  -1  -4  -6 12801.5 930.432  40
   1  -4   6 12380.8 934.160  39
  -1  -4  -6 13501.2 1124.51  21
  -1  -4  -6 13590.6 962.743  12
  -1  -4  -6 14728.2 1148.09  10
  -1   4  -6 11822.2 913.795  12
   1   4   6 10784.9 888.450  17
  -1  -4  -7 101.383 208.815  22
  -1  -4  -7 103.910 214.018  21
   1  -4   7 78.3480 169.249  39
   1   4   7 81.6996 176.488  39
  -1  -4  -7 616.302 245.810  41
  -1  -4  -7 37.2167 137.128  40
  -1  -4  -7 98.6617 192.782  34
  -1  -4  -7 203.766 209.843  32
  -1  -4  -7-147.791 192.520  33
   1   4   7-36.7799 151.512  17
  -1  -4  -7 203.549 175.883  12
  -1   4  -7 81.3972 149.955  12
  -1   4  -7 50.9609 229.958   2
   1   4   7-40.2557 138.745   5
  -1  -4  -8 1273.61 389.492  34
  -1   4  -8 1268.57 377.089  12
  -1  -4  -8 983.045 345.979  12
   1   4   8 1136.95 350.248  15
  -1  -4  -8 1217.59 400.669  21
  -1  -4  -8 442.944 280.797  23
  -1  -4  -8 675.174 344.955  24
  -1   4  -8 1488.92 368.688  46
  -1   4  -8 1752.45 429.956  48
  -1  -4  -8 922.933 298.849  41
   1   4   8 920.084 346.686  39
   1  -4   8 1423.28 374.583  39
  -1  -4  -8 1137.71 333.595  40
  -1   4  -9 6793.78 800.973  46
  -1   4  -9 5979.44 794.088  48
  -1  -4  -9 5593.53 845.519  23
  -1  -4  -9 5739.79 850.288  24
   1  -4   9 5504.23 788.013  39
  -1  -4  -9 5500.49 769.889  40
   1   4   9 5471.72 793.519  39
  -1  -4  -9 5157.47 803.379  34
   1   4   9 6168.70 715.988   6
   1   4   9 6080.24 798.724  15
  -1  -4  -9 6871.94 929.946  21
  -1  -4  -9 6376.23 789.209  41
  -1  -4  -9 5176.26 795.834  12
  -1   4  -9 5795.81 823.824  12
  -1  -4 -10 6867.41 867.977  41
   1   4  10 4556.16 794.575  39
  -1  -4 -10 6122.91 831.570  40
   1  -4  10 7351.06 943.091  39
  -1   4 -10 7025.52 954.170  12
  -1  -4 -10 4994.22 820.155  12
  -1   4 -10 5857.45 794.620  46
  -1   4 -10 6434.02 849.293  48
  -1  -4 -10 5701.98 871.548  23
  -1  -4 -10 5520.98 858.300  24
  -1  -4 -10 4492.79 763.289  25
   1   4  10 5572.08 805.015  15
  -1  -4 -10 5665.93 901.206  21
   1   4  10 4826.98 730.736   7
   1  -4  11 1230.07 463.751  39
  -1  -4 -11 1086.32 386.575  41
  -1  -4 -11 1268.39 430.558  40
   1   4  11 1915.83 578.181  39
  -1  -4 -11 610.245 345.827  12
  -1   4 -11 1119.95 467.626  12
  -1  -4 -11 1830.93 565.376  32
  -1  -4 -11 1525.86 450.981  27
  -1  -4 -11 1058.08 451.379  22
  -1  -4 -11 1513.99 508.195  23
  -1  -4 -11 1257.06 440.139  26
  -1  -4 -11 1832.53 508.509  25
  -1  -4 -11 1675.01 523.316  24
  -1   4 -11 585.176 325.122  48
   1   4  11 2321.19 535.545   7
  -1   4 -12 664.841 360.886  48
  -1  -4 -12 254.719 230.039  26
  -1  -4 -12 247.363 279.180  25
  -1  -4 -12 633.977 389.390  24
  -1  -4 -12 415.224 349.238  23
  -1  -4 -12 618.515 322.387  41
   1   4  12 375.966 324.967  39
   1  -4  12 366.845 317.089  39
  -1  -4 -12 94.7238 230.998  19
  -1  -4 -12 299.770 323.884  32
  -1  -4 -12 530.659 334.892  27
   1   4  12 117.492 187.640   7
  -1  -4 -12 661.749 373.354  12
  -1   4 -12 403.855 349.056  12
  -1  -4 -13 11118.4 1105.13  27
  -1  -4 -13 13117.6 1324.97  24
  -1  -4 -13 12251.4 1184.38  25
  -1  -4 -13 12110.0 1318.78  32
  -1   4 -13 11497.5 1196.31  48
   1   4  13 12433.7 1339.49  14
   1   4  14 2098.87 541.709  14
  -1  -4 -14 1063.71 459.842  32
  -1  -4 -14 1533.09 421.010  25
  -1  -4 -14 1079.98 422.615  24
  -1  -4 -14 1591.13 511.198  21
  -1   4 -14 1504.41 449.050  46
  -1   4 -14 1351.04 435.502  48
  -1   4 -15 15332.5 1251.91  48
  -1   4 -15 14751.9 1226.93  46
  -1   4 -15 13946.9 1133.56  49
  -1  -4 -15 15017.5 1246.47  24
  -1  -4 -15 16410.3 1366.34  32
   1   4  15 16795.8 1241.69  38
  -1  -4 -15 14899.7 1351.62  21
   1   4  15 16577.7 1369.33  14
  -1   4 -16-40.3470 203.557  48
  -1  -4 -16 163.943 199.768  32
  -1  -4 -16 144.111 216.767  31
   1   4  16-32.9494 148.690  38
   1   4  16 173.978 196.270  14
  -1  -4 -16 137.782 207.247  21
  -1  -4 -17 293.339 189.900  31
  -1   4 -17 29.1838 147.272  48
   1  -5 -17 2318.38 391.913  31
   1  -5 -17 2197.89 392.756  21
   1   5 -16 5406.15 628.294  48
   1   5 -16 4383.27 611.367  46
   1  -5 -16 7447.53 794.869  24
  -1   5  16 8074.85 761.994  14
   1  -5 -16 7334.88 817.081  32
   1  -5 -16 7280.19 804.375  31
  -1   5  16 8661.45 837.997  38
   1  -5 -16 7753.23 833.900  21
   1   5 -15 8492.90 920.701  46
   1   5 -15 9975.76 973.158  48
   1  -5 -15 11249.7 1103.94  24
   1  -5 -15 10016.7 983.557  25
  -1   5  15 10407.0 1007.98  14
   1  -5 -15 11160.5 1112.91  31
   1  -5 -15 9527.39 922.490  27
  -1   5  15 10530.6 1046.56  38
   1  -5 -15 10706.9 1086.46  21
   1   5 -14 8399.15 939.419  48
   1   5 -14 7620.11 901.212  46
   1  -5 -14 5245.46 838.506  24
   1  -5 -14 6503.30 869.088  25
  -1   5  14 5088.06 770.646  14
   1  -5 -14 5720.24 859.584  31
   1  -5 -14 5984.87 767.031  26
   1  -5 -14 6060.51 828.916  27
  -1   5  14 6335.30 891.925  38
   1  -5 -14 6482.73 913.663  21
   1  -5 -14 6101.71 735.543  19
   1   5 -13 35342.8 2089.14  48
   1   5 -13 36298.0 2120.53  46
   1  -5 -13 31437.1 2086.53  25
  -1   5  13 30547.4 2021.71  14
   1  -5 -13 30355.8 1819.88  30
   1  -5 -13 33557.7 2231.02  32
   1  -5 -13 35450.3 2256.27  31
   1  -5 -13 31564.8 1981.48  26
   1  -5 -13 36012.2 2171.01  27
   1  -5 -13 31003.8 2131.89  21
   1  -5 -13 30918.1 1930.71  19
  -1   5  13 34507.1 2207.70  38
   1  -5 -12 23022.0 1698.67  41
  -1   5  12 28620.7 1994.67  38
  -1   5  12 24790.2 1710.90   7
   1  -5 -12 24841.7 1906.16  32
   1  -5 -12 23783.4 1853.16  31
   1  -5 -12 26032.2 1670.32  28
   1  -5 -12 27882.5 1941.73  27
   1  -5 -12 24094.3 1773.26  26
  -1   5  12 25215.2 1817.48  14
   1  -5 -12 25092.9 1883.98  25
   1   5 -12 29982.8 1913.24  48
   1   5 -12 32032.7 1939.73  46
   1   5 -12 29872.3 1824.46  47
   1  -5 -12 26020.4 1785.62  19
   1  -5 -12 22862.9 1831.91  21
   1   5 -11 39607.8 2091.78  47
   1   5 -11 38957.0 2160.27  48
   1   5 -11 39877.7 2155.56  46
   1  -5 -11 31868.3 2160.40  24
   1  -5 -11 29425.7 2065.34  25
  -1   5  11 29111.1 1973.59  14
   1  -5 -11 30052.3 1926.89  41
  -1   5  11 25756.0 1960.15  39
   1  -5 -11 33269.7 2140.90  40
  -1   5  11 31990.2 2071.94   9
   1  -5 -11 27846.6 2033.88  32
   1  -5 -11 32453.7 2146.96  31
   1  -5 -11 32290.3 2058.12  26
   1  -5 -11 31903.5 2107.76  27
   1  -5 -11 30645.1 2111.06  21
   1  -5 -11 30010.5 1983.58  19
  -1   5  11 27134.2 1840.61   7
   1  -5 -10 75958.2 3313.48  41
  -1   5  10 68236.7 3328.83  39
   1  -5 -10 73227.8 3413.01  40
  -1   5  10 76805.3 3318.09   7
   1  -5 -10 75385.7 3547.28  32
   1  -5 -10 77987.3 3489.29  26
   1  -5 -10 74877.3 3477.08  27
  -1   5  10 79248.6 3440.01  14
   1  -5 -10 75932.0 3548.16  24
   1  -5 -10 76415.2 3544.95  23
   1  -5 -10 74981.4 3531.36  25
   1   5 -10 69068.4 3244.03  48
   1   5 -10 69766.9 3223.38  46
   1   5 -10 74255.3 3205.45  47
   1  -5 -10 74701.1 3413.81  19
   1  -5 -10 70801.9 3439.19  21
   1  -5  -9 11834.0 1071.50  41
  -1  -5   9 12376.8 1078.00  39
   1  -5  -9 11765.1 1118.64  40
  -1   5   9 11730.5 1124.53  39
  -1   5   9 10457.3 1023.38   7
   1  -5  -9 11924.3 1177.95  32
   1  -5  -9 10893.3 1133.32  27
   1  -5  -9 10913.1 1125.84  26
  -1   5   9 11184.9 1078.21  14
   1  -5  -9 12735.9 1210.13  23
   1  -5  -9 12306.7 1190.59  24
   1   5  -9 13993.9 1153.52  46
   1   5  -9 13137.2 1147.85  48
   1   5  -9 15079.7 1145.54  47
   1  -5  -9 12400.4 1176.06  22
   1  -5  -9 11512.9 1145.20  21
   1  -5  -8 104885. 3958.41  41
  -1   5   8 102635. 3930.26  39
   1  -5  -8 105226. 4022.93  40
   1   5  -8 101976. 4288.54   8
   1  -5  -8 105844. 4204.53  32
  -1   5   8 112701. 4116.72  14
  -1   5   8 110294. 3924.93   6
  -1   5   8 100335. 3922.90   7
   1  -5  -8 103940. 4168.65  23
   1  -5  -8 109327. 4226.32  24
   1  -5  -8 100670. 4152.92  25
   1  -5  -8 105569. 4122.43  21
   1  -5  -8 104624. 4134.30  22
   1   5  -8 98685.6 3785.05  47
   1   5  -8 100859. 3907.02  46
   1   5  -8 108036. 3918.99  45
   1  -5  -7 516.503 252.366  32
   1  -5  -7 586.696 269.567  33
  -1   5   7 211.960 221.088  14
   1  -5  -7 682.592 323.982  25
   1  -5  -7 622.059 299.080  24
  -1   5   7 928.095 292.813   7
   1   5  -7 487.807 282.571   8
  -1   5   7 408.587 193.775   6
   1  -5  -7 359.024 241.220  21
   1  -5  -7 423.394 229.487  23
   1  -5  -7 409.453 251.608  22
  -1  -5   7-31.2972 227.188  39
  -1   5   7 546.132 271.836  38
   1  -5  -7 447.719 218.810  40
  -1   5   7 106.983 250.336  39
   1  -5  -7 475.381 242.228  41
  -1   5   6 51443.2 2095.98  39
   1  -5  -6 49692.5 2235.51  40
  -1  -5   6 35894.0 1839.49  39
  -1   5   6 55360.3 2073.67   9
   1   5  -6 43675.3 2359.32   8
  -1  -5   6 43199.0 1874.30   9
   1  -5  -6 49161.6 2303.30  33
   1  -5  -6 49037.1 2337.54  32
  -1   5   6 56548.0 2356.38  14
   1  -5  -6 54094.6 2435.60  24
   1  -5  -6 49689.5 2354.84  23
  -1   5   6 53503.8 2250.38   6
  -1   5   6 51712.4 2276.68   7
   1  -5  -6 55090.6 2299.10  41
   1  -5  -6 54699.6 2377.53  21
   1  -5  -6 50716.9 2332.98  22
  -1   5   5 5401.48 503.457  39
   1  -5  -5 5419.80 599.692  40
   1   5  -5 4972.81 662.497   8
  -1   5   5 5261.64 477.781   9
   1  -5  -5 5535.41 623.954  33
   1  -5  -5 6008.25 662.569  32
  -1   5   5 6036.76 645.004  14
  -1   5   5 6473.56 646.378   6
  -1   5   5 5353.01 616.282   7
   1  -5  -5 5308.98 597.931  41
   1  -5  -5 6066.34 676.433  23
   1  -5  -5 5193.06 636.820  24
   1  -5  -5 5513.43 638.017  22
   1  -5  -5 6458.97 671.844  21
   1  -5  -4 20820.4 1281.16  24
   1  -5  -4 21837.5 1283.52  23
  -1   5   4 20317.8 953.138  39
   1  -5  -4 23754.7 1279.58  40
  -1   5   4 21864.7 959.057   9
  -1   5   4 21878.5 1249.34   6
  -1   5   4 23818.6 1298.25   7
   1  -5  -3 181566. 5299.92  40
  -1  -5   3 173443. 5079.80  10
   1   5  -3 176240. 5552.11   8
  -1   5   3 169850. 5276.23   6
  -1   5   2 58427.7 2172.28  13
   1  -5  -2 57674.8 2226.42  40
  -1  -5   2 54369.1 1894.25  40
  -1  -5   2 51423.7 2089.30  10
   1   5  -2 54677.6 2388.09   8
  -1   5   1 160903. 4938.00  13
  -1  -5   1 153397. 4677.45  40
   1  -5  -1 160517. 5003.84  40
  -1  -5   1 149423. 4907.88  10
   1   5  -1 158229. 5233.01   8
  -1  -5   1 159873. 4860.79  41
  -1   5   0 5533.73 517.680  13
   1   5   0 4272.17 250.997  13
  -1  -5   0 6123.23 517.144  41
  -1  -5   0 6225.77 451.516  40
   1  -5   0 6379.98 545.760  40
   1   5   0 6301.54 638.253   8
  -1  -5   0 5523.08 518.532  10
   1   5   1 466.198 115.261  13
  -1   5  -1 203.341 152.124  13
   1   5   1 324.664 179.762   8
  -1  -5  -1 483.457 166.981  41
  -1  -5  -1 454.521 144.441  40
  -1  -5  -1 494.695 196.293  10
  -1  -5  -2 279662. 8119.31  41
  -1   5  -2 257339. 8093.08  13
  -1  -5  -2 267594. 7889.83  40
   1   5   2 283381. 8318.82   8
  -1  -5  -2 266601. 8127.35  10
   1   5   3 109347. 3988.70  17
  -1   5  -3 131407. 4117.04  13
  -1  -5  -3 123005. 4027.57  41
   1   5   3 108988. 3488.85  39
  -1  -5  -3 120007. 3837.69  40
  -1  -5  -3 119359. 4083.12  10
  -1   5  -3 119140. 3509.65  12
   1   5   4 20006.0 1202.75  17
  -1   5  -4 16120.4 1120.17  13
   1   5   4 21071.1 1255.87  14
  -1  -5  -4 20494.5 1190.71  41
   1   5   4 20987.1 1248.94   5
  -1   5  -4 15342.7 1139.84   2
  -1  -5  -4 21169.5 1297.65  10
  -1   5  -4 15771.0 880.884  12
   1   5   4 20959.9 1004.67  39
  -1  -5  -4 21751.6 1117.62  40
  -1  -5  -5 6837.64 631.209  40
   1   5   5 5940.69 641.675  38
   1  -5   5 4279.50 496.614  39
   1   5   5 6589.81 595.979  39
  -1  -5  -5 5699.17 722.031  34
  -1  -5  -5 6327.49 657.131  41
  -1   5  -5 4155.23 466.290  12
  -1  -5  -5 6989.98 763.897  10
  -1  -5  -5 5147.18 483.426  12
  -1   5  -5 5267.19 672.993   2
  -1   5  -5 4670.51 602.547   3
   1   5   5 5839.06 679.070   5
  -1  -5  -6 1722.41 436.168  34
  -1  -5  -6 1357.06 405.095  33
  -1  -5  -6 1506.33 429.341  32
   1   5   6 859.918 267.859  39
   1  -5   6 1815.74 350.160  39
   1   5   6 1141.71 319.337  38
  -1  -5  -6 1404.57 315.513  40
  -1  -5  -6 1572.47 438.575  21
  -1   5  -6 1369.51 404.456   2
   1   5   6 1107.54 330.122   5
  -1  -5  -6 1151.63 270.090  12
  -1   5  -6 1329.52 296.534  12
  -1  -5  -7 21378.1 1565.44  34
  -1  -5  -7 22387.3 1610.33  33
  -1  -5  -7 24356.4 1698.35  32
  -1   5  -7 21149.0 1410.62  46
  -1   5  -7 21434.6 1474.41  48
  -1  -5  -7 22430.2 1414.15  40
   1   5   7 20662.5 1361.44  39
   1  -5   7 18579.8 1244.64  39
  -1  -5  -7 22270.5 1639.07  21
  -1  -5  -7 22734.0 1632.99  22
  -1   5  -7 21161.0 1342.10  12
  -1  -5  -7 18594.9 1237.64  12
   1   5   7 22200.1 1494.23   5
  -1   5  -7 24685.8 1681.81   2
   1   5   8 8502.36 902.023   6
  -1  -5  -8 10020.7 1095.87  34
  -1  -5  -8 10585.6 1161.83  32
  -1  -5  -8 11463.0 1183.89  33
  -1   5  -8 12661.5 1091.86  46
  -1   5  -8 14286.4 1213.65  48
  -1  -5  -8 9776.10 976.256  40
   1   5   8 9707.25 979.635  39
   1  -5   8 11592.8 986.401  39
  -1  -5  -8 10042.9 995.294  41
  -1  -5  -8 10982.8 1163.50  21
  -1  -5  -8 9983.27 1121.45  22
  -1  -5  -8 8807.05 902.016  12
  -1   5  -8 13406.0 1112.15  12
  -1  -5  -9 162.028 186.204  40
  -1  -5  -9 385.019 248.242  41
   1   5   9 162.454 223.117  39
  -1  -5  -9 131.335 256.665  34
  -1  -5  -9 413.061 323.369  32
  -1  -5  -9-66.5058 212.261  33
   1   5   9 147.751 212.833   6
   1   5   9-56.5776 195.052   7
  -1  -5  -9 276.182 284.456  21
  -1  -5  -9 404.256 339.946  22
  -1   5  -9 51.7527 202.303  46
  -1   5  -9 384.493 247.903  12
  -1   5 -10 43681.0 2483.65  46
  -1   5 -10 41279.2 2498.20  48
  -1  -5 -10 55160.1 2968.62  24
  -1  -5 -10 53599.1 2899.50  25
  -1  -5 -10 54877.1 2941.39  23
  -1  -5 -10 49626.5 2666.80  41
   1   5  10 52115.9 2728.54  39
  -1  -5 -10 51884.7 2729.93  40
  -1   5 -10 38224.5 2468.51  12
  -1  -5 -10 48529.8 2833.55  33
  -1  -5 -10 52835.5 2959.67  32
   1   5  10 56016.6 2785.05   7
   1   5  10 52343.1 2559.30   6
  -1  -5 -10 56321.4 3020.95  21
  -1  -5 -10 52057.6 2914.10  22
  -1  -5 -11 954.764 398.016  41
  -1  -5 -11 904.531 367.263  40
  -1   5 -11 342.534 296.483  12
  -1   5 -11 122.428 288.029  48
  -1   5 -11 410.062 315.108  46
  -1  -5 -11 806.897 438.221  24
  -1  -5 -11 1087.49 431.400  26
  -1  -5 -11 1426.11 492.832  25
   1   5  11 856.390 446.169  14
  -1  -5 -11 528.329 365.394  27
  -1  -5 -11 724.037 422.144  23
  -1  -5 -11 534.515 398.247  21
   1   5  11 1003.28 383.513   7
   1   5  12 72777.3 3280.13  38
   1   5  12 68678.2 3327.27   7
  -1  -5 -12 62473.1 3268.46  41
  -1  -5 -12 71333.6 3268.09  26
  -1  -5 -12 70367.9 3378.29  27
   1   5  12 73589.3 3584.87  14
  -1  -5 -12 68740.6 3395.92  25
  -1  -5 -12 68645.6 3518.85  24
  -1  -5 -12 72111.5 3567.18  23
  -1   5 -12 66608.7 3295.25  48
  -1   5 -12 73984.9 3382.07  46
  -1  -5 -12 66515.8 3125.20  19
  -1  -5 -12 77787.6 3764.80  21
  -1  -5 -13 19420.3 1730.73  21
  -1  -5 -13 19036.0 1685.75  32
  -1  -5 -13 19313.0 1511.30  27
  -1  -5 -13 19657.7 1419.65  26
   1   5  13 20131.6 1681.70  14
  -1  -5 -13 20087.1 1689.34  24
  -1  -5 -13 21779.8 1630.69  25
  -1   5 -13 23276.2 1587.26  49
  -1   5 -13 22619.1 1638.09  46
  -1   5 -13 22490.2 1638.94  48
   1   5  13 20175.5 1492.55  38
  -1  -5 -14 1935.79 552.451  31
  -1  -5 -14 1967.14 531.895  32
  -1  -5 -14 1810.65 419.796  27
  -1  -5 -14 2119.45 474.195  25
  -1  -5 -14 2333.50 555.730  24
   1   5  14 2429.37 486.117  38
  -1   5 -14 1431.30 445.291  48
  -1   5 -14 1862.46 441.993  49
   1   5  14 1986.24 516.822  14
   1   5  15 1989.74 467.334  14
  -1  -5 -15 2836.43 569.809  32
  -1  -5 -15 2546.42 566.967  31
  -1  -5 -15 2525.60 493.959  24
   1   5  15 2223.47 417.722  38
  -1   5 -15 2741.08 521.072  48
   1   5  16 9147.56 846.994  14
  -1  -5 -16 9388.92 778.047  24
  -1  -5 -16 9664.41 905.286  31
  -1  -5 -16 9380.23 848.920  32
  -1   5 -16 9322.08 825.328  48
  -1  -5 -16 10376.4 919.370  21
   1  -6 -16 3532.29 520.463  21
   1  -6 -16 2862.99 453.785  31
   1  -6 -16 3415.87 498.542  24
  -1   6  16 3046.16 448.107  38
  -1   6  15 4187.57 606.699  38
  -1   6  15 3600.17 520.486   1
   1  -6 -15 3937.88 617.508  31
   1  -6 -15 4463.64 658.207  32
   1  -6 -15 3145.96 511.960  27
  -1   6  15 3954.59 580.685  14
   1  -6 -15 3349.43 584.943  24
   1  -6 -15 3389.44 552.772  25
   1  -6 -15 4229.69 640.977  21
   1   6 -15 3222.60 536.602  46
  -1   6  14 5611.89 770.189  38
  -1   6  14 6806.67 814.409   1
   1  -6 -14 6287.94 850.807  31
   1  -6 -14 6516.56 885.057  32
   1  -6 -14 5959.53 742.977  26
   1  -6 -14 6076.47 790.050  27
  -1   6  14 5872.41 784.169  14
   1  -6 -14 5155.36 764.119  25
   1   6 -14 5320.18 707.629  48
   1   6 -14 5496.47 735.272  46
   1  -6 -14 6977.79 890.751  21
   1  -6 -14 5390.55 680.961  19
  -1   6  13 177.921 267.618  38
   1  -6 -13-51.6405 242.540  19
   1  -6 -13-65.0454 281.016  32
   1  -6 -13 124.200 291.662  31
   1  -6 -13 185.843 209.653  30
   1  -6 -13 212.136 206.792  28
   1  -6 -13 58.8856 242.566  27
  -1   6  13-57.9655 213.569  14
   1  -6 -13 182.555 336.298  25
   1  -6 -13 64.0866 250.443  24
   1  -6 -13 163.134 255.397  26
   1  -6 -13-62.5152 282.094  21
   1   6 -13 211.108 238.154  46
   1   6 -13 303.413 263.488  48
   1   6 -12 7943.22 947.142  48
   1   6 -12 9485.48 1017.51  46
   1  -6 -12 8075.54 1057.14  24
   1  -6 -12 8084.94 1050.33  25
  -1   6  12 9075.70 1052.45  14
   1  -6 -12 9094.10 1115.71  32
   1  -6 -12 7107.61 981.783  31
   1  -6 -12 9560.50 1068.67  26
   1  -6 -12 7857.77 909.900  28
   1  -6 -12 8662.06 1050.08  27
   1  -6 -12 9140.80 1053.23  19
   1  -6 -12 9791.62 1133.97  21
  -1   6  12 10210.7 1133.52  38
   1  -6 -11 12749.4 1239.37  41
  -1   6  11 13503.4 1345.24  38
   1  -6 -11 12785.2 1324.48  40
  -1   6  11 12014.8 1201.13   7
   1  -6 -11 13396.1 1339.99  31
   1  -6 -11 12027.2 1303.82  32
   1  -6 -11 11848.1 1285.71  27
   1  -6 -11 12942.6 1292.73  26
   1  -6 -11 15069.7 1414.22  24
   1  -6 -11 13510.4 1296.21  19
   1  -6 -11 14092.9 1373.98  21
  -1   6  11 11022.3 1187.79  14
   1   6 -11 17541.2 1376.52  46
   1   6 -11 15804.6 1320.15  48
   1  -6 -10 802.029 342.066  41
   1  -6 -10 187.482 230.396  40
  -1   6  10 317.460 309.563  38
  -1   6  10 115.726 238.493   7
   1  -6 -10 532.300 335.780  32
  -1   6  10 180.310 247.715  14
   1  -6 -10 189.575 232.966  26
   1  -6 -10 400.584 325.505  24
   1   6 -10 264.026 248.143  48
   1   6 -10 625.809 300.841  47
   1   6 -10 425.061 293.752  46
   1  -6 -10 127.139 286.967  21
   1  -6 -10 393.214 352.073  23
   1  -6  -9 54765.6 2726.31  41
   1  -6  -9 54353.6 2745.63  40
  -1   6   9 57476.7 2897.91  38
  -1   6   9 54735.7 2712.34   7
   1  -6  -9 55288.6 2870.98  32
   1  -6  -9 52805.1 2818.82  26
  -1   6   9 53277.0 2739.27  14
   1  -6  -9 56648.8 2931.35  25
   1  -6  -9 52572.8 2809.79  23
   1  -6  -9 59471.2 2953.86  24
   1   6  -9 50333.6 2565.28  46
   1   6  -9 47513.0 2422.04  47
   1   6  -9 49758.7 2538.54  48
   1  -6  -9 53670.0 2795.02  21
   1  -6  -8 14075.0 1188.42  41
   1  -6  -8 13148.1 1157.63  40
  -1   6   8 13487.8 1234.95  38
  -1   6   8 13389.2 1148.93   6
  -1   6   8 13652.2 1171.96   7
   1  -6  -8 12067.3 1174.21  32
   1  -6  -8 10949.6 1154.26  27
   1  -6  -8 13960.6 1272.88  23
   1  -6  -8 12138.0 1203.56  24
   1  -6  -8 13074.3 1245.73  25
   1   6  -8 10939.2 1023.44  46
   1   6  -8 10886.6 967.030  47
  -1   6   8 13115.5 1173.92  14
   1  -6  -8 12155.7 1168.81  22
   1  -6  -8 11610.0 1141.16  21
   1  -6  -7 16525.8 1260.10  41
   1  -6  -7 17127.9 1260.17  40
  -1   6   7 15291.0 1277.37  38
   1   6  -7 13507.1 1362.65   8
   1  -6  -7 15766.2 1268.58  33
   1  -6  -7 17005.1 1337.34  32
  -1   6   7 17864.1 1304.81  14
   1   6  -7 13916.8 1059.64  45
   1   6  -7 15962.2 1179.51  46
   1   6  -7 14674.0 1073.26  47
   1  -6  -7 15719.1 1313.62  24
   1  -6  -7 13829.7 1229.03  23
   1  -6  -7 15783.6 1328.55  25
  -1   6   7 15051.3 1225.57   7
  -1   6   7 15866.3 1216.62   6
   1  -6  -7 15616.2 1280.95  22
   1  -6  -7 13967.3 1196.88  21
  -1   6   6 72695.6 3077.86   6
  -1   6   6 71662.7 3091.41   7
  -1   6   6 77696.7 3218.55  38
   1  -6  -6 72134.2 3055.39  40
   1   6  -6 85032.6 3609.35  35
   1  -6  -6 73546.7 3118.97  33
   1  -6  -6 70053.5 3105.41  32
  -1   6   6 66435.4 3017.34  14
   1  -6  -6 73516.8 3214.41  24
   1  -6  -6 72304.4 3235.25  25
   1  -6  -6 73107.1 3177.48  23
   1   6  -6 74483.8 3496.09   8
   1  -6  -6 73689.0 3126.89  41
   1  -6  -6 73372.2 3138.45  22
   1  -6  -6 72896.2 3085.25  21
   1  -6  -5 645.507 268.929  23
   1  -6  -5 365.450 224.518  22
   1  -6  -5 462.531 230.191  21
  -1   6   5 82.8197 186.991   7
  -1   6   5 80.9335 149.263   6
   1  -6  -5 262.672 197.673  24
   1  -6  -5 156.568 161.391  40
  -1   6   5 214.525 223.665  38
   1  -6  -5 413.163 246.731  32
   1  -6  -5 597.084 259.352  33
  -1   6   4 15230.6 1118.46  38
   1  -6  -4 14471.7 1051.39  40
   1   6  -4 14245.6 1231.54   8
   1  -6  -4 14675.4 1036.52  33
   1  -6  -4 13099.5 1016.74  32
   1  -6  -4 14785.1 1094.21  41
   1  -6  -4 13862.6 1072.22  24
   1  -6  -4 14472.0 1084.30  23
   1  -6  -4 12637.4 1001.14  22
  -1   6   4 13239.9 1039.71   7
  -1   6   4 12731.2 1019.38   6
   1   6  -3 32014.3 1911.30   8
  -1   6   3 36792.4 1868.00  11
  -1   6   3 35740.7 1670.54  13
  -1   6   3 34554.1 1714.00  14
  -1  -6   3 30021.0 1410.77  41
   1  -6  -3 32273.7 1667.33  23
   1  -6  -3 33063.0 1696.66  24
  -1   6   3 35455.6 1774.20   6
   1   6  -3 30017.0 1521.68   6
  -1   6   3 34022.7 1757.24  38
   1  -6  -3 33205.0 1697.21  40
  -1   6   2 10591.7 830.459  14
  -1   6   2 11887.4 834.541  13
  -1   6   2 12638.4 934.824  38
   1  -6  -2 11850.1 877.087  40
  -1   6   2 11755.0 887.835   7
  -1   6   2 11863.0 914.099   6
   1   6  -2 6003.51 765.517   8
  -1   6   2 11617.8 929.354  11
  -1   6   1 1477.08 304.252  13
   1   6  -1 1292.45 298.085  38
  -1  -6   1 1137.12 217.921  40
   1  -6  -1 1974.34 359.803  40
  -1   6   1 1196.97 307.817  38
  -1  -6   1 1317.34 266.403  41
  -1   6   1 1753.22 339.518   1
  -1   6   1 1757.10 341.256   7
   1   6  -1 1465.11 383.809   8
   1   6  -1 1810.08 334.966   6
  -1   6   1 1195.80 313.092  11
  -1   6   0 20451.6 1206.79  13
   1  -6   0 22216.7 1280.75  40
  -1  -6   0 24663.9 1128.32  40
  -1   6   0 20439.4 1274.55  38
   1   6   0 23531.5 1276.07  38
  -1  -6   0 26152.8 1291.82  41
   1   6   0 25828.7 1317.73   5
   1   6   0 25501.0 1360.66   6
  -1   6   0 20341.5 1216.79   1
   1   6   0 26048.8 1317.43   7
  -1   6   0 19511.2 1210.87   7
   1   6   0 24053.7 1325.60  11
   1   6   0 25540.9 1548.90   8
  -1   6   0 19868.6 1261.45  11
   1   6   1 44467.7 1906.04  14
  -1   6  -1 41826.3 1919.10  13
  -1  -6  -1 46403.0 1799.93  40
   1   6   1 42884.2 1928.23  38
  -1  -6  -1 49268.2 2006.26  41
   1   6   1 45990.3 2007.80   5
  -1   6  -1 39201.7 1859.85   1
  -1   6  -1 40535.9 1962.88   2
   1   6   1 46151.6 2054.24   6
   1   6   1 45266.4 1992.12   7
   1   6   1 43220.5 1981.31  11
   1   6   1 49783.9 2303.53   8
   1   6   2 2192.10 373.273  14
  -1   6  -2 3068.05 446.946  13
  -1  -6  -2 2653.45 359.101  40
   1   6   2 2388.51 404.675  38
  -1  -6  -2 2244.56 387.281  41
  -1   6  -2 3057.05 477.000   2
   1   6   2 2440.59 416.754   5
  -1   6  -2 3062.40 416.031   1
   1   6   2 2306.66 401.770   7
   1   6   2 2572.53 418.335  11
  -1  -6  -2 2027.83 350.702  10
  -1   6  -3 3140.68 470.025  13
   1   6   3 2163.25 401.473  14
   1   6   3 1967.48 386.628  38
  -1  -6  -3 2260.10 347.686  40
  -1  -6  -3 2388.91 406.744  41
  -1   6  -3 2328.49 448.289   2
   1   6   3 2215.74 415.430   6
   1   6   3 2559.31 443.255   7
   1   6   3 2469.33 436.236   5
  -1  -6  -3 3047.27 446.825  10
   1   6   3 2297.99 427.009  11
  -1  -6  -4 70293.7 2892.39  10
   1   6   4 73127.0 2910.22  11
   1   6   4 72416.5 2942.39  14
   1   6   4 73423.5 2874.57  38
  -1  -6  -4 70546.8 2722.60  40
  -1  -6  -4 68928.8 2883.80  41
  -1   6  -4 67124.7 2825.73   3
  -1   6  -4 72052.6 3022.76   2
   1   6   4 65728.7 2913.77   6
  -1  -6  -4 67571.1 3017.53  34
  -1  -6  -5 5269.61 739.981  33
  -1  -6  -5 4148.94 663.610  34
  -1  -6  -5 4902.73 720.251  32
   1   6   5 4965.36 669.968  14
   1   6   5 3944.63 564.993  38
  -1  -6  -5 5460.21 606.091  40
  -1  -6  -5 5292.14 643.547  41
  -1  -6  -5 5185.68 745.693  21
   1   6   5 4115.99 615.129   5
   1   6   5 4618.64 632.862   6
  -1   6  -5 4875.44 692.979   2
  -1   6  -6 19746.9 1365.63  49
  -1   6  -6 20656.2 1473.27  48
  -1   6  -6 22434.9 1468.76  46
   1   6   6 21017.0 1386.82  38
  -1  -6  -6 18072.8 1260.05  40
  -1   6  -6 22328.8 1553.83  35
  -1  -6  -6 18833.0 1511.75  33
  -1  -6  -6 21899.3 1562.45  34
  -1  -6  -6 18024.1 1494.31  32
   1   6   6 20082.6 1448.73  14
  -1  -6  -6 19657.1 1386.16  41
  -1  -6  -6 18002.1 1486.50  21
   1   6   6 18285.5 1362.94   6
  -1   6  -6 23338.2 1611.50   2
   1   6   6 18838.6 1405.39   7
  -1  -6  -7 455.291 258.858  40
   1   6   7 1108.27 345.803  38
  -1  -6  -7 779.259 349.450  34
   1   6   7 1312.35 377.936   6
  -1   6  -7 245.210 299.083   2
   1   6   7 706.108 316.697   7
  -1  -6  -7 772.377 375.190  32
  -1  -6  -7 498.759 314.813  33
   1   6   7 551.645 287.742  14
  -1  -6  -7 577.702 364.706  23
  -1  -6  -7 779.989 388.228  24
  -1  -6  -7 764.876 352.510  21
  -1  -6  -7 637.315 352.465  22
   1   6   7 676.299 268.399  50
  -1   6  -7 321.711 242.317  48
  -1   6  -7 197.773 204.108  46
  -1   6  -7 141.806 174.670  49
  -1   6  -8 8337.80 979.035  48
  -1   6  -8 5833.63 826.736  46
  -1   6  -8 6787.36 845.995  49
  -1  -6  -8 8471.28 1079.26  24
  -1  -6  -8 7613.20 1028.46  23
  -1  -6  -8 7845.87 1014.16  34
  -1  -6  -8 8336.74 1072.19  32
  -1  -6  -8 6657.70 950.510  33
   1   6   8 8158.12 903.651  38
  -1  -6  -8 8695.36 935.421  40
   1   6   8 8266.90 976.690   7
   1   6   8 8361.21 931.546   6
  -1  -6  -8 9342.71 1126.57  21
  -1  -6  -8 7507.36 1023.60  22
  -1  -6  -8 8181.95 948.511  41
  -1  -6  -9 9042.07 1027.95  41
   1   6   9 10427.9 1123.81   7
   1   6   9 10216.3 1054.57   6
  -1  -6  -9 9912.34 1185.30  33
  -1  -6  -9 10343.1 1218.64  32
  -1  -6  -9 8967.26 1016.41  40
   1   6   9 9434.40 1002.55  38
  -1  -6  -9 9196.85 1158.67  24
  -1  -6  -9 8661.15 1130.78  23
  -1  -6  -9 8776.77 1161.79  22
  -1  -6  -9 8380.08 1100.97  21
  -1   6  -9 6775.90 878.547  49
  -1   6  -9 8381.95 983.021  46
  -1   6  -9 9297.12 1074.84  48
  -1  -6 -10 29234.4 1984.69  41
   1   6  10 31134.2 1917.09  38
  -1  -6 -10 27084.5 1898.26  40
   1   6  10 29481.7 1919.99   6
   1   6  10 29794.5 2018.45   7
  -1  -6 -10 29016.1 2145.03  32
  -1  -6 -10 29239.1 2118.72  33
   1   6  10 28619.6 2054.61  14
  -1  -6 -10 30622.3 2163.25  25
  -1   6 -10 28010.4 1850.42  49
  -1   6 -10 29722.4 1993.67  48
   1   6  10 27820.9 1770.04  51
  -1   6 -10 28272.9 1905.38  46
  -1  -6 -10 30451.7 2186.07  21
  -1  -6 -10 28362.7 2102.10  22
  -1  -6 -11 49563.4 2847.66  41
   1   6  11 60110.4 2819.06  38
  -1  -6 -11 50171.1 2816.08  40
  -1   6 -11 57355.6 2940.37  48
  -1   6 -11 56870.3 2859.08  46
  -1   6 -11 49679.0 2669.35  49
  -1  -6 -11 54115.8 3003.49  25
   1   6  11 56006.1 3016.99  14
  -1  -6 -11 59732.6 3251.70  32
  -1  -6 -11 50797.2 2827.77  26
  -1  -6 -11 61233.1 3111.85  27
  -1  -6 -11 56294.8 3098.30  22
  -1  -6 -11 55829.8 3144.78  21
   1   6  11 58117.8 2997.16   7
   1   6  12 9226.39 969.752  38
  -1   6 -12 8459.83 1028.58  48
  -1   6 -12 7897.92 916.295  49
  -1   6 -12 7450.53 945.477  46
  -1  -6 -12 8869.95 1122.90  24
  -1  -6 -12 9793.26 1173.19  23
  -1  -6 -12 9505.68 1105.19  25
   1   6  12 11010.9 1210.55  14
  -1  -6 -12 8754.89 1151.75  32
  -1  -6 -12 9290.68 1032.00  26
  -1  -6 -12 10022.6 1120.85  27
  -1  -6 -12 8613.37 1131.06  21
  -1  -6 -12 7527.63 920.588  19
   1   6  12 8720.03 1044.65   7
   1   6  13 2021.18 457.317  38
  -1  -6 -13 1783.45 403.551  19
  -1  -6 -13 2159.96 586.436  21
  -1  -6 -13 1720.29 473.737  27
   1   6  13 2467.43 577.094  14
  -1  -6 -13 2426.91 548.664  25
  -1  -6 -13 2358.65 572.567  24
  -1  -6 -13 2182.86 472.607  26
   1   6  13 1548.44 442.444   7
  -1   6 -13 3839.17 591.527  49
  -1   6 -14 4509.03 667.300  48
  -1  -6 -14 4058.21 717.147  31
  -1  -6 -14 3433.97 543.999  27
   1   6  14 4446.09 689.478  14
  -1  -6 -14 3700.46 680.683  21
   1   6  14 3293.44 496.516  38
  -1  -6 -14 3272.07 569.815  25
  -1  -6 -14 3044.41 602.394  24
  -1  -6 -15 1875.47 435.944  21
  -1  -6 -15 1211.05 358.028  32
  -1  -6 -15 1630.46 426.971  31
  -1  -6 -15 1897.24 416.291  24
   1   6  15 1592.25 376.687  14
  -1  -6 -16 5484.01 605.343  21
  -1  -6 -16 6141.82 640.409  31
  -1   7  15 30817.2 1519.89  11
   1  -7 -15 28848.5 1569.56  31
   1  -7 -15 30724.0 1677.46  32
   1  -7 -15 27643.1 1487.67  27
   1  -7 -15 27877.6 1572.48  21
   1  -7 -15 29935.5 1571.90  25
  -1   7  15 27636.8 1495.42  38
  -1   7  14 4213.23 619.960  38
  -1   7  14 3457.36 552.599  11
   1  -7 -14 3292.73 595.245  32
   1  -7 -14 3755.21 593.179  31
   1  -7 -14 2773.49 511.100  27
   1  -7 -14 3536.07 589.874  25
   1  -7 -14 3012.13 496.878  26
   1  -7 -14 3159.21 582.037  24
  -1   7  14 3748.93 589.279  14
  -1   7  14 3509.67 546.162   1
   1  -7 -14 3006.97 483.878  19
   1  -7 -14 2978.64 532.598  21
   1  -7 -13 272.631 275.203  21
  -1   7  13 518.700 317.016  38
   1  -7 -13 142.998 224.016  19
   1  -7 -13 53.3242 196.632  31
   1  -7 -13 407.760 330.846  32
   1  -7 -13 570.728 291.711  30
   1  -7 -13 358.956 232.483  28
   1  -7 -13 594.104 322.499  27
  -1   7  13 267.166 241.246  14
   1  -7 -13 401.827 261.837  26
   1  -7 -13 500.367 315.775  25
   1  -7 -13 406.301 346.570  24
  -1   7  13 151.973 219.004   1
   1   7 -12 11902.7 1116.52  46
   1   7 -12 11707.1 1058.55  48
   1  -7 -12 12024.1 1265.37  24
  -1   7  12 13892.4 1286.34  14
   1  -7 -12 16844.7 1448.96  32
   1  -7 -12 14891.8 1325.92  31
   1  -7 -12 13565.1 1307.38  27
   1  -7 -12 15276.5 1258.54  28
   1  -7 -12 14174.1 1304.27  26
   1  -7 -12 12660.7 1246.57  21
   1  -7 -12 16092.2 1346.70  19
  -1   7  12 14450.6 1303.81  38
  -1   7  11 9292.68 1076.00  38
  -1   7  11 9333.90 1040.13   7
   1  -7 -11 6616.62 952.086  32
   1  -7 -11 7825.44 969.801  31
   1  -7 -11 7088.40 954.369  26
  -1   7  11 8376.33 1006.80  14
   1  -7 -11 8386.24 1039.82  24
   1   7 -11 3285.67 616.370  46
   1  -7 -11 8702.88 1037.48  19
   1  -7 -11 8557.06 1013.33  21
   1  -7 -10 6889.16 917.617  41
  -1   7  10 7554.53 996.160  38
   1  -7 -10 7643.41 993.181  40
  -1   7  10 9349.93 1054.97   7
   1  -7 -10 9367.41 1123.64  32
   1  -7 -10 7195.35 940.724  31
   1  -7 -10 7539.87 997.517  26
  -1   7  10 6350.21 888.415  14
   1  -7 -10 8048.51 1047.53  25
   1  -7 -10 7979.32 1031.36  24
   1   7 -10 6264.27 824.819  46
   1  -7 -10 7934.07 1006.49  21
   1  -7 -10 5911.13 893.563  19
   1  -7  -9 7054.54 911.156  41
  -1   7   9 8510.04 1042.54  38
   1  -7  -9 7918.91 971.275  40
  -1   7   9 8886.39 1032.67   7
   1  -7  -9 8810.31 1050.15  32
   1  -7  -9 6659.87 977.535  27
  -1   7   9 7881.12 972.650  14
   1  -7  -9 8576.64 1060.75  25
   1  -7  -9 8790.15 1063.64  24
   1  -7  -9 6183.72 900.584  23
   1   7  -9 5802.00 780.973  46
   1  -7  -9 8264.69 993.271  21
  -1   7   8 120.942 261.260  38
   1  -7  -8 342.267 234.989  40
   1  -7  -8-57.7145 168.123  41
  -1   7   8 58.4577 215.390   7
   1  -7  -8-121.800 263.114  32
   1  -7  -8 130.343 268.465  27
   1  -7  -8 195.417 293.939  25
   1  -7  -8 314.687 295.601  24
   1   7  -8 144.530 198.464  46
  -1   7   8 230.351 237.227  14
   1  -7  -8 292.411 285.046  22
   1  -7  -8 186.112 228.578  23
   1  -7  -8 452.609 303.866  21
  -1   7   7 31514.7 2028.23  38
   1  -7  -7 37178.2 2075.04  40
   1  -7  -7 34021.0 2057.80  32
  -1   7   7 32448.0 1990.92  14
   1  -7  -7 33584.6 2099.52  23
   1  -7  -7 34345.8 2170.80  25
   1  -7  -7 37082.6 2179.21  24
   1  -7  -7 34807.3 2059.21  41
   1  -7  -7 33100.7 2030.42  22
   1  -7  -7 34467.9 2000.40  21
  -1   7   7 30013.2 1954.71   7
  -1   7   6 73780.8 3249.26   6
  -1   7   6 70250.9 3248.40   7
   1  -7  -6 73940.9 3237.15  32
   1  -7  -6 69857.5 3249.59  23
   1  -7  -6 74399.9 3401.32  25
   1  -7  -6 77474.4 3378.01  24
   1  -7  -6 72441.7 3142.86  21
   1  -7  -6 71570.2 3207.18  22
   1  -7  -6 74420.3 3211.44  40
  -1   7   6 72273.4 3286.88  38
  -1   7   5 111534. 4312.65  38
   1  -7  -5 108485. 4167.75  40
  -1   7   5 111468. 4283.19   7
  -1   7   5 106913. 4243.41   6
   1  -7  -5 109269. 4114.98  33
   1  -7  -5 109687. 4162.68  32
  -1   7   5 113156. 4158.99  13
   1   7  -5 97216.6 4013.81  50
   1  -7  -5 111859. 4285.33  24
   1  -7  -5 110509. 4251.03  23
   1  -7  -5 107795. 4253.55  41
   1  -7  -5 111239. 4182.00  22
  -1   7   4 13341.8 1138.28   6
   1  -7  -4 15409.6 1219.91  41
  -1   7   4 14296.4 1179.13  38
   1  -7  -4 14089.3 1109.10  40
   1   7  -4 13509.2 1241.72  35
   1  -7  -4 12743.0 1009.33  33
   1  -7  -4 13203.1 1052.90  32
  -1   7   4 13760.7 1067.19  13
  -1   7   4 14487.7 1144.92  14
   1   7  -4 13091.2 1080.59  50
   1  -7  -4 13581.1 1114.18  23
   1  -7  -4 12409.7 1074.52  24
   1  -7  -4 12946.0 1053.80  22
   1   7  -4 14087.4 1361.47   8
  -1   7   3 27367.3 1650.95  38
   1  -7  -3 26609.4 1564.66  40
   1   7  -3 24825.0 1841.72   8
  -1   7   3 27449.3 1687.08  11
  -1   7   3 27562.5 1593.35  14
  -1   7   3 27196.3 1519.66  13
   1   7  -3 23091.4 1625.89  35
   1  -7  -3 25650.4 1520.44  24
   1  -7  -3 26719.9 1533.47  23
  -1  -7   3 21700.5 1239.39  41
   1  -7  -3 28535.1 1673.92  41
  -1   7   3 26654.2 1614.27   7
  -1   7   3 28128.6 1666.86   6
   1   7  -3 22948.1 1403.82   6
   1   7  -2 61670.1 2981.23  35
  -1   7   2 77093.8 2925.04  13
   1   7  -2 61927.6 3248.35   8
  -1   7   2 79446.4 3176.83  11
  -1  -7   2 63830.4 2668.53  41
  -1   7   2 72693.0 3066.39  38
   1  -7  -2 80900.8 3069.25  40
  -1   7   2 84895.2 3132.47   1
   1   7  -2 62677.5 2820.08   6
  -1   7   2 80704.6 3113.41   7
  -1   7   1 1730.29 379.124   1
   1   7  -1 792.252 248.514   7
  -1   7   1 2108.55 415.476   7
   1   7  -1 470.559 230.055   6
   1   7  -1 480.766 283.559   8
  -1   7   1 1715.85 399.968  11
   1  -7  -1 1643.25 357.789  40
  -1  -7   1 774.249 242.935  41
  -1   7   1 1865.48 425.079  38
   1   7  -1 530.008 257.687  38
  -1   7   1 1934.60 374.793  13
  -1   7   0 14755.2 1051.65  13
  -1   7   0 14129.0 1130.57  11
  -1  -7   0 18849.5 1157.22  41
  -1   7   0 16038.9 1118.27   1
  -1   7   0 15533.3 1147.68   2
   1   7   0 17130.5 1140.76   7
   1   7   0 18401.9 1246.97   6
  -1  -7   0 17996.9 981.953  40
   1  -7   0 15766.8 1127.18  40
  -1   7   0 14404.0 1139.80  38
   1   7   0 17147.8 1171.83  38
  -1   7  -1 18399.9 1139.79  13
   1   7   1 13811.4 1030.10  14
   1   7   1 13218.4 1067.70  11
  -1  -7  -1 15411.8 1093.91  41
  -1   7  -1 18382.9 1169.27   1
   1   7   1 15443.2 1165.86   6
  -1   7  -1 16707.9 1199.31   2
   1   7   1 14293.4 1082.25   7
   1  -7   1 17978.6 1170.93  40
  -1  -7  -1 15640.6 959.169  40
   1   7   1 14828.1 1096.51  38
  -1   7  -1 17565.6 1250.92  38
  -1   7  -2 55819.3 2698.75  35
  -1   7  -2 62926.2 2509.94  13
   1   7   2 56629.9 2505.72  14
   1   7   2 54498.0 2552.83  11
  -1  -7  -2 59084.2 2595.95  41
  -1   7  -2 64505.1 2705.46   2
   1   7   2 58255.4 2597.81   7
   1   7   2 54987.3 2493.75  38
  -1  -7  -2 58904.2 2341.78  40
  -1   7  -2 61531.9 2729.89  38
   1  -7   2 61042.6 2533.36  40
   1   7   3 22090.5 1464.74  35
  -1   7  -3 17612.8 1422.07  35
  -1  -7  -3 25308.4 1576.82  34
   1   7   3 26162.9 1530.08  11
   1   7   3 26620.6 1538.08  14
  -1  -7  -3 23322.4 1475.32  41
   1   7   3 25997.5 1514.35  38
  -1  -7  -3 23833.6 1315.70  40
   1   7   3 25817.6 1593.40   6
   1   7   3 25700.6 1572.64   7
  -1   7  -3 16705.6 1343.48   2
  -1  -7  -4 606.545 264.167  34
   1   7   4 1008.69 343.382  35
  -1   7  -4 884.782 359.329  35
   1   7   4 657.558 274.628  11
  -1  -7  -4 861.077 344.048  33
  -1  -7  -4 1277.11 416.007  32
   1   7   4 986.973 315.371  14
  -1   7  -4 782.903 289.625  49
  -1   7  -4 749.440 326.059   2
   1   7   4 583.611 269.565   7
   1   7   4 987.934 341.100   6
  -1  -7  -4 780.839 254.065  40
  -1  -7  -4 549.467 246.783  41
   1   7   4 630.827 290.606  38
  -1   7  -5 4418.45 700.756   2
   1   7   5 3571.54 604.519   6
   1   7   5 4373.72 636.495  38
  -1  -7  -5 4208.77 570.398  40
  -1  -7  -5 2586.98 545.509  34
  -1   7  -5 3080.80 614.045  35
   1   7   5 3512.49 580.160  35
  -1  -7  -5 3394.37 658.496  32
  -1  -7  -5 3114.34 624.918  33
   1   7   5 3892.36 620.110  14
  -1  -7  -5 4046.30 637.442  41
  -1   7  -5 4615.93 655.871  49
   1   7   5 3456.28 577.942  11
  -1  -7  -5 3435.63 654.889  21
  -1   7  -6 13267.3 1296.98   2
   1   7   6 16063.2 1343.29   6
   1   7   6 15020.6 1306.74   7
  -1  -7  -6 15524.5 1296.05  41
   1   7   6 16479.7 1276.44  38
  -1  -7  -6 17079.7 1239.32  40
  -1   7  -6 14217.3 1348.26  35
  -1  -7  -6 15613.9 1386.56  34
  -1  -7  -6 14495.5 1369.91  33
  -1  -7  -6 15673.2 1432.33  32
   1   7   6 16041.4 1346.65  14
  -1  -7  -6 15817.9 1448.67  22
  -1  -7  -6 17094.7 1493.55  21
  -1   7  -6 12910.9 1144.07  49
   1   7   6 13577.4 1130.57  50
   1   7   6 17059.6 1311.21  11
   1   7   7 1139.10 343.431  50
  -1   7  -7 1952.88 457.348  49
  -1  -7  -7 1359.81 536.193  24
  -1  -7  -7 648.102 276.781  40
   1   7   7 946.556 350.462  38
  -1  -7  -7 915.189 350.470  41
  -1  -7  -7 1469.40 485.964  34
  -1  -7  -7 913.194 410.061  32
  -1  -7  -7 1293.22 444.090  33
   1   7   7 590.045 327.155  14
  -1  -7  -7 1111.52 470.949  22
  -1  -7  -7 960.112 456.269  21
  -1  -7  -7 991.867 462.186  23
   1   7   7 816.268 340.676   6
  -1   7  -7 1904.84 555.123   2
   1   7   7 611.826 357.392   7
   1   7   7 858.116 329.820  11
  -1   7  -8 13961.1 1217.01  49
   1   7   8 12545.5 1074.10  50
  -1   7  -8 18300.0 1477.62  48
  -1  -7  -8 14171.6 1441.18  23
  -1  -7  -8 13790.0 1431.64  24
   1   7   8 12737.8 1171.41  38
  -1  -7  -8 16059.8 1313.86  40
  -1  -7  -8 14425.0 1378.85  34
  -1  -7  -8 13193.3 1368.12  33
  -1  -7  -8 13483.0 1413.57  32
   1   7   8 12813.6 1279.77  14
   1   7   8 12688.8 1244.25   6
   1   7   8 12023.9 1252.22   7
   1   7   8 14070.4 1227.99  11
  -1  -7  -8 12615.4 1356.21  22
  -1  -7  -8 13969.7 1426.95  21
  -1  -7  -9 967.452 433.888  21
  -1  -7  -9 1130.41 528.934  23
  -1  -7  -9 742.341 432.809  22
  -1  -7  -9 687.835 422.740  32
  -1  -7  -9 369.349 347.392  33
   1   7   9 786.140 368.067  38
  -1  -7  -9 1163.32 421.305  41
  -1  -7  -9 707.383 335.177  40
  -1  -7  -9 532.788 384.396  24
   1   7   9 1004.48 453.604   7
   1   7   9 921.248 375.660   6
   1   7   9 834.877 353.627  11
  -1   7  -9 126.141 273.060  48
  -1   7  -9 585.592 318.275  49
   1   7   9 481.806 320.053  51
  -1  -7 -10 2611.59 663.434  21
  -1  -7 -10 1844.86 565.456  22
  -1  -7 -10 3068.07 713.548  23
  -1  -7 -10 2587.95 597.275  41
   1   7  10 2578.01 534.087  38
  -1  -7 -10 2468.57 567.660  40
   1   7  10 2828.87 624.864   7
   1   7  10 2348.96 559.769   6
  -1  -7 -10 2735.80 657.497  33
  -1  -7 -10 3073.23 697.385  32
  -1  -7 -10 2715.82 705.735  24
  -1  -7 -10 2772.02 689.274  25
  -1   7 -10 4837.09 801.055  48
  -1   7 -10 3822.02 651.295  49
   1   7  10 2937.27 560.846  51
   1   7  10 2588.41 538.214  11
  -1  -7 -11 72.3315 266.624  21
  -1  -7 -11 212.456 306.068  22
  -1  -7 -11 429.794 361.479  23
   1   7  11 486.348 268.910  38
   1   7  11 521.401 339.692   7
  -1  -7 -11 148.900 321.751  32
  -1  -7 -11 67.4970 263.899  27
   1   7  11 330.466 333.542  14
  -1  -7 -11 362.054 365.405  24
  -1  -7 -11 412.562 346.994  25
  -1  -7 -11 316.028 285.328  26
  -1   7 -11 488.234 284.540  49
   1   7  11 270.166 234.762  51
  -1   7 -11 240.923 283.004  48
   1   7  11 565.943 274.866  11
  -1  -7 -12 12301.2 1285.69  21
  -1  -7 -12 14431.5 1221.16  19
   1   7  12 10903.4 993.686  38
   1   7  12 13098.3 1245.85   7
  -1  -7 -12 12716.8 1319.16  32
  -1  -7 -12 12653.8 1239.08  27
  -1  -7 -12 10741.2 1096.04  26
   1   7  12 11622.4 1199.02  14
  -1  -7 -12 12343.4 1239.50  25
  -1   7 -12 8575.21 899.493  49
   1   7  12 11421.1 992.502  11
   1   7  13 1412.09 344.487  38
  -1  -7 -13 975.443 297.665  19
  -1  -7 -13 1379.44 469.574  32
  -1  -7 -13 826.440 377.735  31
  -1  -7 -13 927.271 349.312  27
  -1  -7 -13 639.229 273.373  26
  -1  -7 -13 816.390 346.483  25
   1   7  13 1076.24 391.271  14
   1   7  13 1492.55 415.901   7
  -1  -7 -13 1585.29 466.054  21
  -1  -7 -14 1234.76 313.530  27
  -1  -7 -14 1547.84 403.632  24
  -1  -7 -14 1140.75 344.847  25
   1   7  14 1626.14 393.952  14
  -1  -7 -14 1312.53 396.908  32
  -1  -7 -14 1533.60 410.775  31
  -1  -7 -14 766.941 326.221  21
  -1  -7 -15 2489.01 411.697  24
   1   7  15 2627.26 421.621  14
  -1  -7 -15 2091.60 405.639  21
  -1  -7 -15 2988.01 465.170  31
  -1   8  14 798.389 260.937  38
   1  -8 -14 1203.69 278.773  19
   1  -8 -14 1041.65 322.711  32
   1  -8 -14 815.749 285.843  27
   1  -8 -14 637.774 244.674  21
   1  -8 -14 706.841 276.545  24
   1  -8 -14 1182.74 334.453  25
   1  -8 -14 1367.63 311.954  26
  -1   8  14 732.481 250.337   1
  -1   8  14 933.659 264.310  11
  -1   8  13 954.511 320.479   1
   1  -8 -13 988.689 332.017  26
   1  -8 -13 830.883 337.623  24
   1  -8 -13 1196.75 352.823  21
  -1   8  13 713.338 314.781  38
  -1   8  13 385.618 245.391  35
   1  -8 -13 1146.91 346.299  31
   1  -8 -13 872.207 288.896  30
   1  -8 -13 1102.73 359.458  32
   1  -8 -13 1108.50 366.641  27
   1  -8 -13 644.083 242.886  28
  -1   8  13 691.803 295.981  11
   1  -8 -13 851.668 308.844  19
   1  -8 -12 4166.44 658.883  19
   1  -8 -12 3636.36 609.346  21
  -1   8  12 3429.33 613.211  38
  -1   8  12 3591.13 627.163  11
   1  -8 -12 3416.57 590.555  30
   1  -8 -12 3539.01 583.396  31
   1  -8 -12 3873.64 659.761  32
   1  -8 -12 4284.31 630.032  28
  -1   8  12 3042.37 589.568  14
   1  -8 -12 3211.58 613.248  26
   1  -8 -12 3329.77 631.138  24
  -1   8  12 4054.16 668.684   1
  -1   8  12 3162.72 522.569  51
   1  -8 -11 31278.6 2023.38  19
   1  -8 -11 32530.8 1996.03  21
  -1   8  11 33145.3 2038.21  38
  -1   8  11 34005.0 2069.68  11
   1  -8 -11 30613.1 2030.08  32
   1  -8 -11 31964.0 1919.37  31
   1  -8 -11 32332.9 2080.33  26
  -1   8  11 33538.9 2071.86  14
  -1   8  11 31945.7 2010.85   1
   1  -8 -11 35565.2 2190.80  25
   1  -8 -11 31606.4 2075.31  24
  -1   8  10 37144.4 2240.61  38
  -1   8  10 38917.0 2301.76  11
   1  -8 -10 34620.4 2057.31  31
   1  -8 -10 34273.7 2188.86  32
   1  -8 -10 37310.6 2320.60  27
  -1   8  10 38857.6 2270.27  14
   1  -8 -10 39304.9 2344.49  24
   1  -8 -10 35330.8 2264.55  25
  -1   8  10 30461.9 1762.18  50
   1  -8 -10 36139.8 2258.57  19
   1  -8 -10 34047.0 2093.73  21
   1  -8  -9 6948.35 943.539  23
   1  -8  -9 7819.78 1037.33  25
   1  -8  -9 6864.60 980.557  24
  -1   8   9 7732.56 981.054  14
  -1   8   9 8457.48 1043.13  38
   1  -8  -9 7716.60 984.242  40
  -1   8   9 7898.65 1026.01  11
   1  -8  -9 7354.00 950.676  32
   1  -8  -9 6529.65 838.180  31
   1  -8  -9 7510.17 1008.47  26
   1  -8  -9 8849.17 1104.43  27
   1  -8  -9 8016.78 1004.47  41
  -1   8   9 7196.30 949.022   7
   1  -8  -9 6724.24 887.748  21
   1  -8  -8 21800.3 1672.57  23
   1  -8  -8 20301.9 1668.56  25
   1  -8  -8 20121.5 1632.94  24
  -1   8   8 20471.4 1595.39  14
  -1   8   8 23647.7 1790.83  11
   1  -8  -8 21102.2 1613.53  32
   1  -8  -8 18292.2 1608.89  27
   1  -8  -8 19056.5 1647.73  26
   1  -8  -8 20243.4 1586.07  40
  -1   8   8 19887.3 1609.42  38
   1  -8  -8 19839.3 1611.90  41
   1  -8  -8 19454.4 1494.37  21
  -1   8   8 19730.3 1601.20   7
   1  -8  -7 5747.84 858.665  23
   1  -8  -7 7886.55 1015.39  25
   1  -8  -7 8766.26 1039.71  24
  -1   8   7 6727.78 957.905  11
   1  -8  -7 7402.07 912.452  32
   1  -8  -7 7882.53 1019.44  27
  -1   8   7 8505.93 1013.86   7
   1  -8  -7 6898.51 919.939  41
  -1   8   7 9928.96 1100.57  38
   1  -8  -7 8492.24 975.829  40
   1  -8  -7 7105.53 871.739  21
   1  -8  -7 7196.89 909.328  22
   1  -8  -6 56.7051 245.032  23
   1  -8  -6-51.4915 189.778  22
   1  -8  -6 361.589 242.658  32
   1  -8  -6 187.480 270.033  25
   1  -8  -6 286.864 289.487  24
  -1   8   6 296.522 278.574   7
   1  -8  -6 435.362 245.615  40
  -1   8   6 299.721 259.022  38
  -1   8   5-53.1307 207.625  14
   1  -8  -5 58.5776 275.115  25
   1  -8  -5-52.9111 182.351  24
   1  -8  -5 154.576 201.352  40
  -1   8   5-115.527 260.649  38
   1  -8  -5 115.860 184.838  41
   1  -8  -5 47.0041 193.619  22
   1  -8  -5 52.2159 192.380  23
   1   8  -5 151.809 208.444  50
   1   8  -4 1724.72 454.761  50
   1  -8  -4 2834.74 529.289  24
   1  -8  -4 3934.72 619.251  23
   1  -8  -4 3906.94 660.020  25
  -1   8   4 3212.06 585.635   1
  -1   8   4 2868.17 564.817   7
  -1   8   4 3999.63 675.467  38
   1  -8  -4 3030.70 594.446  41
   1  -8  -4 3692.04 592.751  40
   1   8  -4 1564.28 478.976  35
   1   8  -3 1383.78 445.253  35
  -1   8   3 1992.82 535.115  35
  -1   8   3 1379.28 450.705  11
   1   8  -3 1222.36 384.373  51
   1   8  -3 1649.77 433.940  50
   1  -8  -3 1465.06 396.348  40
   1  -8  -3 1791.16 449.069  41
  -1   8   3 1822.39 475.340  38
  -1   8   3 1233.70 382.533   1
  -1   8   3 1861.23 463.547   7
  -1   8   2 87061.1 3930.12  35
   1   8  -2 92144.5 3972.49  35
   1  -8  -2 93707.7 3869.31  41
  -1  -8   2 92105.4 3468.68  41
  -1   8   2 95288.4 3922.38  11
   1   8  -2 97425.5 3866.00  51
   1   8  -2 92100.8 3806.45  50
   1  -8  -2 96598.7 3774.71  40
  -1   8   2 91034.3 3838.05  38
   1   8  -2 97943.0 3791.21   6
  -1   8   2 92344.0 3737.65   1
  -1   8   1 10247.6 1075.42  35
   1   8  -1 7003.71 895.724  35
  -1  -8   1 7373.33 753.197  41
  -1   8   1 12339.1 1102.54  11
   1   8  -1 7476.65 890.418  51
   1   8  -1 6788.04 835.959  50
  -1   8   1 10590.1 1050.48  38
   1  -8  -1 11178.2 992.742  40
   1   8  -1 6953.81 826.222  38
   1   8  -1 8859.66 921.127   6
   1   8  -1 7328.42 774.641   7
  -1   8   1 11531.9 1002.85   1
  -1   8   1 12202.9 1055.61   2
  -1  -8   0 32286.9 1779.30  41
   1   8   0 34153.5 1941.88   6
  -1   8   0 34152.3 1857.88   1
   1   8   0 31340.3 1787.19   7
  -1   8   0 36168.8 1947.40   2
   1   8   0 32130.6 1722.47   1
   1   8   0 29612.3 1850.22  50
   1   8   0 31858.9 1947.21  51
   1   8   0 32561.4 1852.43  38
   1  -8   0 35429.9 1899.79  40
  -1   8   0 36624.6 2048.75  38
   1   8   0 31372.8 1928.02  35
  -1  -8  -1 40227.2 2042.93  41
   1   8   1 42235.4 2036.16   1
   1   8   1 40632.3 2075.57   7
   1   8   1 39259.9 2157.45   6
  -1   8  -1 36143.4 1934.77   1
  -1   8  -1 36885.6 2042.73   2
   1   8   1 35500.9 2110.83  51
  -1   8  -1 37393.2 2146.68  38
   1   8   1 40670.5 2063.07  38
   1  -8   1 37962.8 1987.43  40
  -1   8  -1 33700.6 2132.20  35
   1   8   1 35456.1 2054.52  35
  -1   8  -2 24415.5 1703.06  35
   1   8   2 22404.5 1553.95  35
   1   8   2 22788.6 1537.56  11
  -1  -8  -2 26018.7 1593.19  41
   1   8   2 21859.1 1542.73  50
   1   8   2 24530.5 1663.83   6
   1   8   2 23105.5 1556.36   7
  -1   8  -2 24370.4 1613.54   2
  -1   8  -2 21925.1 1616.18  38
   1   8   2 24875.7 1553.03  38
   1  -8   2 23974.4 1485.69  40
  -1   8  -3 63267.7 2952.47   2
   1   8   3 61902.6 2935.99   7
   1  -8   3 57391.0 2653.28  40
   1   8   3 65156.4 2858.20  38
   1   8   3 64561.5 2915.81  35
  -1  -8  -3 62004.0 2913.73  33
  -1   8  -3 64264.7 3094.75  35
  -1  -8  -3 63640.6 2970.45  32
   1   8   3 62733.4 2855.04  14
  -1  -8  -3 62041.3 2895.64  41
   1   8   3 57251.9 2831.15  50
   1   8   3 63464.1 2870.18  11
  -1  -8  -3 65674.6 3049.34  21
  -1   8  -4 8332.72 981.286   2
   1   8   4 7288.38 908.438   7
   1   8   4 7613.38 936.802   6
   1   8   4 9048.58 930.243  38
   1  -8   4 7365.99 777.201  40
  -1  -8  -4 8551.97 821.455  40
   1   8   4 8647.87 933.351  35
  -1   8  -4 8099.40 1015.08  35
  -1  -8  -4 8791.90 990.560  33
  -1  -8  -4 6706.41 896.714  32
   1   8   4 8805.23 950.047  14
  -1  -8  -4 8042.16 926.726  41
  -1   8  -4 8148.36 859.383  50
   1   8   4 7517.65 875.705  50
   1   8   4 7718.30 891.195  11
  -1  -8  -4 7913.70 980.505  21
  -1   8  -5 6572.53 898.632   2
   1   8   5 6110.71 845.137   7
   1   8   5 5845.00 843.631   6
  -1  -8  -5 5740.72 799.265  41
   1   8   5 5829.29 777.346  38
  -1  -8  -5 6581.59 751.734  40
   1   8   5 4497.73 691.314  35
  -1   8  -5 6671.31 942.024  35
  -1  -8  -5 5183.71 765.723  34
  -1  -8  -5 7520.46 974.830  33
  -1  -8  -5 7110.86 961.448  32
   1   8   5 5716.61 780.721  14
   1   8   5 5322.56 734.494  50
   1   8   5 7236.68 846.772  11
  -1  -8  -5 6257.63 910.280  21
  -1  -8  -5 5723.59 898.736  22
  -1   8  -6 9774.77 1108.62   2
   1   8   6 5688.39 842.928   6
  -1  -8  -6 6195.89 847.639  41
   1   8   6 4683.78 703.589  38
  -1  -8  -6 5779.15 759.527  40
  -1   8  -6 10082.6 1159.72  35
   1   8   6 6337.24 805.202  35
  -1  -8  -6 5618.12 837.178  34
  -1  -8  -6 5977.95 913.806  32
  -1  -8  -6 6064.35 887.132  33
   1   8   6 4773.62 756.442  14
  -1   8  -6 6349.46 812.857  49
   1   8   6 5830.54 771.221  50
  -1  -8  -6 7292.62 1031.34  24
  -1  -8  -6 6145.35 946.094  23
   1   8   6 5166.86 739.493  11
  -1  -8  -6 6280.58 940.891  22
  -1  -8  -6 4851.39 815.671  21
   1   8   7 36024.7 2332.96   7
   1   8   7 35764.7 2285.43   6
  -1  -8  -7 39957.6 2342.92  41
  -1  -8  -7 39076.4 2170.34  40
   1   8   7 33920.6 2034.91  38
  -1  -8  -7 40560.0 2395.98  34
   1   8   7 34406.1 2006.19  35
  -1  -8  -7 40359.8 2474.55  33
  -1  -8  -7 39569.1 2481.02  32
   1   8   7 38629.2 2303.90  14
  -1  -8  -7 40478.3 2504.15  22
  -1  -8  -7 38680.2 2439.05  21
  -1  -8  -7 40225.9 2547.56  24
  -1  -8  -7 39212.0 2512.54  23
  -1   8  -7 42571.4 2234.79  49
   1   8   7 34281.9 2007.97  50
   1   8   7 38615.1 2150.56  11
   1   8   8 28395.0 1911.74  51
   1   8   8 29488.5 1762.32  50
  -1   8  -8 23522.5 1688.79  49
  -1  -8  -8 33814.0 2316.32  23
  -1  -8  -8 34922.6 2349.47  24
   1   8   8 30488.5 1863.53  38
  -1  -8  -8 27949.1 1872.17  40
   1   8   8 26041.8 1689.09  35
  -1  -8  -8 30226.4 2167.85  32
  -1  -8  -8 33692.9 2231.86  33
   1   8   8 32466.4 2099.73  14
   1   8   8 29806.5 1850.42  11
  -1  -8  -8 30077.9 2180.21  22
  -1  -8  -8 29986.3 2114.06  21
   1   8   8 31144.3 2107.85   7
   1   8   8 32062.2 2084.96   6
  -1  -8  -9 4364.52 795.070  21
  -1  -8  -9 4333.16 800.781  23
  -1  -8  -9 3692.34 770.526  22
   1   8   9 3204.83 687.159   7
   1   8   9 3880.63 703.051   6
  -1  -8  -9 4101.22 787.382  32
  -1  -8  -9 4679.87 848.033  33
   1   8   9 4027.38 742.189  14
   1   8   9 3264.53 589.171  38
  -1  -8  -9 2786.54 684.594  24
  -1  -8  -9 2984.88 712.380  25
   1   8   9 3311.03 585.126  11
  -1   8  -9 1217.99 384.297  49
   1   8   9 2838.72 574.759  51
  -1  -8 -10 898.262 423.040  21
  -1  -8 -10 1802.59 564.638  22
  -1  -8 -10 714.271 406.467  23
   1   8  10 1015.32 346.411  38
   1   8  10 595.419 301.615   6
   1   8  10 724.956 365.236   7
  -1  -8 -10 1593.52 534.420  32
   1   8  10 888.128 379.652  14
  -1  -8 -10 1080.41 460.441  24
   1   8  10 1185.81 392.430  51
  -1   8 -10 1203.55 349.448  49
   1   8  10 1369.68 399.872  11
   1   8  11 8707.00 862.265  38
   1   8  11 9164.84 1050.73   7
  -1  -8 -11 9613.56 1124.35  32
  -1  -8 -11 9669.48 1096.62  27
  -1  -8 -11 9636.55 1069.57  26
  -1  -8 -11 8589.01 1058.20  21
  -1  -8 -11 8934.95 1062.97  25
  -1  -8 -11 9707.02 1151.25  24
  -1  -8 -11 10008.7 1134.59  23
   1   8  11 8055.76 844.686  51
   1   8  11 9200.21 867.471  11
  -1  -8 -12 53.9802 243.579  25
  -1  -8 -12 115.277 249.014  24
  -1  -8 -12 144.527 226.264  26
   1   8  12 33.8784 139.555  38
  -1  -8 -12 91.5129 214.902  19
  -1  -8 -12 59.1483 243.645  32
  -1  -8 -12 166.301 239.488  31
  -1  -8 -12-52.5573 216.496  27
  -1  -8 -12 56.5190 244.177  21
   1   8  12-156.757 235.783   7
   1   8  12 64.6533 157.560  11
  -1  -8 -13 244.674 255.029  32
  -1  -8 -13 45.3615 196.050  31
  -1  -8 -13 365.727 230.795  27
   1   8  13 260.630 226.399  14
  -1  -8 -13 247.219 200.602  26
  -1  -8 -13 42.4779 183.598  25
  -1  -8 -13 320.011 199.989  19
  -1  -8 -13 279.545 235.113  21
  -1  -8 -14 887.791 289.595  32
  -1  -8 -14 910.827 274.307  21
   1   8  14 396.488 188.349  14
   1   8  14 592.313 215.529   1
  -1   9  13 87.3549 141.964  38
   1  -9 -13 92.6395 170.694  19
   1  -9 -13 264.812 177.816  32
   1  -9 -13 36.3909 157.258  24
   1  -9 -13 219.635 202.333  25
   1  -9 -13 398.106 220.380  26
  -1   9  13 56.5764 137.920  11
  -1   9  13 133.349 173.738   1
   1  -9 -12 11805.2 1025.04  19
  -1   9  12 11876.6 977.441  38
  -1   9  12 10706.3 827.428  35
   1  -9 -12 12165.1 1024.31  32
   1  -9 -12 12267.4 1031.48  30
   1  -9 -12 13874.7 1113.17  26
   1  -9 -12 10871.3 934.280  28
  -1   9  12 10684.2 859.567  51
   1  -9 -12 12695.0 1090.81  25
   1  -9 -12 13050.2 1094.33  24
  -1   9  12 12146.8 978.924  11
  -1   9  12 12251.2 1026.40   1
   1  -9 -11 22775.6 1565.63  19
  -1   9  11 20705.9 1446.39  38
  -1   9  11 17592.4 1255.63  35
   1  -9 -11 21587.6 1474.52  32
   1  -9 -11 21505.2 1486.22  28
   1  -9 -11 21255.9 1552.42  27
  -1   9  11 19999.8 1344.83  51
   1  -9 -11 22222.9 1587.25  25
   1  -9 -11 21627.3 1530.92  24
  -1   9  11 23004.2 1507.40  11
  -1   9  11 20457.5 1472.26   1
  -1   9  10 1390.81 425.069  38
  -1   9  10 1545.16 414.919  35
   1  -9 -10 1124.71 400.857  32
   1  -9 -10 1493.20 493.116  27
  -1   9  10 833.554 277.150  50
   1  -9 -10 1746.18 470.922  24
   1  -9 -10 1014.94 412.770  25
   1  -9 -10 1592.92 493.131  26
  -1   9  10 967.071 390.983  11
  -1   9  10 1102.04 400.928   1
   1  -9  -9 5207.92 842.553  19
  -1   9   9 4656.30 755.280  38
  -1   9   9 5192.88 760.174  35
   1  -9  -9 5316.37 754.104  32
   1  -9  -9 5101.46 825.229  27
  -1   9   9 4798.35 656.374  50
   1  -9  -9 3567.41 722.005  26
   1  -9  -9 5588.12 815.127  24
   1  -9  -9 6087.93 900.098  25
  -1   9   9 5621.97 811.624   1
  -1   9   9 5314.44 803.593  11
  -1   9   8 1760.91 505.588  35
   1  -9  -8 2292.90 569.786  27
   1  -9  -8 2283.49 518.944  32
   1  -9  -8 2369.26 575.892  24
   1  -9  -8 2531.57 595.454  25
   1  -9  -8 2647.48 613.102  26
  -1   9   8 2817.87 616.366  38
  -1   9   8 3121.94 658.952  11
  -1   9   7 38654.8 2371.85  35
   1  -9  -7 42117.3 2232.03  32
   1  -9  -7 41363.1 2491.98  26
   1  -9  -7 40600.8 2475.88  27
   1  -9  -7 43338.2 2397.91  23
   1  -9  -7 41964.8 2480.35  25
   1  -9  -7 44480.3 2429.20  24
  -1   9   7 43399.0 2511.29  11
   1  -9  -7 40708.0 2364.58  40
  -1   9   7 43316.1 2477.59  38
  -1   9   6 12091.4 1234.56  35
  -1   9   6 10487.8 1135.67   1
   1  -9  -6 11824.8 1212.28  27
   1   9  -6 12240.2 1115.89  50
   1  -9  -6 11667.8 1219.07  25
   1  -9  -6 11729.2 1143.06  24
   1  -9  -6 10216.5 1067.52  23
   1  -9  -6 9701.82 1116.57  41
   1  -9  -6 10988.2 1123.68  40
  -1   9   6 12420.9 1248.93  38
  -1   9   5 2088.84 572.103  35
  -1   9   5 1329.02 407.743   1
   1  -9  -5 1201.38 444.830  27
   1  -9  -5 1360.84 451.568  25
   1  -9  -5 1124.22 361.179  24
   1  -9  -5 2119.81 466.982  23
   1   9  -5 3109.53 596.181  50
   1  -9  -5 1567.93 457.008  41
  -1   9   5 1858.97 506.012  38
   1  -9  -5 1912.86 474.296  40
  -1   9   4 30212.4 1867.37   1
   1   9  -4 20296.0 1601.25  50
   1  -9  -4 25116.9 1705.77  25
   1  -9  -4 26145.5 1819.79  41
   1   9  -4 20917.2 1819.27  35
  -1   9   4 23465.9 1802.02  35
   1  -9  -4 26213.3 1707.80  40
  -1   9   4 28620.8 1912.84  38
  -1   9   3 17025.5 1348.48   1
   1   9  -3 11371.3 1138.98  51
   1   9  -3 8929.08 1058.77  50
   1  -9  -3 15068.2 1236.64  25
   1  -9  -3 15566.8 1356.54  41
   1   9  -3 9969.43 1210.20  35
  -1   9   3 15221.3 1401.38  35
  -1   9   3 17766.2 1434.77  38
   1  -9  -3 16152.8 1273.40  40
   1   9  -2 668.871 356.068  51
   1   9  -2 510.398 313.835  50
  -1   9   2 992.832 366.153   2
  -1   9   2 208.274 263.189   1
   1   9  -2 716.080 379.573  35
  -1   9   2 644.823 366.487  35
   1  -9  -2 690.184 287.648  40
   1  -9  -2 1147.76 374.123  41
  -1   9   2 355.919 299.709  38
   1   9  -1 126235. 4719.90  51
   1   9  -1 120763. 4640.65  50
  -1   9   1 109070. 4384.39   1
  -1   9   1 110364. 4372.13   2
   1  -9  -1 107534. 4460.40  41
   1   9  -1 125644. 4807.52  35
  -1   9   1 101235. 4596.14  35
   1  -9  -1 117328. 4412.80  40
  -1   9   1 111685. 4590.12  38
   1   9   0 7309.17 938.462  51
   1   9   0 7089.09 910.048  50
   1   9   0 7971.93 853.071   7
   1   9   0 6008.86 723.363   1
  -1   9   0 5695.56 757.242   1
   1   9   0 6319.03 848.975   6
  -1   9   0 4772.58 745.848   2
   1  -9   0 4953.93 722.998  41
  -1  -9   0 6107.91 750.188  41
   1   9   0 7233.44 935.354  35
   1  -9   0 5691.12 725.505  40
   1   9   0 7542.78 885.549  38
  -1   9   0 5883.74 876.326  38
   1   9   1 15307.3 1373.33  51
  -1   9  -1 15596.1 1284.77   2
   1   9   1 14837.7 1265.60   7
   1   9   1 15534.2 1347.38   6
   1   9   1 15056.6 1188.43   1
  -1  -9  -1 14243.0 1197.03  41
   1   9   1 14961.4 1326.47  35
   1   9   1 16168.9 1294.78  38
   1  -9   1 15231.7 1201.59  40
  -1   9  -1 16869.8 1440.96  38
   1   9   2 26431.3 1858.38  51
   1   9   2 25945.5 1789.14  50
   1   9   2 27741.6 1884.06   6
   1   9   2 28439.5 1827.77   7
   1   9   2 29231.1 1760.38   1
  -1   9  -2 26130.5 1744.23   2
  -1  -9  -2 27276.1 1754.87  41
   1   9   2 26918.7 1709.56  38
   1   9   2 26973.3 1797.55  35
  -1   9  -2 24522.2 1859.58  35
  -1   9  -3 18836.1 1588.07  35
   1   9   3 13966.9 1265.35  35
   1   9   3 15976.5 1307.82   1
   1   9   3 14984.2 1343.94   7
  -1   9  -3 18770.5 1461.18   2
   1   9   3 15683.3 1360.29  50
  -1   9  -3 19161.6 1429.78  50
   1   9   3 16010.1 1434.32  51
  -1  -9  -3 17593.6 1395.55  41
  -1  -9  -3 15925.3 1384.34  22
   1   9   3 16347.5 1297.86  38
  -1   9  -4 13469.9 1258.91   2
   1   9   4 13684.6 1286.04   7
   1   9   4 13948.6 1328.76   6
  -1  -9  -4 12921.6 1216.79  41
   1   9   4 12885.2 1136.61  38
  -1   9  -4 13416.6 1354.45  35
   1   9   4 10392.3 1080.66  35
  -1  -9  -4 10808.2 1105.94  32
  -1  -9  -4 12043.5 1154.91  33
   1   9   4 11507.5 1151.79  50
  -1   9  -4 10820.8 1073.83  50
  -1  -9  -4 12327.9 1286.92  24
  -1  -9  -4 11710.4 1249.00  23
   1   9   4 12437.5 1153.60  11
  -1  -9  -4 12225.6 1253.55  22
  -1  -9  -5 1692.02 486.879  21
  -1  -9  -5 1897.62 547.240  22
  -1  -9  -5 1727.14 526.254  23
  -1  -9  -5 1763.29 483.424  41
   1   9   5 1245.76 375.013  38
   1   9   5 1552.30 443.783  35
  -1   9  -5 2855.15 684.413  35
  -1  -9  -5 1580.92 465.657  33
  -1  -9  -5 1268.95 425.757  32
   1   9   5 1082.40 380.493  14
   1   9   5 2041.68 504.733  50
   1   9   5 1314.10 469.953  51
  -1  -9  -5 1669.92 529.998  24
   1   9   5 1220.52 405.038  11
   1   9   5 964.515 403.678   7
  -1   9  -5 3383.28 638.824   2
   1   9   5 801.467 391.123   6
   1   9   6 23885.0 1835.24   6
  -1  -9  -6 24591.5 1789.19  41
   1   9   6 23627.5 1595.20  38
   1   9   6 20957.8 1515.40  35
  -1   9  -6 29609.9 2072.33  35
  -1  -9  -6 24267.3 1790.47  32
  -1  -9  -6 22555.3 1730.90  33
   1   9   6 23543.6 1694.29  14
  -1  -9  -6 24018.3 1830.87  22
  -1  -9  -6 21922.2 1710.75  21
  -1  -9  -6 24653.6 1894.52  23
  -1  -9  -6 27132.6 2001.00  24
   1   9   6 23542.3 1765.33  51
   1   9   6 21252.9 1574.91  50
   1   9   6 22036.6 1568.31  11
   1   9   7 36757.1 2241.10  51
   1   9   7 36833.1 2102.29  50
  -1  -9  -7 40313.9 2512.64  23
  -1  -9  -7 38397.1 2467.05  24
   1   9   7 38224.3 2081.71  38
   1   9   7 36990.2 2042.16  35
  -1  -9  -7 37181.0 2319.90  33
  -1  -9  -7 38757.0 2390.31  32
   1   9   7 39619.4 2321.81  14
  -1  -9  -7 39922.9 2448.34  22
  -1  -9  -7 41328.2 2417.68  21
   1   9   7 39768.0 2429.33   6
   1   9   7 37042.5 2106.35  11
   1   9   8 34681.5 2128.62  51
   1   9   8 37878.6 2028.78  50
  -1  -9  -8 38839.9 2497.71  25
  -1  -9  -8 37928.1 2410.04  23
  -1  -9  -8 38908.1 2463.21  24
   1   9   8 34572.9 2187.48  14
  -1  -9  -8 39035.2 2395.61  22
  -1  -9  -8 37122.0 2294.62  21
   1   9   8 34987.6 1969.35  38
   1   9   8 33933.7 1891.65  35
  -1  -9  -8 38528.1 2371.19  32
   1   9   8 37580.9 2053.16  11
   1   9   8 38413.5 2329.51   6
   1   9   8 40794.4 2422.69   7
  -1  -9  -9 16648.9 1482.69  22
  -1  -9  -9 17959.8 1504.14  21
   1   9   9 17137.2 1240.47  38
   1   9   9 16989.9 1488.97   7
  -1  -9  -9 16117.3 1474.35  32
  -1  -9  -9 19475.5 1637.74  27
   1   9   9 17285.3 1441.59  14
  -1  -9  -9 18420.0 1590.71  24
  -1  -9  -9 16926.6 1527.10  23
  -1  -9  -9 18309.4 1598.79  25
   1   9   9 16201.5 1166.83  50
   1   9   9 15086.5 1279.11  51
   1   9   9 15690.2 1214.03  11
   1   9  10 36.3938 157.241  38
   1   9  10-59.2141 204.081   7
  -1  -9 -10 60.9820 224.684  32
   1   9  10 218.904 225.434  14
   1   9  10 151.100 190.581  11
  -1  -9 -10 124.798 269.584  25
  -1  -9 -10 439.437 327.096  24
  -1  -9 -10 178.879 269.059  26
  -1  -9 -10 57.0100 210.050  21
  -1  -9 -10 62.2347 256.362  23
   1   9  10-44.0248 206.774  51
   1   9  11 2059.41 400.364  51
  -1  -9 -11 2251.36 523.769  24
  -1  -9 -11 2345.19 506.608  26
   1   9  11 2083.57 475.680  14
  -1  -9 -11 2049.54 495.012  32
  -1  -9 -11 2306.09 472.600  31
  -1  -9 -11 1830.49 451.637  19
  -1  -9 -11 1753.24 446.127  21
   1   9  11 2318.76 518.634   7
  -1  -9 -12 2408.73 485.080  24
  -1  -9 -12 2187.80 431.823  26
  -1  -9 -12 2584.79 490.068  25
   1   9  12 2176.15 437.462  14
  -1  -9 -12 2447.04 439.272  19
  -1  -9 -12 3097.25 539.606  32
  -1  -9 -12 2515.99 443.610  31
  -1  -9 -12 2097.20 431.377  27
  -1  -9 -12 2055.81 376.003  28
  -1  -9 -12 2297.77 445.248  21
   1   9  12 2367.55 448.011   1
   1   9  13 908.211 259.307   1
  -1  -9 -13 829.242 274.445  24
  -1  -9 -13 685.592 240.926  25
  -1  -9 -13 510.512 231.166  32
   1 -10 -12 163.049 158.936  27
  -1  10  12-30.4587 148.452   1
   1 -10 -12-31.5525 148.189  26
   1 -10 -12 97.7337 158.780  25
   1 -10 -12-29.9974 151.335  19
  -1  10  12-20.5483 103.665  51
  -1  10  11 25527.9 1440.36  38
  -1  10  11 23819.1 1295.09  35
   1 -10 -11 26617.2 1564.92  30
   1 -10 -11 27993.3 1608.32  27
   1 -10 -11 27014.7 1532.38  28
  -1  10  11 28571.2 1582.17   1
   1 -10 -11 26444.4 1498.22  24
   1 -10 -11 29635.7 1643.08  25
  -1  10  11 28857.4 1506.25  11
  -1  10  11 25289.2 1388.93  51
  -1  10  10 4602.55 622.228  38
  -1  10  10 4129.12 553.449  35
  -1  10  10 4890.30 655.490  11
   1 -10 -10 4974.06 698.702  27
   1 -10 -10 4287.39 644.165  28
   1 -10 -10 5079.03 706.416  26
  -1  10  10 4262.36 625.658   1
   1 -10 -10 4081.65 617.218  24
   1 -10 -10 5068.68 703.147  25
   1 -10 -10 4963.39 702.770  19
  -1  10  10 3986.60 489.725  50
  -1  10  10 4537.60 607.166  51
  -1  10   9 33772.9 1875.35  38
  -1  10   9 31803.6 1849.48  11
   1 -10  -9 33451.2 1961.05  27
   1 -10  -9 29594.3 1878.45  26
  -1  10   9 26659.2 1653.51  35
   1 -10  -9 28609.8 1718.60  24
   1 -10  -9 32503.9 1918.81  25
   1 -10  -9 30032.8 1895.84  19
  -1  10   9 26871.1 1709.10  51
  -1  10   9 28587.1 1604.68  50
  -1  10   8 20869.8 1512.30  38
  -1  10   8 14719.7 1280.99  35
  -1  10   8 17794.3 1413.10  11
   1 -10  -8 21374.3 1572.81  27
   1 -10  -8 18894.3 1498.14  26
   1 -10  -8 19324.7 1369.92  24
   1 -10  -8 18568.8 1457.14  25
  -1  10   8 16980.6 1263.41  50
   1 -10  -8 19016.7 1509.00  19
  -1  10   7 12257.5 1194.95  35
  -1  10   7 14048.9 1293.49  11
   1 -10  -7 13807.7 1263.75  27
   1 -10  -7 17823.1 1444.54  26
  -1  10   7 14839.7 1305.88   1
   1 -10  -7 14503.0 1286.53  25
   1 -10  -7 14458.9 1168.49  24
  -1  10   7 15199.6 1321.15  38
  -1  10   7 12452.6 1137.77  50
  -1  10   6 12965.0 1265.79  35
  -1  10   6 14683.5 1344.10  11
   1 -10  -6 14204.2 1268.68  27
   1 -10  -6 15503.5 1353.73  26
  -1  10   6 14471.3 1281.82   1
  -1  10   6 16013.7 1382.74  38
   1 -10  -6 13638.4 1230.71  25
   1  10  -5 1736.52 461.084  50
   1 -10  -5 1546.31 436.334  26
   1 -10  -5 886.409 361.020  25
  -1  10   5 1553.94 405.224   2
  -1  10   5 1019.23 412.089   1
   1 -10  -5 1120.11 375.715  27
  -1  10   5 1640.94 489.210  38
  -1  10   5 996.888 415.241  35
   1  10  -4 963.452 384.376  50
   1 -10  -4 824.013 303.792  25
   1 -10  -4 747.316 318.871  27
  -1  10   4 1022.56 359.025   2
  -1  10   4 1115.93 392.162   1
   1 -10  -4 800.151 331.476  41
  -1  10   4 1173.38 448.563  38
   1  10  -4 845.603 437.163  35
  -1  10   4 899.655 419.248  35
   1  10  -3 56075.7 3091.45  35
  -1  10   3 49904.3 2820.06  35
   1 -10  -3 48748.5 2454.39  27
  -1  10   3 59871.3 2948.73  38
  -1  10   3 56011.2 2739.89   1
  -1  10   3 50687.9 2516.05   2
   1 -10  -3 54678.5 2798.32  41
   1  10  -3 53791.4 2800.46  50
   1 -10  -2 578.073 301.520  41
  -1  10   2 948.541 420.243  38
  -1  10   2 1329.63 398.222   1
  -1  10   2 894.492 336.176   2
   1  10  -2 348.608 363.543  35
  -1  10   2 465.602 377.918  35
   1  10  -2 56.1297 242.892  51
   1  10  -2 480.754 313.423  50
   1 -10  -1 1386.86 403.994  41
  -1  10   1 1478.15 489.509  38
  -1  10   1 1287.63 404.207   1
  -1  10   1 1569.28 430.719   2
  -1  10   1 1341.79 480.058  35
   1  10  -1 1595.95 521.010  35
   1  10  -1 1356.40 462.369  51
   1  10  -1 963.496 424.000  50
  -1  10   0 10630.8 1118.91  51
   1  10   0 7656.67 995.443  50
   1  10   0 9225.12 1068.09  51
  -1  10   0 9675.29 1060.73  50
  -1  10   0 11031.2 1216.50  38
   1  10   0 9850.95 1115.63  35
   1 -10   0 8472.88 962.835  41
  -1  10   0 10523.6 1021.00   2
  -1  10  -1 3229.60 615.939  51
   1  10   1 5737.89 859.646  51
  -1  10  -1 4201.54 714.295  50
   1  10   1 6663.29 758.613   1
   1  10   1 5063.88 788.616  35
  -1 -10  -1 4766.83 683.673  41
   1 -10   1 4068.59 643.212  41
   1  10   2 580.488 282.039   1
   1  10   2 1013.21 366.797   7
  -1 -10  -2 158.304 168.770  41
   1  10   2 768.397 340.444  38
   1  10   2 586.125 324.129  35
  -1  10  -2 277.813 300.280  35
   1  10   2 655.140 372.245  50
  -1  10  -2 226.263 265.922  50
   1  10   2 811.277 390.027  51
   1  10   3 11568.5 1219.39  51
  -1  10  -3 14184.9 1243.09  50
   1  10   3 12382.8 1224.41  50
  -1 -10  -3 10839.8 1090.20  24
  -1 -10  -3 10601.8 1078.50  23
   1  10   3 12222.3 1131.05   1
   1  10   3 11084.9 1158.03   7
   1  10   3 12010.8 1107.70  38
  -1 -10  -3 12671.3 1199.66  41
  -1  10  -3 16863.1 1511.56  35
   1  10   3 11782.0 1152.81  35
  -1 -10  -4 283.633 276.545  23
   1  10   4 590.022 320.239   1
   1  10   4 246.736 241.125   7
  -1  10  -4 71.4180 322.319  35
   1  10   4 213.172 259.814  35
  -1 -10  -4 171.475 235.524  24
   1  10   4 479.538 286.313  38
   1  10   4 459.149 325.932  50
  -1  10  -4-50.3671 236.632  50
  -1 -10  -5 108.495 264.400  22
  -1 -10  -5-59.8037 206.109  23
   1  10   5 55.2048 203.396   1
   1  10   5 126.662 233.335   7
   1  10   5 100.021 216.062  35
  -1  10  -5 361.625 339.683  35
  -1 -10  -5-60.1792 247.893  24
   1  10   5 92.1065 198.966  38
   1  10   5 330.622 277.998  50
   1  10   5 182.516 285.738  51
   1  10   6 1347.64 372.639  38
  -1 -10  -6 1092.86 361.626  32
   1  10   6 1451.34 418.865   1
   1  10   6 1212.48 416.799   7
   1  10   6 1059.23 356.275  35
  -1 -10  -6 801.523 369.362  24
  -1 -10  -6 1479.16 511.627  25
   1  10   6 1463.78 483.378  51
   1  10   6 877.208 350.653  50
  -1 -10  -6 1333.52 404.187  22
  -1 -10  -6 1042.61 408.549  23
   1  10   7 96961.8 3841.12  38
   1  10   7 100685. 3905.44  35
  -1 -10  -7 99980.3 4118.88  32
   1  10   7 106315. 4297.37   1
  -1 -10  -7 114009. 4620.10  25
  -1 -10  -7 105185. 4397.48  23
  -1 -10  -7 104059. 4390.28  24
  -1 -10  -7 108287. 4295.24  22
   1  10   7 110240. 4121.34  50
   1  10   7 104583. 4255.28  51
   1  10   8 6818.74 711.799  38
   1  10   8 7479.28 749.133  35
  -1 -10  -8 7793.33 895.260  32
  -1 -10  -8 7697.29 995.045  27
   1  10   8 8968.00 1032.21   7
   1  10   8 8871.60 965.064   1
  -1 -10  -8 9631.29 1062.62  24
  -1 -10  -8 9700.10 1105.78  25
  -1 -10  -8 7646.61 955.888  23
   1  10   8 8528.87 936.364  51
   1  10   8 7205.32 778.861  50
  -1 -10  -8 8536.47 948.316  22
  -1 -10  -9 2739.16 527.711  32
  -1 -10  -9 2551.13 572.490  27
   1  10   9 3172.98 601.220   7
   1  10   9 2528.92 531.890   1
  -1 -10  -9 3747.52 666.058  25
  -1 -10  -9 3252.53 645.649  26
  -1 -10  -9 3243.62 602.523  24
   1  10   9 2445.35 480.465  51
   1  10   9 3083.17 450.308  50
  -1 -10  -9 2677.66 501.209  21
  -1 -10  -9 2734.09 568.304  23
  -1 -10 -10 5949.23 718.701  32
  -1 -10 -10 7263.30 852.963  27
   1  10  10 7375.44 791.305   1
  -1 -10 -10 8233.95 894.600  25
  -1 -10 -10 6503.09 794.013  24
   1  10  10 6557.52 690.859  51
  -1 -10 -10 6722.11 795.048  19
  -1 -10 -11 7633.75 782.175  26
  -1 -10 -11 9382.61 814.601  32
  -1 -10 -11 8069.69 817.631  25
  -1 -10 -11 9630.98 881.716  24
   1  10  11 8313.84 658.569  51
  -1 -10 -11 8003.83 769.997  19
  -1  11  11 90.7783 115.884  51
   1 -11 -10 26035.5 1400.40  19
   1 -11 -10 22934.4 1340.97  26
   1 -11 -10 26206.0 1399.74  28
   1 -11 -10 23586.3 1331.65  27
   1 -11 -10 22849.4 1283.05  25
  -1  11  10 24686.3 1275.01  51
  -1  11  10 21051.1 1104.06  35
  -1  11   9 695.102 256.343  38
  -1  11   9 900.984 266.546  35
   1 -11  -9 1160.08 342.638  30
   1 -11  -9 896.754 285.349  27
  -1  11   9 989.080 298.403   1
   1 -11  -9 1346.77 328.461  25
   1 -11  -9 933.661 309.288  26
   1 -11  -9 665.430 285.024  19
  -1  11   9 976.052 312.334  51
  -1  11   9 1094.46 270.538  50
  -1  11   8 16627.9 1159.60  35
   1 -11  -8 17254.5 1258.71  19
   1 -11  -8 16033.1 1166.94  27
   1 -11  -8 16474.1 1226.43  26
  -1  11   8 17902.1 1265.87   1
   1 -11  -8 17014.2 1169.65  25
  -1  11   8 18318.9 1238.54  38
  -1  11   8 14748.8 1149.85  51
  -1  11   8 16361.2 1112.56  50
  -1  11   7 876.267 338.162  35
   1 -11  -7 876.397 335.062  19
   1 -11  -7 565.600 288.853  27
  -1  11   7 782.851 306.442   1
   1 -11  -7 427.197 232.586  25
   1 -11  -7 672.311 292.523  26
  -1  11   7 679.316 295.558  38
  -1  11   7 816.453 301.394  50
  -1  11   7 921.805 340.142  51
  -1  11   6 49.2849 231.480  35
   1 -11  -6 140.703 202.634  19
   1 -11  -6 40.2038 157.123  27
  -1  11   6 144.606 217.514   1
   1 -11  -6 77.0010 166.345  25
   1 -11  -6 45.1751 186.097  26
  -1  11   6-49.8019 215.166  38
  -1  11   6 274.235 238.155  50
  -1  11   5 376.824 305.670  35
   1 -11  -5-92.2617 199.322  19
   1 -11  -5 154.254 194.578  27
  -1  11   5 98.7115 213.253   1
   1 -11  -5 88.2678 172.497  26
   1 -11  -5 183.689 185.369  25
  -1  11   5 267.641 260.910  38
  -1  11   5 296.179 265.137  50
  -1  11   5 105.955 258.226  51
   1  11  -5 127.876 192.368  50
   1 -11  -4 661.423 288.090  19
  -1  11   4 1191.52 366.533   1
  -1  11   4 515.597 350.756  35
   1 -11  -4 501.837 256.519  26
  -1  11   4 1411.26 447.858  38
   1  11  -4 1589.36 434.594  50
  -1  11   4 768.414 423.583  51
  -1  11   4 1041.59 407.668  50
   1 -11  -3 164.079 185.399  19
  -1  11   3 443.715 264.999   1
   1 -11  -3 577.350 255.869  26
  -1  11   3 542.834 351.518  35
   1  11  -3 917.069 459.573  35
  -1  11   3 530.241 325.767  38
  -1  11   3 390.758 291.051  51
   1  11  -3 268.660 271.282  50
  -1  11   2 12158.2 1217.74  35
   1  11  -2 10117.1 1174.29  35
  -1  11   2 9411.92 1054.51  51
   1  11  -2 8526.42 980.664  50
  -1  11   2 11455.2 1181.30  38
   1 -11  -2 7851.21 791.333  19
  -1  11   1 224.243 273.586  50
  -1  11   1 217.365 255.595  51
   1  11  -1 1213.74 406.906  51
   1  11  -1 1032.14 416.099  50
   1  11  -1 1756.48 522.557  35
  -1  11   1 191.870 312.026  35
   1  11   0 36359.3 2120.34  51
   1  11   0 37119.4 2173.53  50
  -1  11   0 29489.0 1984.75  50
  -1  11   0 30253.7 1916.18  51
   1  11   0 40320.7 2312.52  35
  -1  11  -1 600.141 300.832  51
  -1  11  -1 606.826 337.193  50
   1  11   1 283.610 295.709  51
   1  11   1 117.420 253.833  35
  -1 -11  -2 1043.89 320.068  25
   1  11   2 1053.59 410.120  35
  -1  11  -2 2535.60 603.212  35
   1  11   2 1293.27 446.917  50
  -1  11  -2 1538.18 443.796  50
   1  11   2 1252.87 427.593  51
  -1 -11  -3 2397.41 488.135  25
   1  11   3 2418.71 471.966   1
  -1  11  -3 6701.57 944.178  35
   1  11   3 2994.81 577.259  35
  -1  11  -3 5908.35 760.225  50
   1  11   3 3268.65 641.625  51
   1  11   3 2947.18 601.085  50
   1  11   4 17550.9 1375.12  50
   1  11   4 16711.3 1381.27  51
  -1 -11  -4 14919.0 1241.11  25
   1  11   4 17602.1 1291.05   1
  -1  11  -4 19657.1 1620.57  35
   1  11   4 16229.1 1278.18  35
   1  11   4 16752.5 1214.55  38
   1  11   5 11274.1 1014.68   1
  -1 -11  -5 8674.48 948.606  25
  -1 -11  -5 7579.57 810.568  23
  -1 -11  -5 8943.79 874.670  24
   1  11   5 10802.8 1034.15  50
   1  11   5 11596.6 1001.63  35
   1  11   6 1415.59 414.976  51
   1  11   6 2098.28 443.784  50
  -1 -11  -6 1942.15 456.710  25
  -1 -11  -6 1952.20 418.467  24
   1  11   6 1599.68 391.361   1
  -1 -11  -6 2495.31 518.305  27
  -1 -11  -6 1938.44 422.445  23
   1  11   6 1516.79 366.264  35
  -1 -11  -7 10037.9 1008.22  26
  -1 -11  -7 9859.55 986.437  27
   1  11   7 9292.46 896.169   1
  -1 -11  -7 8031.03 828.705  24
  -1 -11  -7 8521.15 848.149  23
  -1 -11  -7 10145.0 995.534  25
   1  11   7 8634.27 765.450  35
   1  11   7 9669.90 939.077  51
   1  11   7 9674.09 868.943  50
  -1 -11  -8 1386.71 409.011  26
  -1 -11  -8 842.740 317.280  25
  -1 -11  -8 828.899 291.251  24
   1  11   8 577.946 251.985   1
   1  11   8 1030.77 323.092  51
   1  11   8 997.524 265.761  50
  -1 -11  -8 625.019 303.039  27
  -1 -11  -9 194.522 226.750  27
   1  11   9 233.601 174.031   1
  -1 -11  -9 429.094 210.758  24
  -1 -11  -9 277.342 219.080  26
  -1 -11  -9 270.760 219.741  25
  -1 -11  -9 274.813 210.976  19
   1  11   9 216.485 205.541  51
  -1 -11 -10 41868.0 1912.76  27
  -1  12   9 18655.5 979.142  51
  -1  12   8 7097.20 576.552  50
  -1  12   8 8095.31 671.696  51
   1 -12  -8 6775.71 635.335  28
  -1  12   8 7746.67 610.881  35
   1 -12  -7 11279.0 836.720  30
   1 -12  -7 10643.5 837.063  28
   1 -12  -7 10567.0 772.524  26
  -1  12   7 12087.9 854.769  50
   1 -12  -7 11255.0 819.030  19
  -1  12   7 11884.0 875.325  35
   1 -12  -6 1005.13 272.727  30
   1 -12  -6 317.199 223.034  28
  -1  12   6 1162.80 321.611  50
  -1  12   6 879.060 309.582  51
   1 -12  -6 397.300 186.428  26
   1 -12  -6 568.125 209.876  19
  -1  12   6 357.611 214.017  35
   1 -12  -5 3617.52 469.440  30
  -1  12   5 5285.70 668.453  35
   1 -12  -5 3800.98 501.010  28
   1 -12  -5 3465.35 433.592  26
   1 -12  -5 3483.21 454.371  19
  -1  12   5 4076.28 593.652  51
  -1  12   5 4839.74 624.477  50
   1 -12  -4 2284.80 370.824  30
   1 -12  -4 2130.07 353.202  19
  -1  12   4 2660.92 493.548  51
  -1  12   4 2990.26 521.846  50
  -1  12   4 2997.74 539.905  35
   1 -12  -3 644.280 202.256  30
  -1  12   3 562.942 288.207  51
   1  12  -3 1227.80 354.104  50
  -1  12   3 488.762 312.440  35
  -1  12   2 11118.9 1081.34  35
  -1  12   2 8848.81 895.057  51
   1  12  -2 11069.3 997.481  50
  -1  12   2 10648.5 996.405  50
  -1  12   1 10668.3 980.434  51
  -1  12   1 10635.8 1032.08  50
  -1  12   1 12878.7 1194.75  35
   1  12   0 8734.06 924.375  50
  -1  12   0 10913.5 1011.76  50
   1  12   0 8691.05 982.906  35
  -1  12  -1 56771.1 2654.10  50
   1  12   1 57179.6 2650.33  51
   1  12   1 63087.2 2847.29  35
  -1  12  -2 6688.39 751.306  50
   1  12   2 4043.62 630.380  51
   1  12   2 4070.71 643.856  35
  -1  12  -2 6933.09 895.764  35
  -1  12  -3 12192.3 1164.52  35
   1  12   3 9440.46 891.389  35
  -1 -12  -3 5806.00 622.582  26
   1  12   3 8600.45 873.219  50
   1  12   3 9197.60 906.417  51
  -1 -12  -4 128.840 162.539  26
   1  12   4 297.429 216.611  35
  -1 -12  -4 27.2608 142.087  27
   1  12   4 243.534 197.860  50
   1  12   4 125.205 224.179  51
  -1 -12  -5 693.390 248.797  26
  -1 -12  -5 1075.77 260.744  25
   1  12   5 1173.44 299.332  35
  -1 -12  -5 1165.49 273.668  27
   1  12   5 1738.96 381.586  50
  -1 -12  -6 3589.65 492.874  26
  -1 -12  -6 2932.15 422.646  27
   1  12   6 4381.18 476.511  35
  -1 -12  -6 3930.92 522.494  19
   1  12   6 3857.68 496.233  50
  -1 -12  -6 2700.75 398.695  25
  -1 -12  -7 2578.74 405.137  26
   1  12   7 2495.03 359.256  50
   1  12   7 3289.05 453.557  51
  -1 -12  -7 2811.09 420.838  19
  -1  13   6 1161.53 230.277  35
  -1  13   6 906.019 213.312  51
  -1  13   6 971.480 211.090  50
  -1  13   5 2505.56 369.768  35
  -1  13   5 1970.14 318.402  51
  -1  13   5 2265.00 344.030  50
  -1  13   4 35808.8 1663.84  35
  -1  13   4 34842.8 1546.32  51
  -1  13   4 33546.1 1590.59  50
  -1  13   3 914.421 296.962  35
  -1  13   2 110.622 186.042  35
   1  13  -2 107.869 153.135  50
  -1  13   2 31.5467 188.325  50
  -1  13   1 14968.9 1089.87  35
  -1  13   1 13123.1 931.810  50
   1  13   0 4825.78 580.605  50
  -1  13   0 6985.31 661.287  50
  -1  13  -1 243.057 161.696  50
   1  13   1 1331.78 314.815  50
   1  13   2 3371.23 477.435  35
   1  13   3 1573.55 305.045  35
   1  13   3 1652.63 330.658  50
   1  13   4 21969.2 1106.40  35
   1  13   4 22648.6 1174.83  50
   1  13   5 574.674 191.551  50
   2   0 -19 109.913 109.389  48
   2   0 -18 67653.7 2565.86  46
   2   0 -17 42.7582 229.668  21
   2   0 -17 225.564 219.026  46
   2   0 -16 1120.99 374.180  24
   2   0 -16 1357.87 372.650  46
   2   0 -16 1138.89 419.403  21
   2   0 -16 1624.22 424.591  32
   2   0 -15-53.1585 249.664  24
   2   0 -15 91.4621 206.354  47
   2   0 -15 54.3410 223.841  46
   2   0 -15 308.304 289.595  21
   2   0 -15 110.742 249.852  32
   2   0 -15-62.1417 291.854  31
   2   0 -14 237.548 289.510  32
   2   0 -14 323.305 357.399  31
   2   0 -14 187.860 259.622  25
   2   0 -14 289.147 319.650  24
   2   0 -14 194.479 200.367  47
   2   0 -14 193.297 314.095  21
  -2   0  14 288.638 331.639  39
   2   0 -13 146.367 210.800  47
   2   0 -13 58.2178 283.761  24
   2   0 -13 101.080 228.073  25
   2   0 -13 126.697 273.695  21
   2   0 -13 190.565 286.645  31
   2   0 -13 59.2529 256.003  32
   2   0 -12 9617.15 962.565  27
   2   0 -12 10742.4 1004.25  47
   2   0 -12 10502.8 1039.15  25
   2   0 -12 10777.5 1092.98  24
   2   0 -12 10314.2 1117.85  21
   2   0 -12 9972.79 1060.34  32
   2   0 -12 9298.39 1060.17  31
   2   0 -11 130.715 179.576  27
   2   0 -11 261.204 188.170  47
   2   0 -11 151.339 218.019  24
   2   0 -11 427.634 248.152  26
   2   0 -11 138.756 208.787  25
   2   0 -11 321.632 251.831  21
   2   0 -11 255.569 249.192  32
   2   0 -11 162.181 263.549  31
   2   0 -10 9722.54 969.556  31
   2   0 -10 10056.8 963.866  32
   2   0 -10 9445.11 875.023  27
   2   0 -10 9124.05 833.940  26
   2   0 -10 10316.5 996.167  44
   2   0 -10 9095.98 867.307  47
   2   0 -10 9831.90 909.632  45
   2   0 -10 9712.23 900.628  25
   2   0 -10 9589.37 950.735  24
   2   0 -10 11053.7 964.054  40
   2   0 -10 9711.85 969.677  21
   2   0 -10 9257.12 830.924  19
   2   0  -9 545.656 217.826  40
   2   0  -9 706.296 254.958  19
   2   0  -9 679.433 276.016  32
   2   0  -9 459.287 216.541  27
   2   0  -9 742.061 189.424   8
   2   0  -9 553.994 236.138  44
   2   0  -9 443.444 231.492  25
   2   0  -9 555.475 217.709  26
   2   0  -8 135035. 4653.04  32
   2   0  -8 133851. 4538.86  27
   2   0  -8 132769. 4622.96  24
   2   0  -8 135639. 4582.94  25
   2   0  -8 143488. 4748.12  44
   2   0  -8 130658. 4488.62  40
   2   0  -8 136196. 4350.68   8
   2   0  -7 566.558 186.933   8
   2   0  -7 238.777 139.409  40
   2   0  -7 297.784 93.3980  41
   2   0  -7 596.842 224.312  44
   2   0  -6 33140.2 1164.96  41
   2   0  -6 36953.8 1622.58  44
   2   0  -6 34406.9 1413.41  40
   2   0  -6 36636.3 1499.61   8
  -2   0   5 213.527 108.951  43
   2   0  -5 181.005 125.156  44
   2   0  -5 220.013 97.5715  40
   2   0  -5 221.262 60.7509  41
   2   0  -5 113.261 107.317   8
   2   0  -4 30896.4 1165.87  40
   2   0  -4 31152.4 1347.24  44
  -2   0   4 33288.3 1251.65  43
  -2   0   3 239.435 107.098  43
   2   0  -3 320.377 87.1572  40
  -2   0   3 300.424 139.911   9
  -2   0   2 244856. 6975.91  43
   2   0  -2 238208. 6808.03  40
  -2   0   2 252151. 7002.05   9
  -2   0   1 643.565 135.646  13
  -2   0   1 558.121 164.123   9
  -2   0   0 976720. 26564.5  41
  -2   0   0 999999. 26584.7  13
  -2   0   0 926347. 26720.7   9
  -2   0  -1 240.769 142.946  13
  -2   0  -1 490.301 230.809   9
  -2   0  -2 74260.2 2379.08  43
  -2   0  -2 73800.2 2608.54  10
  -2   0  -2 68759.5 2614.65   9
  -2   0  -2 70478.6 2494.02  13
  -2   0  -3 253.920 108.460  43
   2   0   3 44.1658 107.762  39
  -2   0  -3 53.2903 151.383  10
  -2   0  -4 386487. 11134.7  43
   2   0   4 392134. 11470.2  39
  -2   0  -4 404897. 11656.0  10
  -2   0  -4 405724. 11561.4  12
  -2   0  -5 326.106 116.626  43
  -2   0  -5 548.255 269.452  10
  -2   0  -5 260.840 175.309  12
  -2   0  -5 335.753 161.555  41
   2   0   5 153.635 187.915  39
  -2   0  -6 13053.5 735.339  43
  -2   0  -6 14133.7 957.324  41
   2   0   6 14517.7 1050.86  39
  -2   0  -6 15403.2 1155.54  10
  -2   0  -6 15447.1 1112.99  12
  -2   0  -7 247.756 208.566  37
  -2   0  -7 377.023 231.734  36
  -2   0  -7 396.987 136.649  43
  -2   0  -7 305.460 171.526  41
   2   0   7 388.784 238.949  39
  -2   0  -7 908.071 354.026  10
  -2   0  -7 368.520 254.778  12
  -2   0  -8 47057.9 2202.62  32
  -2   0  -8 44521.4 2132.19  33
   2   0   8 46584.6 2177.92  15
  -2   0  -8 48694.9 2544.69  12
  -2   0  -8 48470.3 2321.15  34
  -2   0  -8 46536.5 2366.02  37
  -2   0  -8 51088.4 2446.71  36
  -2   0  -8 50040.1 2248.45  41
   2   0   8 48381.4 2467.45  39
  -2   0  -8 44951.8 2146.95  22
  -2   0  -8 49322.6 2324.20  21
  -2   0  -9-54.9237 247.846  37
  -2   0  -9 219.439 267.390  36
   2   0   9 129.375 168.542  15
  -2   0  -9 43.5655 150.162  41
   2   0   9 59.9735 312.495  39
  -2   0  -9 285.807 232.178  21
  -2   0  -9 288.475 221.346  22
  -2   0  -9 43.3318 169.350  32
  -2   0  -9 166.316 162.501  33
  -2   0  -9-64.3510 221.790  12
  -2   0 -10 142432. 5752.25  12
  -2   0 -10 142250. 5125.34  32
   2   0  10 144042. 5221.84  15
   2   0  10 142575. 5681.10  39
  -2   0 -10 135189. 5098.09  41
  -2   0 -10 146741. 5315.83  21
  -2   0 -10 135432. 4959.44  46
  -2   0 -11-170.485 384.644  12
  -2   0 -11 556.488 279.585  32
   2   0  11-57.2453 210.912  15
   2   0  11 159.074 293.041  39
  -2   0 -11 720.514 307.211  41
  -2   0 -11-46.5604 171.546  46
  -2   0 -11-57.6132 225.143  21
  -2   0 -12 19139.2 1447.14  32
  -2   0 -12 18841.0 1607.41  31
   2   0  12 23237.4 1728.02  15
  -2   0 -12 21581.0 2044.83  12
   2   0  12 20213.5 1888.95  39
  -2   0 -12 22100.2 1509.87  46
  -2   0 -12 19324.6 1547.05  21
  -2   0 -13-64.1058 301.109  31
   2   0  13 201.672 247.711  15
  -2   0 -13 199.751 318.702  12
  -2   0 -13 291.216 283.902  21
  -2   0 -13 100.646 196.698  46
   2   0  13 371.733 401.516  39
  -2   0 -14 40445.5 2325.86  31
  -2   0 -14 37952.9 2102.41  46
  -2   0 -14 40799.0 2231.67  21
   2   0  14 42943.1 2506.37  15
  -2   0 -15-95.9800 216.549  31
  -2   0 -15 48.3095 243.720  48
  -2   0 -15 126.022 225.613  46
  -2   0 -15 41.7332 180.299  21
   2   0  15 176.158 275.781  15
  -2   0 -16 6480.16 725.706  48
  -2   0 -17 146.624 157.545  48
  -2   0 -18 6117.12 472.179  48
   2   1 -18 142.683 153.311  46
   2  -1 -18 140.871 126.156  46
   2   1 -18 152.904 221.823  48
   2  -1 -17 5992.83 683.255  32
   2   1 -17 5340.43 656.272  46
   2  -1 -17 5818.97 641.529  46
   2   1 -17 5468.15 657.800   4
   2  -1 -17 5726.52 729.890  21
   2  -1 -16 19989.3 1383.88  46
   2   1 -16 21076.5 1476.45  46
   2  -1 -16 20377.0 1447.31  24
   2  -1 -16 18562.5 1507.37  31
   2  -1 -16 19589.4 1459.01  32
   2  -1 -16 19053.6 1508.74  21
   2   1 -16 22167.3 1523.77  21
   2   1 -15 721.776 355.002  46
   2   1 -15 865.421 320.115  47
   2  -1 -15 827.408 330.752  46
   2  -1 -15 1168.57 361.584  25
   2  -1 -15 740.257 348.617  24
   2   1 -15 942.295 347.884  24
   2   1 -15 941.130 342.142  32
   2  -1 -15 354.390 318.003  32
   2  -1 -15 952.492 405.827  31
   2  -1 -15 569.898 360.224  21
   2   1 -15 1281.13 442.862  21
  -2  -1  14 4690.59 906.040   9
  -2   1  14 3964.88 828.336   9
   2   1 -14 4534.51 700.296  32
   2   1 -14 5029.80 813.686  31
   2  -1 -14 4636.45 774.931  32
   2  -1 -14 4285.84 648.722  27
   2   1 -14 4240.43 666.301  47
   2  -1 -14 3994.43 609.057  47
   2  -1 -14 3863.69 706.669  24
   2   1 -14 4681.08 713.362  24
   2  -1 -14 4782.84 721.510  25
   2   1 -14 5055.32 803.968  21
   2  -1 -14 4281.54 776.738  21
  -2  -1  14 4487.04 975.061  39
  -2   1  14 4874.42 976.553  39
   2  -1 -13 62.3690 256.911  32
   2   1 -13 110.677 239.077  32
   2   1 -13 122.771 226.165  31
   2  -1 -13 101.726 209.516  27
   2   1 -13 51.3162 200.536  47
   2  -1 -13-45.8950 169.094  47
   2  -1 -13 219.551 276.908  25
   2  -1 -13 61.4105 288.421  24
   2   1 -13-54.6413 236.065  24
   2   1 -13 122.123 251.524  21
  -2   1  13 89.3326 307.873  39
  -2  -1  13-93.4795 344.408  39
   2  -1 -12 47987.9 2473.83  27
   2  -1 -12 46403.8 2340.87  26
   2   1 -12 47329.1 2446.12  47
   2  -1 -12 46129.8 2332.91  47
   2   1 -12 50254.7 2421.56  25
   2  -1 -12 50501.1 2658.74  24
   2  -1 -12 51729.3 2581.00  25
   2   1 -12 53192.5 2609.26  24
   2   1 -12 51966.9 2673.85  21
   2   1 -12 49516.3 2639.37  31
   2  -1 -12 50567.8 2668.08  32
   2   1 -12 52145.2 2596.57  32
   2   1 -11 28521.4 1835.72  31
   2  -1 -11 34211.0 2001.74  32
   2   1 -11 27121.2 1765.53  32
   2  -1 -11 31959.3 1769.04  26
   2   1 -11 30977.9 1709.79  27
   2  -1 -11 32971.1 1860.22  27
   2   1 -11 32252.8 1864.97  45
   2  -1 -11 32007.8 1755.62  47
   2   1 -11 29068.8 1772.37  47
   2   1 -11 31257.6 1762.38  25
   2   1 -11 27751.5 1769.59  24
   2  -1 -11 32509.4 1889.79  25
   2  -1 -11 32728.4 1966.94  24
   2  -1 -11 31531.2 1743.09  19
   2   1 -11 28317.9 1854.55  21
   2  -1 -11 34566.3 1987.31  40
   2  -1 -10 42617.9 2285.49  32
   2  -1 -10 43201.1 2309.15  31
   2   1 -10 43634.0 2189.96  32
   2   1 -10 43751.7 2275.16  31
   2   1 -10 45180.2 2100.74  27
   2  -1 -10 42934.2 2113.11  26
   2  -1 -10 45453.3 2224.39  27
   2   1 -10 45403.3 2312.11  44
   2  -1 -10 47018.4 2372.56  44
   2   1 -10 43925.1 2219.47  45
   2   1 -10 42626.1 2148.60  47
   2  -1 -10 44206.2 2103.94  47
   2   1 -10 44895.6 2200.25  24
   2   1 -10 44844.2 2138.19  25
   2  -1 -10 46336.2 2315.53  24
   2  -1 -10 43516.6 2217.47  25
   2  -1 -10 44110.4 2111.35  19
   2   1 -10 45561.6 2296.64  21
   2  -1 -10 43306.0 2221.97  40
   2  -1  -9 2848.20 362.503  41
   2  -1  -9 3641.47 528.597  40
   2  -1  -9 2581.88 436.107  19
   2   1  -9 5102.54 543.259   8
   2  -1  -9 2681.01 508.988  31
   2   1  -9 5499.13 664.828  31
   2  -1  -9 2962.17 519.352  32
   2   1  -9 4822.94 600.661  32
   2  -1  -9 2763.89 410.150  30
   2   1  -9 4753.11 559.103  27
   2   1  -9 4921.60 542.394  26
   2  -1  -9 2689.49 408.375  28
   2  -1  -9 2598.32 491.218  27
   2  -1  -9 3022.25 476.677  26
   2  -1  -9 2791.95 500.024  24
   2   1  -9 4951.00 611.874  24
   2  -1  -9 3005.80 523.289  25
   2   1  -9 5333.32 612.058  25
   2  -1  -9 3127.96 510.648  44
   2   1  -9 5339.53 649.694  21
   2  -1  -9 1925.93 465.464  21
   2   1  -8 12528.4 925.221  40
   2  -1  -8 18247.5 1107.75  40
   2   1  -8 14344.3 978.650   8
   2  -1  -8 19298.3 936.458   8
   2   1  -8 13120.2 1027.30  31
   2   1  -8 13425.7 1015.96  32
   2  -1  -8 20128.2 1259.66  31
   2  -1  -8 20135.9 1165.46  26
   2  -1  -8 19909.0 1196.69  27
   2   1  -8 13164.4 986.080  25
   2  -1  -8 19507.7 1228.69  24
   2   1  -8 15322.5 1063.69  24
   2  -1  -8 22017.1 1267.73  25
   2  -1  -8 21032.3 1267.72  44
   2  -1  -8 17860.4 898.703  41
   2  -1  -8 18969.4 1213.09  21
   2  -1  -8 21366.3 1188.35  19
   2   1  -8 13935.8 1054.41  21
   2   1  -7 91131.3 3462.44  31
   2  -1  -7 109490. 3652.69  31
   2  -1  -7 100484. 3142.66  41
   2  -1  -7 102722. 3603.26  44
   2  -1  -7 104208. 3610.05  21
   2   1  -7 88807.9 3445.38  21
   2  -1  -7 109164. 3297.49   8
   2   1  -7 97813.8 3432.66   8
   2   1  -7 88690.3 3272.99  40
   2  -1  -7 97864.9 3403.02  40
   2   1  -6 392.884 160.048   8
   2  -1  -6 126.442 122.919  40
   2  -1  -6 470.984 127.743  41
   2   1  -6 254.464 116.154  40
   2  -1  -6 26.9915 111.356  44
   2  -1  -5 1623.00 245.489  40
   2   1  -5 1407.65 197.911  40
   2   1  -5 1376.32 267.539   8
   2  -1  -5 2218.76 315.963  44
   2  -1  -5 2418.75 242.998  41
  -2  -1   5 1671.93 213.214  43
   2  -1  -4 9577.30 571.901  40
   2   1  -4 9389.76 473.788  40
   2   1  -4 9624.06 643.172   8
  -2  -1   4 9927.00 538.391  43
   2  -1  -4 9996.39 650.088  44
   2   1  -4 9812.16 653.017  44
   2   1  -3 31222.2 1009.19  40
   2  -1  -3 30391.7 1194.25  40
  -2  -1   3 35754.0 1306.19   9
  -2  -1   3 33428.8 1210.06  43
  -2   1   3 28614.6 1238.76  43
   2   1  -3 31581.8 1284.53  44
   2  -1  -3 28030.8 1249.07  44
   2   1  -2 48573.4 1419.45  40
   2  -1  -2 44193.9 1639.95  40
   2   1  -2 55701.2 1793.66  44
  -2  -1   2 53853.5 1757.21  43
   2  -1  -2 48295.8 1741.28  44
  -2   1   2 46644.3 1732.38  43
  -2  -1   2 55955.2 1762.04   9
   2  -1  -1 16914.8 726.837  39
   2   1  -1 12613.0 656.270  39
  -2  -1   1 12115.9 662.018  43
  -2  -1   1 12927.0 572.751  41
  -2   1   1 17640.6 725.655  13
  -2  -1   1 11801.6 535.664  13
  -2  -1   1 11225.8 639.891   9
   2   1   0 74233.1 2468.90  39
   2  -1   0 74942.8 2468.86  39
  -2  -1   0 81734.2 2416.80  41
  -2   1   0 82141.2 2497.08  13
  -2  -1   0 74076.1 2360.84  13
  -2  -1   0 80202.9 2603.21  10
  -2   1   0 76708.9 2447.07  10
  -2   1   0 74798.1 2554.54   9
  -2  -1   0 69226.2 2523.82   9
   2   1   1 199758. 5911.18  39
   2  -1   1 206442. 5918.13  39
  -2  -1  -1 201704. 5829.31  41
  -2   1  -1 203783. 5831.34  43
  -2  -1  -1 199386. 5834.20  13
  -2   1  -1 196303. 5913.00  13
  -2  -1  -1 195995. 6096.34  10
  -2  -1  -1 199532. 6053.97   9
  -2   1  -1 197356. 5927.77  10
   2  -1   2 8212.21 579.677  39
  -2  -1  -2 8391.29 537.543  41
  -2   1  -2 7718.56 535.511  41
  -2  -1  -2 9102.81 558.743  43
  -2   1  -2 7529.58 482.295  43
  -2   1  -2 7387.18 575.628  13
  -2  -1  -2 7505.52 619.385   9
  -2   1  -2 8203.78 589.423  10
  -2  -1  -2 8267.53 678.787  10
   2  -1   3 2227.54 326.453  39
  -2  -1  -3 1770.47 261.229  41
  -2   1  -3 2167.73 246.688  43
  -2  -1  -3 1721.22 253.920  43
  -2   1  -3 2104.35 350.152  13
  -2  -1  -3 1251.24 307.396  10
  -2   1  -3 2178.02 329.732  10
   2  -1   4 110732. 3649.45  39
  -2  -1  -4 104985. 3391.70  43
  -2   1  -4 99598.8 3505.90  41
  -2   1  -4 103292. 3267.40  43
  -2   1  -4 105950. 3743.90  13
  -2  -1  -4 107415. 3677.01  12
  -2   1  -4 110385. 3686.45  10
  -2  -1  -4 110604. 3840.75  10
   2  -1   5 5766.80 600.473  39
  -2  -1  -5 5043.90 451.045  43
  -2   1  -5 5234.30 532.737  41
  -2   1  -5 5255.41 392.634  43
  -2  -1  -5 5270.59 595.942  12
  -2   1  -5 5728.91 615.607  10
   2  -1   6 97280.8 3634.72  39
  -2  -1  -6 95822.3 3417.65  41
  -2   1  -6 98451.8 3448.44  41
  -2  -1  -6 95546.4 3173.29  43
  -2   1  -6 90400.6 2934.36  43
  -2  -1  -6 98233.0 3656.81  12
  -2   1  -6 98740.5 3677.36  10
  -2  -1  -7 75400.8 3001.15  33
  -2   1  -7 67022.7 2984.66  36
  -2  -1  -7 75126.9 3082.01  36
  -2   1  -7 65977.6 2961.16  37
  -2  -1  -7 73897.6 3068.87  34
  -2  -1  -7 72040.5 3031.15  37
  -2  -1  -7 78658.7 3083.69  32
  -2  -1  -7 74186.9 3171.34  12
   2   1   7 74071.4 2873.59  15
   2  -1   7 67209.7 3026.84  39
  -2  -1  -7 84156.4 3185.49  21
  -2  -1  -7 73543.9 2996.09  22
  -2  -1  -7 70614.2 2571.70  43
  -2   1  -7 72883.9 2863.88  41
  -2  -1  -7 76081.3 2939.46  41
  -2  -1  -8 178.413 116.308  43
   2  -1   8 992.114 396.636  39
  -2  -1  -8 240.209 195.189  41
  -2   1  -8 229.254 192.827  41
  -2  -1  -8 241.446 235.408  36
  -2  -1  -8 95.9061 233.770  37
  -2  -1  -8 285.892 270.590  34
  -2   1  -8-48.1370 226.134  37
  -2   1  -8 48.4599 252.544  36
  -2  -1  -8 135.209 227.428  32
  -2  -1  -8 304.219 219.309  33
   2   1   8 469.428 216.247  15
  -2  -1  -8 161.969 166.870  24
  -2  -1  -8 275.152 237.796  12
  -2  -1  -8 317.852 200.505  23
  -2  -1  -8 237.821 255.504  21
  -2   1  -8 146.513 143.223  21
  -2  -1  -8 43.1290 168.613  22
  -2   1  -9 7986.66 816.790  41
  -2  -1  -9 8133.52 857.962  41
   2  -1   9 7573.29 993.996  39
  -2  -1  -9 7547.12 905.675  34
  -2   1  -9 8005.59 932.737  37
  -2   1  -9 7216.29 896.925  36
  -2  -1  -9 8726.52 967.927  36
  -2  -1  -9 8688.41 969.715  37
  -2  -1  -9 7444.84 972.399  12
  -2  -1  -9 7007.13 863.306  32
  -2  -1  -9 7127.73 855.914  33
   2   1   9 6772.30 795.121  15
  -2  -1  -9 7921.87 828.255  23
  -2  -1  -9 7936.83 836.826  24
  -2   1  -9 7820.62 798.781  46
  -2  -1  -9 6619.37 807.130  22
  -2  -1  -9 7602.94 911.288  21
  -2   1  -9 8005.65 826.648  21
   2  -1  10 4525.70 817.474  39
   2   1  10 4791.65 829.064  39
  -2  -1 -10 3660.25 773.667  12
  -2  -1 -10 3922.48 660.190  33
  -2  -1 -10 3642.30 655.841  32
   2   1  10 4756.01 700.088  15
   2  -1  10 3953.12 619.164  15
  -2  -1 -10 3482.63 594.167  41
  -2  -1 -10 3865.64 608.098  23
  -2  -1 -10 3993.00 626.480  24
  -2  -1 -10 4195.80 572.059  46
  -2   1 -10 4310.61 631.923  46
  -2  -1 -10 3545.74 670.858  21
  -2  -1 -10 3294.89 599.699  22
  -2   1 -10 4535.31 656.282  21
  -2  -1 -11 84.7845 292.230  12
  -2  -1 -11 58.8088 216.714  32
  -2   1 -11 111.040 204.600  31
   2   1  11 418.075 311.221  15
   2  -1  11 389.490 280.741  15
   2   1  11 77.3899 334.370  39
   2  -1  11 410.235 385.365  39
  -2  -1 -11 163.565 200.922  41
  -2  -1 -11 50.1169 184.698  24
  -2  -1 -11 86.1685 202.396  46
  -2   1 -11 199.416 225.000  46
  -2  -1 -11 191.604 275.958  21
  -2   1 -11 353.314 263.022  21
  -2  -1 -12 844.332 490.133  12
  -2   1 -12 1897.94 619.108  12
  -2  -1 -12 1256.75 406.658  32
  -2   1 -12 1547.69 443.200  31
   2  -1  12 1420.06 434.593  15
   2   1  12 1179.01 444.797  15
   2   1  12 1357.25 542.516  39
  -2  -1 -12 896.641 344.274  41
   2  -1  12 1361.22 555.610  39
  -2  -1 -12 989.704 360.693  24
  -2  -1 -12 1642.46 404.673  46
  -2   1 -12 1539.03 422.031  46
  -2  -1 -12 1653.48 539.224  21
  -2   1 -12 1859.90 462.767  21
  -2   1 -13 898.249 504.394  12
  -2  -1 -13 1873.16 655.491  12
  -2  -1 -13 2118.31 582.475  31
  -2  -1 -13 1538.11 446.227  32
  -2   1 -13 777.874 348.379  31
  -2  -1 -13 1240.47 355.306  46
  -2   1 -13 1132.51 410.694  46
   2   1  13 1089.17 426.299  15
   2  -1  13 1179.22 436.150  15
  -2   1 -13 742.082 303.728  21
  -2  -1 -13 649.449 360.151  21
   2  -1  13 1053.71 484.181  39
   2   1  13 2489.39 695.498  39
  -2  -1 -14 1983.51 434.597  46
  -2   1 -14 1903.95 452.682  46
  -2   1 -14 1733.23 474.881  48
  -2  -1 -14 2513.55 500.031  32
  -2  -1 -14 1820.28 531.422  31
  -2   1 -14 1472.99 407.874  31
  -2  -1 -14 2310.30 558.893  21
   2   1  14 1852.24 533.752  15
   2  -1  14 2250.70 558.091  15
  -2   1 -15 635.917 296.593  46
  -2   1 -15 499.998 313.067  48
  -2  -1 -15 1638.70 444.850  31
  -2  -1 -15 1321.49 398.709  21
   2  -1  15 224.568 284.022  15
   2   1  15 1636.27 469.722  15
  -2  -1 -16 3189.38 507.751  48
  -2   1 -16 2898.20 507.064  48
  -2  -1 -16 3213.04 532.364  31
  -2   1 -17 2429.50 406.885  48
  -2  -1 -17 2018.85 343.200  48
  -2   1 -18 350.497 136.205  49
  -2   1 -18 474.868 158.184  48
  -2   2  18 1813.37 375.631  38
   2  -2 -18 1482.71 232.744  46
   2   2 -18 1176.86 281.415  48
   2   2 -18 1216.65 286.023  46
   2  -2 -17 1708.38 389.020  24
   2  -2 -17 2563.97 397.639  46
   2   2 -17 2098.53 426.152  48
   2   2 -17 2711.54 463.352  46
   2  -2 -17 1728.69 424.339  21
   2  -2 -17 2262.95 439.613  32
   2  -2 -16 49.8525 243.167  24
   2   2 -16 765.753 299.137  46
   2  -2 -16 236.254 192.155  46
   2  -2 -16 313.316 280.623  32
   2  -2 -15 3351.33 552.441  27
   2  -2 -15 3403.23 674.099  32
   2  -2 -15 3835.79 685.839  24
   2  -2 -15 3602.51 614.210  25
   2   2 -15 3400.13 630.397  21
   2   2 -15 4134.22 648.454  47
   2  -2 -15 3378.45 582.995  46
   2   2 -15 4030.52 677.856  46
   2   2 -14 23340.7 1619.45  47
   2   2 -14 24556.9 1767.93  46
   2  -2 -14 24953.5 1502.74  47
   2  -2 -14 28124.4 1925.28  24
   2  -2 -14 24668.2 1721.66  25
   2   2 -14 22989.3 1541.02  24
   2  -2 -14 25934.4 1703.89  27
   2   2 -14 24872.5 1616.89  32
   2  -2 -14 25305.5 1851.83  32
   2  -2 -14 24151.2 1847.23  31
  -2   2  14 22975.0 2111.55  39
  -2  -2  14 19228.6 2038.57  39
   2   2 -14 21922.1 1649.64  21
   2  -2 -13 32217.7 1782.39  47
   2   2 -13 36329.6 2055.86  47
   2  -2 -13 30065.4 2078.77  24
   2   2 -13 39306.1 2083.39  24
   2  -2 -13 33271.0 2066.04  25
   2  -2 -13 32888.7 2189.35  31
   2   2 -13 39323.8 2077.63  32
   2  -2 -13 27662.4 2017.72  32
   2  -2 -13 30137.6 1951.26  27
   2  -2 -13 30550.0 1864.97  26
  -2   2  13 31192.3 2412.98  39
  -2  -2  13 43913.4 2896.04  39
   2  -2 -13 30125.7 2105.22  21
   2   2 -13 37751.8 2185.99  21
   2  -2 -13 28892.7 1777.37  19
   2  -2 -12 88293.0 3518.61  47
   2   2 -12 85356.6 3721.43  47
   2  -2 -12 94972.6 4020.42  24
   2   2 -12 84517.8 3649.55  24
   2  -2 -12 96256.6 3949.19  25
  -2   2  12 87335.4 3551.27  14
   2  -2 -12 92281.5 4019.05  32
   2   2 -12 86564.4 3675.06  32
   2   2 -12 91016.7 3848.55  31
   2  -2 -12 95801.2 4060.98  31
   2  -2 -12 90060.5 3694.69  26
   2  -2 -12 90125.1 3833.15  27
   2  -2 -12 92520.3 4008.69  40
   2  -2 -12 99075.3 4099.47  21
   2  -2 -12 91993.4 3681.51  19
   2   2 -12 83777.0 3781.25  21
   2  -2 -11 33217.3 1728.16  47
   2   2 -11 29447.3 1805.53  47
   2   2 -11 30006.6 1843.57  45
   2  -2 -11 32006.6 1945.40  25
   2   2 -11 27606.3 1725.57  24
   2  -2 -11 34156.7 2035.04  24
  -2   2  11 29654.6 1690.71  14
   2  -2 -11 31414.4 1979.30  31
   2   2 -11 26543.4 1690.95  32
   2  -2 -11 30581.1 1962.33  32
   2   2 -11 28546.4 1820.43  31
   2  -2 -11 33937.7 1874.19  26
   2  -2 -11 32637.0 1910.97  27
   2  -2 -11 32959.1 1846.91  19
   2   2 -11 26426.7 1774.73  21
   2  -2 -11 30398.0 1954.06  21
   2  -2 -11 32920.2 1970.31  40
   2  -2 -10 84176.6 3092.01  41
   2  -2 -10 89158.2 3544.46  40
   2   2 -10 70862.0 3114.84   8
   2  -2 -10 85548.7 3225.06  30
   2   2 -10 72206.1 3295.83  31
   2   2 -10 76100.6 3250.50  32
   2  -2 -10 90872.9 3639.35  31
   2  -2 -10 90292.8 3467.85  26
   2  -2 -10 88268.5 3521.35  27
   2  -2 -10 87674.9 3239.40  28
  -2   2  10 85942.3 3267.35  14
   2  -2 -10 88596.2 3618.54  24
   2   2 -10 79181.1 3194.69  25
   2   2 -10 76745.4 3267.18  24
   2  -2 -10 91005.6 3583.50  25
   2   2 -10 74675.6 3307.39  47
   2   2 -10 79558.0 3376.27  45
   2   2 -10 75029.1 3334.24  21
   2  -2 -10 92606.4 3458.95  19
   2  -2 -10 91962.6 3634.95  21
   2  -2  -9 2807.81 486.963  44
   2  -2  -9 1900.58 431.807  25
   2   2  -9 1410.99 336.699  25
   2  -2  -9 1859.46 409.268  26
   2   2  -9 1996.37 406.417  24
  -2   2   9 3069.74 450.646  14
   2   2  -9 1561.15 394.970  44
   2  -2  -9 2319.24 354.077  41
   2  -2  -9 2055.35 410.110  40
   2  -2  -9 1987.44 409.574  19
   2   2  -9 1601.27 352.405  32
   2   2  -9 1601.11 372.518  31
   2  -2  -9 2330.79 414.905  30
   2  -2  -9 2658.75 514.498  31
   2  -2  -9 2324.62 402.361  28
   2  -2  -9 2313.81 464.812  27
   2   2  -9 1373.68 318.658  27
   2   2  -9 1839.76 371.989   8
   2  -2  -9 2641.00 494.192  21
   2   2  -9 1754.91 392.417  21
   2  -2  -8 19354.9 1054.76  41
   2  -2  -8 22556.7 1283.93  40
   2   2  -8 22010.4 1286.71   8
   2   2  -8 22511.2 1312.12  31
   2  -2  -8 20723.3 1335.53  31
   2   2  -8 19992.1 1212.99  32
   2  -2  -8 20829.1 1331.56  32
   2  -2  -8 19918.9 1249.96  26
   2  -2  -8 19348.1 1162.83  28
   2  -2  -8 18996.2 1269.51  27
  -2   2   8 20620.2 1180.41  14
   2   2  -8 17840.4 1133.21  25
   2   2  -8 18306.4 1173.27  24
   2  -2  -8 19510.6 1287.57  25
   2   2  -8 18715.1 1217.48  21
   2  -2  -8 19992.7 1249.59  19
   2  -2  -8 20566.2 1321.42  21
   2  -2  -8 20738.1 1304.96  44
   2   2  -8 20896.8 1324.02  44
   2  -2  -7 3721.92 409.880  41
   2   2  -7 3546.96 491.592   8
   2  -2  -7 4358.83 548.639  31
   2   2  -7 3662.58 479.706  31
   2  -2  -7 4783.68 576.116  32
   2  -2  -7 4260.61 524.330  26
   2  -2  -7 4844.93 570.090  27
   2  -2  -7 4547.59 565.489  24
   2  -2  -7 5321.27 599.492  25
   2   2  -7 4518.64 530.696  44
   2  -2  -7 5275.32 570.496  44
   2  -2  -7 4539.85 502.268  40
   2  -2  -7 4124.25 515.007  19
   2   2  -7 2870.36 432.905  21
   2  -2  -7 5100.37 585.610  21
   2   2  -6 12220.0 896.306   8
  -2  -2   6 13093.0 609.458  43
   2  -2  -6 14786.2 806.135  41
   2  -2  -6 14140.1 865.456  40
   2  -2  -6 16084.1 971.334  44
   2   2  -6 12382.7 876.914  44
   2   2  -5 9775.42 738.377   8
   2  -2  -5 9446.17 655.657  40
   2  -2  -5 9735.80 688.029  44
  -2  -2   5 9163.48 515.155  43
   2   2  -5 9059.12 666.206  44
  -2  -2   4 23617.0 1090.57   9
   2   2  -4 24440.6 1209.15   8
  -2   2   4 23601.7 1103.86   9
   2  -2  -4 21232.7 1060.27  40
   2  -2  -4 23094.1 1095.40  44
  -2  -2   4 22765.8 970.919  43
   2   2  -4 22839.3 1096.53  44
  -2   2   3 202137. 5911.34   9
  -2  -2   3 207121. 5912.52   9
   2  -2  -3 188114. 5920.68  40
  -2  -2   3 206761. 5897.47  43
   2   2  -3 201843. 5949.18  44
   2  -2  -3 195237. 5932.40  44
   2   2  -2 78777.9 2623.41   8
  -2   2   2 79322.8 2457.12   9
  -2  -2   2 78240.2 2442.27   9
  -2  -2   2 73468.4 2157.14  13
  -2  -2   2 75254.8 2504.92  43
  -2   2   2 80904.2 2598.69  43
  -2  -2   2 70210.5 2206.77  41
   2   2  -2 73129.3 2450.47  44
   2  -2  -2 76901.0 2469.02  44
  -2   2   1 123273. 3686.70   9
   2   2  -1 127237. 3811.71   8
  -2  -2   1 123502. 3675.23   9
  -2  -2   1 127445. 3512.50  41
  -2  -2   1 134897. 3774.14  43
  -2  -2   0 116655. 3926.03   9
  -2   2   0 129095. 3987.23   9
   2   2   0 126479. 3919.87   8
  -2   2   0 132391. 3770.02  10
  -2  -2   0 122557. 4035.65  10
   2   2   0 120048. 3815.16  39
   2  -2   0 127455. 3830.62  39
  -2   2   0 136849. 3953.25  43
  -2  -2   0 125254. 3909.12  43
  -2  -2   0 124833. 3756.92  41
  -2   2  -1 15013.6 767.421  10
   2   2   1 18863.7 868.677   8
  -2   2  -1 15421.0 916.598   9
  -2  -2  -1 19685.4 991.378   9
  -2  -2  -1 20566.9 1101.75  10
  -2  -2  -1 19138.4 726.367  40
   2   2   1 20568.3 912.590  39
   2  -2   1 15552.9 826.680  39
  -2   2  -1 16294.4 837.811  43
  -2  -2  -1 19825.7 850.447  41
  -2  -2  -2 103066. 3541.54  10
  -2  -2  -2 102575. 3367.84   9
  -2   2  -2 96780.2 3124.48  10
  -2   2  -2 93217.3 3320.68   9
   2   2   2 98563.9 3084.72   8
   2  -2   2 97584.1 3237.92  39
   2   2   2 105183. 3276.75  39
  -2  -2  -2 97048.1 3022.24  40
  -2   2  -2 96621.6 3114.44  43
  -2  -2  -2 100054. 3164.94  41
  -2  -2  -3 4296.59 528.772  10
  -2   2  -3 2982.37 355.272  10
   2   2   3 4120.41 322.327   8
   2   2   3 4794.68 466.929  39
   2  -2   3 3577.96 412.857  39
  -2  -2  -3 4523.99 375.102  40
  -2   2  -3 3036.80 311.224  43
  -2  -2  -3 4784.16 433.321  41
  -2   2  -4 8767.85 716.780  12
  -2  -2  -4 7542.35 680.927  12
  -2  -2  -4 8591.79 802.130  10
   2   2   4 7133.83 404.451   8
  -2   2  -4 9820.21 708.829  10
   2   2   4 9805.19 727.453  39
   2  -2   4 9572.25 724.703  39
  -2  -2  -4 8805.93 607.754  40
  -2   2  -4 9055.00 531.203  43
  -2  -2  -4 8539.13 638.491  41
  -2   2  -5 57288.5 2367.74  12
  -2  -2  -5 55251.8 2365.66  12
  -2   2  -5 51596.7 1838.40  43
  -2  -2  -5 56895.0 2570.59  10
  -2  -2  -5 57158.8 2162.68  40
   2   2   5 57527.1 2344.53  39
   2  -2   5 57654.6 2362.43  39
  -2  -2  -6 59170.1 2664.27  34
  -2  -2  -6 63132.2 2860.10  10
  -2  -2  -6 59887.1 2638.64  12
  -2   2  -6 61221.9 2640.80  12
  -2  -2  -6 58115.8 2440.27  41
  -2  -2  -6 62323.1 2346.70  43
  -2   2  -6 63821.9 2764.47   2
  -2  -2  -6 63050.9 2742.35  21
   2   2   6 61277.4 2588.18  39
   2  -2   6 61190.0 2607.82  39
  -2  -2  -6 56564.1 2382.90  40
  -2  -2  -7 11519.4 1153.82  10
   2   2   7 10335.3 964.271  39
  -2  -2  -7 10446.7 862.086  40
   2  -2   7 10805.9 983.930  39
  -2  -2  -7 10034.8 938.536  37
  -2   2  -7 10015.8 931.568  36
  -2  -2  -7 9252.88 916.924  33
  -2   2  -7 10623.7 951.282  37
  -2  -2  -7 10866.7 1025.79  34
  -2  -2  -7 9851.25 923.774  36
  -2  -2  -7 9801.25 966.240  32
   2   2   7 9404.87 850.939  15
  -2  -2  -7 9185.45 935.857  12
  -2   2  -7 10449.7 1011.23  12
  -2  -2  -7 9156.14 731.995  43
  -2  -2  -7 10122.5 868.559  41
   2   2   7 9706.74 836.408  17
   2   2   7 10027.5 844.709  18
  -2  -2  -7 10140.7 996.187  21
  -2  -2  -7 10816.5 990.420  22
  -2  -2  -8 27708.1 1840.76  12
  -2  -2  -8 26612.4 1922.04  10
  -2   2  -8 27907.4 1839.85  12
  -2  -2  -8 26857.3 1404.76  43
  -2  -2  -8 28497.9 1660.74  41
   2  -2   8 30720.1 1901.91  39
   2   2   8 27903.2 1781.97  39
  -2  -2  -8 29039.9 1756.75  36
  -2  -2  -8 27918.0 1806.89  34
  -2  -2  -8 27540.4 1724.53  37
  -2   2  -8 29546.9 1782.33  37
  -2   2  -8 29211.1 1767.01  36
  -2  -2  -8 28662.9 1807.25  32
  -2  -2  -8 26503.0 1712.66  33
   2   2   8 28856.8 1673.10  15
  -2  -2  -8 31145.2 1795.62  24
  -2  -2  -8 27546.4 1706.39  23
   2   2   8 27368.1 1557.46  17
   2   2   8 26421.9 1540.73  18
  -2  -2  -8 29957.0 1803.30  22
  -2  -2  -8 30543.8 1867.70  21
  -2   2  -9 5657.47 704.470  46
  -2  -2  -9 3910.85 655.346  24
  -2  -2  -9 4276.54 620.970  25
  -2  -2  -9 4463.45 682.148  23
   2   2   9 3585.50 606.391  15
  -2  -2  -9 3861.94 485.234  43
  -2  -2  -9 4895.39 672.852  41
   2   2   9 4114.92 721.912  39
   2  -2   9 4135.48 744.212  39
  -2  -2  -9 4474.22 725.172  34
  -2  -2  -9 4843.04 733.790  33
  -2  -2  -9 4728.60 758.938  32
  -2  -2  -9 5275.55 781.302  21
  -2  -2  -9 4483.60 722.172  22
  -2  -2  -9 4768.96 793.582  12
  -2   2  -9 4804.60 794.769  12
  -2  -2 -10 91807.0 3923.07  41
   2   2  10 91968.7 4195.51  39
   2  -2  10 102141. 4457.86  39
  -2  -2 -10 87328.9 4278.69  12
  -2   2 -10 92178.1 4354.49  12
  -2  -2 -10 95324.5 4133.25  32
  -2  -2 -10 99008.8 4140.12  33
  -2  -2 -10 97038.4 3750.19  27
  -2  -2 -10 97069.2 3984.85  23
  -2  -2 -10 92204.6 3754.88  25
  -2  -2 -10 97224.2 4007.45  24
  -2  -2 -10 96039.3 4079.39  22
  -2  -2 -10 95207.0 4187.11  21
   2   2  10 88197.1 3918.70  15
  -2   2 -10 94686.1 3834.09  46
   2  -2  11 1240.74 505.783  39
  -2  -2 -11 406.240 251.546  41
   2   2  11 685.999 421.729  39
  -2  -2 -11 1187.20 438.549  32
   2   2  11 628.421 357.391  15
   2  -2  11 1151.70 364.833  15
  -2   2 -11 775.527 420.473  12
  -2  -2 -11 255.182 293.855  12
  -2  -2 -11 639.034 355.522  24
  -2  -2 -11 627.656 341.211  23
  -2  -2 -11 1182.67 471.314  21
  -2  -2 -11 1119.11 458.577  22
  -2   2 -11 1437.46 416.594  46
  -2  -2 -12 1248.08 403.885  41
   2   2  12 905.688 480.993  39
   2  -2  12 1724.31 615.321  39
  -2  -2 -12 1343.01 488.351  32
   2   2  12 1875.15 531.854  15
   2  -2  12 2699.17 575.284  15
  -2   2 -12 1407.71 547.888  12
  -2  -2 -12 647.450 435.899  12
  -2  -2 -12 978.909 391.419  24
  -2  -2 -12 1431.09 494.523  21
  -2   2 -12 1519.65 441.367  46
   2   2  13 4323.94 859.777  39
   2  -2  13 2367.14 724.313  39
  -2  -2 -13 3329.80 683.089  32
   2  -2  13 3321.50 658.724  15
   2   2  13 2987.03 667.329  15
  -2  -2 -13 3773.21 849.777  12
  -2   2 -13 2946.50 772.440  12
  -2  -2 -13 3042.06 575.521  24
  -2   2 -13 3609.24 703.212  48
  -2   2 -13 2671.77 570.471  46
  -2  -2 -13 3633.96 738.950  21
   2   2  14 95221.4 4106.29  15
   2  -2  14 93888.3 3999.69  15
  -2  -2 -14 94517.2 4191.62  31
  -2  -2 -14 91416.7 3874.36  32
  -2  -2 -14 84881.8 3545.38  24
  -2   2 -14 88989.3 3782.65  46
  -2   2 -14 82957.9 3797.83  48
  -2  -2 -14 91299.7 4024.62  21
   2  -2  15 4346.60 673.113  15
  -2   2 -15 3516.20 622.722  48
  -2   2 -15 4737.74 673.275  46
  -2  -2 -15 5509.81 778.365  21
  -2  -2 -15 4725.51 654.111  32
  -2  -2 -15 5340.67 809.763  31
   2   2  16 5711.55 754.628  14
  -2  -2 -16 5455.09 605.993  48
  -2   2 -16 4013.13 601.878  48
  -2  -2 -16 5211.88 643.479  21
  -2  -2 -16 5962.75 721.777  31
  -2   2 -17 20598.8 1182.02  48
  -2  -2 -17 18210.7 990.046  48
   2   3 -18 2607.21 383.154  46
   2  -3 -17 2713.47 471.682  24
  -2   3  17 3017.44 534.889  38
   2  -3 -17 2760.94 490.440  32
   2  -3 -17 2797.01 502.476  31
   2  -3 -16 22559.6 1584.91  31
   2  -3 -16 23587.9 1599.83  32
   2  -3 -16 21082.7 1356.31  25
   2  -3 -16 22450.7 1541.17  24
   2  -3 -16 21414.9 1558.93  21
   2  -3 -16 20791.7 1260.59  46
   2   3 -16 21096.6 1446.51  48
   2   3 -15 4842.73 701.764  47
   2  -3 -15 8315.64 838.137  46
   2  -3 -15 8318.96 986.306  24
   2  -3 -15 8059.06 903.375  25
   2  -3 -15 8540.51 895.753  27
   2  -3 -15 8138.95 988.572  32
   2  -3 -15 8057.70 981.381  31
   2   3 -15 4312.90 634.792   4
   2  -3 -15 7405.10 960.926  21
   2   3 -14 17548.2 1383.44  47
   2  -3 -14 17462.8 1514.45  24
   2  -3 -14 17129.0 1434.12  25
   2  -3 -14 15711.9 1471.23  31
   2  -3 -14 16766.2 1483.71  32
   2  -3 -14 16027.6 1363.25  27
   2  -3 -14 16247.1 1274.97  26
   2  -3 -14 16269.4 1476.47  21
   2   3 -14 16664.4 1323.33   4
  -2   3  13 61630.6 3598.14  39
   2  -3 -13 68428.5 3457.18  40
  -2  -3  13 65500.4 3785.85  39
  -2  -3  13 66450.6 3496.35   9
  -2   3  13 74818.9 3715.27   9
   2  -3 -13 65632.5 3351.64  31
   2  -3 -13 71196.2 3308.77  27
   2  -3 -13 69356.6 3163.61  26
  -2   3  13 67736.1 3059.12  14
   2  -3 -13 68936.3 3419.56  24
   2  -3 -13 72026.0 3362.68  25
   2  -3 -13 70061.8 3452.07  21
   2   3 -13 68004.0 3184.70  21
   2  -3 -13 71411.5 3133.43  19
   2   3 -13 74142.2 3379.55  46
   2   3 -13 70577.6 3215.56  47
   2   3 -12 117490. 4529.02  47
   2  -3 -12 104477. 4158.01  30
   2  -3 -12 110712. 4704.20  31
   2   3 -12 114134. 4285.39  32
   2  -3 -12 112834. 4486.51  26
   2  -3 -12 117814. 4623.91  27
   2   3 -12 117656. 4508.07  21
   2  -3 -12 111583. 4700.71  21
   2  -3 -12 112756. 4436.67  19
  -2   3  12 108631. 4309.05  14
   2  -3 -12 114322. 4744.57  40
  -2   3  12 108181. 4958.18  39
  -2  -3  12 126727. 5323.85  39
   2   3 -12 116312. 4307.62  24
   2  -3 -12 121292. 4734.44  25
   2  -3 -12 109986. 4713.74  24
   2  -3 -11 4045.01 665.883  19
   2   3 -11 4101.55 599.665  32
   2  -3 -11 3775.29 694.223  31
   2  -3 -11 2867.60 512.498  30
   2  -3 -11 3487.31 660.248  27
   2  -3 -11 3525.60 556.448  28
   2  -3 -11 3555.83 647.276  40
  -2   3  11 3234.48 549.440  14
   2  -3 -11 3772.99 698.045  21
   2   3 -11 4546.78 685.294  21
   2  -3 -11 3422.78 642.415  25
   2   3 -11 4900.63 657.206  24
   2  -3 -11 2957.69 589.645  26
   2  -3 -10 61892.6 2631.71  41
   2  -3 -10 62857.0 2928.35  40
   2   3 -10 68218.8 2923.41   8
   2   3 -10 67226.6 2756.57  32
   2  -3 -10 62650.5 2972.77  31
   2  -3 -10 58847.2 2928.96  32
   2  -3 -10 61662.7 2722.04  28
   2  -3 -10 59954.4 2858.75  26
   2  -3 -10 63426.9 2956.11  27
  -2   3  10 56409.8 2672.10  14
   2   3 -10 65790.2 2775.09  24
   2  -3 -10 63294.9 2968.42  25
   2   3 -10 69881.7 2908.41  21
   2  -3 -10 64016.9 2878.35  19
   2  -3 -10 62898.7 2966.40  21
   2  -3  -9 6996.43 674.354  41
   2  -3  -9 7671.26 801.944  40
   2   3  -9 6442.54 771.221   8
   2  -3  -9 8106.39 876.477  32
   2  -3  -9 7699.15 854.373  31
   2   3  -9 5597.81 643.486  32
   2  -3  -9 7862.68 865.789  27
   2  -3  -9 7393.53 805.404  26
  -2   3   9 7383.04 744.263  14
   2  -3  -9 6396.56 796.174  24
   2   3  -9 6375.88 694.425  24
   2  -3  -9 8201.96 877.202  25
   2  -3  -9 9413.04 872.553  44
   2   3  -9 6239.56 728.623  44
   2   3  -9 4960.11 662.568  45
   2   3  -9 6803.89 757.909  47
   2  -3  -9 6445.21 762.493  19
   2   3  -9 5591.29 686.282  21
   2  -3  -9 6779.16 810.959  21
   2   3  -8 41486.2 2021.61  44
   2  -3  -8 48021.9 2109.97  44
   2   3  -8 38818.5 1846.31  25
   2  -3  -8 47398.3 2208.91  24
   2   3  -8 38103.8 1877.57  24
  -2   3   8 48086.7 2044.30  14
   2  -3  -8 44298.0 1906.05  41
   2  -3  -8 40667.1 2024.51  40
   2   3  -8 40155.8 2070.11   8
   2   3  -8 37465.8 1838.61  32
   2  -3  -8 42887.8 2118.14  31
   2  -3  -8 43607.4 2152.45  32
   2  -3  -8 43484.3 2098.00  26
   2  -3  -8 46421.1 2190.86  27
  -2   3   8 43341.6 1897.64   7
   2   3  -8 36725.3 1895.18  21
   2  -3  -8 44003.9 2139.15  21
   2  -3  -8 43207.0 2113.10  19
   2   3  -7 6613.73 651.184  44
   2  -3  -7 7197.27 675.201  44
   2  -3  -7 7134.27 729.004  24
   2   3  -7 5745.43 608.978  24
  -2   3   7 9065.15 739.784  14
   2  -3  -7 7343.20 680.530  40
   2   3  -7 6066.19 687.383   8
   2  -3  -7 6636.96 722.718  32
   2  -3  -7 7182.64 723.055  26
   2  -3  -7 7113.17 622.633  41
  -2   3   7 7102.67 639.790   7
   2   3  -7 5114.06 586.505  21
   2  -3  -7 8770.78 790.749  21
   2  -3  -7 7841.70 761.099  19
   2  -3  -6 5875.17 566.080  44
   2   3  -6 4722.79 514.134  44
   2  -3  -6 5391.89 588.615  23
   2  -3  -6 5674.52 620.816  25
   2  -3  -6 5266.27 587.437  24
   2  -3  -6 5006.29 587.863  27
   2  -3  -6 5490.47 532.356  41
   2  -3  -6 5026.21 577.887  32
   2   3  -6 3789.47 519.489   8
   2  -3  -6 5547.77 564.993  40
   2  -3  -5 5476.91 516.852  44
   2   3  -5 7176.82 575.456  44
  -2  -3   5 6852.25 578.076   9
   2   3  -5 8156.32 717.236   8
  -2   3   5 4372.85 482.226   9
  -2  -3   5 7615.16 478.198  43
  -2  -3   4 442.699 148.506   9
  -2   3   4 141.699 112.105   9
   2  -3  -4 99.6745 93.9060  44
   2   3  -4 377.208 141.829  44
  -2  -3   3 12103.0 666.129   9
   2   3  -3 10800.7 790.672   8
  -2   3   3 12181.8 676.799   9
   2  -3  -3 12357.1 683.725  44
   2   3  -3 10898.5 645.626  44
  -2  -3   3 11663.5 713.999  43
  -2  -3   3 10106.6 440.992  41
   2   3  -2 1433.91 285.486   8
  -2  -3   2 1462.17 218.912   9
  -2  -3   2 2034.65 291.696  43
  -2  -3   2 1293.08 156.080  41
   2   3  -2 1404.02 212.677  44
  -2   3   1 5362.25 466.828  13
  -2  -3   1 6295.78 468.893   9
   2   3  -1 7258.14 586.986   8
  -2   3   1 4880.04 301.922  10
  -2  -3   1 6219.45 535.030  10
  -2   3   1 4894.03 426.324   9
  -2  -3   1 7250.64 409.342  41
  -2   3   0 93457.7 2995.89  13
   2   3   0 95095.6 2815.94  39
   2  -3   0 93648.1 2804.27  39
  -2  -3   0 88473.7 2565.51  40
   2   3   0 94457.7 3048.31   8
  -2  -3   0 87610.7 2948.34   9
  -2   3   0 90259.9 2975.99   9
  -2  -3   0 90163.5 3147.04  10
  -2  -3   0 93166.9 2798.05  41
  -2   3  -1 21297.8 1048.53  13
   2   3   1 16762.7 842.481  39
   2  -3   1 20773.2 907.151  39
  -2  -3  -1 17169.8 729.658  40
  -2  -3  -1 16688.5 1076.02  10
  -2   3  -1 19490.9 670.706  10
  -2   3  -1 20441.5 1011.54   9
  -2  -3  -1 15395.1 906.717   9
   2   3   1 15903.9 902.916   8
  -2  -3  -1 18241.2 874.298  41
  -2   3  -2 4348.59 476.757  13
  -2  -3  -2 3261.30 295.344  40
   2   3   2 3069.87 349.491  39
   2  -3   2 4077.81 407.647  39
  -2  -3  -2 2707.96 456.498  10
  -2   3  -2 4676.61 312.550  10
   2   3   2 2834.98 329.544   8
  -2  -3  -2 3645.62 373.584  41
  -2   3  -3 15579.1 923.080  12
  -2   3  -3 14605.5 1006.49  13
  -2  -3  -3 16647.2 950.307  12
   2   3   3 16988.7 941.181  39
   2  -3   3 15513.2 931.085  39
  -2  -3  -3 15447.0 808.441  40
  -2  -3  -3 15826.0 1107.04  10
   2   3   3 14838.1 782.796   8
  -2  -3  -3 17813.5 944.778  41
  -2  -3  -4 24927.2 1294.42  12
  -2   3  -4 26006.0 1437.95  13
  -2   3  -4 24622.0 1284.49  12
   2  -3   4 26927.7 1338.15  39
  -2  -3  -4 23684.8 1144.67  40
   2   3   4 23097.9 1243.66  39
  -2  -3  -4 22942.1 1454.01  10
   2   3   4 21754.4 948.020   8
  -2  -3  -4 22433.4 1212.45  41
   2   3   5 29715.3 1521.87  15
  -2   3  -5 30321.9 1573.81  12
  -2  -3  -5 30529.2 1585.71  12
  -2  -3  -5 30485.5 1508.80  41
   2   3   5 29863.2 1548.44  39
   2  -3   5 31752.1 1599.22  39
  -2  -3  -5 31479.1 1452.01  40
  -2  -3  -5 26642.4 1706.66  10
  -2  -3  -6 9548.31 848.745  37
  -2  -3  -6 9416.78 852.265  36
  -2   3  -6 9801.54 860.245  36
  -2   3  -6 9755.13 857.331  37
   2   3   6 10151.4 869.921  18
   2   3   6 8874.30 824.398  17
   2   3   6 9400.40 839.023  15
  -2   3  -6 11073.7 938.085  12
  -2  -3  -6 11193.8 947.458  12
   2   3   6 8537.09 796.416   5
  -2  -3  -6 11393.5 1099.97  10
   2   3   6 10312.5 903.749  39
   2  -3   6 9643.88 885.413  39
  -2  -3  -6 9969.11 796.173  40
  -2  -3  -7 34563.7 2186.51  10
  -2   3  -7 38826.8 2097.64  12
   2   3   7 36271.1 1878.50   5
  -2  -3  -7 37297.3 1914.75  41
   2   3   7 36599.0 1998.24  39
   2  -3   7 36036.4 1995.65  39
  -2  -3  -7 37691.9 1866.54  40
  -2   3  -7 36808.2 1935.15  37
  -2   3  -7 38775.2 1970.52  36
  -2  -3  -7 36947.3 2072.95  33
  -2  -3  -7 34489.8 1911.65  37
  -2  -3  -7 36984.6 1977.73  36
  -2  -3  -7 43522.4 2231.29  32
  -2  -3  -7 35282.2 2009.86  12
   2   3   7 34047.7 1835.10  18
   2   3   7 34940.5 1853.23  17
  -2  -3  -7 40187.2 2191.81  21
  -2  -3  -8 16419.3 1505.40  10
  -2   3  -8 13869.6 1310.07  12
  -2  -3  -8 18965.7 1483.95  12
  -2   3  -8 15211.2 1182.66  46
  -2   3  -8 16306.3 1259.89  48
  -2  -3  -8 19272.8 1479.08  24
  -2  -3  -8 19950.4 1485.78  23
   2   3   8 20509.7 1373.47   5
  -2  -3  -8 17900.9 1309.27  41
  -2  -3  -8 17989.0 1181.80  43
   2   3   8 19238.6 1454.28  39
   2  -3   8 14789.6 1312.58  39
  -2  -3  -8 17955.4 1303.19  40
  -2  -3  -8 18647.0 1454.88  33
  -2  -3  -8 18695.4 1475.68  32
   2   3   8 19075.0 1367.72  15
  -2  -3  -8 16893.9 1443.45  21
  -2  -3  -8 18022.4 1458.80  22
   2   3   8 18897.7 1288.71  17
   2   3   8 19116.1 1300.68  18
  -2   3  -9 25178.9 1600.04  46
  -2   3  -9 22340.8 1544.26  48
  -2  -3  -9 20396.3 1589.10  23
  -2  -3  -9 22712.9 1656.82  24
   2   3   9 20371.8 1459.26   5
  -2  -3  -9 20596.4 1310.92  43
  -2  -3  -9 20714.5 1503.61  41
   2   3   9 19088.0 1387.56  17
  -2  -3  -9 21707.0 1664.57  33
  -2  -3  -9 22202.9 1697.22  32
   2   3   9 20389.3 1528.09  15
   2   3   9 21376.2 1634.98  39
   2  -3   9 24541.4 1761.06  39
  -2   3  -9 24910.2 1811.85  12
  -2  -3  -9 18247.9 1637.58  12
  -2  -3  -9 22563.8 1735.16  21
  -2  -3  -9 20464.8 1634.46  22
  -2  -3 -10 1974.35 544.850  21
  -2  -3 -10 1559.40 454.138  23
  -2  -3 -10 1575.83 521.773  22
   2   3  10 1503.32 535.545  39
  -2  -3 -10 1849.50 477.816  41
   2  -3  10 1409.63 528.908  39
  -2  -3 -10 1179.68 479.964  34
  -2  -3 -10 1255.83 440.814  33
  -2  -3 -10 1783.26 544.901  32
   2   3  10 1996.37 506.150  15
  -2  -3 -10 1138.14 405.461  24
  -2  -3 -10 1272.45 422.093  25
  -2   3 -10 1774.62 462.842  46
  -2   3 -10 1507.69 434.205  48
  -2  -3 -10 1216.86 476.780  12
  -2   3 -10 1146.45 457.966  12
  -2  -3 -11 7821.09 971.891  41
   2   3  11 7580.48 1061.54  39
   2  -3  11 6294.30 1022.53  39
  -2  -3 -11 7910.67 1172.77  12
  -2   3 -11 4080.97 858.103  12
  -2  -3 -11 7679.18 1053.19  33
  -2  -3 -11 9920.11 1181.64  32
  -2  -3 -11 7786.91 905.773  27
  -2  -3 -11 7574.90 987.008  23
  -2  -3 -11 8078.56 1026.01  24
  -2  -3 -11 8718.91 972.325  25
  -2   3 -11 6271.07 851.492  46
  -2   3 -11 5879.57 848.185  48
   2  -3  11 6144.72 836.374  15
   2   3  11 6532.16 936.521  15
  -2  -3 -11 8048.30 1053.92  22
  -2  -3 -11 9604.22 1187.60  21
   2  -3  12 1605.21 582.920  39
   2   3  12 871.332 473.567  39
  -2  -3 -12 501.479 284.075  41
  -2  -3 -12 941.599 453.241  32
   2  -3  12 1844.63 481.515  15
   2   3  12 2031.04 558.366  15
  -2   3 -12 2363.94 659.932  12
  -2  -3 -12 818.317 427.841  12
  -2  -3 -12 560.919 305.522  25
  -2  -3 -12 576.868 335.001  24
  -2  -3 -12 1211.24 503.500  21
  -2  -3 -12 629.514 367.658  23
  -2   3 -12 1415.24 442.036  46
  -2   3 -12 1794.83 529.209  48
   2   3  13 398.114 299.461  15
   2  -3  13 291.227 273.617  15
  -2  -3 -13 206.288 297.129  32
  -2  -3 -13 118.223 255.444  24
  -2  -3 -13 364.018 367.337  21
  -2   3 -13 293.297 275.562  46
  -2   3 -13 59.3889 244.704  48
   2  -3  14 16324.3 1351.87  15
  -2  -3 -14 14596.6 1451.73  31
  -2  -3 -14 14384.0 1340.75  32
  -2  -3 -14 14786.6 1237.58  24
  -2  -3 -14 15457.7 1440.87  21
  -2   3 -14 14998.0 1297.65  46
  -2   3 -14 16228.2 1349.29  48
   2   3  15 8551.43 997.876  14
  -2  -3 -15 6905.93 878.695  21
  -2   3 -15 6952.00 839.064  48
  -2  -3 -15 8991.56 1029.15  31
  -2  -3 -15 6999.29 826.117  32
   2   3  16 5216.97 688.816  14
  -2  -3 -16 5228.88 690.077  31
  -2   3 -16 3232.23 496.446  49
  -2   3 -16 3720.47 566.237  48
  -2  -3 -16 4018.60 459.652  48
  -2  -3 -16 4334.52 600.051  21
  -2   3 -17 250.698 151.458  49
  -2   3 -17 113.944 157.506  48
   2  -4 -17 36.5460 184.375  21
   2  -4 -17 66.7625 162.700  24
   2  -4 -17 71.0985 179.347  32
   2  -4 -17 182.323 201.522  31
  -2   4  17-37.3869 188.618  38
   2   4 -17 33.0297 142.700  46
   2  -4 -16 54645.8 2604.67  21
   2  -4 -16 51436.1 2531.77  31
   2  -4 -16 54039.3 2580.40  32
   2  -4 -16 53132.9 2385.06  25
   2  -4 -16 53311.9 2553.82  24
  -2   4  16 57093.8 2663.02  38
   2   4 -16 50987.2 2423.29  46
   2   4 -16 48436.4 2325.06  48
   2  -4 -15 17296.5 1426.07  21
   2  -4 -15 16717.0 1407.11  31
   2  -4 -15 18277.1 1341.24  27
   2  -4 -15 16895.0 1413.51  24
   2  -4 -15 18121.5 1379.58  25
  -2   4  15 19451.3 1527.36  38
   2   4 -15 15884.7 1295.16  46
   2   4 -15 13109.3 1176.49  48
   2  -4 -14 6140.81 884.127  31
   2  -4 -14 7104.04 896.650  27
   2  -4 -14 7195.81 850.009  26
  -2   4  14 6818.01 828.312  14
   2  -4 -14 5063.51 825.469  24
   2  -4 -14 7058.21 919.127  25
   2  -4 -14 6630.22 795.712  19
   2  -4 -14 6494.16 922.906  21
   2   4 -14 4789.46 752.082  46
   2  -4 -13 12079.2 1143.91  19
   2  -4 -13 11842.2 1253.57  21
  -2   4  13 8846.94 1310.53  39
  -2  -4  13 12548.6 1485.17  39
   2  -4 -13 13238.7 1365.01  40
  -2   4  13 11996.0 1319.70   9
   2  -4 -13 12377.7 1296.81  32
   2  -4 -13 12072.0 1059.49  30
   2  -4 -13 10686.2 1183.78  31
   2  -4 -13 11468.8 1188.04  27
   2  -4 -13 12569.6 1200.44  26
  -2   4  13 11760.0 1119.17  14
   2  -4 -13 13016.9 1291.57  25
   2   4 -13 16531.5 1230.90   4
   2   4 -13 17785.2 1408.00  46
   2  -4 -12 46828.4 2511.38  19
   2  -4 -12 46542.9 2642.97  21
  -2   4  12 44593.8 2790.53  39
   2  -4 -12 47313.8 2704.47  40
  -2  -4  12 46599.2 2859.81  39
  -2  -4  12 50204.9 2726.18   9
  -2   4  12 49703.9 2810.47   9
   2  -4 -12 47172.3 2398.48  30
   2  -4 -12 45625.6 2628.53  31
   2  -4 -12 46532.5 2674.44  32
   2  -4 -12 45759.4 2353.44  28
   2  -4 -12 49452.1 2675.42  27
   2  -4 -12 43536.3 2471.03  26
  -2   4  12 49352.5 2510.81  14
   2  -4 -12 45198.9 2627.57  25
   2   4 -12 51675.1 2435.14   4
   2   4 -12 54022.4 2686.07  46
   2   4 -12 54284.7 2634.73  47
   2   4 -11 47388.1 2397.51  46
   2   4 -11 45531.7 2295.60  47
   2  -4 -11 34359.2 2171.66  25
   2  -4 -11 34740.2 2197.70  24
  -2   4  11 32924.1 1990.32  14
   2  -4 -11 34591.8 1962.05  41
  -2   4  11 33400.1 2264.69  39
   2  -4 -11 32288.5 2155.26  40
   2   4 -11 44152.3 2373.13   8
  -2   4  11 37284.0 2276.26   9
  -2  -4  11 39896.9 2234.37   9
   2  -4 -11 33958.9 1996.29  30
   2  -4 -11 32523.1 2110.54  31
   2  -4 -11 33000.8 2182.95  32
   2  -4 -11 35989.2 2018.02  28
   2  -4 -11 35956.9 2189.48  27
   2  -4 -11 35882.6 2155.93  26
   2   4 -11 44868.0 2131.43   4
   2  -4 -11 35694.5 2109.85  19
   2  -4 -11 33237.9 2145.23  21
   2   4 -10 40328.9 2203.51  47
   2   4 -10 39854.5 2245.15  45
   2  -4 -10 44810.8 2452.11  25
   2  -4 -10 47450.4 2483.00  24
  -2   4  10 43945.3 2240.68  14
   2  -4 -10 44844.4 2179.64  41
   2  -4 -10 44262.8 2386.49  40
   2   4 -10 37244.2 2265.90   8
  -2   4  10 47169.1 2451.02   9
  -2  -4  10 35663.3 2143.74   9
   2  -4 -10 45074.4 2404.60  31
   2  -4 -10 46104.2 2478.45  32
   2  -4 -10 46427.6 2401.26  26
   2  -4 -10 44146.6 2414.86  27
   2   4 -10 37475.8 2030.87   4
  -2   4  10 47909.0 2216.58   7
   2  -4 -10 45959.5 2367.65  19
   2  -4 -10 43088.0 2365.85  21
   2   4  -9 19045.6 1340.24  47
   2   4  -9 23102.7 1477.11  45
   2  -4  -9 20330.2 1482.79  24
  -2   4   9 17958.7 1296.13  14
   2  -4  -9 20594.1 1325.23  41
   2  -4  -9 18970.8 1392.06  40
   2   4  -9 21505.2 1539.49   8
  -2  -4   9 18927.6 1340.02   9
  -2   4   9 18495.3 1391.38   9
   2  -4  -9 19486.9 1421.65  31
   2  -4  -9 19480.0 1453.50  32
   2  -4  -9 19775.5 1440.99  26
   2  -4  -9 18165.4 1416.46  27
   2   4  -9 18518.1 1238.47   4
  -2   4   9 19402.6 1287.77   7
   2  -4  -9 18927.2 1412.13  21
   2  -4  -9 20998.2 1459.95  19
   2  -4  -8 7388.47 731.064  41
   2  -4  -8 8798.18 883.963  19
   2  -4  -8 7232.40 799.243  21
  -2  -4   8 7461.99 761.721   9
  -2   4   8 7476.72 784.857   9
   2   4  -8 7902.86 884.578   8
   2  -4  -8 7378.43 831.693  32
   2  -4  -8 8751.44 887.706  26
  -2   4   8 7741.53 785.753  14
   2  -4  -8 6487.35 795.255  24
   2  -4  -8 7519.27 853.222  25
  -2   4   8 6971.93 722.486   7
   2   4  -8 7842.11 729.106   4
   2  -4  -8 8343.55 772.993  44
   2  -4  -7 16989.2 1097.72  41
   2  -4  -7 14918.3 1112.59  21
   2   4  -7 15533.2 1233.34   8
  -2   4   7 18558.7 1165.40   9
  -2  -4   7 16611.8 1070.48   9
   2  -4  -7 16825.2 1206.66  32
   2  -4  -7 16836.7 1219.96  27
  -2   4   7 15044.7 1076.78  14
   2  -4  -7 15641.5 1168.85  23
   2  -4  -7 16652.4 1225.32  25
   2  -4  -7 17964.3 1245.49  24
  -2   4   7 14969.5 1059.68   7
   2   4  -7 14572.1 992.838   4
   2   4  -7 18053.2 1109.54  44
   2  -4  -7 16515.1 1070.00  44
   2  -4  -6 8023.71 708.522  41
   2  -4  -6 7139.79 694.233  21
  -2   4   6 7899.47 710.252   7
   2  -4  -6 7005.85 710.279  32
   2  -4  -6 8384.54 805.730  27
   2  -4  -6 8033.58 772.919  26
  -2   4   6 8297.94 729.042  14
   2  -4  -6 7361.75 732.190  23
   2  -4  -6 8399.55 779.863  24
   2  -4  -6 7557.71 757.780  25
   2   4  -6 5478.93 563.114  44
   2  -4  -6 8594.07 674.470  44
   2   4  -6 5358.91 682.573   8
  -2  -4   6 6269.12 599.560   9
  -2   4   6 8854.04 716.731   9
  -2   4   5 63137.3 2469.89  38
  -2   4   5 61969.0 2287.00   9
   2   4  -5 50999.8 2482.33   8
  -2  -4   5 54787.5 2187.18   9
   2  -4  -5 64683.7 2278.77  44
   2   4  -5 60096.1 2239.02  44
   2  -4  -5 58296.0 2474.91  27
  -2   4   5 61034.2 2387.41   7
  -2  -4   5 60255.2 2167.23  43
  -2   4   5 55316.4 2330.67  14
   2  -4  -5 60759.7 2503.73  25
   2  -4  -5 60361.5 2419.68  23
   2  -4  -5 58929.1 2420.32  24
  -2  -4   4 580.639 189.204  43
   2   4  -4 362.187 138.415  44
   2  -4  -4 114.965 93.6295  44
  -2  -4   4 342.311 133.570   9
  -2   4   4 163.243 127.651   9
   2  -4  -4 262.843 178.560  40
  -2  -4   3 119143. 3624.49  43
   2   4  -3 112082. 3327.65  44
   2  -4  -3 97840.8 3286.83  44
  -2  -4   3 99387.0 3113.01  41
   2  -4  -3 108370. 3632.80  40
  -2   4   3 103313. 3353.77   9
  -2  -4   3 105279. 3328.39   9
   2   4  -3 105370. 3780.48   8
   2  -4  -2 28363.0 1100.20  44
   2   4  -2 25515.7 1053.64  44
  -2  -4   2 24438.4 1024.49  41
   2  -4  -2 28955.5 1361.43  40
  -2   4   2 29276.4 1354.87  13
   2   4  -2 26866.2 1422.24   8
  -2  -4   2 24241.8 1111.89   9
  -2  -4   2 28595.4 1364.87  10
  -2   4   2 26296.3 1153.29   9
  -2   4   1 168.157 143.734  13
  -2  -4   1 377.517 69.6155  40
  -2  -4   1 444.571 120.951  41
   2  -4  -1 421.507 114.490  44
   2   4  -1 507.704 123.375  44
   2   4  -1 383.746 172.242   8
  -2  -4   1 269.871 195.545  10
  -2   4   1 134.214 122.750   9
  -2  -4   1 516.560 171.899   9
  -2  -4   0 20989.0 966.731  41
  -2  -4   0 19649.5 769.667  40
  -2  -4   0 19389.1 1200.31  10
  -2  -4   0 19242.9 963.069   9
  -2   4   0 20269.6 986.782   9
   2   4   0 19687.9 1130.54   8
  -2  -4  -1 168955. 4970.36  41
   2   4   1 164086. 4796.47  39
   2  -4   1 160784. 4790.60  39
  -2  -4  -1 155254. 4695.28  40
  -2   4  -1 162690. 5162.06  13
  -2  -4  -1 163557. 5379.05  10
   2   4   1 156602. 5106.92   8
  -2  -4  -2 90407.4 2949.74  41
   2   4   2 85510.2 2796.09  39
   2  -4   2 75784.5 2755.07  39
  -2  -4  -2 87317.3 2726.58  40
  -2  -4  -2 95160.6 2901.78  12
  -2   4  -2 76925.5 2765.98  12
  -2   4  -2 71685.5 2996.82  13
  -2  -4  -2 89620.6 3321.11  10
   2   4   2 85390.7 2964.06   8
  -2  -4  -3 69744.5 2655.15  41
   2   4   3 76030.4 2597.61  39
   2  -4   3 70263.1 2587.90  39
  -2  -4  -3 71880.9 2477.82  40
  -2   4  -3 66513.8 2806.16  13
  -2   4  -3 70086.9 2566.03  12
  -2  -4  -3 75300.7 2618.41  12
   2   4   3 70413.6 2559.82   8
  -2  -4  -3 72484.3 3000.99  10
   2   4   4 10727.6 867.373  18
   2   4   4 8809.13 794.900  17
  -2  -4  -4 10212.6 781.546  12
  -2   4  -4 13554.5 871.884  12
  -2   4  -4 11915.6 970.259  13
   2  -4   4 12444.0 853.501  39
   2   4   4 10197.9 777.842  39
  -2  -4  -4 11244.9 744.213  40
  -2  -4  -4 9862.65 777.555  41
   2   4   4 7935.71 756.911   5
  -2   4  -4 11190.8 910.071   3
  -2   4  -4 12244.1 954.247   2
   2   4   4 8393.90 626.588   8
  -2  -4  -4 8184.48 877.430  10
   2   4   5 93191.6 3735.44  17
   2   4   5 100722. 3821.54  18
  -2   4  -5 106776. 4072.16  13
  -2   4  -5 108128. 3769.36  12
   2   4   5 100904. 3762.19  15
  -2  -4  -5 99905.1 3721.83  12
   2   4   5 107750. 3754.37  39
   2  -4   5 107201. 3763.35  39
  -2  -4  -5 102315. 3591.46  40
  -2  -4  -5 105368. 3750.86  41
  -2   4  -5 108450. 3981.04   3
  -2   4  -5 111687. 4025.12   2
   2   4   5 97736.8 3787.07   5
  -2  -4  -5 100611. 4121.88  10
   2   4   6 1549.70 372.325  18
   2   4   6 1792.33 397.520  15
   2   4   6 1888.86 409.389  17
  -2  -4  -6 2402.40 434.281  36
  -2   4  -6 3060.83 473.870  37
  -2  -4  -6 1765.70 462.247  34
  -2   4  -6 2362.99 420.916  36
  -2  -4  -6 1760.88 374.407  37
  -2  -4  -6 1835.68 358.694  40
   2  -4   6 1979.13 401.990  39
  -2  -4  -6 2297.83 437.093  41
   2   4   6 2028.76 419.778  39
  -2   4  -6 2493.76 522.781   2
   2   4   6 1899.58 402.881   5
  -2  -4  -6 2050.88 426.047  12
  -2   4  -6 2738.06 479.446  12
  -2  -4  -6 2832.11 576.135  10
  -2  -4  -7 44514.3 2470.35  21
   2   4   7 43360.1 2213.30  39
   2  -4   7 48184.1 2264.82  39
  -2  -4  -7 41285.1 2079.64  40
  -2  -4  -7 44995.7 2450.42  34
   2   4   7 38673.7 2084.75  17
   2   4   7 38238.6 2100.58  18
   2   4   7 39518.4 2160.25  15
   2   4   7 43169.1 2214.00   5
  -2   4  -7 53112.6 2622.08   2
  -2  -4  -7 42729.3 2530.96  10
  -2   4  -7 45666.3 2293.70  12
  -2  -4  -7 42232.9 2249.62  12
  -2   4  -8 35396.1 2029.62  48
  -2  -4  -8 35198.0 2000.40  41
   2   4   8 37935.5 2114.84  39
   2  -4   8 30541.8 1894.26  39
  -2  -4  -8 31649.4 1874.78  40
  -2  -4  -8 35324.5 2196.76  34
   2   4   8 32050.5 1876.00  17
  -2  -4  -8 33695.5 2091.07  12
  -2   4  -8 34174.6 2064.40  12
  -2  -4  -8 35604.8 2189.86  24
   2   4   8 33094.0 1963.51   5
  -2  -4  -8 34468.7 2189.23  22
   2   4   9 111.446 162.312   5
  -2  -4  -9-66.3595 286.692  24
   2   4   9 201.895 197.247  17
  -2  -4  -9-137.909 220.019  34
  -2  -4  -9 69.4787 255.985  32
  -2  -4  -9-67.1785 247.511  33
   2   4   9-60.1479 271.412  39
  -2  -4  -9 113.495 209.082  41
   2  -4   9 113.653 234.084  39
  -2  -4  -9 159.367 195.725  40
  -2  -4  -9 202.381 291.449  12
  -2   4  -9 395.161 297.187  12
  -2  -4  -9 261.944 282.919  23
  -2  -4  -9-67.5193 263.856  22
  -2  -4  -9 44.8779 165.351  43
  -2  -4 -10 6177.05 877.139  41
   2   4  10 7270.54 979.730  39
   2  -4  10 4352.57 755.948  39
  -2  -4 -10 5772.66 939.668  12
  -2   4 -10 5123.50 888.311  12
  -2  -4 -10 7214.58 1030.33  33
  -2  -4 -10 7244.44 1038.78  32
   2   4  10 7342.43 960.138  15
  -2  -4 -10 6917.68 925.589  25
  -2  -4 -10 8424.64 1072.36  24
  -2  -4 -10 7972.39 1043.67  23
  -2  -4 -10 7902.53 1051.83  22
  -2  -4 -11 10690.0 1181.21  41
   2   4  11 9717.26 1195.40  39
   2  -4  11 9527.42 1148.59  39
  -2  -4 -11 10757.5 1331.92  12
  -2   4 -11 10359.2 1291.09  12
  -2  -4 -11 10004.1 1239.95  33
  -2  -4 -11 10993.2 1303.62  32
  -2  -4 -11 9722.76 1084.63  27
   2   4  11 10539.8 1172.60  15
  -2  -4 -11 10087.6 1198.78  24
  -2  -4 -11 10272.8 1148.40  25
  -2  -4 -11 10395.7 1217.29  23
  -2   4 -11 10185.5 1109.96  46
  -2  -4 -11 11934.2 1325.85  22
  -2  -4 -11 10686.4 1299.31  21
  -2   4 -12 72545.3 3407.40  46
  -2  -4 -12 67683.1 3429.69  23
  -2  -4 -12 71704.1 3517.11  24
  -2  -4 -12 73524.6 3340.42  25
   2  -4  12 76038.8 3319.88  15
  -2  -4 -12 71396.7 3450.17  41
   2   4  12 67919.4 3566.92  39
   2  -4  12 67093.1 3496.92  39
  -2  -4 -12 70873.5 3831.10  12
  -2   4 -12 66537.3 3710.53  12
  -2  -4 -12 74701.8 3695.44  32
  -2  -4 -12 69372.6 3219.80  27
   2   4  12 78261.2 3516.41   7
  -2  -4 -12 70176.2 3681.08  21
   2  -4  13 78066.3 3264.07  15
  -2  -4 -13 70388.4 3524.13  32
  -2  -4 -13 68473.3 3323.85  24
  -2   4 -13 71942.4 3311.08  46
  -2  -4 -13 70671.9 3551.58  21
  -2  -4 -14 15185.9 1409.34  21
   2   4  14 16246.6 1444.63  14
  -2  -4 -14 14539.1 1425.61  31
  -2  -4 -14 15622.4 1386.42  32
   2   4  14 14743.7 1148.24  38
  -2  -4 -14 14855.0 1264.34  24
  -2  -4 -15 8450.24 971.281  31
  -2  -4 -15 8094.70 886.104  32
  -2  -4 -15 6678.91 720.655  24
  -2  -4 -15 6857.92 855.748  21
  -2   4 -15 5609.63 705.026  49
   2   4  15 8055.40 911.058  14
  -2  -4 -16 16309.6 1178.67  31
  -2  -4 -16 12806.9 955.170  32
   2   4  16 15526.7 1124.22  14
  -2  -4 -16 14237.9 1063.81  21
  -2   4 -16 13899.5 964.515  49
   2  -5 -16 2370.80 467.292  31
   2  -5 -16 1744.92 408.543  24
   2  -5 -16 1722.44 378.647  25
   2  -5 -16 1534.05 385.664  21
   2  -5 -15 2430.05 518.209  31
   2  -5 -15 2325.10 513.670  32
   2  -5 -15 2732.76 515.247  27
  -2   5  15 1839.78 399.065  14
   2  -5 -15 2004.11 480.838  25
   2  -5 -15 2105.77 422.382  26
   2   5 -15 2456.62 488.411  46
   2  -5 -15 1484.36 440.925  21
   2  -5 -14 62911.3 3094.34  21
   2  -5 -14 66017.0 2917.80  19
   2  -5 -14 64238.0 3116.03  31
   2  -5 -14 66129.7 3202.12  32
   2  -5 -14 70798.8 3155.31  27
   2  -5 -14 65537.0 2968.97  26
  -2   5  14 67595.5 2998.33  14
   2  -5 -14 63989.4 3100.57  25
   2   5 -14 57592.4 2817.12  48
   2   5 -14 62224.5 2957.67  46
  -2   5  14 69632.5 3259.51  38
  -2   5  13 38355.1 2342.77  38
  -2   5  13 31944.2 1931.85   1
   2  -5 -13 34568.1 2185.38  31
   2  -5 -13 31979.8 1897.41  30
   2  -5 -13 34276.1 2227.93  32
   2  -5 -13 33897.1 2147.63  27
   2  -5 -13 35137.1 2117.56  26
   2  -5 -13 33765.2 1900.43  28
  -2   5  13 34808.7 2058.36  14
   2  -5 -13 34933.3 2228.27  24
   2  -5 -13 35326.0 2210.69  25
   2   5 -13 40300.0 2166.13  47
   2   5 -13 38892.9 2175.49  46
   2   5 -13 35256.4 2037.15  48
   2  -5 -13 37098.9 2122.86  19
   2  -5 -13 32809.1 2152.25  21
   2  -5 -12 2419.82 587.874  40
  -2   5  12 2633.04 638.062  38
   2  -5 -12 2434.56 579.327  19
   2  -5 -12 3018.88 632.126  32
   2  -5 -12 2189.58 508.515  30
   2  -5 -12 3057.34 659.030  31
   2  -5 -12 2261.65 494.942  28
   2  -5 -12 2070.92 546.783  27
  -2   5  12 2194.94 515.285  14
   2  -5 -12 3020.73 643.972  24
   2  -5 -12 2922.18 605.826  26
   2  -5 -12 1990.73 553.021  25
   2   5 -12 3480.19 649.581  46
   2   5 -12 2754.10 564.880  48
   2   5 -12 3625.01 625.067  47
   2  -5 -12 2828.51 622.142  21
   2  -5 -11 7965.02 921.184  41
   2  -5 -11 9743.46 1124.04  40
  -2   5  11 9561.76 1133.72  38
  -2   5  11 10787.0 1110.94   9
   2  -5 -11 9982.42 1088.93  31
   2  -5 -11 9078.14 1085.11  32
   2  -5 -11 8860.29 971.950  28
   2  -5 -11 9735.67 1100.53  27
   2  -5 -11 8864.49 1029.60  26
   2  -5 -11 9999.76 1137.95  24
   2  -5 -11 10415.4 1101.62  19
   2  -5 -11 9329.76 1067.92  21
  -2   5  11 9404.99 1012.24  14
   2   5 -11 10552.5 1030.94  47
   2   5 -11 11158.4 1100.05  46
   2   5 -11 10268.6 1041.35  48
   2   5 -10 1975.05 477.323  48
   2   5 -10 3452.32 606.884  46
   2   5 -10 3523.94 599.029  45
   2   5 -10 2550.89 526.287  47
   2  -5 -10 1573.70 502.045  24
   2  -5 -10 2487.56 571.907  26
  -2   5  10 1395.44 413.641  14
   2  -5 -10 1428.26 437.834  21
   2  -5 -10 2061.71 464.773  41
  -2   5  10 2677.05 580.269  39
  -2   5  10 2166.69 555.897  38
   2  -5 -10 2294.89 531.654  19
   2  -5 -10 2167.93 546.592  32
   2  -5 -10 1699.89 470.443  31
   2   5 -10 3489.84 692.893   8
  -2   5  10 2071.98 478.015   9
   2   5  -9 27736.1 1713.14  47
   2   5  -9 30641.4 1817.78  46
   2   5  -9 28924.4 1795.91  45
   2  -5  -9 31081.2 1961.33  25
   2  -5  -9 30357.0 1938.45  24
  -2   5   9 32970.8 1897.31  14
   2  -5  -9 31264.1 1821.62  41
  -2   5   9 31529.9 1977.52  38
   2   5  -9 32094.5 2110.96   8
  -2   5   9 32784.9 1853.53   9
   2  -5  -9 31254.9 1899.36  31
   2  -5  -9 32705.1 1996.90  32
   2  -5  -9 31700.9 1955.91  26
  -2   5   9 31728.0 1827.37   7
   2  -5  -9 31302.5 1945.85  19
   2  -5  -9 33488.5 1955.81  21
   2   5  -8 19375.8 1346.81  45
   2   5  -8 19171.5 1345.66  46
   2   5  -8 18231.5 1284.14  47
   2  -5  -8 20610.5 1497.94  25
   2  -5  -8 22346.7 1517.53  23
   2  -5  -8 19967.8 1469.78  24
  -2   5   8 25353.0 1519.80  14
  -2   5   8 22420.0 1537.64  38
  -2   5   8 21534.0 1362.37   9
   2   5  -8 17537.4 1498.47   8
  -2  -5   8 17562.2 1181.28   9
   2  -5  -8 21649.6 1455.26  31
   2  -5  -8 23286.7 1545.51  32
   2  -5  -8 21355.4 1526.08  27
   2  -5  -8 22455.3 1434.83  41
   2   5  -8 14941.6 1105.51   4
  -2   5   8 20892.4 1393.44   7
   2  -5  -8 23480.7 1505.39  21
   2  -5  -7 31692.3 1811.85  24
   2  -5  -7 32673.0 1865.44  25
   2  -5  -7 31221.7 1796.69  23
  -2   5   7 31536.2 1731.46  14
   2  -5  -7 33548.7 1764.44  41
   2  -5  -7 33086.8 1806.42  40
  -2   5   7 34067.4 1858.73  38
   2   5  -7 27552.7 1871.94   8
  -2   5   7 32074.3 1617.99   9
  -2  -5   7 25852.5 1435.13   9
   2  -5  -7 31006.9 1774.42  32
   2  -5  -7 36471.1 1949.88  27
   2  -5  -7 31114.5 1820.93  26
   2   5  -7 25838.4 1461.14   4
  -2   5   7 31334.8 1712.36   7
   2  -5  -7 31598.2 1737.01  21
   2  -5  -6 64700.1 2527.15  44
   2  -5  -6 67847.6 2889.22  23
   2  -5  -6 68626.0 2916.88  24
   2  -5  -6 69266.3 2976.35  25
  -2   5   6 68784.3 2852.49  14
  -2   5   6 72690.1 2975.50  38
   2  -5  -6 71199.6 2933.70  40
   2   5  -6 79443.0 3304.54   8
  -2   5   6 68555.7 2648.07   9
  -2  -5   6 77332.4 2649.06   9
   2  -5  -6 67746.5 2883.57  32
   2  -5  -6 73966.3 3050.87  27
   2  -5  -6 67491.4 2881.69  41
  -2   5   6 67293.7 2847.77   7
   2   5  -6 73752.0 2694.82   4
   2  -5  -6 67937.9 2813.68  21
   2  -5  -5 427.940 212.968  24
   2  -5  -5 538.084 240.186  25
  -2   5   5 207.518 156.194  14
   2   5  -5 517.648 157.398  44
   2  -5  -5 223.886 115.739  44
   2  -5  -5 112.094 128.929  40
  -2   5   5 73.1919 171.994  38
  -2   5   5 119.277 112.220   9
   2  -5  -5 308.170 178.523  32
   2  -5  -5 624.175 238.431  27
  -2   5   5 106.953 131.503   7
   2  -5  -5 246.226 165.425  21
   2  -5  -5 488.983 222.976  23
   2  -5  -5 161.467 139.660  22
   2   5  -4 47074.9 2343.34   8
  -2   5   4 50570.7 1904.95   9
  -2  -5   4 53241.1 2159.97  43
  -2   5   4 51758.2 2171.54  14
  -2   5   4 49339.2 2181.53   7
   2  -5  -4 48561.6 2098.05  23
   2  -5  -4 50467.0 2211.38  25
   2  -5  -4 48727.0 2111.62  24
   2  -5  -4 46940.6 1765.67  44
   2   5  -4 44940.1 1746.99  44
  -2   5   4 51168.1 2196.61  38
   2  -5  -4 51844.9 2234.62  40
  -2   5   3 3126.43 451.360  38
   2  -5  -3 3758.56 501.772  40
  -2   5   3 3477.19 479.795  13
  -2   5   3 3108.86 435.523  14
   2   5  -3 1906.73 226.601  44
  -2   5   3 4129.77 514.760   1
   2   5  -3 1923.11 413.254   8
  -2   5   3 3181.70 453.510   7
  -2  -5   3 2162.88 252.398  41
  -2  -5   3 2173.36 376.079  43
  -2   5   3 3243.31 360.471   9
  -2  -5   3 2092.95 388.222  10
  -2   5   2 30389.5 1501.52  38
   2  -5  -2 31240.6 1592.08  40
  -2   5   2 33413.1 1568.96  13
   2   5  -2 28750.5 1050.53  44
  -2  -5   2 30823.7 1251.36  41
  -2  -5   2 33119.5 1645.60  10
  -2   5   2 25916.5 1208.68   9
   2   5  -2 30670.2 1672.19   8
  -2   5   2 32106.3 1562.85  11
  -2   5   1 10865.2 795.769  13
  -2   5   1 10787.6 782.698  38
   2  -5  -1 9990.33 786.468  40
  -2   5   1 11722.9 812.723   1
  -2  -5   1 6108.87 520.443  41
  -2   5   1 8951.82 513.056   9
   2   5  -1 5146.63 646.178   8
  -2  -5   1 6198.46 710.352  10
  -2   5   0 5690.03 584.363  13
  -2  -5   0 3947.77 312.447  40
  -2   5   0 4757.06 526.817  38
  -2   5   0 4303.99 498.215   1
  -2  -5   0 4028.09 418.383  41
  -2  -5   0 4850.23 615.304  10
   2   5   0 4904.27 588.822   8
  -2  -5  -1 13610.3 1058.08  10
   2   5   1 11164.8 917.753   8
  -2   5  -1 15302.4 663.395  12
  -2   5  -1 17109.5 1080.40  13
   2   5   1 12320.4 922.954  18
   2   5   1 11836.8 885.483  17
   2   5   1 11967.5 898.358   5
  -2   5  -1 18220.2 1090.08   2
  -2  -5  -1 14256.4 878.300  41
  -2   5  -1 15091.9 965.575  38
  -2  -5  -1 13747.9 707.394  40
  -2  -5  -2 15815.7 1197.40  10
   2   5   2 15043.1 1055.67   8
  -2   5  -2 23579.0 1333.53  13
  -2   5  -2 22826.0 912.743  12
   2   5   2 13772.4 1043.12  18
   2   5   2 15002.9 1054.52  17
   2   5   2 13848.7 1023.55   5
  -2   5  -2 22252.3 1264.35   2
  -2  -5  -2 16970.8 1037.25  41
  -2  -5  -2 17642.1 891.331  40
   2   5   2 14890.8 774.917  39
  -2   5  -2 23407.5 1225.16  38
   2   5   3 2296.11 387.053   8
  -2  -5  -3 2262.28 465.583  10
  -2   5  -3 830.630 190.339  12
  -2   5  -3 1095.26 340.416  13
   2   5   3 1846.59 380.651  18
  -2   5  -3 1012.31 307.293   2
  -2   5  -3 1029.38 316.258   3
  -2  -5  -3 2174.56 377.133  41
  -2  -5  -3 2033.77 298.833  40
   2   5   3 1437.46 245.584  39
  -2  -5  -4 64546.4 2932.86  10
   2   5   4 65064.6 2480.33  11
  -2  -5  -4 59322.8 2349.82  12
  -2   5  -4 64468.9 2419.21  12
  -2   5  -4 66361.7 2848.42  13
   2   5   4 64270.6 2740.82  18
   2   5   4 58364.8 2648.64  17
   2   5   4 61652.1 2699.57   5
  -2   5  -4 61295.5 2726.49   3
  -2   5  -4 67080.1 2830.24   2
  -2  -5  -4 63535.5 2622.98  41
   2   5   4 63935.5 2396.36  39
   2  -5   4 62797.9 2428.19  39
  -2  -5  -4 64676.4 2444.49  40
   2   5   5 909.657 293.697  18
   2   5   5 663.947 259.979  15
   2   5   5 676.551 258.921  17
  -2   5  -5 291.170 245.428   2
  -2   5  -5 463.202 270.384   3
   2   5   5 1044.89 311.100   5
  -2   5  -5 224.197 151.407  12
  -2  -5  -5 1251.80 285.874  12
  -2  -5  -5 1451.38 411.693  10
  -2  -5  -5 1045.46 261.565  40
   2   5   5 729.635 231.553  38
  -2  -5  -5 861.395 279.883  41
   2  -5   5 440.921 193.192  39
   2   5   5 710.559 248.668  39
   2   5   6 3119.52 458.302  38
  -2  -5  -6 2388.46 423.720  40
   2   5   6 3253.68 502.848  39
   2  -5   6 1906.01 386.647  39
  -2  -5  -6 3255.23 632.665  34
   2   5   6 2473.22 483.470  18
   2   5   6 3076.50 535.995  17
   2   5   6 3619.98 571.501  15
  -2  -5  -6 2955.94 508.889  41
  -2   5  -6 1827.74 455.571  48
   2   5   6 3597.08 580.016   5
  -2   5  -6 1888.03 505.775   2
  -2  -5  -6 2504.66 569.205  10
  -2  -5  -6 2062.54 409.924  12
  -2   5  -6 2017.21 406.850  12
  -2  -5  -7 2776.77 630.259  21
   2   5   7 1995.58 411.191  38
   2   5   7 2340.08 466.514  39
   2  -5   7 2285.47 435.481  39
  -2  -5  -7 1822.85 412.731  40
  -2  -5  -7 2599.99 587.635  34
  -2  -5  -7 1953.34 526.782  32
  -2  -5  -7 2334.52 578.908  33
   2   5   7 2721.68 535.432  17
   2   5   7 1767.06 445.842  15
  -2   5  -7 2959.31 543.752  46
   2   5   7 2117.45 440.749  51
  -2   5  -7 3642.58 626.021  48
  -2  -5  -7 2343.94 468.179  12
  -2  -5  -7 2382.02 587.885  10
  -2   5  -7 3378.54 552.996  12
  -2   5  -7 3648.06 693.354   2
   2   5   7 2213.35 499.183   5
  -2  -5  -8 5760.36 925.141  21
   2   5   8 4882.14 700.550  39
   2  -5   8 4284.68 626.370  39
  -2  -5  -8 5758.82 758.483  40
   2   5   8 4827.66 643.072  38
  -2  -5  -8 4392.56 788.907  34
  -2  -5  -8 4855.51 848.945  32
  -2  -5  -8 4501.96 799.129  33
   2   5   8 3753.05 667.959  15
  -2   5  -8 5512.73 795.218  48
   2   5   8 4133.58 628.595  51
  -2   5  -8 4712.09 699.532  46
  -2  -5  -8 3778.58 758.632  24
  -2   5  -8 3676.14 649.274  12
   2   5   8 4382.51 707.209   5
  -2  -5  -9 30282.3 2159.49  34
  -2   5  -9 27387.4 1915.65  12
  -2   5  -9 26491.1 1806.09  46
  -2   5  -9 28869.3 1933.43  48
  -2  -5  -9 28299.5 2074.86  23
  -2  -5  -9 28917.1 2093.46  24
  -2  -5  -9 30694.0 1990.60  41
  -2  -5  -9 27963.9 1793.60  43
  -2  -5  -9 28930.0 2131.83  21
   2   5   9 29034.6 1877.63  39
  -2  -5  -9 27408.7 1825.35  40
   2   5   9 29960.6 1760.88  38
   2   5  10 14230.9 1368.35  39
   2   5  10 16626.8 1282.79  38
  -2  -5 -10 15431.6 1533.70  34
   2   5  10 14802.7 1317.40   6
  -2  -5 -10 15572.7 1430.61  41
  -2  -5 -10 14132.6 1220.62  43
  -2   5 -10 15456.9 1458.61  12
  -2  -5 -10 14674.9 1485.74  24
  -2  -5 -10 14108.0 1421.97  25
  -2  -5 -10 17029.9 1592.02  23
  -2  -5 -10 17309.4 1647.91  21
  -2   5 -10 15919.1 1414.86  48
  -2   5 -10 17040.9 1425.86  46
  -2  -5 -11 2012.92 533.302  41
   2   5  11 1296.10 387.750  38
  -2   5 -11 937.080 440.240  48
  -2  -5 -11 1624.25 537.105  24
  -2  -5 -11 1926.71 535.141  25
  -2  -5 -11 1592.53 542.687  33
  -2  -5 -11 1887.10 580.914  32
  -2  -5 -11 1170.24 487.613  23
  -2  -5 -11 1352.76 510.415  22
   2   5  11 2790.36 613.383   7
   2   5  12 7429.78 825.259  38
  -2   5 -12 3552.89 677.256  49
  -2   5 -12 3480.49 688.136  48
  -2  -5 -12 6532.30 904.932  25
  -2  -5 -12 5935.17 916.837  23
  -2  -5 -12 6566.65 962.770  24
   2   5  12 7571.48 1056.01  14
  -2  -5 -12 7493.79 1041.18  32
  -2  -5 -12 5714.60 762.633  26
  -2  -5 -12 6610.33 881.717  27
  -2  -5 -12 6059.93 748.849  19
  -2  -5 -12 5513.20 903.288  22
   2   5  12 6955.96 935.039   7
  -2   5 -13 5801.15 814.619  48
  -2   5 -13 5386.39 772.205  49
  -2  -5 -13 3528.43 617.443  25
  -2  -5 -13 3407.52 678.136  24
   2   5  13 2752.58 641.340  14
  -2  -5 -13 3857.10 757.590  32
  -2  -5 -13 3295.82 574.632  27
   2   5  13 3604.45 561.314  38
   2   5  13 4047.86 671.004   7
  -2  -5 -14 173.755 250.296  32
   2   5  14 450.605 293.543  14
  -2   5 -14 365.186 265.991  49
  -2   5 -14 351.576 299.870  48
  -2  -5 -14 50.4661 207.971  24
  -2  -5 -14 180.402 235.072  21
   2   5  14 267.895 185.167  38
   2   5  15 3094.76 531.627  14
  -2  -5 -15 2767.03 514.518  32
  -2  -5 -15 2520.86 449.437  24
  -2   5 -15 3725.66 573.496  48
  -2   5 -15 3557.49 513.041  49
  -2  -5 -15 2211.30 477.233  21
  -2  -5 -16 1215.37 314.512  31
   2   5  16 1020.31 270.481  14
  -2  -5 -16 809.538 257.953  21
  -2   6  16 29247.2 1512.93  11
   2  -6 -16 27387.9 1498.84  32
   2  -6 -16 26412.9 1429.60  31
   2  -6 -16 23913.3 1401.44  21
   2  -6 -16 28214.5 1425.69  25
   2  -6 -15 8121.04 898.966  32
   2  -6 -15 8424.58 855.045  31
   2  -6 -15 8206.22 765.906  26
   2  -6 -15 9489.82 889.340  27
   2  -6 -15 8232.21 850.164  25
   2  -6 -15 7447.19 822.817  21
   2   6 -15 11494.3 947.739  46
   2   6 -14 456.179 272.909  46
   2  -6 -14 491.439 293.827  24
   2  -6 -14 625.355 333.048  25
   2  -6 -14 827.092 322.833  26
  -2   6  14 739.321 295.427  14
   2  -6 -14 387.256 244.984  19
   2  -6 -14 984.786 390.759  32
   2  -6 -14 804.824 340.949  31
   2  -6 -14 1057.50 371.505  27
   2  -6 -14 717.780 320.799  21
  -2   6  14 809.613 288.985   1
  -2   6  13 22277.2 1512.12   1
   2  -6 -13 19105.7 1398.83  30
   2  -6 -13 20673.2 1552.06  31
   2  -6 -13 21692.8 1649.00  32
   2  -6 -13 20002.1 1393.72  28
   2  -6 -13 20544.9 1519.56  26
   2  -6 -13 21044.8 1577.66  27
  -2   6  13 21182.0 1514.62  14
   2  -6 -13 20042.7 1602.49  24
   2  -6 -13 21169.7 1609.79  25
   2  -6 -13 18246.2 1436.91  19
   2  -6 -13 20293.6 1552.79  21
   2   6 -13 15463.3 1314.13  46
   2   6 -12 2280.37 508.703  46
   2   6 -12 1904.16 462.732  47
   2  -6 -12 1154.99 443.515  24
   2  -6 -12 954.954 382.306  26
  -2   6  12 1006.70 400.393  14
   2  -6 -12 1220.42 415.947  19
   2  -6 -12 1021.57 400.231  32
   2  -6 -12 1393.19 437.148  30
   2  -6 -12 1237.90 414.821  31
   2  -6 -12 1135.20 381.658  28
   2  -6 -12 1431.81 500.967  27
  -2   6  12 1243.85 406.027   1
   2  -6 -12 776.063 357.881  21
   2  -6 -11 2182.31 506.886  41
   2  -6 -11 1398.11 450.054  19
   2  -6 -11 1986.36 542.688  32
   2  -6 -11 2413.92 554.764  31
   2  -6 -11 2540.58 554.333  28
  -2   6  11 2221.95 526.590  14
   2  -6 -11 2452.73 571.917  24
   2  -6 -11 1729.63 523.307  26
   2  -6 -11 2270.31 557.495  21
   2   6 -11 953.391 360.674  47
   2   6 -11 690.143 312.344  46
   2  -6 -10 11168.5 1198.34  40
   2   6 -10 13243.4 1126.03  47
   2   6 -10 13679.8 1186.01  46
   2  -6 -10 13047.8 1275.19  24
   2  -6 -10 12478.4 1279.56  25
  -2   6  10 12419.5 1188.07  14
   2  -6 -10 11934.2 1172.69  31
   2  -6 -10 11554.7 1216.15  32
   2  -6 -10 12160.3 1213.95  26
   2  -6 -10 12600.9 1185.39  41
   2  -6 -10 12933.5 1257.74  19
   2  -6 -10 10881.2 1129.01  21
  -2   6   9 3410.24 606.744   7
   2   6  -9 6418.65 750.241  47
   2   6  -9 6077.41 747.994  46
   2   6  -9 7039.28 821.861  45
   2  -6  -9 3534.39 672.823  25
   2  -6  -9 3080.88 626.760  24
  -2   6   9 4446.95 685.186  14
   2  -6  -9 3563.39 621.288  41
  -2   6   9 3551.21 687.508  38
   2  -6  -9 3839.16 692.284  40
   2  -6  -9 3206.30 656.028  19
   2  -6  -9 2742.66 588.858  32
   2  -6  -9 3474.99 622.843  31
   2  -6  -9 3647.26 703.142  27
   2  -6  -9 3389.35 624.328  21
   2   6  -9 7070.50 1021.70   8
   2   6  -8 50186.4 2321.39  47
   2   6  -8 52850.1 2430.31  45
   2   6  -8 48424.0 2344.21  46
   2  -6  -8 46964.6 2549.72  25
   2  -6  -8 45762.5 2499.09  24
  -2   6   8 46970.9 2441.79  14
   2  -6  -8 46602.9 2449.22  41
  -2   6   8 52240.9 2635.37  38
   2  -6  -8 50539.1 2563.08  40
   2   6  -8 49626.7 2871.30   8
   2  -6  -8 47142.5 2396.17  31
   2  -6  -8 46541.6 2495.19  32
   2  -6  -8 48654.4 2591.17  27
   2  -6  -8 48231.4 2571.37  26
  -2   6   8 48274.2 2462.28   7
   2  -6  -8 46268.2 2405.29  21
   2  -6  -7 2770.86 500.782  21
   2  -6  -7 2750.03 546.277  23
  -2   6   7 3327.67 603.045  38
   2  -6  -7 2898.58 535.144  41
   2  -6  -7 4132.79 632.541  40
   2   6  -7 8308.66 1034.56   8
   2  -6  -7 2865.98 544.211  32
   2  -6  -7 3099.14 517.531  31
   2  -6  -7 2989.57 592.650  27
  -2   6   7 2169.36 464.167  14
   2  -6  -7 2960.39 574.751  26
   2  -6  -7 3339.38 608.450  25
   2  -6  -7 2852.99 560.317  24
  -2   6   7 2351.81 496.315   7
   2   6  -7 6290.13 706.350  45
   2   6  -7 6418.89 680.728  47
   2  -6  -6 183677. 6243.44  41
  -2   6   6 185411. 6248.33  38
   2  -6  -6 183152. 6234.37  40
   2   6  -6 166307. 6496.77   8
   2  -6  -6 178807. 6100.50  32
   2  -6  -6 186665. 6322.08  27
  -2   6   6 182052. 6169.11   7
  -2   6   6 176059. 6116.85  14
   2  -6  -6 176521. 6103.09  23
   2  -6  -6 184645. 6289.74  25
   2  -6  -6 177765. 6139.42  24
   2  -6  -6 178939. 5978.17  21
  -2   6   5 29381.7 1687.22  38
   2  -6  -5 27163.5 1639.24  40
   2   6  -5 29389.7 1872.75  35
   2  -6  -5 26382.5 1526.87  32
  -2   6   5 27467.6 1628.34   7
   2  -6  -5 27087.6 1653.28  27
  -2   6   5 26915.5 1587.25  14
   2  -6  -5 28133.3 1673.03  25
   2  -6  -5 27336.3 1591.98  24
   2  -6  -5 27356.6 1583.81  23
   2  -6  -5 26709.4 1511.54  22
  -2  -6   4 44821.4 2081.46  10
   2   6  -4 41153.2 2345.57   8
   2  -6  -4 45142.9 2150.21  25
   2  -6  -4 41736.5 1989.08  23
   2  -6  -4 43224.7 2033.59  24
  -2   6   4 42216.4 2106.88  13
  -2   6   4 40918.2 2048.66  14
   2  -6  -4 45084.2 2170.46  27
  -2   6   4 42593.4 2112.41  38
   2  -6  -4 42894.9 2165.24  40
  -2   6   4 42693.9 2105.16   7
  -2   6   4 41519.7 2099.49   1
  -2  -6   4 51441.3 2192.75  43
  -2  -6   3 15986.1 1134.31  43
  -2   6   3 18517.4 1212.02  13
  -2  -6   3 13272.0 1080.56  10
  -2   6   3 19580.0 1285.40  11
   2   6  -3 12958.2 1184.19   8
   2   6  -3 14169.3 974.445   6
  -2   6   3 16749.3 1171.38  38
   2  -6  -3 19323.9 1274.34  40
   2  -6  -3 19200.3 1200.99  25
  -2  -6   2 96426.0 3220.96  41
  -2   6   2 98686.1 3601.62  13
  -2  -6   2 100186. 3727.58  10
  -2   6   2 94472.0 3629.94  11
   2   6  -2 92285.2 3866.27   8
   2   6  -2 94663.7 3369.18   5
   2   6  -2 91736.3 3450.38   6
  -2   6   2 99831.8 3616.08   1
  -2   6   2 93312.8 3572.44  38
   2  -6  -2 96796.8 3666.42  40
   2  -6  -2 96433.6 3484.08  25
  -2   6   1 7203.31 720.372  13
   2  -6  -1 8018.41 771.090  40
  -2   6   1 8139.08 757.794  38
   2   6  -1 5472.55 584.642   5
   2   6  -1 5674.04 576.406   7
  -2   6   1 6926.68 698.425   1
  -2  -6   1 5738.18 540.176  41
   2   6  -1 5629.40 740.181   8
  -2   6   1 6887.46 708.100  11
  -2  -6   1 5774.20 697.629  10
  -2   6   0 1756.41 343.945   1
   2   6   0 138.724 170.993   8
   2  -6   0 1728.21 356.576  40
  -2   6   0 1484.98 338.753  38
  -2  -6   0 412.682 176.173  41
  -2   6   0 1722.30 381.193  13
  -2  -6   0 327.562 256.204  10
  -2   6   0 1408.91 318.448  11
   2   6   1 179.901 194.371   8
  -2   6  -1 228.987 198.918   2
  -2   6  -1 535.648 226.654   1
   2   6   1 108.785 141.795   5
  -2  -6  -1 121.437 118.748  41
  -2   6  -1 505.375 235.163  38
  -2  -6  -1 42.2525 174.121  10
   2   6   1 117.564 132.721  11
  -2   6  -1 477.843 243.345  13
  -2  -6  -2 90671.5 3562.69  10
   2   6   2 89440.1 3528.67   8
   2   6   2 77760.5 3117.41  11
  -2   6  -2 90014.1 3499.80  13
   2   6   2 87011.6 3250.37  14
   2   6   2 82790.1 3355.01  17
   2   6   2 85307.8 3407.05   5
  -2   6  -2 91363.1 3492.36   2
  -2   6  -2 92007.4 3457.55   3
  -2  -6  -2 94636.3 3357.32  41
   2   6   2 84762.9 3103.75  38
  -2  -6  -2 87762.0 2976.65  40
  -2   6  -2 89812.0 3419.45  38
  -2   6  -3 44.4806 183.835   2
  -2   6  -3 974.230 312.477   3
  -2  -6  -3 459.100 170.068  40
   2   6   3 612.936 218.918  38
  -2  -6  -3 444.122 210.673  41
  -2  -6  -3 586.970 270.736  10
   2   6   3 1723.12 331.878  11
  -2   6  -3 1480.41 395.448  13
   2   6   3 482.492 211.265  14
   2   6   4 6175.14 656.242  11
  -2  -6  -4 6481.75 853.874  10
   2   6   4 6434.78 769.822  17
   2   6   4 6392.27 751.749  14
  -2   6  -4 9666.13 975.734  13
  -2  -6  -4 7379.22 778.699  41
  -2   6  -4 8996.96 941.302   2
  -2   6  -4 9812.18 955.516   3
   2   6   4 6616.71 783.863   5
   2   6   4 6252.16 645.521  38
  -2  -6  -4 6776.10 637.903  40
  -2  -6  -5 1020.68 368.571  10
   2   6   5 1732.60 422.066  14
  -2   6  -5 821.896 343.061   3
   2   6   5 1370.08 387.078   5
  -2   6  -5 1495.35 457.671   2
   2   6   5 1826.98 390.576  50
  -2   6  -5 581.896 277.647  49
  -2  -6  -5 1417.48 321.804  40
   2   6   5 1376.29 331.291  38
  -2  -6  -5 1091.04 342.050  41
  -2  -6  -5 1856.27 494.607  34
  -2  -6  -6 3674.11 725.341  34
  -2   6  -6 1845.92 452.360  35
  -2  -6  -6 4065.65 744.758  10
   2   6   6 2686.07 467.060  11
   2   6   6 2654.09 541.446  14
  -2  -6  -6 2786.18 635.649  21
   2   6   6 2271.08 442.361  50
  -2   6  -6 2445.17 558.286  48
  -2   6  -6 1879.90 466.123  49
   2   6   6 2103.99 491.020  51
  -2   6  -6 1984.95 521.641   2
   2   6   6 2597.25 547.522   5
   2   6   6 2659.33 459.924  38
  -2  -6  -6 2952.10 494.006  40
  -2  -6  -6 2365.84 495.172  41
   2   6   7 1212.77 338.647  38
  -2  -6  -7 941.726 347.490  41
  -2  -6  -7 982.427 340.751  40
  -2  -6  -7 1448.92 501.389  34
  -2  -6  -7 1300.56 499.017  32
  -2  -6  -7 910.785 399.041  33
   2   6   7 1203.59 415.994  14
  -2  -6  -7 1011.69 432.508  21
  -2   6  -7 1119.78 387.199  49
  -2   6  -7 1501.22 463.823  48
   2   6   7 1331.42 391.987  51
   2   6   7 1167.00 333.018  11
   2   6   7 1378.41 435.794   5
  -2   6  -7 1236.65 457.407   2
   2   6   8 11251.1 996.901  38
  -2  -6  -8 11314.3 1091.97  40
  -2  -6  -8 13091.0 1373.38  34
   2   6   8 11938.2 1024.44  11
  -2  -6  -8 12822.7 1380.84  33
  -2  -6  -8 11002.7 1308.82  32
   2   6   8 10546.0 1189.99  14
  -2   6  -8 12095.4 1197.70  49
   2   6   8 10342.8 1048.44  51
  -2   6  -8 15374.3 1374.41  48
   2   6   8 10515.8 1113.68   6
  -2  -6  -8 11808.6 1321.92  22
  -2  -6  -8 11411.4 1322.17  21
   2   6   9 3775.92 720.055   7
   2   6   9 3853.02 690.455   6
  -2  -6  -9 3380.10 668.808  43
   2   6   9 4249.30 626.856  38
  -2  -6  -9 4038.62 736.278  41
  -2  -6  -9 4504.58 711.224  40
  -2  -6  -9 4414.99 841.061  34
   2   6   9 3283.96 542.646  11
  -2  -6  -9 4048.04 826.317  32
  -2  -6  -9 3461.43 749.338  33
   2   6   9 3676.98 729.394  14
  -2  -6  -9 3948.40 828.564  21
  -2  -6  -9 3928.74 808.554  22
  -2   6  -9 2705.02 601.708  49
  -2   6  -9 3484.74 689.708  48
   2   6   9 2495.61 533.008  51
  -2   6 -10 5630.14 836.228  49
  -2   6 -10 5902.36 887.101  48
  -2  -6 -10 7089.48 1062.33  24
  -2  -6 -10 6363.51 962.509  25
  -2  -6 -10 6871.38 1057.48  23
   2   6  10 7252.79 810.546  38
   2   6  10 5843.06 717.546  11
  -2  -6 -10 6131.75 980.050  33
  -2  -6 -10 6823.53 1075.43  32
  -2  -6 -10 7335.19 1078.54  22
  -2  -6 -10 7419.40 1088.95  21
   2   6  10 6913.88 971.937   7
   2   6  10 5956.00 839.306   6
  -2  -6 -10 6836.83 969.508  41
  -2  -6 -10 6050.81 843.815  43
   2   6  11 2832.12 509.009  38
   2   6  11 3543.92 705.501   7
  -2   6 -11 1316.85 446.263  49
  -2   6 -11 1643.85 505.541  48
  -2  -6 -11 3055.78 653.544  25
  -2  -6 -11 2889.90 719.047  24
  -2  -6 -11 3380.43 699.402  27
  -2  -6 -11 3515.82 757.805  21
  -2  -6 -11 2941.98 680.844  23
   2   6  11 2509.77 463.309  11
   2   6  12 59544.7 3001.24   7
  -2   6 -12 52682.5 2768.56  49
  -2   6 -12 56886.5 2914.40  48
  -2  -6 -12 63775.0 3178.30  23
  -2  -6 -12 59942.0 2980.89  25
  -2  -6 -12 62343.3 3159.50  24
   2   6  12 56712.7 3006.32  14
  -2  -6 -12 57787.7 2909.64  27
  -2  -6 -12 57458.3 2767.97  26
  -2  -6 -12 64318.4 3281.11  21
  -2  -6 -12 58479.6 2719.65  19
   2   6  12 53702.0 2504.52  38
   2   6  13 5895.95 789.238   7
  -2  -6 -13 5361.20 843.919  32
  -2  -6 -13 5043.81 703.912  27
  -2  -6 -13 5821.67 839.852  24
  -2  -6 -13 6129.86 776.743  25
   2   6  13 5036.40 782.555  14
  -2   6 -13 4533.46 672.599  49
  -2   6 -13 4922.54 737.521  48
  -2  -6 -13 6516.77 935.817  21
   2   6  14 3498.56 581.001  14
  -2  -6 -14 2483.66 549.164  32
  -2  -6 -14 3021.73 608.222  31
  -2   6 -14 3119.66 486.974  49
  -2  -6 -14 2656.66 519.356  24
   2   6  15 145.630 171.041  14
  -2  -6 -15 225.031 207.312  32
  -2  -6 -15 206.002 214.710  31
  -2  -6 -15 93.4467 157.199  24
  -2   7  15 3156.41 391.691  35
   2  -7 -15 4372.24 576.498  32
   2  -7 -15 3075.30 467.160  27
  -2   7  15 3667.01 509.073  11
  -2   7  15 4073.66 548.700  38
   2  -7 -15 3764.86 505.325  21
   2  -7 -15 3485.71 515.787  24
   2  -7 -15 3846.01 527.517  25
   2  -7 -14 7216.90 763.149  19
   2  -7 -14 8089.50 825.205  21
   2  -7 -14 7863.86 863.614  32
   2  -7 -14 7266.68 771.080  31
   2  -7 -14 7237.73 815.502  27
   2  -7 -14 7176.50 783.714  26
  -2   7  14 8295.17 883.841  11
   2  -7 -14 7873.79 872.234  24
   2  -7 -14 8111.90 875.370  25
  -2   7  14 6960.66 742.556   1
  -2   7  13 7313.88 833.247   1
   2  -7 -13 7729.10 828.715  30
   2  -7 -13 6073.17 773.319  31
   2  -7 -13 7647.95 925.143  32
   2  -7 -13 7108.04 889.645  27
   2  -7 -13 7377.12 869.209  26
   2  -7 -13 8314.08 831.036  28
   2  -7 -13 6374.96 856.744  24
   2   7 -13 7734.74 821.826  46
   2  -7 -13 7792.19 873.638  21
   2  -7 -13 7160.90 836.726  19
  -2   7  12 14924.9 1251.90   1
   2  -7 -12 13937.9 1216.72  31
   2  -7 -12 14868.7 1333.31  32
   2  -7 -12 14316.6 1245.38  30
   2  -7 -12 13585.0 1188.66  28
   2  -7 -12 14180.6 1282.28  26
  -2   7  12 13874.2 1244.50  14
   2  -7 -12 15969.0 1387.72  24
   2  -7 -12 12937.2 1260.95  25
   2   7 -12 13715.6 1154.75  46
   2  -7 -12 14440.0 1256.61  21
   2  -7 -12 14789.8 1295.39  19
   2  -7 -11 1445.13 447.665  21
   2  -7 -11 1507.43 479.027  19
   2  -7 -11 1289.82 446.810  32
   2  -7 -11 1014.04 375.996  31
   2  -7 -11 1058.11 398.851  28
  -2   7  11 1151.69 398.439  14
   2  -7 -11 1287.37 445.968  26
   2  -7 -11 1525.36 511.532  25
   2  -7 -11 999.985 424.456  24
   2   7 -11 1856.88 433.111  46
  -2   7  11 1350.82 428.917   1
   2  -7 -10 51222.5 2683.26  41
   2  -7 -10 50685.3 2795.43  40
  -2   7  10 48471.9 2589.49   1
   2  -7 -10 44992.7 2447.27  31
   2  -7 -10 52100.5 2720.36  32
   2  -7 -10 49507.9 2726.19  27
  -2   7  10 46306.7 2578.02  14
   2  -7 -10 48378.6 2726.79  25
   2  -7 -10 48184.0 2662.86  24
   2   7 -10 50452.4 2469.78  46
   2   7 -10 48853.7 2384.82  47
   2  -7 -10 47260.1 2668.36  19
   2  -7 -10 47481.5 2518.01  21
   2  -7  -9 741.228 316.801  21
   2  -7  -9 653.037 307.696  31
   2  -7  -9 884.734 384.776  32
   2  -7  -9 511.195 399.784  27
  -2   7   9 461.267 301.222  14
   2  -7  -9 670.228 346.647  24
   2  -7  -9 957.469 416.310  25
   2  -7  -9 629.311 376.291  26
   2   7  -9 1738.93 401.022  47
   2  -7  -9 1012.50 378.378  40
   2  -7  -9 1126.58 394.437  41
   2  -7  -8 1674.95 428.013  21
   2  -7  -8 1563.66 445.419  40
   2  -7  -8 2210.70 515.922  41
   2  -7  -8 1788.03 522.419  19
   2  -7  -8 1552.42 447.453  32
   2  -7  -8 1422.45 443.521  27
  -2   7   8 1336.15 419.000  14
   2  -7  -8 1720.30 495.379  25
   2  -7  -8 1043.33 425.394  26
   2  -7  -8 1963.32 512.123  24
   2   7  -8 1784.75 555.341   8
   2   7  -8 2227.93 427.766  47
   2  -7  -7 123689. 4853.65  41
   2  -7  -7 123555. 4869.88  40
   2   7  -7 127454. 5458.25   8
   2  -7  -7 126662. 4720.88  32
   2  -7  -7 123954. 4905.58  27
   2  -7  -7 123463. 4887.36  26
  -2   7   7 121579. 4742.58  14
   2  -7  -7 114466. 4665.78  23
   2  -7  -7 125290. 4892.76  25
   2  -7  -7 124868. 4785.20  24
  -2   7   7 117940. 4732.90   7
   2   7  -7 127321. 4471.05  45
   2  -7  -6 722.378 323.927  41
   2  -7  -6 858.344 320.456  40
   2   7  -6 97.2688 200.695  50
   2  -7  -6 554.462 315.048  26
   2  -7  -6 863.942 372.376  25
   2  -7  -6 541.345 294.012  24
  -2   7   6 251.681 227.453  14
  -2   7   6 687.635 300.573  13
   2  -7  -6 824.975 310.447  32
   2  -7  -6 549.164 295.188  27
  -2   7   6 155.743 224.605   1
  -2   7   6 369.040 283.402   7
   2  -7  -6 435.157 274.794  23
   2  -7  -5 40556.1 2215.65  40
   2   7  -5 52387.4 2701.33  35
  -2   7   5 40980.3 2328.23  11
   2   7  -5 47517.9 2745.07   8
   2  -7  -5 40178.1 2199.82  27
  -2   7   5 35540.5 2068.21  14
  -2   7   5 37437.0 2133.76  13
   2  -7  -5 38897.5 2054.80  23
   2  -7  -5 41390.0 2195.58  25
   2  -7  -5 38951.9 2073.33  24
  -2   7   5 37512.8 2122.31   1
  -2   7   5 35831.6 2098.24   7
   2   7  -5 51370.2 2370.96  50
   2  -7  -4 271.946 214.847  23
   2  -7  -4 298.180 224.389  40
   2   7  -4 170.508 245.673  35
  -2   7   4 157.020 215.744  11
   2  -7  -4 374.303 228.177  27
  -2   7   4 186.279 218.863  13
   2  -7  -4 728.870 296.802  25
   2  -7  -4 158.025 145.770  24
   2   7  -4 830.548 393.060   8
   2   7  -4 704.167 305.852  50
  -2  -7   3 4424.19 629.850  43
  -2   7   3 5450.22 708.757  38
   2  -7  -3 6019.30 753.711  40
   2   7  -3 3632.40 623.999  35
  -2   7   3 6652.76 792.777  11
   2  -7  -3 5584.41 691.979  27
  -2   7   3 5722.85 703.250  13
   2  -7  -3 5106.68 643.003  25
   2   7  -3 3747.77 605.982  50
   2   7  -3 3971.63 550.590   6
   2   7  -3 3309.71 663.399   8
  -2   7   3 5231.95 686.982   1
  -2   7   2 26898.3 1720.84  38
   2  -7  -2 33865.7 1906.89  40
   2   7  -2 36489.5 1969.95  35
   2   7  -2 35136.8 2187.80   8
  -2   7   2 28073.2 1759.36  11
   2  -7  -2 28573.0 1665.52  27
   2   7  -2 34351.7 1890.00  50
  -2  -7   2 34929.3 1561.60  41
  -2   7   2 29909.9 1759.22  13
   2   7  -2 39531.0 1865.71   6
   2   7  -2 36842.0 1711.64   5
  -2   7   2 29422.6 1750.73   1
  -2   7   1 10310.8 1055.99  35
   2   7  -1 7876.40 852.109  35
   2   7  -1 8434.01 1011.11   8
  -2   7   1 12271.0 1013.13  11
  -2   7   1 12688.4 1039.61  13
  -2  -7   1 9676.37 769.463  41
   2   7  -1 9851.23 975.136  51
   2   7  -1 9133.69 913.088  50
  -2   7   1 12268.1 1031.56  38
   2  -7  -1 13631.5 1100.14  40
   2   7  -1 8639.74 782.596   7
   2   7  -1 8443.09 798.315   5
  -2   7   1 12332.0 1015.25   1
   2   7  -1 7922.94 813.420   6
  -2   7   0 22632.9 1569.83  35
   2   7   0 23706.5 1487.03  35
  -2   7   0 22343.0 1438.76  11
   2   7   0 24870.5 1740.43   8
  -2   7   0 21554.3 1463.77  13
  -2  -7   0 24674.0 1370.86  41
   2   7   0 24928.3 1605.10  51
  -2   7   0 20856.9 1458.94  38
   2   7   0 23841.6 1343.44  38
   2  -7   0 23735.5 1535.67  40
  -2   7   0 22710.8 1499.38   2
   2   7   0 26316.8 1501.27   5
  -2   7   0 22287.5 1432.85   1
   2   7   0 26246.6 1548.91   6
   2   7   0 25956.0 1467.53   7
  -2   7  -1 62758.6 3001.54  35
   2   7   1 63185.2 2835.19  35
   2   7   1 76626.7 3377.77   8
  -2   7  -1 67654.3 2996.75  13
   2   7   1 73320.6 2804.97  14
  -2  -7  -1 76851.8 2910.64  41
   2   7   1 70381.3 3095.77  51
   2   7   1 68475.7 2994.79  50
  -2   7  -1 69804.2 3029.70  38
   2   7   1 68198.0 2720.05  38
   2  -7   1 70453.3 3015.11  40
  -2   7  -1 69418.3 3047.48   2
  -2   7  -1 69043.2 2970.35   3
   2   7   1 69569.3 2934.94   7
   2   7   1 71994.7 3041.53   6
   2   7   1 69319.6 2970.01   5
  -2   7  -2 94.2223 194.068  35
   2   7   2-38.8424 160.010  35
   2   7   2 36.5958 158.113  11
  -2   7  -2 48.3208 226.950  13
   2   7   2 263.482 196.129  14
  -2   7  -2 49.2028 181.288  49
   2   7   2 132.625 172.767  50
   2   7   2 32.5123 152.709  38
  -2   7  -2 47.3046 213.462  38
  -2  -7  -2 361.857 202.847  41
   2   7   2 89.4811 142.766   7
  -2   7  -2 89.4014 201.713   3
   2   7   2 139.680 181.957   5
   2   7   2 95.3182 175.601   6
  -2   7  -2-48.2744 217.838   2
   2   7   3 54978.5 2550.57  35
  -2   7  -3 62987.9 2837.04  35
   2   7   3 54523.1 2518.14  11
  -2   7  -3 69359.5 2974.21  13
   2   7   3 61566.3 2701.66  14
  -2  -7  -3 60603.5 2735.95  41
  -2   7  -3 67725.4 2955.49  49
   2   7   3 58788.4 2853.68  51
   2   7   3 59775.5 2725.27  50
   2   7   3 55588.2 2468.88  38
   2   7   3 57249.3 2804.61   5
  -2   7  -3 70819.2 2939.50   3
  -2   7  -3 68748.9 3001.76   2
   2   7   3 61029.6 2821.67   7
  -2   7  -4 27894.0 1704.37  35
   2   7   4 21332.6 1388.03  35
   2   7   4 20845.7 1374.92  11
  -2   7  -4 29599.4 1815.01  13
   2   7   4 23370.9 1546.43  14
  -2  -7  -4 25712.6 1616.43  41
   2   7   4 20558.4 1549.39  51
  -2   7  -4 25895.2 1683.54  49
   2   7   4 22089.8 1498.81  50
   2   7   4 22494.7 1379.29  38
  -2  -7  -4 24075.7 1365.41  40
  -2   7  -4 31490.7 1891.08   2
   2   7   4 22986.2 1643.76   6
  -2   7  -4 26582.3 1712.81   3
  -2   7  -5 4715.44 704.392  35
  -2  -7  -5 3885.92 715.729  34
   2   7   5 3841.60 564.613  11
   2   7   5 4096.57 656.895  14
  -2  -7  -5 4181.48 651.399  41
  -2   7  -5 4253.15 677.712  49
   2   7   5 4013.80 684.521  51
   2   7   5 4058.13 615.337  50
   2   7   5 3703.18 539.638  38
  -2  -7  -5 3934.27 554.828  40
   2   7   5 3845.68 656.517   6
   2   7   5 3736.10 676.012   5
  -2   7  -5 4852.20 784.755   2
  -2   7  -5 3756.58 668.383   3
  -2  -7  -6 2811.41 673.372  21
  -2  -7  -6 3551.37 702.180  34
  -2   7  -6 5443.66 781.978  35
  -2  -7  -6 2305.86 626.519  32
  -2  -7  -6 4116.18 786.232  33
   2   7   6 2855.46 592.226  14
  -2  -7  -6 2783.94 496.171  40
  -2  -7  -6 3635.48 638.204  41
   2   7   6 2939.07 499.663  38
  -2   7  -6 4809.43 738.518  49
   2   7   6 3017.61 539.802  50
   2   7   6 3162.24 604.760  51
   2   7   6 2779.02 595.336   6
  -2   7  -6 4210.95 771.140   2
   2   7   6 3250.80 652.225   5
   2   7   6 2908.67 497.853  11
  -2  -7  -7 76.9800 265.309  21
  -2  -7  -7 153.634 346.630  22
   2   7   7-41.9619 163.994  38
  -2  -7  -7 122.189 177.963  41
  -2  -7  -7 246.337 231.399  40
  -2  -7  -7-72.9722 268.861  34
  -2  -7  -7-75.7054 327.072  33
  -2  -7  -7 78.0134 268.871  32
   2   7   7-61.9843 242.232  14
   2   7   7 109.909 247.984  51
  -2   7  -7 532.828 308.479  49
   2   7   7 180.667 203.820  50
   2   7   7 42.6058 184.080  11
   2   7   7 132.065 258.050   7
  -2   7  -7 439.681 369.701   2
   2   7   7 376.343 305.716   6
   2   7   8 33059.3 2122.15   6
   2   7   8 29252.1 2093.91   7
  -2  -7  -8 31133.6 2083.53  41
   2   7   8 31300.4 1787.69  38
  -2  -7  -8 30594.5 1923.00  40
  -2  -7  -8 34155.9 2314.47  34
  -2  -7  -8 33586.8 2349.22  33
  -2  -7  -8 35178.8 2420.79  32
   2   7   8 34665.0 2194.64  14
  -2   7  -8 25345.2 1882.66  49
   2   7   8 30697.0 1935.73  51
  -2  -7  -8 37289.6 2449.19  23
  -2  -7  -8 35035.6 2395.31  24
   2   7   8 29456.0 1737.92  11
  -2  -7  -8 35551.4 2401.38  21
  -2  -7  -8 33584.5 2349.72  22
   2   7   9 6618.06 975.685   7
   2   7   9 8012.17 1004.03   6
  -2  -7  -9 8346.65 1034.48  43
   2   7   9 7812.41 833.380  38
  -2  -7  -9 7905.97 962.067  40
  -2  -7  -9 8652.72 1155.39  34
  -2  -7  -9 9961.66 1252.20  32
  -2  -7  -9 9654.64 1227.81  33
   2   7   9 8169.41 1051.81  14
   2   7   9 8040.37 840.765  11
  -2  -7  -9 11295.8 1309.38  23
  -2  -7  -9 10913.4 1303.54  24
  -2   7  -9 11066.8 1157.80  49
   2   7   9 9481.99 1002.17  51
  -2  -7  -9 8219.78 1177.03  22
  -2  -7  -9 8565.17 1164.64  21
  -2  -7 -10 1518.23 543.398  22
  -2  -7 -10 2484.55 649.096  21
   2   7  10 1554.15 386.701  38
   2   7  10 1165.06 457.334   7
   2   7  10 2553.17 561.661   6
  -2  -7 -10 1188.35 496.881  32
  -2  -7 -10 2142.09 615.889  33
   2   7  10 1404.59 463.134  14
  -2  -7 -10 1593.07 551.773  25
   2   7  10 1772.90 439.138  51
  -2   7 -10 2053.39 514.551  49
   2   7  10 1378.91 350.857  11
   2   7  11 30119.4 2014.25   7
   2   7  11 27425.8 1826.96   6
  -2  -7 -11 31294.4 2188.68  32
  -2  -7 -11 28645.1 1988.01  27
   2   7  11 25869.7 1539.53  38
  -2  -7 -11 30506.8 2061.81  25
  -2  -7 -11 30895.1 2146.98  22
  -2  -7 -11 30431.9 2160.09  21
  -2   7 -11 27916.8 1825.92  49
  -2  -7 -12 66.3086 273.149  32
  -2  -7 -12 269.774 281.138  27
  -2   7 -12 92.8685 181.474  49
  -2  -7 -12 47.7941 206.498  26
  -2  -7 -12 111.537 229.735  25
  -2  -7 -12-62.1754 268.625  24
  -2  -7 -12 131.159 330.856  21
  -2  -7 -12 61.6085 253.790  23
  -2  -7 -12 223.514 209.967  19
  -2  -7 -13 2330.73 459.648  27
  -2  -7 -13 2765.65 570.997  21
   2   7  13 2184.59 459.935   7
  -2  -7 -13 2294.14 462.603  25
  -2  -7 -13 2605.72 536.334  24
  -2  -7 -14 7991.28 833.621  21
   2   7  14 7390.24 756.424  14
  -2  -7 -14 7328.29 761.047  24
  -2  -7 -14 7141.61 811.903  31
   2  -8 -14 4442.17 524.168  19
  -2   8  14 4278.89 562.906  38
  -2   8  14 4861.20 499.535  35
  -2   8  14 4711.39 576.834  11
   2  -8 -14 5293.81 608.525  32
   2  -8 -14 4943.32 606.193  27
   2  -8 -14 4247.52 541.477  26
   2  -8 -14 5024.48 623.147  24
  -2   8  14 5032.84 554.584   1
  -2   8  13 4307.79 630.328  38
  -2   8  13 3539.56 572.718  11
   2  -8 -13 4280.38 615.577  32
   2  -8 -13 2873.47 478.069  30
   2  -8 -13 3332.93 499.157  28
   2  -8 -13 2979.69 533.411  26
   2  -8 -13 3253.69 492.032  21
   2  -8 -13 3205.32 527.988  19
   2  -8 -13 3118.70 553.111  24
   2  -8 -13 3328.56 564.147  25
  -2   8  13 2736.27 415.850  51
  -2   8  13 3492.88 538.078   1
  -2   8  12 95053.0 3823.76  11
   2  -8 -12 91097.1 3655.86  32
   2  -8 -12 84194.1 3542.47  30
   2  -8 -12 81242.6 3610.16  27
   2  -8 -12 81139.5 3444.34  28
   2  -8 -12 84194.2 3608.55  26
  -2   8  12 88938.9 3703.44  38
   2  -8 -12 85484.2 3636.47  24
   2  -8 -12 85907.1 3665.49  25
  -2   8  12 86604.8 3558.49   1
   2  -8 -12 87788.4 3625.37  19
   2  -8 -12 82408.7 3391.87  21
  -2   8  11 177.303 266.693  38
   2  -8 -11 54.8849 237.126  30
   2  -8 -11 161.481 242.896  32
   2  -8 -11 105.665 248.143  28
   2  -8 -11-58.5618 253.010  27
   2  -8 -11 112.824 243.723  19
   2  -8 -11 58.8002 187.627  25
   2  -8 -11 113.216 244.571  24
   2  -8 -11 229.303 215.400  21
  -2   8  11-53.4365 196.889   1
   2  -8 -10 4923.85 799.578  27
   2  -8 -10 4498.89 757.599  26
   2  -8 -10 5945.38 814.910  32
   2  -8 -10 4419.52 773.484  25
   2  -8 -10 4659.03 773.353  24
  -2   8  10 6566.46 853.135   1
   2  -8 -10 5729.74 745.787  21
   2  -8  -9 12009.5 1237.28  19
   2  -8  -9 11960.4 1158.14  32
   2  -8  -9 11833.0 1216.29  26
   2  -8  -9 11555.2 1234.35  27
  -2   8   9 10771.4 1134.23   1
   2  -8  -9 11577.7 1176.34  24
   2  -8  -9 11608.8 1229.81  25
   2  -8  -9 12205.1 1256.73  40
   2  -8  -8 126.566 201.926  40
   2  -8  -8 189.569 201.628  41
   2  -8  -8 256.789 301.514  19
   2  -8  -8 210.760 237.763  32
   2  -8  -8 63.4098 233.629  27
   2  -8  -8 229.518 247.900  24
   2  -8  -8-62.6661 326.521  25
   2  -8  -8-191.426 299.689  26
  -2   8   8 62.2101 198.503  13
  -2   8   8 177.373 243.551   1
  -2   8   8 68.9729 311.235  11
   2  -8  -7 14708.2 1363.63  41
   2  -8  -7 16136.5 1397.13  40
  -2   8   7 17630.0 1541.96  11
   2  -8  -7 13827.4 1198.44  32
   2  -8  -7 16539.6 1433.12  26
   2  -8  -7 14582.1 1351.71  27
  -2   8   7 14882.4 1341.65  13
   2  -8  -7 13806.9 1303.98  25
   2  -8  -7 14279.9 1258.92  24
  -2   8   7 15110.4 1340.85   1
  -2   8   6 843.492 414.545  11
   2  -8  -6 702.483 333.000  27
  -2   8   6 800.257 341.809  13
   2  -8  -6 688.113 366.486  25
   2  -8  -6 606.195 322.999  24
   2  -8  -6 720.106 332.253  26
   2   8  -6 1707.63 461.528  50
   2  -8  -6 769.557 345.437  40
   2  -8  -6 499.447 282.435  41
   2  -8  -5 270.832 203.766  23
   2  -8  -5 172.527 198.283  40
   2   8  -5 1090.68 464.041  35
  -2   8   5 61.7950 267.033  11
   2  -8  -5 109.791 202.338  27
  -2   8   5 273.612 266.774  13
   2  -8  -5 214.254 296.075  25
   2  -8  -5-56.8356 234.190  26
   2  -8  -5 414.030 247.142  24
   2   8  -5 612.888 411.253   8
   2   8  -5 488.261 299.874  50
   2  -8  -4 18260.9 1489.20  41
   2  -8  -4 19255.1 1478.29  40
   2   8  -4 21059.3 1674.38  35
  -2   8   4 20014.2 1560.66  11
   2   8  -4 24786.4 1993.17   8
   2  -8  -4 18002.4 1379.72  27
  -2   8   4 16909.6 1374.12  13
   2  -8  -4 14437.3 1255.23  25
  -2   8   4 16743.3 1374.80   1
   2   8  -4 20641.1 1520.42  50
   2  -8  -3 1265.49 380.256  40
   2   8  -3 1876.88 517.895  35
  -2   8   3 554.282 307.571  11
   2  -8  -3 418.814 279.156  27
   2  -8  -3 939.578 335.940  25
   2   8  -3 2341.41 533.149  51
   2   8  -3 1872.41 478.541  50
  -2   8   3 612.716 306.044  13
   2   8  -3 2630.80 482.052   6
   2   8  -3 1474.41 512.455   8
  -2   8   3 669.268 308.556   1
   2  -8  -2 160659. 5618.39  40
   2   8  -2 136952. 5440.31  35
  -2   8   2 157779. 5540.69  11
   2   8  -2 146440. 6041.37   8
  -2   8   2 160048. 5472.75  13
   2   8  -2 139696. 5423.51  51
   2   8  -2 133662. 5347.22  50
  -2   8   2 162921. 5492.03   1
   2   8  -2 141854. 5244.92   6
  -2  -8   2 144263. 5411.98  43
   2   8  -1 938.917 366.583  35
  -2   8   1 1304.10 430.493  35
  -2   8   1 455.555 302.972  11
  -2   8   1 297.927 243.039  13
   2   8  -1 1629.42 448.016  51
   2   8  -1 1823.71 475.638  50
   2  -8  -1 662.555 281.171  26
   2  -8  -1 537.470 272.070  40
  -2  -8   1 1140.36 290.751  41
  -2   8   1 193.383 228.157   1
   2   8  -1 1783.28 379.984   7
  -2   8   1 714.277 333.042   2
   2   8  -1 1857.01 552.496   8
   2   8  -1 2723.09 522.800   6
   2   8   0 522.802 254.382   7
  -2   8   0 1113.55 352.833   3
  -2   8   0 1239.21 420.383   2
   2   8   0 355.419 220.036   6
  -2   8   0 1651.16 403.333   1
  -2   8   0 1782.47 447.173  13
   2   8   0 549.380 295.564  51
   2  -8   0 1005.66 345.163  40
  -2  -8   0 707.171 256.461  41
   2   8   0 193.695 189.598  38
  -2   8   0 401.144 299.088  35
   2   8   0 741.001 322.206  35
  -2   8  -1 31092.3 1738.94   3
  -2   8  -1 31615.0 1849.27   2
   2   8   1 20566.6 1477.12   7
   2   8   1 21826.3 1592.66   6
  -2  -8  -1 23336.8 1495.23  41
   2   8   1 22456.4 1660.27  51
   2   8   1 22218.1 1591.84  50
   2   8   1 21143.4 1376.11  38
   2  -8   1 27736.7 1739.77  40
  -2   8  -1 27403.2 1790.97  35
   2   8   1 22559.2 1547.80  35
  -2   8  -2 438.600 283.998   3
  -2   8  -2 612.577 355.458   2
   2   8   2 335.171 230.236   6
   2   8   2 153.790 163.751   7
   2   8   2 339.986 221.569  14
   2   8   2 626.448 311.716  50
   2  -8   2 202.921 209.112  40
  -2  -8  -2 187.236 183.086  41
   2   8   2 187.179 189.022  38
  -2   8  -2 687.418 333.797  38
   2   8   2 230.007 239.812  35
  -2   8  -2 334.599 262.028  35
   2   8   3 13841.7 1222.60   7
  -2   8  -3 9736.55 1103.70   2
  -2   8  -3 10456.6 1045.17   3
   2   8   3 12089.8 1087.44  14
  -2  -8  -3 13739.7 1166.10  41
   2   8   3 12126.4 1156.69  50
   2   8   3 11383.9 956.062  38
   2  -8   3 9646.52 985.408  40
  -2   8  -3 11198.6 1125.60  35
   2   8   3 11121.3 1023.92  35
  -2  -8  -3 12572.4 1239.03  34
   2   8   4 748.351 304.100  35
  -2  -8  -4 904.435 395.225  34
  -2   8  -4 750.527 353.316  35
   2   8   4 653.068 278.574  11
   2   8   4 916.748 338.888  14
   2   8   4 1124.51 408.447  51
   2   8   4 1301.22 401.615  50
   2   8   4 1131.32 396.006   7
   2   8   4 1050.00 418.548   6
  -2   8  -4 850.339 366.883   3
  -2   8  -4 251.980 328.857   2
   2   8   4 623.052 259.440  38
  -2  -8  -4 436.829 257.253  41
  -2   8  -5 8412.93 1058.71   2
   2   8   5 6287.25 892.153   7
   2   8   5 5288.83 823.928   6
   2   8   5 6638.08 736.396  38
  -2  -8  -5 5313.03 908.527  33
  -2  -8  -5 6664.45 961.259  34
  -2   8  -5 7782.11 960.877  35
   2   8   5 5868.00 713.873  35
  -2  -8  -5 6579.73 1001.61  32
   2   8   5 6662.69 856.903  14
  -2  -8  -5 5978.77 846.980  41
  -2   8  -5 7081.68 911.880  49
   2   8   5 6039.90 863.414  51
   2   8   5 5784.13 797.423  50
   2   8   5 6098.99 747.448  11
  -2  -8  -5 7145.63 1031.29  21
  -2   8  -6 12483.0 1323.81   2
   2   8   6 10297.1 1150.20   6
  -2  -8  -6 11086.3 1179.62  41
   2   8   6 9678.75 921.797  38
  -2  -8  -6 12241.4 1313.78  34
  -2   8  -6 14666.1 1348.97  35
  -2  -8  -6 10963.3 1275.01  33
  -2  -8  -6 13838.4 1443.10  32
   2   8   6 12351.3 1204.47  14
  -2   8  -6 11749.1 1189.63  49
   2   8   6 11292.6 1174.32  51
   2   8   6 11423.6 1095.60  50
   2   8   6 10996.0 1002.06  11
  -2  -8  -6 11527.0 1339.09  22
  -2  -8  -6 10175.9 1262.80  21
  -2  -8  -7 1866.10 591.922  21
  -2  -8  -7 2440.38 673.606  22
   2   8   7 2123.21 433.932  38
  -2  -8  -7 1503.53 475.787  41
  -2  -8  -7 1957.87 591.229  34
  -2  -8  -7 1311.41 513.927  33
  -2  -8  -7 1747.75 586.747  32
   2   8   7 1607.12 491.391  14
  -2   8  -7 179.032 249.049  49
   2   8   7 1581.83 465.920  51
   2   8   7 2185.00 479.183  50
  -2  -8  -7 2326.84 636.994  23
  -2  -8  -7 1857.48 605.634  24
   2   8   7 2207.76 442.219  11
  -2   8  -7 888.608 422.346   2
   2   8   7 2759.36 621.184   6
   2   8   7 2352.36 585.427   7
   2   8   8 8704.59 1079.19   6
   2   8   8 8744.42 1125.79   7
  -2  -8  -8 9027.17 1100.34  41
  -2  -8  -8 10165.2 1170.73  43
   2   8   8 8387.02 837.513  38
  -2  -8  -8 10298.4 1228.47  34
  -2  -8  -8 9582.25 1229.76  33
  -2  -8  -8 9959.39 1253.54  32
   2   8   8 8485.87 1037.92  14
   2   8   8 8466.82 861.553  11
  -2  -8  -8 10070.1 1260.52  23
  -2  -8  -8 11886.6 1382.00  24
   2   8   8 9367.57 925.200  50
  -2   8  -8 9510.28 1059.15  49
   2   8   8 8861.18 1017.20  51
  -2  -8  -8 10360.8 1292.16  22
  -2  -8  -8 10831.0 1283.60  21
  -2  -8  -9 22013.2 1831.29  22
  -2  -8  -9 19607.1 1745.45  21
   2   8   9 22715.8 1769.33   7
   2   8   9 21225.4 1656.29   6
  -2  -8  -9 22190.6 1846.37  33
  -2  -8  -9 24385.8 1951.22  32
   2   8   9 20301.8 1632.08  14
   2   8   9 20393.4 1310.31  38
  -2  -8  -9 21364.9 1811.41  23
  -2  -8  -9 24723.5 1938.70  24
   2   8   9 19760.9 1306.93  11
   2   8   9 21063.5 1528.19  51
  -2   8  -9 17395.8 1464.15  49
   2   8  10 3930.32 525.062  11
   2   8  10 3469.36 651.852   6
   2   8  10 3424.84 691.664   7
  -2  -8 -10 3289.16 738.656  32
  -2  -8 -10 3875.71 780.381  33
   2   8  10 4186.94 725.785  14
  -2  -8 -10 4148.35 758.798  25
  -2  -8 -10 4622.92 814.290  24
  -2  -8 -10 4384.61 799.210  23
  -2  -8 -10 3744.02 743.430  21
  -2  -8 -10 4820.71 830.612  22
   2   8  10 3485.19 577.976  51
  -2   8 -10 3566.42 631.166  49
   2   8  11 8898.24 1009.66   7
  -2  -8 -11 9190.22 1114.68  32
  -2  -8 -11 8387.86 990.906  27
  -2  -8 -11 8292.55 949.015  26
   2   8  11 9389.49 1007.66  14
  -2  -8 -11 8207.16 1018.03  23
  -2  -8 -11 8544.24 1005.51  25
  -2  -8 -11 8524.57 1058.14  24
  -2  -8 -11 8562.81 1040.62  22
  -2  -8 -11 7610.17 992.788  21
   2   8  11 7688.12 769.181  51
  -2   8 -11 7922.26 844.396  49
   2   8  12 4266.31 643.543   7
  -2  -8 -12 4618.05 657.506  27
  -2  -8 -12 3886.33 582.332  26
  -2  -8 -12 4577.79 724.921  32
   2   8  12 4039.63 618.091  14
  -2  -8 -12 4099.54 643.073  25
  -2  -8 -12 4548.99 728.064  21
  -2  -8 -12 3689.89 547.566  19
  -2  -8 -13 18139.2 1281.71  32
  -2  -8 -13 16397.3 1215.44  31
  -2  -8 -13 14886.8 1051.77  27
   2   8  13 14797.4 1077.65   7
  -2  -8 -13 15946.7 1186.05  24
  -2  -8 -13 15425.3 1086.59  25
  -2  -8 -13 17762.1 1263.90  21
  -2   9  13 1973.67 367.479  11
  -2   9  13 1786.21 365.084  38
  -2   9  13 1901.70 321.952  35
   2  -9 -13 1781.39 328.177  30
   2  -9 -13 2011.07 391.919  27
  -2   9  13 2037.41 365.534   1
   2  -9 -13 2304.91 397.764  24
   2  -9 -13 2100.88 398.329  25
   2  -9 -13 1905.68 369.272  26
   2  -9 -13 1923.69 362.889  19
  -2   9  13 1611.45 281.800  51
   2  -9 -12 4026.19 591.863  19
  -2   9  12 2757.86 491.911  38
  -2   9  12 3785.39 518.793  35
   2  -9 -12 3221.23 528.165  30
   2  -9 -12 3716.26 513.589  32
   2  -9 -12 3071.96 449.371  29
   2  -9 -12 3195.62 506.227  28
   2  -9 -12 3626.32 574.872  27
  -2   9  12 2932.29 500.374   1
   2  -9 -12 3359.73 528.552  24
   2  -9 -12 3540.92 580.497  25
  -2   9  12 2835.39 454.948  51
  -2   9  12 3487.29 553.371  11
   2  -9 -11 22242.4 1446.79  32
   2  -9 -11 25352.8 1636.69  30
   2  -9 -11 25617.9 1663.24  27
   2  -9 -11 25118.8 1657.39  26
   2  -9 -11 23809.7 1567.07  28
  -2   9  11 27431.5 1713.52  38
  -2   9  11 26502.4 1629.69   1
   2  -9 -11 26263.2 1618.62  24
   2  -9 -11 24697.9 1650.23  25
  -2   9  11 22581.9 1515.97  35
  -2   9  10 11047.1 1088.37  35
   2  -9 -10 9135.65 915.806  32
   2  -9 -10 10038.1 1057.11  30
   2  -9 -10 11242.8 1125.93  27
   2  -9 -10 10461.7 1088.34  26
   2  -9 -10 11003.6 1088.05  28
  -2   9  10 10792.0 1100.51  38
  -2   9  10 10073.6 1030.08   1
   2  -9 -10 11019.1 1054.83  24
   2  -9 -10 11251.4 1123.30  25
   2  -9 -10 11006.2 1112.32  19
   2  -9  -9 18950.6 1341.05  32
   2  -9  -9 19339.1 1550.65  27
   2  -9  -9 21267.6 1609.14  26
  -2   9   9 20844.2 1594.37  38
  -2   9   9 20828.1 1565.01   1
   2  -9  -9 21284.1 1501.27  24
   2  -9  -9 19770.0 1537.72  25
   2  -9  -9 19466.6 1552.96  19
   2  -9  -8 13282.7 1259.83  27
   2  -9  -8 13935.3 1317.08  26
  -2   9   8 13276.0 1305.87  38
  -2   9   8 13468.3 1259.84   1
   2  -9  -8 13921.4 1285.04  25
   2  -9  -8 11517.0 1108.74  24
   2  -9  -8 12440.9 1243.72  19
  -2   9   7 3822.51 761.314  35
  -2   9   7 3880.12 763.408  11
   2  -9  -7 3197.50 653.321  27
  -2   9   7 3218.88 665.560  38
   2  -9  -7 4404.32 727.282  25
   2  -9  -7 3540.43 602.677  24
   2  -9  -7 3993.15 731.769  26
   2  -9  -7 4683.26 774.087  19
   2  -9  -6 731.130 307.769  40
  -2   9   6 631.707 359.014  38
  -2   9   6 629.453 417.775  35
   2  -9  -6 245.408 309.908  19
   2  -9  -6 835.636 348.364  25
   2  -9  -6 899.707 390.962  26
   2   9  -6 432.134 281.878  50
   2  -9  -6 686.529 333.639  27
  -2   9   6 326.495 329.797  11
   2  -9  -5 8169.70 985.754  40
  -2   9   5 8709.16 1129.30  35
  -2   9   5 9755.72 1107.94  11
   2  -9  -5 7645.65 922.777  27
   2  -9  -5 8681.92 989.340  26
   2   9  -5 8133.54 982.971  50
   2  -9  -5 9137.79 977.975  25
   2  -9  -5 8923.96 1075.38  41
  -2   9   5 8401.61 987.987   1
   2  -9  -4 5207.47 781.596  40
  -2   9   4 5282.48 876.708  35
   2   9  -4 8691.59 1129.00  35
  -2   9   4 4815.73 812.284  11
   2  -9  -4 4938.94 756.609  26
   2  -9  -4 5192.95 737.925  27
   2   9  -4 9645.36 1038.80  50
   2  -9  -4 4751.74 693.838  25
   2  -9  -4 5779.54 863.336  41
  -2   9   4 5238.78 771.268   1
   2   9  -3 31845.3 2084.71  35
  -2   9   3 21253.5 1683.47  11
   2  -9  -3 21920.8 1553.06  26
   2  -9  -3 23296.2 1535.31  27
   2  -9  -3 23786.8 1702.53  40
   2  -9  -3 21669.8 1701.76  41
   2   9  -3 30033.0 1898.51  50
  -2   9   3 21076.4 1601.67   1
  -2   9   2 7133.57 883.694   1
  -2   9   2 6925.90 907.990   2
   2   9  -2 10292.4 1030.36   6
   2  -9  -2 6858.40 806.958  26
   2  -9  -2 5630.28 849.609  41
   2   9  -2 9820.85 1070.05  50
   2   9  -2 11986.4 1165.54  51
   2   9  -2 9685.64 1115.84  35
   2  -9  -2 7528.96 923.794  40
   2  -9  -1 110387. 4308.31  40
  -2  -9   1 93946.2 4154.53  43
   2   9  -1 97218.0 4218.25  51
   2   9  -1 94536.0 4163.40  50
  -2   9   1 101739. 4392.63  35
   2   9  -1 99313.0 4232.50  35
   2   9  -1 95697.4 4118.22   6
   2   9  -1 95485.7 3829.91   7
  -2   9   1 115868. 4369.73   2
  -2   9   1 110935. 4215.11   1
   2   9   0 19749.8 1564.11  51
   2   9   0 20249.4 1527.93  35
  -2   9   0 14248.4 1377.17  35
   2  -9   0 16981.4 1405.52  40
   2   9   0 18518.7 1355.29   7
  -2   9   0 16578.3 1410.48   2
   2   9   0 18786.0 1481.73   6
   2  -9   1 6676.82 856.527  40
   2   9   1 7978.36 828.555  38
  -2  -9  -1 7883.94 870.170  41
   2   9   1 7018.81 877.240  35
  -2   9  -1 7228.79 959.554  35
   2   9   1 6843.70 915.322  50
   2   9   1 8804.33 1050.59  51
   2   9   1 8809.36 943.814   7
   2   9   1 8848.60 1034.02   6
  -2   9  -1 7002.73 947.444   2
  -2  -9  -2 10156.9 1074.29  32
   2   9   2 12170.0 1015.09  38
   2  -9   2 11590.9 1109.68  40
  -2   9  -2 12619.3 1250.14  35
   2   9   2 11206.2 1095.45  35
  -2  -9  -2 10399.5 1066.73  33
  -2  -9  -2 12473.5 1127.26  41
   2   9   2 11579.1 1222.06  51
   2   9   2 11109.0 1167.85  50
  -2   9  -2 11945.3 1220.21   2
   2   9   2 11423.2 1192.84   6
   2   9   2 12338.3 1163.42   7
   2   9   2 13421.7 1135.49   1
   2   9   3 60038.4 2985.36  50
  -2   9  -3 64779.7 3134.26  35
  -2  -9  -3 58028.9 2954.55  33
   2   9   3 57306.1 2776.81  35
  -2  -9  -3 58228.6 2987.94  32
   2   9   3 58690.3 2616.67  38
   2  -9   3 52040.4 2716.25  40
  -2  -9  -3 63975.9 2989.85  41
  -2  -9  -3 60827.3 3127.27  21
   2   9   3 64608.9 3082.35   7
  -2   9  -3 67849.3 3190.08   2
   2   9   4 5551.36 837.787  51
   2   9   4 6306.62 842.641  50
  -2   9  -4 4349.68 642.914  50
   2   9   4 5289.91 719.042  35
  -2  -9  -4 5576.89 814.315  34
  -2  -9  -4 4985.11 802.290  33
  -2   9  -4 4196.55 758.653  35
  -2  -9  -4 4996.81 824.633  32
   2   9   4 6287.94 807.610  14
   2   9   4 5405.68 665.260  38
  -2  -9  -4 5798.27 819.620  41
  -2  -9  -4 5250.30 879.198  21
   2   9   4 6074.22 860.207   7
  -2   9  -4 4125.69 775.910   2
  -2  -9  -5 6538.83 960.154  21
  -2  -9  -5 7435.97 1048.82  22
   2   9   5 5636.44 735.577  35
  -2   9  -5 7799.76 1008.73  35
  -2  -9  -5 5977.41 874.649  34
  -2  -9  -5 6828.27 976.255  32
  -2  -9  -5 6028.20 924.994  33
   2   9   5 6306.14 832.924  14
  -2  -9  -5 5489.01 826.038  41
  -2   9  -5 7031.21 992.180   2
   2   9   5 7003.68 962.689   7
   2   9   5 7900.04 1027.33   6
   2   9   5 5633.57 868.986  51
   2   9   5 6942.84 881.752  50
  -2  -9  -6 374.336 337.895  22
  -2  -9  -6 215.812 350.681  21
  -2  -9  -6 379.876 319.483  34
   2   9   6 167.430 218.203  35
  -2  -9  -6 144.321 297.321  32
  -2  -9  -6 490.753 329.338  33
   2   9   6 170.607 234.354  14
  -2  -9  -6 191.212 219.769  41
  -2  -9  -6 388.011 378.286  23
  -2  -9  -6 311.933 380.142  24
   2   9   6 138.086 238.046   6
   2   9   6 339.163 265.165   7
  -2   9  -6 825.726 420.469   2
   2   9   6 365.033 345.505  51
   2   9   6 104.440 235.733  50
   2   9   7 34649.2 2254.49   6
  -2  -9  -7 36867.2 2364.21  33
  -2  -9  -7 35944.0 2369.73  32
   2   9   7 33418.0 2090.57  14
  -2  -9  -7 33397.3 2186.61  34
  -2  -9  -7 37292.8 2470.64  24
  -2  -9  -7 37571.0 2474.56  23
   2   9   7 32536.8 1935.01  50
   2   9   7 36633.7 2177.65  51
  -2  -9  -7 38597.1 2420.04  21
  -2  -9  -7 37714.4 2445.91  22
  -2  -9  -8 146.653 270.157  23
  -2  -9  -8-141.500 305.657  22
  -2  -9  -8 137.354 296.701  21
   2   9   8-56.7399 195.546  14
  -2  -9  -8 71.0142 261.638  32
  -2  -9  -8 275.310 310.572  33
  -2  -9  -8 294.905 346.261  25
  -2  -9  -8 73.7078 332.594  24
   2   9   8-192.654 221.317   6
   2   9   8 66.4151 259.536   7
   2   9   8-41.7163 180.224  50
   2   9   8 53.2543 259.555  51
  -2  -9  -9 2568.53 616.181  21
  -2  -9  -9 1627.97 509.422  23
  -2  -9  -9 1376.29 469.590  22
   2   9   9 1075.91 373.319  14
  -2  -9  -9 1741.82 518.081  32
  -2  -9  -9 2215.62 581.735  25
  -2  -9  -9 1090.42 454.727  24
   2   9   9 1751.97 477.032   6
   2   9   9 2308.01 540.719   7
   2   9   9 1505.05 431.036  51
  -2  -9 -10 803.651 351.102  21
  -2  -9 -10 722.693 407.957  23
  -2  -9 -10 872.478 379.183  22
  -2  -9 -10 301.878 272.927  32
   2   9  10 390.167 270.027  14
  -2  -9 -10 544.621 315.724  24
   2   9  10 1061.64 364.286   7
   2   9  10 621.492 263.420  51
  -2  -9 -11 4792.74 646.862  19
  -2  -9 -11 5525.26 735.484  21
  -2  -9 -11 4850.64 662.461  26
  -2  -9 -11 5013.40 701.477  27
  -2  -9 -11 4069.00 677.317  32
   2   9  11 5059.53 653.474  14
   2   9  11 5087.10 693.301   7
  -2  -9 -11 5009.39 717.056  24
  -2  -9 -11 5109.01 708.840  25
  -2  -9 -11 4859.55 713.393  23
  -2  -9 -12 1393.16 367.441  32
  -2  -9 -12 1317.50 351.776  31
  -2  -9 -12 1089.85 291.555  27
   2   9  12 1002.01 277.188  14
  -2  -9 -12 1425.98 353.002  21
  -2  -9 -12 1602.70 353.461  25
  -2  -9 -12 982.258 270.296  26
  -2  -9 -12 1568.65 375.651  24
   2 -10 -12 932.934 260.904  19
   2 -10 -12 760.921 244.989  27
  -2  10  12 599.929 198.079  51
  -2  10  12 454.010 172.961  35
  -2  10  11 21261.1 1314.93  38
  -2  10  11 20346.7 1203.21  35
   2 -10 -11 22365.5 1361.67  30
   2 -10 -11 23422.0 1355.92  28
   2 -10 -11 20499.0 1320.17  26
   2 -10 -11 21065.3 1327.74  27
  -2  10  11 19394.8 1265.02   1
   2 -10 -11 18823.8 1142.95  24
   2 -10 -11 20319.9 1297.96  25
  -2  10  11 18106.1 1158.88  51
  -2  10  11 21944.0 1324.92  11
  -2  10  10 4428.22 606.541  35
  -2  10  10 5098.08 556.192  50
   2 -10 -10 3967.68 538.193  24
   2 -10 -10 4886.44 649.295  25
  -2  10  10 4656.30 634.867   1
   2 -10 -10 4037.71 612.067  28
   2 -10 -10 4262.16 641.326  26
   2 -10 -10 4280.10 623.980  27
   2 -10 -10 4986.30 680.010  19
  -2  10  10 5368.00 698.676  38
  -2  10   9 16910.0 1320.60  38
  -2  10   9 15194.0 1225.30  35
   2 -10  -9 16883.5 1329.27  30
   2 -10  -9 16539.9 1277.86  27
   2 -10  -9 17160.1 1340.12  26
  -2  10   9 16068.2 1275.76   1
   2 -10  -9 16342.4 1258.62  25
  -2  10   9 15685.3 1126.37  50
   2 -10  -9 18356.7 1370.07  19
   2 -10  -8 25458.7 1678.40  26
   2 -10  -8 23653.8 1595.39  27
   2 -10  -8 24085.9 1666.88  19
  -2  10   8 21127.9 1577.51  35
  -2  10   8 27088.8 1765.55  38
   2 -10  -8 24209.9 1593.60  25
  -2  10   7 20205.2 1547.96  38
  -2  10   7 17558.8 1479.68  35
  -2  10   7 21238.1 1607.45  11
   2 -10  -7 17803.4 1422.10  26
   2 -10  -7 17317.6 1354.98  27
   2 -10  -7 19568.8 1494.72  19
   2 -10  -7 18714.9 1375.94  25
  -2  10   6 904.706 401.314  38
  -2  10   6 692.647 358.323  35
   2 -10  -6 875.251 357.082  19
   2 -10  -6 972.565 347.766  27
  -2  10   6 1336.43 423.621   1
   2 -10  -6 1212.91 365.384  25
   2 -10  -6 1485.63 409.578  26
  -2  10   6 794.548 365.617  11
   2  10  -6 337.552 281.925  50
  -2  10   5 2344.64 565.340  38
  -2  10   5 2679.68 616.430  35
   2 -10  -5 1543.87 458.120  19
   2 -10  -5 1803.29 437.866  27
  -2  10   5 1937.63 480.728   2
  -2  10   5 3257.80 605.893   1
   2 -10  -5 1981.75 432.863  25
   2 -10  -5 1640.42 456.291  26
  -2  10   5 2230.51 567.679  11
   2  10  -5 2228.48 513.566  50
  -2  10   4 2336.04 593.332  35
   2 -10  -4 2029.80 485.708  19
   2 -10  -4 2823.81 499.718  27
   2 -10  -4 2276.71 480.921  26
   2  10  -4 1334.53 451.973  50
  -2  10   4 3059.79 633.496  38
  -2  10   4 3688.52 645.355   2
  -2  10   4 3255.87 602.147   1
   2  10  -3 1576.63 532.721  35
  -2  10   3 3672.30 643.946   1
  -2  10   3 4068.85 681.448   2
   2 -10  -3 2703.39 543.140  19
   2 -10  -3 3183.22 542.989  26
   2 -10  -3 2693.99 598.258  41
  -2  10   3 4481.49 765.697  38
   2  10  -3 1196.79 425.589  50
   2 -10  -2 1693.83 415.359  19
   2 -10  -2 2030.24 482.475  40
   2 -10  -2 1957.34 506.774  41
  -2  10   2 1470.07 495.482  38
   2  10  -2 3465.07 669.395  50
   2  10  -2 3038.87 672.075  35
  -2  10   2 1647.21 461.108   2
  -2  10   1 24395.9 1709.65   2
   2  10  -1 26871.9 1852.78  51
   2  10  -1 25048.8 1794.10  50
   2 -10  -1 22831.5 1637.29  40
  -2  10   1 23695.0 1810.83  38
   2 -10  -1 21447.3 1650.87  41
   2  10  -1 28296.6 1927.05  35
  -2  10   1 24661.5 1852.27  35
  -2  10   0 8094.14 1033.12  35
   2  10   0 11754.3 1183.11  35
   2  10   0 11199.3 1182.37  51
  -2 -10   0 10454.8 1119.86  43
   2 -10   0 7865.05 956.825  41
  -2  10   0 7977.31 998.394   2
   2  10   0 12988.0 1242.20   6
  -2  10  -1 15247.6 1387.30  35
   2  10   1 9251.05 1040.55  35
   2  10   1 9280.94 1104.18  51
  -2  10  -1 15610.4 1237.06  51
   2  10   1 10369.7 1136.44  50
   2 -10   1 15097.3 1260.23  41
  -2 -10  -1 9894.73 1118.03  43
   2  10   1 9278.97 1099.54   6
  -2  10  -1 16166.0 1358.99   2
   2  10   1 8966.45 989.356   7
  -2  10  -2 58074.1 2974.70  35
   2  10   2 54497.4 2705.20  35
  -2 -10  -2 45234.7 2685.92  43
   2  10   2 51234.2 2804.91  51
   2  10   2 56409.5 2838.51  50
  -2  10  -2 51975.6 2651.76  50
  -2  10  -2 61536.2 2922.33   2
   2  10   2 52366.1 2704.59   7
   2  10   2 49043.7 2801.34   6
  -2  10  -3 3299.35 676.626   2
   2  10   3 8150.83 869.923   1
   2  10   3 8705.63 994.161   7
   2  10   3 9282.04 1083.68   6
  -2 -10  -3 6724.67 885.632  22
   2  10   3 5977.01 843.681  50
  -2  10  -3 3673.83 631.018  50
   2  10   3 7447.78 861.323  35
  -2  10  -3 4720.03 809.710  35
   2  10   4 1269.13 379.613  35
  -2  10  -4 2770.23 623.679  35
   2  10   4 1714.04 437.477   1
  -2  10  -4 2716.89 620.578   2
   2  10   4 1047.38 387.020   7
  -2 -10  -4 929.379 376.659  32
  -2 -10  -4 1351.32 398.630  33
  -2 -10  -4 1615.26 506.597  23
  -2 -10  -4 1557.79 508.913  24
   2  10   4 1356.14 455.540  50
  -2 -10  -4 2325.18 581.675  22
   2  10   5 24467.4 1545.04  35
  -2  10  -5 32585.5 2060.60  35
  -2  10  -5 32690.0 2006.43   2
   2  10   5 26245.8 1722.44   1
   2  10   5 28766.0 2020.61   6
   2  10   5 24608.2 1811.80   7
  -2 -10  -5 23306.4 1653.61  33
  -2 -10  -5 24229.0 1709.92  32
  -2 -10  -5 24509.2 1859.39  23
  -2 -10  -5 27822.6 1963.28  24
   2  10   5 25262.2 1717.41  50
   2  10   5 24581.2 1764.07  51
  -2 -10  -5 26167.6 1877.32  22
  -2 -10  -5 23221.6 1700.48  21
   2  10   6 2724.78 459.960  35
  -2 -10  -6 3091.73 607.946  32
  -2 -10  -6 1525.40 443.136  33
  -2 -10  -6 2120.76 557.279  24
   2  10   6 3868.18 707.783   6
   2  10   6 2672.37 550.608   1
   2  10   6 3829.18 697.428   7
   2  10   6 2468.46 565.762  51
   2  10   6 2962.50 570.233  50
  -2 -10  -6 2374.57 593.269  23
  -2 -10  -6 3101.52 605.405  21
  -2 -10  -6 2416.96 569.496  22
  -2 -10  -7 7577.55 928.254  32
  -2 -10  -7 6037.75 825.205  33
  -2 -10  -7 6773.61 933.473  24
  -2 -10  -7 8191.65 1052.90  25
  -2 -10  -7 8717.67 1064.11  23
   2  10   7 10028.3 1089.46   7
   2  10   7 7472.82 959.210   6
   2  10   7 6807.49 851.985  51
   2  10   7 7440.21 802.579  50
  -2 -10  -7 7208.90 920.308  22
  -2 -10  -7 7082.57 886.178  21
  -2 -10  -8 3549.40 627.046  32
   2  10   8 2550.07 512.634   1
  -2 -10  -8 3846.29 707.658  25
  -2 -10  -8 3675.99 674.405  24
   2  10   8 3280.90 566.605  51
   2  10   8 2731.10 465.129  50
  -2 -10  -8 3243.48 589.402  21
  -2 -10  -8 3428.78 663.590  23
  -2 -10  -8 3525.66 643.632  22
  -2 -10  -9 37807.6 2074.98  32
  -2 -10  -9 39666.5 2206.47  27
   2  10   9 34870.7 1932.46   1
   2  10   9 36643.7 2089.32   7
  -2 -10  -9 38299.8 2160.82  23
  -2 -10  -9 37628.8 2159.02  25
  -2 -10  -9 38201.8 2164.83  24
   2  10   9 39337.9 1928.56  51
  -2 -10  -9 37740.2 2029.61  21
  -2 -10 -10 15527.0 1164.65  32
  -2 -10 -10 13498.4 1106.64  26
  -2 -10 -10 14802.1 1181.30  23
  -2 -10 -10 16341.5 1228.08  25
  -2 -10 -10 14277.0 1164.22  24
   2  10  10 14673.4 1082.98   1
   2  10  10 16321.7 1202.52   7
  -2 -10 -10 15014.4 1135.41  19
  -2 -10 -10 14875.4 1090.81  21
   2  10  11 812.481 239.828   1
  -2 -10 -11 561.154 233.743  24
  -2 -10 -11 578.709 235.509  26
  -2 -10 -11 1030.38 297.446  27
  -2  11  11 7256.93 538.525  51
   2 -11 -10 19732.2 1131.87  29
   2 -11 -10 22026.9 1230.16  30
   2 -11 -10 18659.5 1128.62  26
  -2  11  10 16644.3 875.667  50
  -2  11  10 18243.8 1069.33  51
   2 -11 -10 19628.9 1157.53  19
  -2  11  10 18998.9 1056.06  35
  -2  11   9 507.911 250.169  38
  -2  11   9 330.938 224.114  35
   2 -11  -9 405.230 220.022  30
   2 -11  -9 182.257 177.104  27
   2 -11  -9 146.799 179.019  28
   2 -11  -9 280.624 171.609  25
   2 -11  -9 206.586 185.064  26
   2 -11  -9 140.272 177.066  19
  -2  11   9 271.896 182.681  51
  -2  11   9 458.392 201.901  50
  -2  11   8 2121.37 442.496  38
  -2  11   8 2447.95 465.316  35
   2 -11  -8 2943.76 509.887  30
   2 -11  -8 2166.57 455.555  28
   2 -11  -8 2088.70 384.655  27
  -2  11   8 2145.48 440.474   1
   2 -11  -8 1961.39 351.980  25
   2 -11  -8 2323.39 451.146  26
   2 -11  -8 1889.39 427.196  19
  -2  11   8 2150.95 447.107  51
  -2  11   8 1946.72 392.169  50
  -2  11   7 3702.76 604.352  38
  -2  11   7 2229.05 482.370  35
   2 -11  -7 2862.84 499.417  30
   2 -11  -7 2599.45 488.164  28
   2 -11  -7 2572.67 433.186  27
  -2  11   7 3534.99 584.939   1
   2 -11  -7 3194.09 527.927  26
   2 -11  -7 2519.54 407.436  25
  -2  11   7 3230.53 525.083  50
   2 -11  -7 2710.62 500.209  19
  -2  11   6 8910.29 951.718  38
  -2  11   6 7530.24 891.063  35
   2 -11  -6 7423.46 795.264  30
   2 -11  -6 5929.94 637.792  27
   2 -11  -6 6749.66 737.089  26
   2 -11  -6 7514.35 814.639  28
  -2  11   6 7928.67 871.149   1
   2 -11  -6 7194.53 779.080  19
  -2  11   6 6755.84 789.717  50
  -2  11   5 164.510 247.489  38
  -2  11   5 165.491 238.370  35
   2 -11  -5 373.646 235.776  30
   2 -11  -5 218.769 220.789  28
  -2  11   5 292.480 245.972   1
   2 -11  -5 37.7351 190.434  26
  -2  11   5 479.862 279.582  50
   2  11  -5 220.342 243.591  50
   2 -11  -5 39.9776 180.459  19
  -2  11   4 3718.13 690.078  35
   2 -11  -4 3617.65 547.054  30
   2 -11  -4 3602.05 513.951  26
  -2  11   4 4061.77 587.840   2
   2 -11  -4 3752.95 545.551  19
  -2  11   4 5110.88 785.266  38
   2 -11  -3 709.294 253.832  30
  -2  11   3 1669.76 521.651  38
  -2  11   3 921.035 319.007   2
   2  11  -3 637.865 340.068  50
   2 -11  -3 1081.38 295.470  19
   2  11  -2 5215.71 829.594  35
   2 -11  -2 2234.77 427.026  28
   2  11  -2 5235.21 753.301  50
  -2  11   2 2849.64 592.235  51
  -2  11   2 2898.10 585.684  50
  -2  11   2 2996.69 544.188   2
  -2  11   2 2532.83 612.295  38
   2 -11  -2 2157.90 401.351  30
  -2  11   1 23865.2 1590.24   2
   2  11  -1 28401.5 1830.79  50
  -2  11   1 23316.1 1619.14  51
  -2  11   1 22711.0 1634.89  50
   2  11  -1 30933.3 1965.31  35
  -2  11   1 25548.1 1836.82  35
  -2  11   0 13307.5 1134.05   2
  -2  11   0 11759.0 1059.94  51
   2  11   0 9760.60 1077.63  50
  -2  11   0 11020.2 1093.71  50
  -2  11   0 14240.9 1323.26  35
   2  11   0 10780.1 1129.57  35
  -2  11  -1 572.588 335.462   2
   2  11   1 1222.94 441.018  51
  -2  11  -1 1037.55 376.914  50
  -2  11  -1 858.991 400.243  35
   2  11   1 698.840 329.205  35
  -2  11  -2 12153.2 1099.13   2
  -2  11  -2 12589.1 1252.23  35
   2  11   2 12250.7 1125.71  35
   2  11   2 12515.7 1194.80  51
   2  11   2 11672.4 1152.14  50
  -2  11  -2 11422.7 1073.38  50
   2  11   3 38363.8 1989.97  35
  -2  11  -3 35333.4 2157.62  35
   2  11   3 39452.5 2169.21  51
  -2  11  -3 32093.8 1813.42  50
   2  11   3 39995.7 2142.24  50
  -2 -11  -3 28921.2 1743.63  24
  -2 -11  -3 28623.6 1738.72  23
  -2 -11  -4 581.394 286.168  23
  -2 -11  -4 988.214 331.658  24
   2  11   4 698.346 278.840  35
  -2  11  -4 1224.87 416.673  35
   2  11   4 693.112 309.994  50
  -2 -11  -5 2331.79 492.334  23
  -2 -11  -5 2237.99 507.480  25
  -2 -11  -5 2248.30 486.764  24
   2  11   5 2305.93 515.477   7
   2  11   5 2292.49 434.958   1
   2  11   5 3236.26 495.070  35
   2  11   5 3074.60 570.999  51
   2  11   5 2971.46 532.287  50
   2  11   6 57062.9 2673.40   7
   2  11   6 50196.4 2320.77   1
  -2 -11  -6 48348.1 2428.89  23
  -2 -11  -6 54161.5 2625.54  25
  -2 -11  -6 48968.8 2432.45  24
   2  11   6 57252.4 2446.58  50
   2  11   6 54874.5 2541.59  51
  -2 -11  -6 48783.6 2316.17  22
  -2 -11  -7 11950.5 1087.87  27
   2  11   7 11341.9 930.054   1
  -2 -11  -7 14262.2 1171.71  25
  -2 -11  -7 12107.9 1035.41  24
  -2 -11  -7 12093.6 1038.38  23
   2  11   7 12786.0 936.409  50
   2  11   7 12723.0 1046.35  51
  -2 -11  -7 10956.2 921.065  22
  -2 -11  -8 9989.02 883.326  23
  -2 -11  -8 10632.8 919.033  24
  -2 -11  -8 10015.5 946.078  25
   2  11   8 10120.3 831.915   1
   2  11   8 10843.8 731.994  50
  -2 -11  -8 9248.21 904.565  27
  -2 -11  -8 9208.50 912.880  26
  -2 -11  -9 11960.3 947.753  27
  -2 -11  -9 12322.2 955.103  25
  -2  12   9 7273.21 518.324  35
  -2  12   9 7887.87 574.072  51
  -2  12   8 5930.63 550.036  35
  -2  12   8 5129.93 481.074  50
   2 -12  -7 3383.19 444.324  28
   2 -12  -7 3749.68 446.691  30
  -2  12   7 4572.73 547.202  35
  -2  12   7 3864.85 479.313  50
  -2  12   7 4880.47 576.087  38
  -2  12   6 76.1592 171.853  38
  -2  12   6 110.270 185.460  35
   2 -12  -6 232.302 154.103  30
  -2  12   6 208.723 197.540  51
  -2  12   6 132.512 215.782  50
   2 -12  -6-22.8232 115.180  19
   2 -12  -6 195.224 158.379  28
   2 -12  -5 3044.24 403.315  30
  -2  12   5 3431.86 548.258  35
  -2  12   5 3432.74 522.678  51
  -2  12   5 3206.87 505.303  50
   2 -12  -5 3224.23 429.614  28
   2 -12  -4 24784.0 1310.53  30
   2 -12  -4 26265.0 1387.10  28
  -2  12   4 36250.6 1896.89  35
  -2  12   4 33816.7 1751.09  51
   2  12  -4 38046.4 1738.85  50
   2 -12  -3 2605.89 367.704  28
  -2  12   3 2477.59 513.508  35
   2  12  -3 3622.43 548.971  50
  -2  12   3 2705.90 483.724  51
  -2  12   2 3712.04 557.128  51
   2  12  -2 3599.56 593.679  50
  -2  12   2 3651.78 587.151  50
   2  12  -1 3466.69 570.210  50
  -2  12   1 2698.70 515.529  50
   2  12   0 38664.5 2063.99  35
  -2  12   0 41178.4 2159.65  35
   2  12   0 32767.1 1896.70  50
  -2  12   0 31773.9 1839.11  50
  -2  12  -1 3556.81 613.956  35
   2  12   1 1639.87 413.800  35
  -2  12  -1 3131.72 511.560  50
   2  12   2 479.894 244.501  35
  -2  12  -2 249.980 268.667  35
   2  12   2 257.001 243.370  50
  -2 -12  -3 578.443 216.032  27
   2  12   3 928.263 297.937  50
   2  12   3 1017.91 303.817  35
  -2  12  -3 290.361 282.487  35
  -2 -12  -4 10015.6 808.024  27
   2  12   4 14853.6 1052.15  50
  -2 -12  -4 9510.14 792.702  25
   2  12   4 16145.2 987.246  35
   2  12   5 833.619 268.108  50
  -2 -12  -5 640.255 215.301  25
  -2 -12  -5 704.602 248.579  27
   2  12   6 2733.30 384.550  50
  -2 -12  -6 2407.69 379.008  25
  -2 -12  -6 2806.70 425.635  26
  -2 -12  -6 2216.50 362.612  27
   2  12   7 104.233 108.561  50
  -2  13   6 20249.4 1000.99  35
  -2  13   6 19052.4 947.757  50
  -2  13   5 4542.32 426.191  51
  -2  13   5 4856.59 477.762  50
  -2  13   4 10454.4 806.328  35
  -2  13   3 222.173 189.605  35
  -2  13   3 333.073 194.843  50
   2  13  -2 4822.28 501.853  50
  -2  13   2 2891.74 427.109  50
  -2  13   1 1407.84 350.937  35
  -2  13   1 981.638 270.781  50
   2  13  -1 1739.16 338.720  50
  -2  13   0 1281.96 339.706  35
   2  13   0 1939.18 345.453  50
  -2  13   0 1091.08 266.983  50
   2  13   2 7221.32 645.880  50
   2  13   3 3855.11 459.119  50
   2  13   4 13271.3 794.857  50
   3   0 -18 1228.34 275.879  46
   3   0 -17 112.949 169.888  46
   3   0 -17-83.1509 202.634   4
   3   0 -16 28815.2 1743.83  46
   3   0 -16 25707.7 1533.43  47
   3   0 -16 26896.0 1652.83  24
   3   0 -16 25158.4 1697.35  21
   3   0 -16 28463.5 1715.35  32
   3   0 -15 137.230 188.428  47
   3   0 -15-43.8170 213.561  25
   3   0 -15 54.4845 245.854  24
   3   0 -15-176.530 325.196  21
   3   0 -15-54.9333 277.137  32
   3   0 -14 28788.6 1959.69  31
   3   0 -14 27986.8 1891.34  32
   3   0 -14 28784.6 1720.22  27
   3   0 -14 26995.5 1718.90  47
   3   0 -14 26954.4 1762.10  25
   3   0 -14 28519.3 1899.20  24
   3   0 -14 25021.0 1838.32  21
  -3   0  14 30107.5 2237.21   9
   3   0 -13 50.7796 219.397  27
   3   0 -13 101.726 187.415  47
   3   0 -13 109.659 247.424  25
   3   0 -13 178.655 279.703  24
  -3   0  13 78.3320 249.949   9
   3   0 -13 118.724 309.312  32
   3   0 -12 79632.7 3612.56  32
   3   0 -12 85178.6 3440.43  26
   3   0 -12 83269.1 3519.32  27
   3   0 -12 78634.8 3455.06  47
   3   0 -12 82375.3 3576.78  25
   3   0 -12 81936.1 3642.37  24
  -3   0  12 87918.8 3993.77   9
   3   0 -12 80181.3 3330.24  19
   3   0 -11 481.173 254.955  19
   3   0 -11 210.537 282.807  32
   3   0 -11 241.126 235.190  27
   3   0 -11 279.509 192.071  47
   3   0 -11 193.028 198.953  45
   3   0 -11 473.541 282.708  24
   3   0 -11 352.587 254.247  25
   3   0 -11 493.036 267.679  26
  -3   0  11 320.197 300.881   9
   3   0 -11 235.734 188.223  44
   3   0 -10 87596.7 3436.22  19
   3   0 -10 85622.9 3566.53  32
   3   0 -10 84488.8 3405.82  26
   3   0 -10 86674.1 3495.34  27
   3   0 -10 93864.4 3555.98  45
   3   0 -10 85826.7 3660.33  44
   3   0 -10 87531.4 3544.97  25
   3   0 -10 85639.1 3555.18  24
  -3   0  10 86285.7 3766.09   9
   3   0 -10 80635.5 3377.57  40
   3   0  -9 616.308 214.184   8
   3   0  -9 549.067 264.084  24
   3   0  -9 452.321 245.709  25
   3   0  -9 341.258 209.845  26
   3   0  -9 284.792 179.939  40
   3   0  -9 415.709 214.866  19
   3   0  -9 381.080 234.267  32
   3   0  -9 547.109 213.502  30
   3   0  -9 516.928 269.336  31
   3   0  -9 220.232 164.305  28
   3   0  -9 638.102 275.116  27
   3   0  -9 378.445 230.830  44
   3   0  -9 514.563 262.223  21
  -3   0   9 294.952 256.378   9
   3   0  -8 6613.18 666.719   8
  -3   0   8 6182.00 721.907   9
   3   0  -8 5526.21 569.582  30
   3   0  -8 5494.23 654.412  32
   3   0  -8 5280.44 643.341  31
   3   0  -8 6502.18 675.539  26
   3   0  -8 5677.83 589.427  28
   3   0  -8 6810.36 696.424  27
   3   0  -8 6596.38 672.190  19
   3   0  -8 5595.12 666.324  21
   3   0  -8 6859.96 724.785  24
   3   0  -8 6929.72 713.045  25
   3   0  -8 6615.05 739.941  44
   3   0  -8 6576.61 624.569  40
   3   0  -7 182.767 171.686  44
   3   0  -7-30.6900 119.945  19
   3   0  -7 98.2594 134.929  31
   3   0  -7 95.2836 149.181  27
   3   0  -7-30.4772 125.555  26
   3   0  -7-32.3261 139.668  25
   3   0  -7 165.398 115.176  40
   3   0  -7 65.2228 158.955  21
  -3   0   7 257.841 179.536   9
   3   0  -7 158.116 123.591   8
   3   0  -6 16008.8 1049.62  44
  -3   0   6 16045.6 927.782  43
   3   0  -6 14281.6 568.986  41
   3   0  -6 15767.5 835.725  40
   3   0  -6 16533.8 1032.20   8
  -3   0   6 17127.4 1069.26   9
  -3   0   5 498.968 174.906  43
   3   0  -5 200.842 144.898  44
   3   0  -5 279.284 109.039  40
  -3   0   5 81.9860 133.360   9
   3   0  -4 72440.8 2689.43  44
  -3   0   4 75169.1 2577.54  43
   3   0  -4 69154.6 2315.85  40
  -3   0   4 73290.7 2616.70   9
   3   0  -3 548.001 179.011  44
  -3   0   3 900.486 197.363  43
  -3   0   3 407.268 158.763   9
   3   0  -3 615.091 126.705  40
  -3   0   2 26062.8 1191.09  43
   3   0  -2 23338.9 955.315  40
  -3   0   2 26166.1 1198.33   9
  -3   0   2 26900.3 1105.00  13
  -3   0   1 583.686 174.405  43
   3   0  -1 623.987 184.297  39
  -3   0   1 360.020 173.938   9
  -3   0   1 383.583 149.387  10
  -3   0   1 604.921 150.152  13
  -3   0   0 37714.6 1479.58  41
   3   0   0 38911.5 1588.06  39
  -3   0   0 36938.9 1489.48  13
  -3   0   0 35576.3 1656.51   9
  -3   0   0 37750.7 1617.94  10
  -3   0  -1 752.015 183.726  41
   3   0   1 327.442 161.555  39
  -3   0  -1 115.883 173.254  10
  -3   0  -1 376.041 204.368   9
  -3   0  -1 434.422 185.834  13
  -3   0  -2 6903.54 549.004  43
  -3   0  -2 6306.10 543.775  41
   3   0   2 7488.47 620.889  39
  -3   0  -2 5867.75 658.138   9
  -3   0  -2 6359.07 655.841  10
  -3   0  -2 5404.19 549.459  13
  -3   0  -3 266.941 132.926  43
  -3   0  -3 311.141 151.166  41
   3   0   3 86.0692 139.962  39
  -3   0  -3 223.159 187.736  10
  -3   0  -3 686.948 285.639   9
  -3   0  -3 94.9844 170.154  13
  -3   0  -4 166.925 230.628  10
  -3   0  -4 87.2010 131.165  41
   3   0   4-32.6166 147.181  39
  -3   0  -4 22.8640 107.388  43
   3   0   5 261.660 228.602  39
  -3   0  -5 282.066 150.333  43
  -3   0  -5 520.342 275.746  10
  -3   0  -5 678.202 292.337  12
  -3   0  -5 473.065 251.768  37
  -3   0  -5 322.104 222.738  36
  -3   0  -6 15218.7 1231.37  12
  -3   0  -6 16324.1 1129.46  41
  -3   0  -6 15181.2 908.508  43
  -3   0  -6 14026.5 1158.82  37
  -3   0  -6 16215.7 1232.54  36
   3   0   6 15666.9 1186.26  39
  -3   0  -6 14982.5 1290.56  10
  -3   0  -7 124.024 268.071  10
  -3   0  -7 284.309 267.223  12
  -3   0  -7 385.219 207.106  32
  -3   0  -7 484.022 232.784  33
  -3   0  -7 493.170 233.538  41
   3   0   7 299.370 251.893  39
  -3   0  -7 288.794 147.340  43
  -3   0  -7 683.287 289.205  34
  -3   0  -7 254.533 281.491  37
  -3   0  -7 257.565 276.824  36
  -3   0  -7 286.460 213.432  21
   3   0   7 270.911 171.101  18
   3   0   7 532.015 212.397  17
  -3   0  -8 3939.86 592.402  41
  -3   0  -8 2906.76 538.821  34
  -3   0  -8 3766.27 673.357  36
  -3   0  -8 4268.66 711.280  37
  -3   0  -8 3772.35 565.689  32
  -3   0  -8 4213.13 588.987  33
   3   0   8 4027.24 693.419  39
  -3   0  -8 2758.99 470.883  22
  -3   0  -8 3190.95 565.109  21
  -3   0  -8 3819.21 765.652  10
  -3   0  -8 3356.28 670.806  12
  -3   0  -9 193.523 265.742  36
  -3   0  -9-64.7757 253.154  37
  -3   0  -9 182.913 206.370  32
  -3   0  -9 43.9875 162.101  33
   3   0   9 330.196 212.879  15
  -3   0  -9 253.339 237.991  41
   3   0   9 65.8283 242.557  39
  -3   0  -9 40.8424 150.517  46
  -3   0  -9 334.317 210.855  22
  -3   0  -9 100.237 226.178  21
  -3   0  -9 228.178 297.245  12
  -3   0 -10 72022.4 3629.49  36
  -3   0 -10 74488.9 3683.85  37
  -3   0 -10 72023.9 3120.72  46
   3   0  10 70687.7 3284.91  15
  -3   0 -10 80252.2 4036.78  12
  -3   0 -10 77295.5 3376.97  41
  -3   0 -10 71085.7 3276.92  21
   3   0  10 79983.8 3817.52  39
   3   0  11 416.291 300.181  15
  -3   0 -11 387.695 244.680  46
   3   0  11 81.7323 383.985  39
  -3   0 -11 498.967 297.917  21
  -3   0 -11 285.014 428.802  12
   3   0  12 21077.1 1654.03  15
  -3   0 -12 21088.7 1479.70  46
  -3   0 -12 18533.3 1442.78  48
   3   0  12 19460.1 1856.48  39
  -3   0 -12 16012.2 1827.99  12
  -3   0 -12 18897.6 1476.81  21
   3   0  13-65.4469 208.842  15
  -3   0 -13 48.9108 191.156  21
  -3   0 -13 420.901 298.743  48
  -3   0 -13 227.665 234.466  31
  -3   0 -14 2845.62 530.249  31
  -3   0 -14 2854.38 547.954  48
   3   0  14 3294.11 652.583  15
  -3   0 -15 329.228 257.162  48
   3   0  15 158.963 218.354  15
  -3   0 -16 12139.5 912.641  48
  -3   0 -17-19.8841 124.218  48
   3   1 -18 24013.6 1261.18  46
   3  -1 -18 23704.6 1186.37  46
   3   1 -18 22406.6 1226.09  48
   3  -1 -17 150.605 196.213  32
   3  -1 -17 71.1971 179.631  24
   3  -1 -17 280.486 199.106  46
   3   1 -17 346.299 224.178  46
   3  -1 -17-84.0924 232.396  21
   3   1 -17 263.214 195.956   4
   3  -1 -16 691.390 335.185  32
   3   1 -16 1163.65 334.633  47
   3   1 -16 1208.19 373.254  46
   3  -1 -16 636.330 308.645  46
   3   1 -16 1549.55 374.036  24
   3  -1 -16 483.620 296.522  24
   3  -1 -16 838.210 374.595  21
   3   1 -16 1175.27 367.275   4
   3  -1 -15 299.874 230.145  27
   3  -1 -15 168.457 173.565  47
   3   1 -15 143.922 207.333  47
   3  -1 -15 342.714 285.260  25
   3  -1 -15 56.7986 234.029  24
   3   1 -15 301.488 261.871  24
   3   1 -15 282.705 255.192  21
   3  -1 -15 459.153 317.234  32
   3   1 -15 50.7289 219.230  32
   3  -1 -14 1796.36 492.242  27
   3  -1 -14 926.377 326.361  47
   3   1 -14 1038.88 352.921  47
   3  -1 -14 1280.39 430.098  25
   3  -1 -14 1464.83 497.449  24
   3   1 -14 829.967 324.897  25
   3   1 -14 1336.70 417.893  24
   3   1 -14 1264.46 458.364  21
   3  -1 -14 1103.32 423.605  32
   3   1 -14 1056.31 397.836  32
   3  -1 -13 11389.2 1068.83  19
   3  -1 -13 10464.9 1157.24  32
   3  -1 -13 13450.0 1305.35  31
   3   1 -13 15376.6 1328.00  32
   3  -1 -13 12920.0 1217.86  27
   3  -1 -13 11032.4 1076.94  26
   3   1 -13 17376.6 1259.71  27
   3  -1 -13 12603.6 1122.09  47
   3   1 -13 17192.8 1338.12  47
   3  -1 -13 11194.9 1160.16  25
   3   1 -13 17321.4 1328.70  25
   3  -1 -13 11855.6 1237.98  24
   3   1 -13 18962.7 1475.85  24
  -3   1  13 13615.8 1452.89   9
  -3  -1  13 18041.8 1639.75   9
   3   1 -13 17857.7 1457.88  21
   3  -1 -13 11836.0 1246.69  21
   3  -1 -12 462.692 281.937  40
   3  -1 -12 239.883 257.723  19
   3  -1 -12 235.805 266.060  32
   3   1 -12-54.5343 235.659  32
   3   1 -12 173.344 249.684  31
   3  -1 -12 298.602 280.531  31
   3   1 -12 47.3871 204.790  27
   3  -1 -12 215.308 280.509  27
   3  -1 -12 564.452 260.005  47
   3   1 -12 103.891 191.455  47
   3   1 -12 162.565 223.272  45
   3   1 -12 55.1523 238.328  24
   3  -1 -12 411.854 296.872  24
   3  -1 -12 337.009 292.705  25
   3   1 -12 153.453 249.359  25
   3  -1 -12 198.316 214.257  26
   3  -1 -12 119.591 269.868  21
   3   1 -12 115.292 260.171  21
  -3  -1  12 424.466 291.456   9
   3  -1 -11 4990.50 727.073  40
  -3  -1  11 4189.81 740.566   9
   3   1 -11 3804.00 642.101  32
   3  -1 -11 5728.16 791.268  32
   3  -1 -11 5334.45 761.290  31
   3   1 -11 3627.19 655.948  31
   3  -1 -11 5458.50 723.535  26
   3  -1 -11 5631.15 751.869  27
   3   1 -11 3768.49 602.245  27
   3   1 -11 3228.94 543.648  26
   3  -1 -11 5238.44 675.637  47
   3  -1 -11 6437.82 862.040  44
   3   1 -11 4398.01 669.794  47
   3  -1 -11 5804.91 725.590  45
   3   1 -11 3824.64 630.495  45
   3   1 -11 3790.79 622.732  25
   3  -1 -11 5728.49 800.829  24
   3   1 -11 4091.72 677.458  24
   3  -1 -11 6292.41 805.965  25
   3   1 -11 3010.94 627.360  44
   3   1 -11 3567.55 639.971  21
   3  -1 -11 6055.29 748.277  19
   3  -1 -11 5771.51 787.406  21
   3   1 -10 1262.51 325.647   8
   3  -1 -10 750.307 288.008  45
   3   1 -10 997.720 329.517  45
   3  -1 -10 286.382 241.626  25
   3   1 -10 1961.68 419.258  25
   3  -1 -10 614.515 268.924  26
   3   1 -10 1122.24 322.454  26
   3   1 -10 1247.70 366.696  24
   3  -1 -10 344.687 280.299  24
   3  -1 -10 585.989 263.346  40
   3  -1 -10 1302.36 367.020  19
   3   1 -10 1414.95 362.572  19
   3  -1 -10 692.582 302.910  31
   3   1 -10 1608.32 410.846  32
   3  -1 -10 426.843 213.268  30
   3   1 -10 1251.36 371.436  31
   3  -1 -10 759.668 263.120  28
   3   1 -10 896.957 305.391  27
   3  -1 -10 139.454 192.520  27
   3   1 -10 960.014 333.780  44
   3  -1 -10 640.459 295.633  44
   3  -1 -10 345.190 223.413  21
   3   1 -10 1294.00 395.337  21
  -3  -1  10 1064.86 365.571   9
   3  -1  -9 87760.5 3412.71  40
   3   1  -9 87475.9 3383.46  19
   3  -1  -9 89480.6 3585.37  31
   3   1  -9 87423.1 3496.52  32
   3  -1  -9 87376.0 3301.90  30
   3  -1  -9 86974.1 3304.87  28
   3  -1  -9 87006.7 3437.23  26
   3  -1  -9 88239.6 3514.58  27
   3   1  -9 85650.7 3377.64  26
   3   1  -9 85277.5 3407.55  27
   3  -1  -9 91842.8 3484.59  19
   3  -1  -9 87563.5 3548.80  21
   3   1  -9 88644.6 3484.99  25
   3   1  -9 87577.0 3494.73  24
   3  -1  -9 87454.1 3544.47  25
   3  -1  -9 94686.2 3285.96   8
  -3  -1   9 91686.5 3691.71   9
   3   1  -9 90773.9 3456.18   8
   3   1  -9 91894.3 3663.10  44
   3  -1  -9 94339.3 3693.36  44
   3  -1  -8 127049. 4283.49  40
   3   1  -8 110171. 4065.59  40
   3   1  -8 124572. 4341.58  19
   3  -1  -8 121588. 4227.11  30
   3   1  -8 123196. 4394.13  32
   3  -1  -8 126494. 4466.81  31
   3  -1  -8 126071. 4483.19  32
   3   1  -8 119858. 4338.76  27
   3   1  -8 118510. 4283.18  26
   3  -1  -8 127560. 4417.25  26
   3  -1  -8 130093. 4472.78  27
   3  -1  -8 125752. 4270.76  28
   3  -1  -8 127735. 4481.48  21
   3  -1  -8 132223. 4430.92  19
   3   1  -8 123468. 4383.34  25
   3  -1  -8 134001. 4508.17  25
   3   1  -8 120247. 4373.17  24
   3  -1  -8 129213. 4583.48  44
  -3  -1   8 132312. 4604.08   9
   3  -1  -8 125552. 4255.68   8
   3   1  -8 127950. 4444.19   8
   3   1  -7 6277.15 533.291  40
   3  -1  -7 6643.28 602.280  40
   3  -1  -7 7880.02 728.162  32
   3  -1  -7 6248.95 600.650  30
   3  -1  -7 6681.86 675.512  31
   3   1  -7 6209.88 643.239  32
   3  -1  -7 7000.62 646.643  28
   3  -1  -7 6869.07 688.828  27
   3   1  -7 6286.97 633.999  26
   3  -1  -7 6610.67 667.375  26
   3   1  -7 6689.73 657.416  27
   3   1  -7 5991.85 636.637  25
   3  -1  -7 7157.26 702.683  24
   3   1  -7 7003.72 686.183  24
   3  -1  -7 7333.64 705.778  25
   3  -1  -7 7427.55 706.382  21
   3  -1  -7 6947.98 680.546  19
  -3  -1   7 6508.52 694.757   9
   3   1  -7 6831.08 699.666   8
   3  -1  -7 8230.15 689.566   8
   3  -1  -7 6436.07 457.505  41
   3  -1  -7 6536.85 694.250  44
  -3  -1   6-31.7665 143.466   9
   3   1  -6 357.961 220.341   8
  -3  -1   6 64.0702 114.858  43
   3  -1  -6 227.864 158.767  44
   3  -1  -6 502.532 221.279  24
   3   1  -6 313.076 177.901  21
   3   1  -6 279.403 111.405  40
   3  -1  -6 479.181 157.393  40
   3  -1  -6 384.086 118.771  41
   3  -1  -6 177.167 153.968  32
   3   1  -5 8515.64 508.493  40
   3  -1  -5 11723.2 697.845  40
   3   1  -5 10210.3 800.402   8
  -3  -1   5 10158.5 762.144   9
  -3   1   5 10663.7 757.570  43
   3  -1  -5 11309.5 814.954  44
  -3  -1   5 9615.15 657.680  43
   3  -1  -4 68006.3 2403.47  40
   3   1  -4 65556.7 2138.28  40
  -3  -1   4 75805.1 2604.33   9
   3   1  -4 74579.9 2692.96   8
   3  -1  -4 71989.1 2638.52  44
  -3   1   4 73458.6 2587.39  43
  -3  -1   4 73954.3 2504.69  43
   3   1  -3 32055.1 1081.04  40
   3  -1  -3 33052.7 1351.49  40
  -3  -1   3 38372.9 1514.04   9
  -3   1   3 33014.1 1474.27  43
   3  -1  -3 35060.7 1527.65  44
  -3  -1   3 38429.0 1512.23  43
  -3  -1   2 23723.5 985.539  13
  -3   1   2 29934.3 1188.02  13
   3   1  -2 22955.0 816.078  40
  -3  -1   2 23034.3 1144.87   9
  -3  -1   2 23715.3 1158.70  43
  -3   1   2 29101.7 1249.55  43
  -3  -1   1 8483.50 530.507  13
  -3   1   1 13058.5 712.193  13
   3  -1  -1 12615.4 753.422  39
  -3  -1   1 8909.24 667.243  10
  -3   1   1 10854.6 655.809  10
  -3  -1   1 7722.80 635.937   9
  -3  -1   1 8365.05 635.567  43
  -3  -1   1 8496.00 542.684  41
  -3   1   1 11689.9 720.377  43
  -3   1   0 381558. 10519.1  13
  -3  -1   0 348923. 10348.5  13
   3  -1   0 361688. 10517.3  39
  -3  -1   0 344179. 10643.0   9
  -3   1   0 379825. 10567.9  10
  -3  -1   0 376729. 10399.4  41
  -3  -1   0 360920. 10519.9  43
  -3   1  -1 6052.42 526.283  13
   3  -1   1 5693.85 503.974  39
  -3   1  -1 5800.38 554.812  10
  -3   1  -1 6174.12 505.805  43
  -3  -1  -2 39047.3 1682.01  13
  -3   1  -2 38996.9 1738.96  13
   3  -1   2 39372.8 1701.42  39
  -3   1  -2 38516.1 1769.61  10
  -3  -1  -2 37122.5 1834.28   9
  -3  -1  -2 37311.7 1614.48  43
  -3  -1  -2 40289.8 1645.48  41
  -3   1  -2 38933.4 1609.77  43
  -3   1  -3 38404.4 1832.26  13
   3  -1   3 37829.0 1755.40  39
  -3   1  -3 39013.3 1846.22  10
  -3  -1  -3 37130.5 1889.97   9
  -3  -1  -3 41206.9 1716.82  41
  -3   1  -3 39266.8 1713.21  41
  -3  -1  -3 38459.1 1650.64  43
  -3   1  -3 37333.1 1598.96  43
  -3   1  -4 47160.7 2225.58  13
  -3  -1  -4 54278.9 2117.63  41
  -3  -1  -4 51193.6 1981.07  43
  -3   1  -4 45257.1 1872.28  43
   3  -1   4 46709.8 2112.80  39
  -3   1  -4 47590.4 2222.25  10
  -3  -1  -5 31682.0 1733.69  36
  -3  -1  -5 33511.3 1757.74  37
  -3   1  -5 29019.9 1698.57  36
  -3   1  -5 28234.0 1660.94  37
  -3  -1  -5 33404.3 1515.44  43
  -3   1  -5 30793.5 1613.30  41
  -3   1  -5 30530.3 1399.63  43
   3  -1   5 33050.2 1722.84  39
  -3   1  -5 32383.6 1802.63  10
   3   1   6 187024. 5750.12  18
   3   1   6 179801. 5684.91  17
  -3  -1  -6 188156. 6171.43  12
  -3  -1  -6 181472. 6018.07  36
  -3  -1  -6 188434. 6041.51  37
  -3  -1  -6 179012. 5966.76  34
  -3   1  -6 165000. 5939.91  36
  -3   1  -6 168766. 5941.97  37
  -3   1  -6 158139. 5297.35  43
  -3   1  -6 164713. 5706.47  41
  -3  -1  -6 167825. 5472.16  43
   3  -1   6 169160. 5910.15  39
  -3   1  -6 176448. 6110.60  10
   3  -1   7 25821.9 1696.28  39
  -3   1  -7 25262.5 1435.41  34
  -3  -1  -7 23177.7 1570.12  34
  -3   1  -7 24693.2 1656.35  36
  -3   1  -7 26318.2 1690.38  37
  -3  -1  -7 22242.2 1572.93  36
  -3  -1  -7 24680.5 1637.43  37
   3   1   7 25317.9 1460.20  18
   3   1   7 23130.7 1402.46  17
  -3  -1  -7 20743.1 1592.60  12
  -3  -1  -7 22423.5 1474.91  41
  -3   1  -7 24403.8 1480.79  41
  -3  -1  -7 21156.6 1212.39  43
  -3   1  -7 24682.9 1736.14  10
  -3  -1  -7 25284.6 1628.58  21
  -3  -1  -7 23810.0 1513.13  22
  -3  -1  -8 1389.29 467.232  12
  -3  -1  -8 2261.59 361.125  43
  -3  -1  -8 1796.00 421.065  41
   3  -1   8 3162.42 612.684  39
  -3  -1  -8 1329.85 436.045  36
  -3  -1  -8 2153.47 498.837  34
  -3   1  -8 4141.79 710.834  36
  -3   1  -8 3023.81 622.379  37
  -3  -1  -8 1843.71 506.368  37
  -3  -1  -8 1904.81 450.914  32
  -3  -1  -8 2327.84 484.152  33
   3   1   8 1681.13 380.551  15
  -3  -1  -8 1770.00 401.321  24
   3   1   8 1863.78 407.356  17
   3   1   8 2109.44 424.281  18
  -3  -1  -8 2622.07 540.604  21
  -3  -1  -8 1784.06 417.602  23
  -3  -1  -8 1775.55 420.776  22
   3  -1   9 54852.7 3005.57  39
  -3  -1  -9 59479.4 3037.43  37
  -3  -1  -9 57194.7 2993.84  36
  -3  -1  -9 56018.2 2886.21  34
  -3   1  -9 53833.6 2935.34  37
  -3   1  -9 51733.8 2888.62  36
  -3  -1  -9 57889.5 2793.55  33
  -3  -1  -9 59803.2 2854.18  32
  -3  -1  -9 62236.4 3282.01  12
   3   1   9 60181.8 2782.91  15
  -3  -1  -9 57194.5 2794.11  41
  -3  -1  -9 57815.3 2672.36  24
  -3  -1  -9 62427.3 2723.59  23
  -3   1  -9 54461.2 2603.12  46
  -3  -1  -9 60789.2 2795.06  22
  -3  -1  -9 58700.5 2904.25  21
   3   1  10 155779. 6140.93  39
   3  -1  10 179493. 6471.73  39
  -3  -1 -10 159589. 6476.67  12
  -3  -1 -10 151676. 5707.73  33
  -3  -1 -10 155003. 5782.87  32
   3   1  10 152796. 5743.41  15
   3  -1  10 172594. 5841.79  15
  -3  -1 -10 161623. 5839.97  41
  -3  -1 -10 149438. 5486.59  24
  -3  -1 -10 155239. 5509.66  23
  -3  -1 -10 150184. 5637.66  22
  -3  -1 -10 157771. 5902.48  21
  -3  -1 -10 146366. 5332.12  46
  -3   1 -10 164345. 5675.81  46
   3  -1  11 5857.82 1007.05  39
   3   1  11 4931.47 900.232  39
  -3   1 -11 4866.02 734.864  31
  -3  -1 -11 5608.01 807.003  32
   3  -1  11 4997.58 774.916  15
   3   1  11 3946.96 716.211  15
  -3  -1 -11 4235.76 893.191  12
  -3   1 -11 3526.94 824.015  12
  -3  -1 -11 4625.78 744.936  41
  -3  -1 -11 4796.32 790.100  21
  -3  -1 -11 5551.95 702.661  46
  -3   1 -11 4601.39 696.131  46
  -3   1 -11 4005.05 684.352  48
   3   1  12 14163.3 1527.55  39
   3  -1  12 11303.9 1428.48  39
  -3  -1 -12 11280.9 1519.28  12
  -3   1 -12 11832.6 1549.20  12
  -3   1 -12 10808.2 1075.93  31
  -3  -1 -12 13580.1 1227.26  32
  -3  -1 -12 13134.7 1266.48  21
   3  -1  12 10986.6 1189.13  15
   3   1  12 11794.7 1249.78  15
  -3  -1 -12 12443.5 1068.82  46
  -3   1 -12 11607.7 1149.50  48
  -3   1 -12 11568.4 1128.73  46
  -3  -1 -12 12400.3 1217.41  41
   3   1  13 1187.72 422.336  15
   3  -1  13 1401.07 440.176  15
  -3  -1 -13 1361.80 471.443  31
  -3  -1 -13 916.259 381.760  21
  -3   1 -13 1103.53 395.014  48
  -3  -1 -13 1427.27 421.656  48
   3  -1  14 23111.3 1700.98  15
   3   1  14 25221.4 1794.43  15
  -3  -1 -14 22986.8 1646.19  31
  -3  -1 -14 21334.1 1504.66  21
  -3   1 -14 22021.8 1550.68  48
  -3  -1 -14 22210.0 1485.17  48
  -3  -1 -15 22745.3 1496.13  31
  -3   1 -15 25934.6 1591.81  48
  -3  -1 -15 25080.1 1476.76  48
   3   1  15 28334.3 1782.23  15
   3  -1  15 28434.9 1766.21  15
  -3   1 -16 1923.22 398.436  48
  -3  -1 -16 1747.74 336.577  48
   3  -1  16 1687.76 355.043  15
  -3   1 -17 2500.16 341.579  48
   3   2 -18 2415.56 371.414  46
   3  -2 -18 2638.08 313.313  46
   3  -2 -17 9030.87 841.947  24
   3   2 -17 9087.30 833.871  46
   3  -2 -17 8347.51 733.220  46
  -3   2  17 9012.80 920.695  38
   3  -2 -17 7915.00 801.741  32
   3   2 -16 8008.82 822.126  47
   3   2 -16 7458.33 841.561  46
   3  -2 -16 8533.61 845.393  46
   3  -2 -16 6852.68 757.725  25
   3  -2 -16 6928.06 840.485  24
   3   2 -16 8410.16 859.040   4
   3  -2 -16 7781.27 893.562  32
   3  -2 -15 58.5054 252.795  31
   3  -2 -15 57.9515 272.210  32
   3  -2 -15 46.8142 251.466  27
   3  -2 -15 509.325 217.209  47
   3   2 -15 195.321 229.378  47
   3   2 -15 130.602 219.672  24
   3  -2 -15 206.181 292.702  25
   3  -2 -15 57.5543 248.687  24
   3  -2 -15 117.324 264.739  21
   3   2 -15 208.029 244.296   4
   3  -2 -14 981.908 414.806  27
   3   2 -14 1144.91 395.075  21
   3  -2 -14 999.192 399.008  21
   3   2 -14 612.358 297.930  24
   3  -2 -14 683.348 396.925  24
   3  -2 -14 522.121 321.222  25
   3  -2 -14 955.872 352.730  26
   3   2 -14 557.342 310.199  32
   3  -2 -14 1057.74 429.321  32
   3  -2 -14 311.033 314.455  31
   3  -2 -14 662.228 270.297  47
   3   2 -14 957.304 353.800  47
   3  -2 -13-194.924 253.907  40
   3  -2 -13 451.063 313.090  19
   3  -2 -13-62.8550 258.911  32
   3   2 -13-52.9247 218.006  32
   3  -2 -13-62.6292 282.604  31
   3  -2 -13 172.104 236.309  27
   3   2 -13 58.1349 262.324  21
   3  -2 -13 125.417 282.963  21
   3  -2 -13 366.900 264.427  26
   3  -2 -13-188.667 295.364  24
   3  -2 -13 299.929 322.169  25
   3   2 -13 53.9135 222.079  24
   3  -2 -13 87.6196 150.984  47
   3   2 -13-54.9019 214.546  47
  -3   2  13 306.848 299.775   9
  -3  -2  13-148.545 255.969   9
  -3  -2  12 12907.3 1326.68   9
  -3   2  12 12189.2 1306.34   9
   3   2 -12 12355.0 1144.58  32
   3  -2 -12 11013.5 1156.81  31
   3  -2 -12 12197.1 1164.70  26
   3  -2 -12 9629.49 1079.14  27
   3  -2 -12 10746.1 1138.64  21
   3   2 -12 11805.0 1146.61  21
   3  -2 -12 11292.0 1110.80  19
   3   2 -12 12332.7 1106.94  25
   3  -2 -12 12379.5 1238.48  24
   3   2 -12 13388.9 1191.68  24
   3  -2 -12 10845.4 1164.77  25
   3  -2 -12 12007.2 1041.02  47
   3   2 -12 12629.5 1178.15  47
   3   2 -12 14708.8 1279.34  45
   3  -2 -12 11234.2 1191.72  40
  -3  -2  11 26016.6 1848.99   9
  -3   2  11 27821.9 1926.82   9
   3  -2 -11 25427.9 1573.59  30
   3  -2 -11 27911.5 1835.71  31
   3   2 -11 27090.2 1723.91  32
   3   2 -11 28159.2 1649.12  27
   3  -2 -11 26240.9 1727.43  26
   3  -2 -11 27090.9 1777.11  27
   3  -2 -11 26908.3 1601.48  28
   3  -2 -11 29543.2 1890.34  21
   3   2 -11 27534.8 1777.47  21
   3  -2 -11 27143.7 1731.73  19
   3   2 -11 28814.0 1725.41  25
   3   2 -11 26370.3 1711.48  24
   3  -2 -11 28627.5 1860.69  25
   3  -2 -11 26345.3 1829.40  44
   3   2 -11 29882.7 1917.51  44
   3   2 -11 29832.8 1820.35  47
   3  -2 -11 26840.0 1609.50  47
   3   2 -11 29255.6 1831.22  45
   3  -2 -11 25013.0 1749.63  40
   3   2 -10 26951.0 1611.77   8
  -3   2  10 21382.8 1609.39   9
  -3  -2  10 28271.5 1782.67   9
   3   2 -10 29129.9 1651.92  32
   3  -2 -10 20709.3 1376.79  30
   3  -2 -10 20049.0 1485.40  31
   3  -2 -10 18429.2 1465.27  32
   3  -2 -10 22578.0 1550.90  27
   3   2 -10 26304.6 1471.45  26
   3   2 -10 25970.7 1525.43  27
   3  -2 -10 19718.7 1349.87  28
   3  -2 -10 18784.9 1425.38  26
   3  -2 -10 20742.4 1532.99  21
   3  -2 -10 20497.2 1458.01  19
   3   2 -10 26627.3 1636.80  21
   3   2 -10 29441.4 1640.48  25
   3   2 -10 27701.9 1632.55  24
   3  -2 -10 18752.9 1478.84  25
   3  -2 -10 21163.5 1555.98  44
   3   2 -10 27197.6 1670.64  45
   3   2 -10 30200.7 1807.08  44
   3  -2 -10 20069.9 1456.78  40
   3  -2  -9 24337.6 1525.50  40
   3   2  -9 26496.5 1487.16  19
  -3  -2   9 29014.1 1734.97   9
   3   2  -9 31074.5 1726.18   8
  -3   2   9 27355.1 1713.73   9
   3   2  -9 27875.9 1587.40  32
   3  -2  -9 23630.5 1449.19  30
   3  -2  -9 22794.7 1339.61  29
   3  -2  -9 24148.0 1582.67  32
   3  -2  -9 24569.9 1587.65  31
   3  -2  -9 24747.6 1559.09  26
   3   2  -9 29230.6 1554.86  26
   3  -2  -9 25576.7 1485.39  28
   3   2  -9 27724.5 1552.11  27
   3  -2  -9 26495.3 1656.83  27
   3  -2  -9 26798.4 1647.35  24
   3   2  -9 27987.6 1597.16  25
   3   2  -9 27737.5 1595.41  24
   3  -2  -9 24287.9 1590.81  25
   3   2  -9 30056.2 1664.44  45
   3   2  -9 31952.9 1794.37  44
   3  -2  -9 26356.4 1672.42  44
   3  -2  -9 24860.2 1584.34  21
   3   2  -9 29198.6 1664.45  21
   3  -2  -9 22363.0 1491.95  19
   3   2  -8 31320.6 1786.72  44
   3  -2  -8 33882.2 1838.89  44
   3  -2  -8 33347.7 1802.52  24
   3   2  -8 31188.4 1680.65  24
   3   2  -8 32031.9 1690.14  25
   3   2  -8 33166.5 1671.55  19
   3  -2  -8 33185.4 1773.26  31
   3   2  -8 30571.3 1664.34  32
   3  -2  -8 32136.2 1661.51  30
   3  -2  -8 34598.5 1822.91  32
   3  -2  -8 35131.0 1723.37  28
   3   2  -8 29198.3 1628.75  27
   3   2  -8 29938.9 1615.55  26
   3  -2  -8 36978.4 1863.87  27
   3  -2  -8 33657.1 1774.62  26
   3  -2  -8 31612.0 1670.57  40
   3  -2  -8 32848.0 1454.28  41
   3  -2  -8 32709.4 1758.29  21
   3  -2  -8 34571.9 1790.99  19
   3   2  -8 33162.8 1737.37  21
   3  -2  -8 34507.7 1606.16   8
  -3  -2   8 35862.6 1865.46   9
  -3   2   8 36225.2 1885.17   9
   3   2  -8 32359.1 1807.65   8
   3  -2  -7 4064.81 546.965  24
   3   2  -7 4598.96 553.104  25
   3   2  -7 3790.12 511.410  24
   3   2  -7 5365.17 581.353  19
   3  -2  -7 3753.53 499.659  30
   3   2  -7 4432.11 545.850  32
   3  -2  -7 3550.66 510.506  31
   3  -2  -7 2991.64 476.950  32
   3  -2  -7 3892.29 508.560  28
   3   2  -7 4208.13 520.153  26
   3   2  -7 4461.05 542.410  27
   3  -2  -7 3830.11 526.907  26
  -3  -2   7 5454.17 619.087   9
   3   2  -7 4846.96 622.260   8
  -3   2   7 4576.81 583.085   9
   3  -2  -7 3694.41 478.930  40
   3  -2  -7 3687.04 510.653  21
   3  -2  -7 3665.66 514.351  19
   3   2  -7 4798.45 580.898  21
   3   2  -7 4210.88 551.752  44
   3  -2  -7 4335.06 565.973  44
   3  -2  -7 3949.27 420.268  41
  -3  -2   6 15409.7 847.195  43
   3  -2  -6 14654.5 1010.88  44
   3   2  -6 15601.2 1048.56  44
   3   2  -6 13932.2 936.517  32
   3  -2  -6 14722.7 998.827  32
   3  -2  -6 12893.8 915.296  30
   3  -2  -6 13688.9 933.718  28
   3  -2  -6 14065.8 989.436  27
   3  -2  -6 14206.8 990.869  19
   3   2  -6 15363.4 984.114  21
  -3   2   6 15617.6 1033.39   9
   3   2  -6 16847.0 1137.37   8
  -3  -2   6 15871.3 1031.91   9
   3  -2  -6 15368.4 949.599  40
   3  -2  -6 13985.7 979.747  24
   3   2  -6 14459.5 954.446  24
   3  -2  -6 14330.1 1001.29  25
   3  -2  -5 126193. 4457.01  44
  -3  -2   5 139240. 4296.97  43
   3   2  -5 138974. 4514.36  44
   3   2  -5 138619. 4653.95   8
  -3   2   5 129403. 4427.74   9
  -3  -2   5 140759. 4468.31   9
   3  -2  -5 130773. 4344.98  40
  -3  -2   4 3012.39 364.926  43
   3  -2  -4 1389.08 287.257  44
   3   2  -4 2642.17 382.009  44
   3  -2  -4 1311.24 262.018  40
  -3  -2   4 2742.25 372.161   9
  -3   2   4 1499.83 284.713   9
  -3   2   3 7806.91 664.568  43
   3  -2  -3 9158.65 673.184  44
   3   2  -3 8353.61 657.824  44
  -3  -2   3 8323.31 632.487  43
   3  -2  -3 8876.87 632.629  40
  -3   2   3 8108.28 621.770   9
  -3  -2   3 8098.86 620.789   9
   3   2  -3 8991.98 723.588   8
  -3  -2   3 7604.69 436.154  13
  -3   2   2 162843. 5402.84  43
  -3  -2   2 188620. 5087.51  41
  -3  -2   2 184064. 5451.23  43
  -3   2   2 165841. 5324.33  13
  -3  -2   2 175620. 4992.22  13
   3   2  -2 187849. 5560.43   8
  -3  -2   2 167362. 5360.98   9
  -3   2   2 150017. 5296.33   9
  -3  -2   1 51733.9 1994.75  43
  -3  -2   1 52491.1 1775.22  41
   3   2  -1 49589.9 1920.35  39
   3  -2  -1 47114.1 1898.37  39
  -3   2   1 51305.7 1928.41  13
  -3  -2   1 48392.8 1651.50  13
  -3   2   1 45497.6 1948.93   9
  -3  -2   1 50216.3 1994.17   9
   3   2  -1 48105.3 1987.96   8
  -3   2   1 47859.8 1794.94  10
  -3  -2   1 51377.1 2057.85  10
  -3  -2   0 1625.35 286.289  43
  -3   2   0 1289.55 257.552  43
  -3  -2   0 1892.76 256.842  41
   3   2   0 2335.45 325.408  39
   3  -2   0 861.426 211.064  39
  -3   2   0 902.793 232.888  13
  -3  -2   0 1342.27 207.581  13
  -3  -2   0 3293.62 438.981   9
  -3  -2   0 1696.15 356.446  10
  -3   2   0 1195.60 234.214  10
   3   2   0 2432.85 342.542   8
  -3   2   0 1019.44 273.708   9
  -3   2  -1 112720. 3627.48  43
  -3  -2  -1 104330. 3597.42  43
  -3  -2  -1 110617. 3510.51  41
   3   2   1 99515.0 3552.19  39
   3  -2   1 109063. 3611.26  39
  -3   2  -1 119414. 3733.10  13
  -3  -2  -1 104698. 3898.53  10
  -3   2  -1 111367. 3613.65  10
  -3   2  -1 109685. 3864.33   9
  -3  -2  -1 108525. 3823.27   9
   3   2   1 99474.8 3520.13   8
  -3  -2  -2 19230.8 999.735  41
  -3   2  -2 17020.1 973.565  43
   3   2   2 18811.0 1049.76  39
   3  -2   2 15185.9 975.188  39
  -3   2  -2 18232.3 1101.55  13
   3   2   2 17974.0 953.135   8
  -3  -2  -2 18943.8 1271.57  10
  -3   2  -2 16800.3 1007.23  10
  -3   2  -2 17491.4 1162.72   9
  -3  -2  -2 18015.8 1171.89   9
  -3   2  -3 866.105 222.592  43
  -3  -2  -3 1879.65 319.074  41
  -3  -2  -3 1584.26 309.577  43
   3   2   3 2207.96 363.428  39
   3  -2   3 925.495 274.417  39
  -3   2  -3 635.846 254.400  13
   3   2   3 2343.77 303.706   8
  -3   2  -3 855.269 260.024  10
  -3  -2  -3 1692.71 411.753  10
  -3  -2  -4 90527.3 3189.97  43
  -3  -2  -4 91928.8 3253.45  41
  -3   2  -4 89694.8 3060.03  43
   3   2   4 90268.6 3330.39  39
   3  -2   4 102298. 3437.41  39
  -3  -2  -4 83264.6 3602.17  10
   3   2   4 80160.7 2847.47   8
  -3   2  -4 91067.7 3345.00  10
  -3   2  -5 4119.26 584.670  37
  -3  -2  -5 5044.58 649.248  36
  -3  -2  -5 3761.33 571.400  37
  -3   2  -5 4936.57 641.532  36
   3   2   5 4635.85 563.767  17
   3   2   5 5428.20 618.896  18
   3   2   5 4597.02 532.719  15
  -3   2  -5 5012.88 666.403  12
  -3  -2  -5 5114.73 669.224  12
   3   2   5 5687.14 648.608  39
   3  -2   5 4478.16 604.327  39
  -3  -2  -5 4172.62 545.104  41
  -3  -2  -5 4653.07 526.092  43
  -3   2  -5 4076.31 435.886  43
  -3  -2  -5 4990.98 756.062  10
  -3   2  -5 5250.56 638.163  10
  -3   2  -5 3806.79 582.196   3
  -3   2  -5 4324.27 602.183   2
  -3   2  -6 4964.76 702.030   2
  -3  -2  -6 6900.84 649.655  43
  -3   2  -6 4569.46 453.423  43
   3   2   6 6696.38 706.148  17
   3   2   6 8245.40 789.084  18
  -3  -2  -6 6411.10 799.863  12
   3   2   6 6085.71 654.948  15
  -3   2  -6 6196.84 777.904  12
   3   2   6 5238.99 600.438  16
  -3   2  -6 4710.11 670.451  37
  -3  -2  -6 5504.88 712.294  37
  -3  -2  -6 5995.78 739.067  36
  -3   2  -6 5238.65 708.126  36
   3   2   6 6706.03 777.132  39
   3  -2   6 5051.17 681.520  39
   3   2   6 6724.38 674.390  20
  -3  -2  -6 6188.26 863.111  10
  -3   2  -6 4584.92 653.972  10
  -3  -2  -7 63515.1 2662.68  43
   3   2   7 66847.1 3048.40  39
   3  -2   7 63991.1 3044.38  39
  -3   2  -7 63328.1 3025.15  37
  -3  -2  -7 69828.8 3172.14  34
  -3   2  -7 61040.3 3004.76  36
  -3  -2  -7 69965.5 3121.34  36
  -3  -2  -7 67302.1 3075.79  37
   3   2   7 68269.7 2877.61  17
   3   2   7 72332.2 2950.03  18
  -3   2  -7 66277.6 3198.18  12
  -3  -2  -7 70436.6 3232.02  12
   3   2   7 69967.6 2797.27  16
  -3  -2  -7 69520.1 3443.88  10
  -3  -2  -7 66741.9 3143.35  21
  -3  -2  -8 8676.03 1159.32  10
  -3   2  -8 4947.86 678.413  46
  -3   2  -8 5329.60 706.604  48
  -3  -2  -8 7519.91 887.051  24
   3   2   8 9655.33 928.143   5
  -3  -2  -8 8154.85 891.820  41
  -3  -2  -8 8044.64 741.115  43
   3   2   8 7131.25 924.377  39
   3  -2   8 4976.94 782.887  39
  -3  -2  -8 7718.67 925.514  33
  -3  -2  -8 7708.58 934.357  36
  -3   2  -8 5034.16 774.016  36
  -3  -2  -8 7816.74 942.564  37
  -3  -2  -8 8799.73 1013.03  34
  -3   2  -8 4213.21 727.321  37
  -3  -2  -8 7975.77 955.098  32
  -3   2  -8 5003.57 838.020  12
  -3  -2  -8 9261.90 1106.98  12
   3   2   8 10627.2 957.632  18
   3   2   8 8052.92 853.127  17
  -3  -2  -8 7636.17 962.794  21
  -3  -2  -8 6784.29 863.061  22
  -3  -2  -9 5420.90 926.580  12
  -3   2  -9 3645.87 781.015  12
  -3  -2  -9 4721.31 739.274  41
   3   2   9 5454.48 847.895  39
   3  -2   9 4797.41 812.884  39
  -3  -2  -9 5101.84 809.129  37
  -3  -2  -9 5444.52 836.676  36
  -3   2  -9 3818.45 722.776  36
  -3  -2  -9 6508.66 918.920  34
  -3   2  -9 4048.05 743.679  37
  -3  -2  -9 5632.02 848.366  32
  -3  -2  -9 5271.72 799.312  33
   3   2   9 5485.16 755.765  15
  -3   2  -9 3701.64 618.450  46
  -3   2  -9 3653.07 619.773  48
  -3  -2  -9 4884.58 751.888  23
  -3  -2  -9 5169.21 771.703  24
   3   2   9 7174.49 835.435  17
   3   2   9 6200.31 770.725  18
  -3  -2  -9 5566.30 799.740  22
  -3  -2  -9 5186.40 828.018  21
  -3   2 -10 54684.2 2757.03  46
  -3   2 -10 58078.7 2822.12  48
  -3  -2 -10 56496.7 2824.59  23
  -3  -2 -10 55851.9 2830.02  24
   3   2  10 54295.8 3080.14  39
   3  -2  10 63291.9 3342.49  39
  -3  -2 -10 56964.7 3087.15  34
  -3  -2 -10 60366.8 3051.83  33
  -3  -2 -10 59984.9 3080.08  32
   3   2  10 59131.4 2962.40  15
  -3  -2 -10 59171.2 2991.54  22
  -3  -2 -10 58323.3 3099.61  21
  -3  -2 -10 61897.4 3003.70  41
  -3   2 -10 63708.4 3514.52  12
  -3  -2 -10 59627.3 3426.92  12
  -3  -2 -11 4401.00 756.243  41
  -3  -2 -11 3184.65 818.670  12
  -3   2 -11 7152.85 1171.90  12
  -3  -2 -11 3960.31 734.897  32
  -3  -2 -11 3111.53 662.890  33
   3   2  11 4110.56 739.717  15
   3  -2  11 6362.55 837.219  15
   3  -2  11 7738.55 1158.78  39
   3   2  11 3338.82 799.528  39
  -3  -2 -11 4705.74 722.191  23
  -3  -2 -11 4563.51 730.267  24
  -3  -2 -11 3549.37 724.402  21
  -3  -2 -11 3946.30 718.027  22
  -3   2 -11 6851.49 887.548  48
  -3   2 -11 7101.17 897.578  46
  -3  -2 -12 294.758 362.020  12
  -3   2 -12 399.760 390.571  12
  -3  -2 -12 126.908 286.361  32
   3  -2  12 181.309 261.137  15
   3   2  12 66.5670 274.238  15
  -3   2 -12 285.585 235.318  46
  -3   2 -12 174.333 262.255  48
  -3  -2 -12 253.432 238.096  24
  -3  -2 -12 628.387 327.445  41
   3   2  12-80.6973 315.381  39
   3  -2  12-87.8593 343.365  39
  -3  -2 -12 341.936 345.038  21
  -3   2 -13 10727.6 1104.60  48
  -3  -2 -13 10151.1 965.776  48
   3  -2  13 10382.0 1119.60  15
   3   2  13 10073.9 1142.24  15
  -3  -2 -13 10273.4 1136.18  21
  -3  -2 -13 10450.4 1092.25  32
  -3   2 -14 1609.75 444.005  48
  -3  -2 -14 515.690 248.628  48
   3  -2  14 1128.28 409.642  15
   3   2  14 657.691 374.054  15
  -3  -2 -14 480.132 295.513  21
  -3  -2 -14 808.889 304.831  32
  -3  -2 -14 781.278 375.976  31
  -3   2 -15 1415.73 397.929  48
  -3  -2 -15 1793.25 357.112  48
   3  -2  15 1423.67 395.139  15
  -3  -2 -15 2241.08 444.871  21
  -3  -2 -15 2090.25 451.229  31
  -3   2 -16 9711.98 837.005  48
  -3  -2 -16 10296.8 708.172  48
   3  -2  17 49035.6 1850.32  42
  -3   2 -17 44560.4 1768.73  49
   3  -3 -17 19520.5 1249.44  32
   3  -3 -17 17934.0 1194.37  24
   3  -3 -17 19038.5 1240.42  21
   3  -3 -17 17445.4 994.543  46
  -3   3  17 18607.6 1281.77  38
   3  -3 -16 10979.2 1057.26  32
   3  -3 -16 13206.3 1138.53  21
   3  -3 -16 11926.6 1021.25  25
   3  -3 -16 13237.7 1141.62  24
  -3   3  16 14405.9 1230.15  38
   3   3 -16 12499.9 1070.17  46
   3  -3 -16 12646.5 964.378  46
   3   3 -16 12288.5 1023.21  48
   3  -3 -15 5733.56 808.537  31
   3  -3 -15 5325.74 792.193  32
   3  -3 -15 5360.39 742.797  27
   3  -3 -15 4738.82 640.331  26
   3  -3 -15 4652.01 759.753  21
   3  -3 -15 5036.33 770.382  24
   3  -3 -15 4940.21 735.278  25
   3   3 -15 4388.95 645.781   4
   3   3 -15 4578.53 711.534  46
   3   3 -15 4859.11 696.346  47
   3  -3 -14 28275.6 1743.22  19
   3  -3 -14 30927.0 2001.51  31
   3  -3 -14 29955.6 1820.60  26
   3  -3 -14 30331.1 1917.63  27
   3   3 -14 28978.1 1850.02  47
   3   3 -14 27117.9 1865.32  46
   3  -3 -14 31804.2 2012.76  25
   3  -3 -14 31844.3 2041.56  24
   3   3 -14 24211.4 1716.24   4
   3  -3 -14 33837.6 2075.73  21
   3  -3 -13 7993.42 1009.06  21
   3  -3 -13 7192.65 891.947  19
  -3   3  13 7607.25 1064.48   9
  -3  -3  13 6638.60 967.376   9
   3  -3 -13 8556.46 1024.89  31
   3  -3 -13 7469.50 957.874  27
   3  -3 -13 8027.97 950.171  26
   3  -3 -13 8065.60 1053.02  40
   3   3 -13 7108.67 842.485  24
   3  -3 -13 8406.76 1031.12  25
   3   3 -13 7324.32 908.061  47
   3   3 -13 6580.15 858.452   4
   3  -3 -12 45123.6 2576.33  21
   3  -3 -12 48843.3 2557.05  19
   3  -3 -12 49558.6 2739.74  40
  -3   3  12 48991.0 2804.87   9
  -3  -3  12 47169.6 2699.48   9
   3  -3 -12 47361.9 2366.12  30
   3  -3 -12 49327.5 2645.02  31
   3  -3 -12 51426.7 2717.13  32
   3  -3 -12 50245.2 2657.95  27
   3  -3 -12 47061.4 2352.81  28
   3  -3 -12 47257.1 2539.96  26
   3   3 -12 49985.5 2499.71  24
   3  -3 -12 46631.3 2613.66  25
   3   3 -12 53739.1 2626.60   4
   3   3 -12 51753.9 2645.01  45
   3  -3 -11 8203.36 972.472  40
  -3   3  11 7536.74 974.415   9
  -3  -3  11 10404.0 1099.40   9
   3   3 -11 11600.8 1105.19   8
   3   3 -11 10957.6 1001.32  32
   3  -3 -11 6495.85 873.353  31
   3  -3 -11 6613.36 893.448  32
   3  -3 -11 6610.25 793.771  30
   3  -3 -11 7067.08 806.329  28
   3  -3 -11 6390.46 861.830  27
   3  -3 -11 7233.17 904.936  26
  -3   3  11 5474.56 684.178  14
   3  -3 -11 6961.19 915.517  24
   3   3 -11 10802.4 959.298  25
   3  -3 -11 5305.35 811.020  25
   3   3 -11 10869.0 1017.00  24
   3   3 -11 10119.2 1045.15  45
   3  -3 -11 8080.76 945.184  21
   3  -3 -11 6739.66 843.627  19
   3  -3 -10 63693.7 2947.15  40
  -3  -3  10 54092.6 2809.01   9
  -3   3  10 68222.5 3096.82   9
   3   3 -10 52347.1 2784.25   8
   3  -3 -10 65014.5 2800.21  30
   3  -3 -10 69048.2 3006.86  31
   3   3 -10 54094.9 2625.34  32
   3  -3 -10 65304.4 3001.05  32
   3  -3 -10 64598.1 2781.09  28
   3  -3 -10 67176.0 3012.51  27
   3   3 -10 51718.6 2504.78  27
   3  -3 -10 68997.2 2979.34  26
  -3   3  10 64658.6 2643.34  14
   3  -3 -10 68988.1 3052.43  24
   3   3 -10 54274.5 2606.03  25
   3   3 -10 51951.0 2625.60  24
   3  -3 -10 67564.3 3021.93  25
   3  -3 -10 68357.6 3021.01  44
   3   3 -10 56826.0 2836.80  44
   3  -3 -10 64836.1 2946.21  21
   3   3 -10 55571.2 2726.86  21
   3  -3 -10 65890.6 2930.07  19
   3  -3  -9 9707.76 792.496  41
   3  -3  -9 11509.3 1019.44  40
  -3   3   9 10815.0 1041.32   9
   3   3  -9 7152.34 884.744   8
  -3  -3   9 7792.49 876.276   9
   3  -3  -9 12658.2 1076.50  31
   3  -3  -9 10853.8 949.855  30
   3   3  -9 7301.08 783.339  32
   3  -3  -9 11237.0 1035.87  32
   3  -3  -9 10423.8 944.409  28
   3  -3  -9 11855.8 1057.45  27
   3  -3  -9 10670.0 985.968  26
   3   3  -9 7946.08 807.684  27
  -3   3   9 9815.55 839.052  14
   3  -3  -9 11205.2 1033.47  24
   3   3  -9 7860.04 815.842  25
   3   3  -9 6172.06 746.988  24
   3   3  -9 9540.74 963.709  44
   3  -3  -9 12392.6 1069.12  44
   3   3  -9 8730.19 878.268  21
   3  -3  -9 11636.2 1032.05  19
   3  -3  -9 11777.0 1029.88  21
   3   3  -8 588.450 278.463   8
   3  -3  -8 259.605 225.483  24
   3  -3  -8 43.9375 198.308  25
   3   3  -8 331.451 219.878  25
   3  -3  -8 254.600 191.523  26
   3   3  -8 200.448 156.964  26
   3   3  -8 298.512 200.452  24
  -3   3   8 257.119 156.707  14
   3  -3  -8 214.972 177.155  44
   3   3  -8 128.809 158.251  44
   3  -3  -8 40.2100 128.372  40
   3  -3  -8 151.212 130.727  41
   3   3  -8 229.648 154.142  19
   3  -3  -8 127.357 183.456  19
   3  -3  -8 214.953 194.037  32
   3  -3  -8 115.331 180.607  30
   3   3  -8 178.622 167.839  32
   3  -3  -8 40.3742 148.815  31
   3  -3  -8 154.780 174.659  28
   3   3  -8 176.368 159.226  27
  -3   3   8 88.3902 172.760   9
  -3  -3   8 83.8746 181.231   9
   3   3  -8 114.779 165.348  21
   3  -3  -8 283.173 190.042  21
   3   3  -7 49540.3 2171.64   4
   3   3  -7 52617.6 2280.53  44
   3  -3  -7 50324.6 2268.34  44
   3  -3  -7 47393.9 2228.76  24
   3   3  -7 46629.2 2129.86  25
   3   3  -7 46908.3 2134.76  24
   3  -3  -7 48156.9 2276.21  25
  -3   3   7 46105.5 2023.80  14
   3  -3  -7 51984.2 2094.13  41
   3  -3  -7 48515.0 2189.34  40
   3   3  -7 49454.6 2126.04  19
   3   3  -7 43280.0 2049.43  32
   3  -3  -7 48876.4 2189.29  31
   3  -3  -7 47121.8 2214.79  32
   3  -3  -7 48717.8 2189.61  28
   3  -3  -7 51089.1 2307.09  27
   3   3  -7 48460.0 2111.11  26
   3   3  -7 47936.3 2122.16  27
   3  -3  -7 49614.3 2270.87  19
   3  -3  -7 48937.4 2192.11  21
  -3   3   7 52819.0 2306.10   9
  -3  -3   7 49848.5 2226.21   9
   3   3  -7 46733.6 2363.16   8
   3  -3  -6 1808.83 353.919  44
   3   3  -6 833.368 252.446  44
  -3  -3   6 1254.45 236.579  43
   3  -3  -6 1930.34 350.999  40
  -3   3   6 2013.40 380.534   9
  -3  -3   6 1119.04 275.848   9
   3  -3  -6 2006.90 375.620  32
   3  -3  -6 2099.82 360.226  31
   3  -3  -6 1759.75 368.810  27
   3   3  -6 1027.82 269.881  27
   3  -3  -6 1671.52 349.005  28
   3   3  -6 753.494 245.113  24
   3  -3  -6 1964.27 367.475  24
   3  -3  -6 2494.14 420.253  26
   3  -3  -6 1399.17 333.977  25
   3   3  -6 1013.89 274.201  25
  -3   3   6 2006.03 329.134  14
   3  -3  -6 1834.79 339.272  21
   3   3  -6 1225.35 337.036   8
   3   3  -6 1432.05 301.023   4
   3  -3  -5 128164. 4459.83  40
   3   3  -5 137615. 4396.85   4
   3  -3  -5 127445. 4480.96  27
   3  -3  -5 126743. 4474.61  26
   3   3  -5 123037. 4342.13  24
   3  -3  -5 127698. 4461.05  25
   3   3  -5 141600. 4492.65  44
   3  -3  -5 129219. 4433.10  44
  -3  -3   5 148127. 4388.49  43
  -3   3   5 130303. 4417.70   9
  -3  -3   5 140918. 4456.80   9
   3   3  -5 138307. 4751.78   8
   3  -3  -5 131795. 4521.60  19
   3  -3  -4 6838.59 622.279  40
  -3   3   4 5124.03 527.238   9
  -3  -3   4 6903.84 590.624   9
   3   3  -4 6843.36 596.295  44
   3  -3  -4 6321.84 583.339  44
  -3  -3   4 6846.92 611.534  43
   3  -3  -3 42260.7 1897.97  40
   3   3  -3 51054.9 2162.18   8
  -3  -3   3 49651.8 1917.15   9
  -3   3   3 42096.2 1857.66   9
  -3  -3   3 50397.7 2003.06  43
  -3  -3   3 48299.2 1516.50  41
   3   3  -3 46812.3 1897.05  44
   3  -3  -3 42340.9 1853.32  44
   3  -3  -2 72266.7 2757.25  40
   3   3  -2 81921.0 2772.52  44
  -3  -3   2 83160.0 2906.69  43
  -3  -3   2 76353.2 2495.45  41
   3  -3  -2 75966.8 2751.17  44
   3   3  -2 79794.8 3009.49   8
  -3   3   2 74153.2 2766.27   9
  -3  -3   2 83879.1 2993.35  10
  -3  -3   2 78859.2 2807.16   9
  -3  -3   1 1479.85 296.081  43
  -3  -3   1 1513.37 220.625  41
  -3  -3   1 1389.92 328.980  10
  -3   3   1 336.183 133.578  10
  -3   3   1 222.679 178.885   9
  -3  -3   1 1373.46 318.736   9
   3   3  -1 2011.12 353.428   8
   3   3   0 18677.2 1063.13  39
   3  -3   0 25938.5 1184.70  39
  -3  -3   0 21701.6 1348.12  10
  -3   3   0 26103.8 1351.74   9
  -3  -3   0 19768.2 1208.23   9
   3   3   0 20048.2 1181.79   8
  -3   3   0 25457.2 1084.04  10
  -3  -3   0 21534.5 1035.32  41
  -3  -3   0 22481.2 1200.04  43
  -3   3   0 25806.1 1283.32  43
   3   3   1 122909. 4008.17  39
   3  -3   1 117187. 3966.82  39
  -3  -3  -1 127143. 3950.64  41
  -3   3  -1 116668. 4052.10  43
  -3  -3  -1 133647. 4147.43  43
  -3  -3  -1 134006. 4532.75  10
  -3   3  -1 113698. 3784.49  10
  -3   3  -1 116386. 4216.90   9
  -3  -3  -1 127449. 4266.41   9
   3   3   1 121042. 4072.05   8
  -3  -3  -2 489.476 172.289  41
   3   3   2 614.932 200.589  39
   3  -3   2 377.488 169.066  39
  -3   3  -2 854.706 223.249  43
  -3  -3  -2 451.922 276.493  10
  -3   3  -2 435.545 155.408  10
  -3   3  -2 1225.25 338.810   9
  -3  -3  -2 1306.03 322.182   9
   3   3   2 328.475 155.057   8
   3   3   3 3659.46 477.610  39
   3  -3   3 6386.68 611.817  39
  -3   3  -3 5508.44 538.153  43
  -3  -3  -3 3238.40 456.794  43
  -3  -3  -3 3932.65 473.903  41
   3   3   3 4084.18 436.081   8
  -3  -3  -3 3873.94 627.561  10
  -3   3  -3 6242.56 538.063  10
  -3  -3  -4 23122.5 1626.86  10
  -3   3  -4 25127.4 1283.99  10
   3   3   4 21217.9 1049.31   8
   3   3   4 20689.0 1326.62  18
   3   3   4 21190.7 1313.54  17
  -3  -3  -4 22658.9 1391.46  12
  -3   3  -4 26570.6 1579.24  13
  -3   3  -4 26046.3 1491.03  12
   3   3   4 20119.2 1252.47  16
   3   3   4 22670.1 1323.41  39
   3  -3   4 26349.5 1418.17  39
  -3   3  -4 24356.1 1409.29   2
   3   3   4 21266.2 1274.19  20
  -3  -3  -4 21001.2 1274.49  41
  -3   3  -4 23067.4 1184.54  43
  -3  -3  -4 21537.4 1287.95  43
  -3  -3  -5 12958.0 980.638  43
  -3  -3  -5 14800.8 1069.84  41
  -3   3  -5 15867.2 1156.39  36
  -3  -3  -5 14147.9 1102.29  36
  -3   3  -5 14212.6 1102.61  37
  -3  -3  -5 14692.6 1107.25  37
   3   3   5 14471.1 1083.51  17
   3   3   5 14287.6 1088.55  18
   3   3   5 14416.3 1051.92  16
   3   3   5 13582.5 1013.21  15
  -3   3  -5 14296.2 1230.59  13
  -3   3  -5 14397.6 1135.22  12
  -3  -3  -5 14470.2 1139.94  12
   3   3   5 15718.1 1121.10  39
   3  -3   5 14848.5 1101.07  39
  -3   3  -5 14900.5 1161.69   2
   3   3   5 14119.0 1028.33  20
  -3  -3  -5 13120.6 1256.83  10
   3   3   6 50546.6 2390.48  39
   3  -3   6 48543.8 2381.71  39
  -3   3  -6 46041.8 2339.90  36
  -3  -3  -6 49797.1 2413.73  36
  -3  -3  -6 47289.1 2362.29  37
  -3   3  -6 46750.5 2356.58  37
   3   3   6 49416.3 2332.53  17
   3   3   6 50802.7 2379.65  18
   3   3   6 46384.8 2247.12  15
   3   3   6 47888.1 2231.11  16
  -3   3  -6 47903.2 2455.89  12
  -3  -3  -6 53715.8 2553.54  12
  -3   3  -6 50650.8 2526.06   2
  -3  -3  -6 47894.3 2716.31  10
  -3  -3  -6 45968.3 2182.64  43
  -3  -3  -6 47475.9 2309.42  41
  -3  -3  -7 10268.3 907.593  43
   3   3   7 10104.0 1031.93  39
   3  -3   7 7825.27 926.127  39
  -3  -3  -7 10472.2 1047.76  37
  -3   3  -7 9114.46 993.299  36
  -3  -3  -7 9627.75 1034.17  36
  -3  -3  -7 10285.8 1117.78  34
  -3   3  -7 8146.07 937.677  37
   3   3   7 11092.5 1021.24  17
   3   3   7 11231.3 1021.89  18
  -3  -3  -7 11017.6 1122.71  12
   3   3   7 11999.7 1043.39  15
  -3   3  -7 9094.91 1044.02  12
  -3   3  -7 9138.32 914.013  46
  -3   3  -7 8498.36 890.932  48
   3   3   7 11509.4 1029.21   5
  -3   3  -7 8821.86 1042.99   2
  -3  -3  -7 11484.6 1279.52  10
  -3  -3  -7 10145.9 1114.39  21
  -3  -3  -8 58743.3 3369.07  10
  -3   3  -8 64921.1 2880.85  46
  -3   3  -8 64312.8 2890.50  48
   3   3   8 62840.7 2897.37   5
  -3  -3  -8 60786.8 2923.23  41
  -3  -3  -8 57525.0 2627.26  43
   3   3   8 64399.9 3040.46  39
   3  -3   8 65340.6 3092.63  39
  -3  -3  -8 60073.2 2984.17  37
  -3   3  -8 71682.6 3175.07  37
  -3  -3  -8 61563.1 3095.11  33
  -3  -3  -8 57340.5 3082.43  34
  -3   3  -8 64261.5 3058.49  36
  -3  -3  -8 55145.3 2901.53  36
  -3  -3  -8 60141.2 3122.29  32
  -3   3  -8 69130.7 3319.81  12
  -3  -3  -8 59093.0 3155.71  12
   3   3   8 59372.6 2821.04  18
   3   3   8 55683.2 2775.90  17
  -3  -3  -8 57609.6 3073.42  21
  -3  -3  -8 59496.8 3064.37  22
  -3  -3  -9 1311.65 483.326  12
  -3   3  -9 1317.51 495.859  12
  -3   3  -9 1877.15 476.800  46
  -3   3  -9 1796.03 487.872  48
  -3  -3  -9 1499.65 475.954  24
   3   3   9 868.201 333.462   5
  -3  -3  -9 1128.71 341.950  43
  -3  -3  -9 1365.31 432.011  41
   3   3   9 1491.74 486.647  39
   3  -3   9 1963.58 533.645  39
  -3   3  -9 1674.34 504.581  37
  -3   3  -9 1523.39 490.465  36
  -3  -3  -9 1200.74 452.151  34
  -3  -3  -9 1719.23 538.666  32
  -3  -3  -9 1132.58 408.619  33
   3   3   9 1116.81 393.511  17
   3   3   9 1307.53 404.638  18
  -3  -3  -9 844.319 411.439  21
  -3  -3  -9 1419.08 448.909  23
  -3  -3  -9 1369.10 458.727  22
  -3  -3 -10 46903.8 2986.00  12
  -3   3 -10 47504.2 2976.40  12
  -3  -3 -10 45891.3 2622.95  41
   3   3  10 49596.4 2807.80  39
   3  -3  10 48935.6 2856.23  39
  -3  -3 -10 49395.3 2870.28  34
   3   3  10 45662.4 2462.13  17
   3   3  10 45385.8 2611.75  15
  -3  -3 -10 48108.9 2732.02  22
  -3  -3 -10 51685.7 2920.48  21
  -3  -3 -10 48617.6 2673.21  24
  -3  -3 -10 46454.0 2475.45  25
  -3  -3 -10 49436.2 2680.83  23
  -3  -3 -10 43835.2 2683.25  33
  -3  -3 -10 47458.5 2805.04  32
  -3   3 -10 50606.3 2604.23  46
  -3   3 -10 46284.6 2530.08  48
  -3  -3 -11 21588.5 1722.75  41
  -3   3 -11 24159.0 2124.08  12
  -3  -3 -11 20240.4 1949.60  12
  -3  -3 -11 22783.8 1801.95  33
  -3  -3 -11 24261.4 1883.49  32
   3  -3  11 27596.9 1793.77  15
   3   3  11 22804.8 1756.59  15
   3   3  11 20815.0 1819.97  39
   3  -3  11 23431.0 1950.47  39
  -3  -3 -11 21981.9 1692.53  23
  -3  -3 -11 22288.2 1720.39  24
  -3  -3 -11 19992.5 1489.75  25
  -3  -3 -11 23345.0 1897.14  21
  -3  -3 -11 21996.2 1740.22  22
  -3   3 -11 24613.7 1752.21  46
  -3   3 -11 26455.7 1794.85  48
  -3  -3 -12 21582.9 1715.67  41
   3   3  12 23372.7 1918.15  39
   3  -3  12 24707.5 2011.70  39
  -3  -3 -12 21176.8 1743.52  32
   3  -3  12 24031.8 1682.00  15
   3   3  12 19190.3 1638.22  15
  -3  -3 -12 19681.0 1963.60  12
  -3   3 -12 21743.4 2038.35  12
  -3  -3 -12 20515.7 1562.73  23
  -3  -3 -12 21787.8 1620.61  24
  -3   3 -12 21861.4 1660.60  48
  -3  -3 -12 22276.9 1830.94  21
   3  -3  13 10995.3 1121.91  15
   3   3  13 11634.1 1203.16  15
  -3  -3 -13 12975.3 1275.12  32
  -3  -3 -13 11617.9 1085.96  24
  -3   3 -13 10285.2 1103.58  48
  -3  -3 -13 13289.7 1326.78  21
   3  -3  14 13200.7 1170.01  15
  -3   3 -14 13851.4 1210.19  48
  -3  -3 -14 13400.7 1228.07  21
  -3  -3 -14 13122.4 1288.85  31
  -3  -3 -14 12921.7 1151.60  32
   3   3  15 1174.13 377.115  14
  -3   3 -15 821.271 324.554  48
  -3  -3 -15 962.356 318.931  21
  -3  -3 -15 1090.94 376.778  31
  -3   3 -16 35568.0 1658.92  49
  -3   3 -16 36498.8 1712.62  48
   3   3  16 32470.1 1707.16  14
  -3   3 -17 2574.37 305.708  49
   3   4 -18 1426.75 232.498  46
   3  -4 -17 6998.38 690.435  32
   3   4 -17 6596.11 653.805  46
   3  -4 -17 7387.59 700.342  24
  -3   4  17 8086.69 760.760  38
   3  -4 -17 6898.83 679.422  21
   3  -4 -16 34.8153 157.118  27
   3   4 -16 482.220 234.107  46
   3  -4 -16 194.676 221.084  25
   3  -4 -16-44.1107 263.319  24
  -3   4  16 139.553 249.847  38
   3  -4 -16-42.8853 230.340  21
   3  -4 -15 13167.4 1176.58  31
   3  -4 -15 12881.4 1074.60  26
   3  -4 -15 13571.4 1160.38  27
   3   4 -15 13155.5 1141.76  46
   3   4 -15 11971.4 1025.90  48
   3  -4 -15 13277.1 1182.96  25
  -3   4  15 14182.4 1273.51  38
   3  -4 -15 13251.8 1191.44  21
  -3   4  14 9806.45 1119.18  38
   3   4 -14 8573.01 970.213  46
   3  -4 -14 9805.12 1075.19  25
   3  -4 -14 9460.53 1071.57  32
   3  -4 -14 9420.90 1032.74  31
   3  -4 -14 8674.00 1013.03  27
   3  -4 -14 9403.99 990.810  26
   3  -4 -14 7629.84 953.820  21
   3  -4 -14 9996.47 988.975  19
   3   4 -14 9242.54 909.290   4
  -3   4  13 18126.0 1561.27  38
   3   4 -13 18662.6 1464.84  46
   3   4 -13 16854.5 1356.23  47
   3  -4 -13 16201.3 1448.15  24
   3  -4 -13 14984.9 1412.31  25
  -3   4  13 13231.7 1127.89  14
   3  -4 -13 16108.3 1426.73  32
   3  -4 -13 14742.3 1202.86  30
   3  -4 -13 15672.8 1376.17  31
   3  -4 -13 15121.6 1369.19  27
   3  -4 -13 15578.4 1213.68  28
   3  -4 -13 19241.1 1473.33  26
   3  -4 -13 14744.3 1368.20  21
   3  -4 -13 14439.9 1289.81  19
   3   4 -13 18231.6 1343.30   4
   3   4 -12 177.992 231.879  46
   3   4 -12 498.359 279.378  47
   3  -4 -12 62.7411 294.691  24
   3  -4 -12 247.846 267.712  25
   3  -4 -12 406.157 320.678  26
  -3   4  12 90.8282 196.232  14
   3  -4 -12 59.5527 245.334  21
   3  -4 -12 201.145 213.962  40
   3  -4 -12-170.037 295.341  19
   3  -4 -12 311.894 243.790  32
   3  -4 -12 99.8439 205.669  30
   3  -4 -12 354.756 298.309  31
   3  -4 -12 121.427 223.716  27
   3  -4 -12-48.9558 229.953  28
   3   4 -12 199.744 243.409   4
  -3   4  12 67.0086 213.835   9
  -3  -4  12 364.977 262.822   9
   3  -4 -11 10400.9 1092.75  21
   3  -4 -11 10733.9 1103.42  19
   3  -4 -11 10881.7 1169.98  40
   3   4 -11 12250.6 1248.88   8
  -3   4  11 11652.8 1197.24   9
  -3  -4  11 10212.9 1085.99   9
   3  -4 -11 10926.5 1130.44  31
   3  -4 -11 9337.92 901.856  29
   3  -4 -11 11147.6 1153.64  32
   3  -4 -11 11515.5 1088.65  30
   3  -4 -11 9886.71 1122.03  27
   3  -4 -11 9812.67 1076.27  26
   3  -4 -11 10044.8 1023.53  28
  -3   4  11 9889.28 958.127  14
   3  -4 -11 10129.8 1114.09  24
   3   4 -11 11472.9 1060.21   4
  -3   4  11 9721.27 935.588   1
   3   4 -11 11277.8 1105.77  47
   3   4 -11 11932.8 1152.21  45
   3   4 -10 40874.8 2182.08  45
   3   4 -10 41540.5 2168.33  47
   3  -4 -10 34445.0 2105.93  24
  -3   4  10 32192.4 1841.58  14
   3  -4 -10 33433.1 1833.12  41
   3  -4 -10 36522.3 2148.12  40
  -3   4  10 36000.0 2129.72   9
  -3  -4  10 38754.0 2127.96   9
   3   4 -10 38898.7 2307.62   8
   3  -4 -10 35511.8 2068.00  31
   3  -4 -10 36761.4 2145.19  32
   3  -4 -10 32789.1 1953.05  30
   3  -4 -10 37300.5 2150.04  26
   3  -4 -10 33717.0 1968.15  28
  -3   4  10 32210.1 1839.15   1
   3   4 -10 37486.2 2001.37   4
   3  -4 -10 32298.8 2002.32  21
   3  -4 -10 36659.6 2128.46  19
   3   4  -9 66054.7 3002.75  45
   3   4  -9 68330.5 2993.47  44
   3  -4  -9 73489.0 3057.63  44
   3   4  -9 65583.9 2981.75  47
   3  -4  -9 65753.4 3052.78  24
   3   4  -9 62601.8 2764.18  25
   3  -4  -9 69143.1 3112.96  25
  -3   4   9 66377.1 2844.88  14
   3  -4  -9 68043.5 2826.21  41
   3  -4  -9 67177.5 3061.98  40
   3   4  -9 68331.1 3248.98   8
  -3   4   9 70609.0 3101.04   9
  -3  -4   9 63986.1 2911.52   9
   3  -4  -9 70926.2 3112.19  32
   3  -4  -9 69254.9 3017.12  31
   3  -4  -9 67901.9 2972.76  30
   3  -4  -9 68531.4 2988.80  28
   3  -4  -9 65744.4 3053.46  26
   3   4  -9 64530.5 2849.10   4
   3  -4  -9 67341.8 3061.75  19
   3  -4  -9 66704.0 3005.76  21
   3   4  -8 3137.47 502.658   4
   3   4  -8 3190.84 613.054   8
   3   4  -8 3209.64 519.647  44
   3  -4  -8 2853.19 493.641  44
   3   4  -8 3531.55 564.199  45
   3   4  -8 2632.26 461.615  25
   3  -4  -8 2961.30 545.032  25
   3  -4  -8 3096.59 544.703  24
  -3   4   8 2873.31 479.451  14
   3  -4  -8 3546.14 507.825  41
   3  -4  -8 3160.92 536.706  40
   3  -4  -8 2528.93 516.959  19
   3  -4  -8 2793.86 509.375  32
   3  -4  -8 2811.72 492.768  31
   3  -4  -8 3388.64 560.522  28
   3  -4  -8 2767.03 537.274  27
  -3  -4   8 2537.09 474.896   9
  -3   4   8 3881.61 581.165   9
   3  -4  -8 3709.54 568.620  21
   3   4  -7 2256.31 422.244   4
   3   4  -7 2816.91 544.871   8
   3  -4  -7 3119.60 481.890  44
   3   4  -7 3037.63 473.332  44
   3  -4  -7 2200.22 458.013  25
   3   4  -7 2968.79 441.959  26
   3   4  -7 2485.20 434.088  25
   3  -4  -7 2604.15 486.245  26
   3  -4  -7 3322.34 522.336  24
  -3   4   7 1923.08 376.052  14
   3  -4  -7 2640.86 435.205  41
   3  -4  -7 2420.86 453.336  40
  -3   4   7 2256.93 434.924  38
   3   4  -7 2507.81 408.584  19
   3  -4  -7 2515.91 465.672  32
   3  -4  -7 3002.01 472.041  31
   3  -4  -7 2599.41 493.314  27
  -3   4   7 1751.11 375.075   9
  -3  -4   7 2083.64 388.876   9
   3  -4  -7 2541.12 436.933  21
   3   4  -6 27870.7 1418.56  44
   3  -4  -6 20740.9 1264.55  44
   3  -4  -6 19791.7 1342.53  19
   3  -4  -6 18285.4 1181.05  21
  -3   4   6 20329.5 1291.14  38
   3  -4  -6 23659.9 1403.61  40
   3   4  -6 28138.2 1393.32  19
   3  -4  -6 19248.4 1199.09  31
   3  -4  -6 19562.7 1264.69  32
   3  -4  -6 20803.4 1361.77  27
   3  -4  -6 19745.1 1330.07  26
   3   4  -6 26090.7 1347.21   4
  -3   4   6 18993.4 1235.26   1
  -3   4   6 17360.8 1166.84  14
  -3  -4   6 26666.3 1368.29   9
  -3   4   6 20605.2 1268.78   9
   3   4  -6 28955.7 1693.68   8
   3   4  -6 27134.3 1378.89  26
   3  -4  -6 20719.3 1346.22  25
   3  -4  -6 19895.1 1284.20  24
   3   4  -5 1979.26 336.619  44
  -3  -4   5 1561.53 318.290  43
   3  -4  -5 2350.51 372.622  44
  -3   4   5 1594.02 341.237  38
   3  -4  -5 2161.03 393.879  40
   3  -4  -5 2221.47 410.092  19
   3   4  -5 1622.76 321.594  19
   3  -4  -5 2129.56 367.634  32
   3  -4  -5 1858.14 366.082  27
   3  -4  -5 1984.56 372.834  24
   3  -4  -5 2424.22 427.488  26
   3  -4  -5 2236.36 399.110  25
   3   4  -5 1538.56 324.726  26
  -3   4   5 1857.98 337.431  14
   3   4  -5 1551.51 311.669   4
  -3   4   5 2152.92 380.177   1
  -3   4   5 1868.50 351.593   9
  -3  -4   5 1948.06 339.736   9
   3   4  -4 4420.54 480.219  44
  -3  -4   4 4788.93 559.140  43
   3  -4  -4 4990.21 507.395  44
  -3   4   4 5239.56 558.868  38
  -3  -4   4 4176.93 472.162   9
   3   4  -4 3867.93 586.713   8
  -3   4   4 4848.76 533.714   9
   3   4  -4 3930.20 498.717  19
   3  -4  -4 4435.75 540.062  27
   3  -4  -4 4466.47 548.819  26
  -3   4   4 5040.32 553.287   1
   3   4  -4 3828.40 474.774   4
   3  -4  -4 5320.29 567.929  25
   3  -4  -4 5170.75 575.319  19
   3  -4  -3 3813.97 430.035  44
   3   4  -3 4462.69 463.495  44
  -3  -4   3 4556.55 538.041  43
  -3   4   3 4464.81 535.304  13
  -3   4   3 4091.23 474.195  38
  -3   4   3 4800.49 527.700   1
   3   4  -3 3896.63 577.218   8
  -3  -4   3 3334.45 425.400   9
  -3   4   3 3456.13 453.007   9
  -3  -4   3 4027.91 550.560  10
   3  -4  -3 3819.12 491.540  19
  -3   4   2 54964.6 2260.44  13
  -3  -4   2 53080.8 1871.80  41
  -3  -4   2 58555.9 2299.64  43
   3  -4  -2 55709.3 2076.94  44
   3   4  -2 57759.0 2072.84  44
  -3   4   2 52482.5 2162.11   9
  -3  -4   2 52142.9 2145.60   9
   3   4  -2 53276.3 2391.53   8
  -3   4   2 46475.8 1755.45  10
  -3  -4   2 56215.9 2399.04  10
  -3   4   2 51948.6 2143.88   1
  -3   4   1 25772.1 1369.34  13
  -3   4   1 24733.3 1330.79   9
  -3  -4   1 22848.0 1280.03   9
  -3  -4   1 22875.0 1451.19  10
   3   4  -1 22142.0 1365.01   8
   3  -4  -1 26124.5 1205.46  44
  -3  -4   1 23095.7 1300.79  43
   3   4  -1 21827.1 1115.93  44
  -3  -4   1 22753.2 1063.80  41
  -3   4   0 5115.51 575.726  13
  -3  -4   0 3402.59 378.340  41
  -3  -4   0 3729.56 480.953  43
  -3  -4   0 3595.89 586.900  10
  -3   4   0 4914.92 572.371   9
   3   4   0 2774.65 451.613   8
  -3  -4   0 3589.80 490.463   9
  -3   4  -1 215022. 6494.97  13
   3   4   1 190322. 6083.16  39
   3  -4   1 202290. 6136.10  39
  -3   4  -1 210529. 6338.09   2
  -3  -4  -1 196267. 6320.95  43
  -3  -4  -1 194199. 6108.01  41
  -3  -4  -1 198610. 6750.17  10
  -3   4  -1 221195. 6467.26   9
  -3  -4  -1 189731. 6326.30   9
   3   4   1 189142. 6320.82   8
  -3  -4  -2 4410.69 695.839  10
   3   4   2 4284.49 504.780   8
   3   4   2 5697.01 621.277  17
  -3   4  -2 1797.37 408.476  13
   3   4   2 5105.01 575.673  16
   3   4   2 5520.87 531.350  39
   3  -4   2 2316.85 366.665  39
  -3  -4  -2 4081.93 360.267  40
  -3   4  -2 2162.03 413.156   3
  -3   4  -2 1793.30 374.855   2
   3   4   2 5404.65 601.657  20
  -3  -4  -2 4522.46 488.136  41
  -3  -4  -2 4208.05 530.431  43
   3   4   3 116042. 4213.14   8
  -3  -4  -3 134228. 4991.75  10
   3   4   3 129877. 4583.04  18
  -3  -4  -3 141545. 4557.35  12
  -3   4  -3 141842. 4522.58  12
   3   4   3 119090. 4426.35  16
  -3   4  -3 133724. 4734.96  13
   3   4   3 134331. 4376.36  39
   3  -4   3 129428. 4384.15  39
  -3  -4  -3 123030. 4061.17  40
  -3   4  -3 131732. 4541.26   2
  -3   4  -3 130330. 4578.27   3
   3   4   3 122225. 4469.58  20
  -3  -4  -3 133112. 4418.06  41
  -3   4  -4 1533.40 354.472  12
  -3  -4  -4 3414.15 662.224  10
   3   4   4 3941.78 570.705  18
   3   4   4 3584.40 533.831  17
  -3   4  -4 949.656 361.432  13
   3   4   4 3709.27 504.254  15
   3   4   4 3458.70 508.315  16
  -3  -4  -4 3695.05 540.250  12
   3   4   4 3418.75 474.439  39
  -3  -4  -4 2954.38 390.856  40
  -3   4  -4 822.473 334.022   3
  -3   4  -4 1132.65 350.581   2
   3   4   4 3382.30 513.057  20
  -3  -4  -4 3272.50 501.610  43
  -3  -4  -4 2791.89 438.854  41
   3   4   5 33337.2 1727.58  39
   3  -4   5 30422.7 1689.37  39
  -3  -4  -5 29645.2 1519.25  40
  -3   4  -5 29536.4 1687.81  36
  -3   4  -5 30991.2 1709.27  37
  -3  -4  -5 31767.9 1759.64  36
  -3  -4  -5 33156.4 1780.14  37
   3   4   5 31456.9 1800.35  17
   3   4   5 32635.5 1837.16  18
  -3   4  -5 30776.1 1948.16  13
   3   4   5 31512.9 1726.63  15
  -3   4  -5 31598.7 1792.98  12
  -3  -4  -5 33227.5 1842.13  12
   3   4   5 29759.5 1706.46  16
  -3   4  -5 30985.6 1867.15   3
  -3   4  -5 31556.2 1873.46   2
  -3  -4  -5 31702.4 2082.79  10
  -3  -4  -5 32723.4 1758.46  43
  -3  -4  -5 31004.7 1733.14  41
   3   4   6 21957.3 1428.78  39
   3  -4   6 18470.5 1333.36  39
  -3  -4  -6 20079.6 1417.74  37
  -3   4  -6 19690.4 1391.31  37
  -3  -4  -6 20924.3 1442.97  36
  -3   4  -6 19133.5 1370.74  36
   3   4   6 24881.8 1575.52  18
   3   4   6 20414.1 1431.06  17
   3   4   6 20515.7 1423.47  15
  -3  -4  -6 21346.5 1517.95  12
  -3   4  -6 18430.5 1424.50  12
  -3   4  -6 21217.1 1473.49  48
  -3   4  -6 21692.7 1586.97   2
  -3   4  -6 18724.1 1493.92   3
   3   4   6 20366.1 1456.34   5
  -3  -4  -6 21071.5 1738.31  10
  -3  -4  -6 19850.1 1405.14  41
  -3  -4  -6 20364.1 1378.59  43
   3   4   7 7659.81 882.560  39
   3  -4   7 6227.31 793.906  39
[truncated: 762,781 more chars]
